# Supplementary material for: Viruses in Laboratory Drosophila and Their Impact on Host Gene Expression
Source: Viruses. 2023 Aug 31;15(9):1849. doi: 10.3390/v15091849 (PMC10537266; doi:10.3390/v15091849)
Supplement: Supplementary file 1 [file viruses-15-01849-s001.zip]

Archive with 30 entries (27 files):
- Supplementary_Files/
- Supplementary_Files/Document S1.pdf
- Supplementary_Files/Document S2.pdf
- Supplementary_Files/Figure S1.pdf
- Supplementary_Files/Figure S2 .pdf
- Supplementary_Files/Figure S3.pdf
- Supplementary_Files/Figure S4.pdf
- Supplementary_Files/Spreadsheet S1.xlsx
- Supplementary_Files/Spreadsheet S2.xlsx
- Supplementary_Files/Spreadsheet S3.xlsx
- Supplementary_Files/Spreadsheet S4.xlsx
- Supplementary_Files/Zip_File_S1.zip
- Supplementary_Files/Zip_File_S2.zip
- Supplementary_Files/~$Spreadsheet_S1.xlsx
- __MACOSX/
- __MACOSX/._Supplementary_Files
- __MACOSX/Supplementary_Files/
- __MACOSX/Supplementary_Files/._Document_S1.docx
- __MACOSX/Supplementary_Files/._Document_S2.docx
- __MACOSX/Supplementary_Files/._Figure_S1.docx
- __MACOSX/Supplementary_Files/._Figure_S2 .docx
- __MACOSX/Supplementary_Files/._Figure_S3.docx
- __MACOSX/Supplementary_Files/._Figure_S4.docx
- __MACOSX/Supplementary_Files/._Spreadsheet_S1.xlsx
- __MACOSX/Supplementary_Files/._Spreadsheet_S2.xlsx
- __MACOSX/Supplementary_Files/._Spreadsheet_S3.xlsx
- __MACOSX/Supplementary_Files/._Spreadsheet_S4.xlsx
- __MACOSX/Supplementary_Files/._Zip_File_S1.zip
- __MACOSX/Supplementary_Files/._Zip_File_S2.zip
- __MACOSX/Supplementary_Files/._~$Spreadsheet_S1.xlsx
