# Supplementary material for: Viruses in Laboratory Drosophila and Their Impact on Host Gene Expression
Source: Viruses. 2023 Aug 31;15(9):1849. doi: 10.3390/v15091849 (PMC10537266; doi:10.3390/v15091849)
Supplement: Supplementary file 1 [file viruses-15-01849-s001.zip › Supplementary_Files/Spreadsheet S1.xlsx]

## Sheet: galbut_virus
Gene	logFC	AveExpr	t	P.Value	adj.P.Val	z.std
CG4676	0.680136	2.35603	7.6584	5.98357e-14	9.99795e-10	7.50844
dpr6	0.726175	4.19397	7.25136	1.01193e-12	8.4542e-09	7.12887
Apl	0.744768	4.71709	6.08113	1.91438e-09	1.06625e-05	6.00491
MBD-like	0.358943	4.48493	5.14638	3.4576e-07	0.00144432	5.09663
GstE11	0.523129	3.5376	4.93477	9.38904e-07	0.00306415	4.90403
fray	0.39108	6.86787	4.91732	1.1003e-06	0.00306415	4.8728
Trf2	0.469027	7.7387	4.87135	1.34813e-06	0.00321798	4.83252
subdued	0.366137	5.89962	4.85842	1.55769e-06	0.00325344	4.80369
east	0.568564	7.96705	4.77855	2.09588e-06	0.00369665	4.74395
wac	0.331304	3.84361	4.78447	2.21237e-06	0.00369665	4.73299
Or43b	0.351422	2.11381	4.73814	2.76177e-06	0.00381355	4.68779
CG1494	0.536045	1.8507	4.70119	2.95986e-06	0.00381355	4.67359
spz	0.383075	5.33791	4.68721	3.24447e-06	0.00381355	4.6547
CG7565	0.404176	5.284	4.68002	3.35908e-06	0.00381355	4.64755
Jarid2	0.535462	7.06245	4.67198	3.42828e-06	0.00381355	4.64334
Pop2	0.368929	6.66003	4.59456	5.05877e-06	0.00381355	4.56234
Rpn1	0.408763	7.37432	4.59554	5.19192e-06	0.00381355	4.55688
cyst	0.374248	6.08017	4.58871	5.54729e-06	0.00381355	4.54295
wake	0.415313	5.59034	4.53282	6.55534e-06	0.00381355	4.50764
TER94	0.469317	8.80887	4.52475	7.13598e-06	0.00381355	4.48959
Nost	0.444348	6.72277	4.51598	7.31199e-06	0.00381355	4.4844
LIMK1	0.400432	6.60569	4.50354	7.63921e-06	0.00381355	4.47505
CG11902	0.444618	4.95524	4.49561	7.91187e-06	0.00381355	4.46755
Ptpmeg	0.323856	7.14487	4.50885	7.95219e-06	0.00381355	4.46647
raskol	0.396234	7.01299	4.49538	7.99414e-06	0.00381355	4.46534
brm	0.447709	6.57167	4.48597	8.23357e-06	0.00381355	4.45902
CG6293	0.620301	5.075	4.4793	8.31934e-06	0.00381355	4.4568
Rox8	0.44517	7.66691	4.48633	8.39265e-06	0.00381355	4.45491
lid	0.46012	7.50252	4.48349	8.48195e-06	0.00381355	4.45264
CG30375	-0.442419	-0.490579	-4.47143	8.99713e-06	0.00381355	-4.43997
CG13366	0.581969	6.67471	4.46383	9.10884e-06	0.00381355	4.43731
Hsl	0.377532	6.31121	4.45673	9.64789e-06	0.00381355	4.42492
TppII	0.560383	7.2923	4.44319	9.79761e-06	0.00381355	4.42159
gro	0.369503	7.22768	4.45087	9.91159e-06	0.00381355	4.41909
ttk	0.443693	6.942	4.44296	1.00963e-05	0.00381355	4.4151
CG1951	0.419276	5.21542	4.43211	1.06333e-05	0.00381355	4.40388
CG6701	0.47596	7.39409	4.42399	1.08338e-05	0.00381355	4.39982
spri	0.387308	6.5407	4.42756	1.10045e-05	0.00381355	4.39643
CG12341	0.235669	3.79526	4.45059	1.13949e-05	0.00381355	4.38886
Ack-like	0.374654	6.01163	4.42019	1.15906e-05	0.00381355	4.38515
Klp98A	0.350189	6.48616	4.41909	1.17828e-05	0.00381355	4.38157
CG8878	0.442364	6.50892	4.40562	1.18466e-05	0.00381355	4.38039
Rubicon	0.277777	4.6825	4.42154	1.18496e-05	0.00381355	4.38034
CG6678	0.399987	1.8299	4.40691	1.19795e-05	0.00381355	4.37796
Sirt1	0.366137	6.24258	4.39613	1.25444e-05	0.00381355	4.3679
XNP	0.369656	6.81246	4.40224	1.26247e-05	0.00381355	4.36651
Wnt5	0.347812	4.05317	4.39356	1.30933e-05	0.00381355	4.35854
CG2841	0.433152	6.73097	4.38138	1.31879e-05	0.00381355	4.35696
CG45071	0.513194	3.75732	4.37721	1.33692e-05	0.00381355	4.35397
fliI	0.371379	5.64704	4.37831	1.35326e-05	0.00381355	4.35131
CG1582	0.359699	5.88969	4.37572	1.38397e-05	0.00381355	4.34639
CG2926	0.439819	7.48725	4.36736	1.41567e-05	0.00381355	4.34142
CG7099	0.384759	4.42283	4.36764	1.42326e-05	0.00381355	4.34024
kis	0.534333	9.51547	4.36636	1.42772e-05	0.00381355	4.33955
dmpd	0.359514	6.01448	4.37236	1.43537e-05	0.00381355	4.33838
pcx	0.468289	6.66579	4.35868	1.4553e-05	0.00381355	4.33535
retn	0.562189	6.99241	4.35545	1.46794e-05	0.00381355	4.33345
CG8176	0.38471	7.11869	4.36136	1.48824e-05	0.00381355	4.33042
CG8677	0.442606	7.00974	4.35234	1.49466e-05	0.00381355	4.32947
skd	0.504776	7.55692	4.35367	1.50003e-05	0.00381355	4.32868
CG11399	0.549334	6.14963	4.35197	1.52351e-05	0.00381355	4.32526
JIL-1	0.378758	7.00879	4.35116	1.53289e-05	0.00381355	4.32391
Ocrl	0.317491	5.93571	4.34109	1.61639e-05	0.00381355	4.3122
nsl1	0.363886	7.33297	4.33919	1.63097e-05	0.00381355	4.31021
Rpn2	0.394003	7.63092	4.33126	1.68814e-05	0.00381355	4.30259
Cpsf6	0.503742	6.6953	4.32498	1.70433e-05	0.00381355	4.30047
alt	0.412297	7.66434	4.32887	1.70527e-05	0.00381355	4.30035
puf	0.458417	7.09672	4.32451	1.70706e-05	0.00381355	4.30012
l(3)mbt	0.404453	6.02071	4.32232	1.72597e-05	0.00381355	4.29768
CG4049	0.44207	5.50898	4.32371	1.72823e-05	0.00381355	4.29739
dlp	0.348478	5.52344	4.32901	1.74076e-05	0.00381355	4.29579
pita	0.406775	5.63235	4.31986	1.75128e-05	0.00381355	4.29445
Rcd-1	0.308329	6.49409	4.31974	1.77464e-05	0.00381355	4.29151
hang	0.568771	7.41812	4.31246	1.79119e-05	0.00381355	4.28945
blot	0.484896	6.06241	4.30853	1.82967e-05	0.00381355	4.28472
RhoGAP68F	0.268065	6.21327	4.32249	1.83088e-05	0.00381355	4.28458
e(y)3	0.566833	7.572	4.30666	1.83379e-05	0.00381355	4.28422
E(bx)	0.619842	8.28564	4.30395	1.85057e-05	0.00381355	4.2822
Hip14	0.358316	5.86177	4.322	1.86038e-05	0.00381355	4.28102
MESR4	0.558854	6.92812	4.30274	1.86357e-05	0.00381355	4.28064
lola	0.455898	9.35907	4.30945	1.86387e-05	0.00381355	4.2806
l(3)psg2	0.477883	5.63415	4.28636	1.99454e-05	0.00381355	4.2655
Tlk	0.471	7.7567	4.28925	2.00087e-05	0.00381355	4.26479
Fcp1	0.324155	5.20439	4.30216	2.00828e-05	0.00381355	4.26397
Spn	0.368286	7.90566	4.29516	2.01752e-05	0.00381355	4.26294
chif	0.49883	6.60649	4.28718	2.03129e-05	0.00381355	4.26142
Fatp3	0.388843	5.42817	4.28722	2.04748e-05	0.00381355	4.25965
Ubr3	0.343504	7.63212	4.2867	2.0631e-05	0.00381355	4.25795
CG10492	0.526612	6.36669	4.27123	2.10932e-05	0.00381355	4.25299
Snx21	0.322518	4.01137	4.28228	2.13304e-05	0.00381355	4.25049
ctrip	0.574016	8.96266	4.26988	2.17644e-05	0.00381355	4.24598
Rcd5	0.343422	5.73267	4.26743	2.18638e-05	0.00381355	4.24495
Cpr78Cb	-0.392049	-1.05249	-4.27375	2.20996e-05	0.00381355	-4.24255
Ptip	0.579505	5.67341	4.26195	2.22319e-05	0.00381355	4.24121
CG14568	-0.423601	-1.21953	-4.26698	2.27174e-05	0.00381355	-4.23636
vir	0.318421	5.17357	4.27177	2.27877e-05	0.00381355	4.23566
NAT1	0.468699	9.33236	4.26216	2.28994e-05	0.00381355	4.23457
PR-Set7	0.594382	5.60719	4.25028	2.33163e-05	0.00381355	4.23051
da	0.421308	6.74918	4.25514	2.33317e-05	0.00381355	4.23036
Rpt2	0.362422	6.87973	4.25645	2.37535e-05	0.00381355	4.22633
Taf1	0.388955	6.67878	4.25354	2.39229e-05	0.00381355	4.22473
CG14650	0.38787	6.15478	4.24793	2.39816e-05	0.00381355	4.22418
HUWE1	0.454278	8.13266	4.24727	2.4247e-05	0.00381355	4.2217
CG44774	0.431738	6.78108	4.24338	2.42778e-05	0.00381355	4.22141
CG15141	0.398586	4.75585	4.24595	2.43936e-05	0.00381355	4.22034
IntS8	0.35711	4.14568	4.24661	2.44264e-05	0.00381355	4.22004
lig	0.491664	8.2453	4.2432	2.45347e-05	0.00381355	4.21904
Epg5	0.348784	6.48891	4.24808	2.46492e-05	0.00381355	4.21799
CG5641	0.2628	4.97194	4.24099	2.52234e-05	0.00383635	4.21279
bin3	0.526988	7.29247	4.23216	2.53798e-05	0.00383635	4.2114
Ulp1	0.554851	6.85344	4.22894	2.54854e-05	0.00383635	4.21046
wcy	0.426061	6.85079	4.2298	2.59095e-05	0.00386537	4.20673
Hsp23	0.461935	3.92309	4.22734	2.6309e-05	0.00386849	4.20327
Uba1	0.474981	8.49663	4.22889	2.63935e-05	0.00386849	4.20254
Larp4B	0.435177	8.15717	4.22236	2.66888e-05	0.00387777	4.20002
H	0.550678	5.73808	4.21701	2.69301e-05	0.00387909	4.19798
olf186-F	0.340952	6.33232	4.21993	2.73383e-05	0.00390424	4.19458
mod(mdg4)	0.497344	7.37356	4.21135	2.81408e-05	0.00396813	4.18801
CG1737	0.436462	6.20978	4.21221	2.8392e-05	0.00396813	4.18599
rictor	0.441969	6.393	4.20599	2.86278e-05	0.00396813	4.18412
Smr	0.428506	8.30223	4.19781	2.97346e-05	0.00396813	4.17549
Sos	0.366966	6.13318	4.20181	2.97513e-05	0.00396813	4.17536
Rbf	0.558201	6.26564	4.19368	2.98334e-05	0.00396813	4.17473
D19A	0.39799	5.22758	4.20062	2.98768e-05	0.00396813	4.1744
Mvb12	0.416562	5.16862	4.19168	3.02037e-05	0.00396813	4.17192
Mer	0.375193	5.46493	4.19479	3.02929e-05	0.00396813	4.17125
cno	0.479052	7.5141	4.19441	3.04115e-05	0.00396813	4.17036
wapl	0.545928	6.63739	4.1905	3.05102e-05	0.00396813	4.16962
CG11700	0.501774	2.25363	4.19101	3.07178e-05	0.00396813	4.16808
BicD	0.363953	6.61849	4.19388	3.09824e-05	0.00396813	4.16612
mbt	0.417955	6.19751	4.19025	3.12579e-05	0.00396813	4.1641
simj	0.38191	6.50928	4.18572	3.17508e-05	0.00396813	4.16053
RhoGAP1A	0.44089	7.28062	4.18315	3.17679e-05	0.00396813	4.16041
Nup98-96	0.591923	7.27772	4.17303	3.20397e-05	0.00396813	4.15846
CG14073	0.40094	6.93427	4.18006	3.20605e-05	0.00396813	4.15831
CG14764	0.485589	6.26816	4.17364	3.26659e-05	0.00397701	4.15404
CG31342	0.491712	6.32772	4.17451	3.2807e-05	0.00397701	4.15305
Axud1	0.411881	5.91452	4.17606	3.28462e-05	0.00397701	4.15278
dome	0.455894	6.45098	4.16918	3.3488e-05	0.00398596	4.14835
Hyccin	0.355904	5.55832	4.17404	3.37918e-05	0.00398596	4.14628
upSET	0.490408	7.98548	4.16413	3.43208e-05	0.00398596	4.14272
Nup153	0.53993	7.41489	4.16185	3.44128e-05	0.00398596	4.14211
CG4615	0.254464	5.16458	4.1801	3.44295e-05	0.00398596	4.142
CG9269	-0.430243	-1.6013	-4.16658	3.47131e-05	0.00398596	-4.14012
CG10366	0.325893	4.80902	4.16732	3.48094e-05	0.00398596	4.13948
Hph	0.428102	6.62342	4.16039	3.5027e-05	0.00398596	4.13805
trr	0.428027	5.82528	4.16029	3.50671e-05	0.00398596	4.13779
swm	0.383891	6.96396	4.15914	3.54299e-05	0.00399998	4.13542
CG42240	0.327138	6.93011	4.15509	3.66285e-05	0.00410756	4.12778
Cdk12	0.386208	6.55512	4.1432	3.78995e-05	0.00416861	4.11993
ari-2	0.335174	5.81048	4.13752	3.93535e-05	0.00416861	4.11124
CG12236	0.396727	5.34015	4.13467	3.95099e-05	0.00416861	4.11033
Nelf-A	0.441013	6.00553	4.13031	3.95284e-05	0.00416861	4.11022
SWIP	0.343543	3.85541	4.13532	3.97563e-05	0.00416861	4.10889
CG6276	0.251574	4.82708	4.13778	3.97812e-05	0.00416861	4.10875
Usp1	0.461103	6.62233	4.12714	3.97898e-05	0.00416861	4.1087
Wdr24	0.443278	4.33986	4.13002	4.01098e-05	0.00416861	4.10685
SKIP	0.558611	6.00152	4.12618	4.02153e-05	0.00416861	4.10624
CG4404	0.275687	5.89241	4.13747	4.03063e-05	0.00416861	4.10572
CG3511	0.303551	4.32315	4.12938	4.08558e-05	0.00416861	4.10259
BRWD3	0.498377	6.5813	4.12289	4.09684e-05	0.00416861	4.10195
Mrtf	0.387215	6.23737	4.1225	4.11049e-05	0.00416861	4.10118
eIF4E1	0.432737	8.24972	4.1245	4.116e-05	0.00416861	4.10087
zf30C	0.427382	5.92438	4.12184	4.14435e-05	0.00416861	4.09928
ocm	0.454498	5.6588	4.12122	4.14595e-05	0.00416861	4.09919
mask	0.48701	8.90456	4.12001	4.15253e-05	0.00416861	4.09882
mnb	0.443874	6.88506	4.11903	4.17087e-05	0.00416861	4.0978
frtz	0.372008	4.37215	4.12048	4.20658e-05	0.00416861	4.09583
CG7518	0.352388	7.15149	4.11845	4.23365e-05	0.00416861	4.09434
rst	0.395038	3.78327	4.12023	4.24121e-05	0.00416861	4.09393
rno	0.488499	7.1758	4.1128	4.2729e-05	0.0041752	4.09221
Rpn7	0.37711	6.48266	4.10731	4.37809e-05	0.00424735	4.08656
DIP2	0.366809	6.74465	4.11536	4.40872e-05	0.00424735	4.08495
Alh	0.446524	6.75182	4.10156	4.45602e-05	0.00424735	4.08247
CG9795	0.325937	5.91602	4.11267	4.46238e-05	0.00424735	4.08214
CG31224	0.445451	7.1362	4.10108	4.51455e-05	0.00424735	4.07943
tral	0.699429	8.96207	4.09562	4.5508e-05	0.00424735	4.07757
CG3815	0.459982	5.01192	4.09569	4.55213e-05	0.00424735	4.07751
CG5026	0.469973	5.28372	4.09476	4.57053e-05	0.00424735	4.07657
CG17565	0.249913	5.02524	4.10869	4.57551e-05	0.00424735	4.07631
Scm	0.452843	6.25739	4.09581	4.62121e-05	0.00426607	4.074
mahe	0.380734	7.82748	4.09587	4.66971e-05	0.00427396	4.07157
bon	0.515318	6.47817	4.09168	4.68092e-05	0.00427396	4.07101
MED1	0.41859	6.18698	4.08952	4.7412e-05	0.00427699	4.06803
hyd	0.527644	8.20939	4.08174	4.84832e-05	0.00427699	4.06282
CG10631	0.357116	6.93207	4.09019	4.84889e-05	0.00427699	4.06279
ph-d	0.345739	4.77406	4.09065	4.87134e-05	0.00427699	4.06172
tws	0.421234	7.11202	4.07982	4.92782e-05	0.00427699	4.05902
wts	0.348997	6.71001	4.08004	4.93236e-05	0.00427699	4.05881
CG32473	0.541018	7.44668	4.07276	4.93368e-05	0.00427699	4.05875
cdi	0.326606	7.48394	4.08543	4.94301e-05	0.00427699	4.05831
DUBAI	0.301447	6.5507	4.0889	4.98472e-05	0.00427699	4.05634
betaTub56D	0.462481	9.34143	4.0776	5.00867e-05	0.00427699	4.05522
Rb97D	0.287168	6.08889	4.08438	5.04326e-05	0.00427699	4.05361
Ars2	0.356763	6.92697	4.07992	5.04511e-05	0.00427699	4.05353
CG11414	0.344694	6.49967	4.07462	5.05397e-05	0.00427699	4.05312
wls	0.460158	5.00334	4.07226	5.07342e-05	0.00427699	4.05222
ago	0.619549	7.4311	4.06282	5.11709e-05	0.00427699	4.05021
CG42233	0.32089	3.97992	4.08313	5.12994e-05	0.00427699	4.04963
Rcd1	0.401073	6.59946	4.06911	5.16452e-05	0.00427699	4.04805
bif	0.429366	8.05653	4.06423	5.29302e-05	0.00427699	4.0423
CG16868	0.526846	5.19736	4.05293	5.34323e-05	0.00427699	4.04008
beta4GalNAcTA	0.328491	4.57567	4.06868	5.35367e-05	0.00427699	4.03963
MED6	0.368648	4.38025	4.05936	5.35425e-05	0.00427699	4.0396
CG9934	0.373987	7.13319	4.06166	5.35954e-05	0.00427699	4.03937
lin	0.500082	4.98831	4.05631	5.36495e-05	0.00427699	4.03913
CG8243	0.405089	5.86181	4.05809	5.37419e-05	0.00427699	4.03873
drosha	0.386531	5.07162	4.06209	5.37758e-05	0.00427699	4.03858
2002-09-01	0.281253	5.52114	4.07154	5.38038e-05	0.00427699	4.03846
CG30020	0.477662	5.94738	4.0553	5.43433e-05	0.00427699	4.03612
Bub1	0.450515	5.80055	4.04985	5.49745e-05	0.00427699	4.0334
CG12316	0.511633	5.50413	4.05061	5.5011e-05	0.00427699	4.03325
Faf2	0.275409	6.65571	4.06507	5.54876e-05	0.00427699	4.03122
wdn	0.503966	5.79575	4.04827	5.55301e-05	0.00427699	4.03104
CtBP	0.318095	8.03516	4.05575	5.61696e-05	0.00427699	4.02835
CG1371	0.370693	6.61412	4.04742	5.62274e-05	0.00427699	4.02811
RhoBTB	0.319832	6.68685	4.05714	5.64852e-05	0.00427699	4.02703
cg	0.354086	7.54182	4.05178	5.66006e-05	0.00427699	4.02655
Axn	0.412535	6.02599	4.04423	5.71436e-05	0.00427699	4.02431
Su(var)2-10	0.516003	6.92958	4.04009	5.73647e-05	0.00427699	4.0234
Ncoa6	0.442052	7.12409	4.03939	5.79429e-05	0.00427699	4.02104
Br140	0.552692	5.99786	4.03537	5.81081e-05	0.00427699	4.02036
row	0.464303	6.13655	4.03904	5.814e-05	0.00427699	4.02024
N	0.572215	6.56883	4.03623	5.81903e-05	0.00427699	4.02003
Gug	0.42934	7.68902	4.03998	5.82052e-05	0.00427699	4.01997
Kat60	0.377369	5.65952	4.04218	5.83869e-05	0.00427699	4.01924
CG3655	0.32316	6.0078	4.04671	5.8606e-05	0.00427699	4.01835
Samtor	0.375571	3.29156	4.03934	5.89275e-05	0.00427699	4.01706
PTP-ER	0.347564	6.01855	4.03582	5.95007e-05	0.00427699	4.01478
CG16989	0.291173	5.7198	4.03788	6.00103e-05	0.00427699	4.01277
not	0.39355	4.85105	4.0364	6.01674e-05	0.00427699	4.01215
Nup214	0.532149	6.30489	4.02459	6.03685e-05	0.00427699	4.01137
IntS1	0.444805	6.33572	4.026	6.05122e-05	0.00427699	4.0108
Mi-2	0.489194	7.78719	4.02973	6.06208e-05	0.00427699	4.01038
Daxx	0.472001	6.71967	4.02812	6.07991e-05	0.00427699	4.00969
pygo	0.522458	6.20422	4.02668	6.08821e-05	0.00427699	4.00937
Cyp6u1	0.307989	4.91255	4.03624	6.13158e-05	0.00427699	4.00769
sina	0.372046	6.48418	4.02742	6.14563e-05	0.00427699	4.00715
Pgant3	0.330437	4.77373	4.03349	6.15466e-05	0.00427699	4.0068
Not1	0.37926	9.29284	4.02895	6.16515e-05	0.00427699	4.0064
RpII215	0.542711	7.06828	4.02429	6.18382e-05	0.00427699	4.00568
cic	0.409463	7.81869	4.02528	6.20441e-05	0.00427699	4.0049
CG7054	0.355298	5.04452	4.02057	6.23325e-05	0.00427699	4.0038
CG8668	0.418573	6.01449	4.02114	6.27644e-05	0.00427699	4.00217
Gpdh3	0.37124	6.04377	4.0216	6.29609e-05	0.00427699	4.00143
CG42676	0.291599	3.94841	4.0274	6.29684e-05	0.00427699	4.0014
E(Pc)	0.482165	7.55594	4.01861	6.33324e-05	0.0042843	4.00004
hop	0.429969	5.59178	4.0173	6.39676e-05	0.00429999	3.99768
aux	0.373062	6.43301	4.01502	6.47365e-05	0.00429999	3.99485
Ugt35D1	-0.466178	-1.09157	-4.01772	6.51059e-05	0.00429999	-3.9935
Wee1	0.245335	5.92232	4.02863	6.52113e-05	0.00429999	3.99311
RhoGEF2	0.389686	7.45591	4.01708	6.54322e-05	0.00429999	3.99231
Mnt	0.417436	7.14226	4.01122	6.54989e-05	0.00429999	3.99207
Nct	0.425215	5.70694	4.00789	6.58346e-05	0.00429999	3.99086
CG1024	0.482901	4.07432	4.0001	6.67151e-05	0.00429999	3.98771
pds5	0.507586	6.3962	3.9999	6.72473e-05	0.00429999	3.98582
CG31195	0.417882	6.05249	4.00592	6.74169e-05	0.00429999	3.98522
Pcl	0.587498	5.9611	3.99781	6.77554e-05	0.00429999	3.98403
Ptp61F	0.429178	6.77757	4.00233	6.78241e-05	0.00429999	3.98379
CG14442	0.341274	6.95632	4.00374	6.81796e-05	0.00429999	3.98255
tgo	0.399801	5.27991	4.00111	6.82314e-05	0.00429999	3.98237
CG32772	0.309105	6.00356	4.00745	6.87746e-05	0.00429999	3.98049
stx	0.44268	7.35518	3.99771	6.92431e-05	0.00429999	3.97887
CG3065	0.338477	5.0294	3.99774	6.93183e-05	0.00429999	3.97861
DCP2	0.423546	7.73688	3.99886	6.93234e-05	0.00429999	3.9786
Cap-D3	0.377777	3.79123	3.99568	6.94268e-05	0.00429999	3.97824
toc	0.368381	8.00788	4.00064	6.97816e-05	0.00429999	3.97703
Rpn13	0.3047	7.00831	4.00129	6.99039e-05	0.00429999	3.97661
dsh	0.305465	6.09817	3.9997	6.99355e-05	0.00429999	3.9765
obe	0.459226	5.3118	3.99145	6.9946e-05	0.00429999	3.97647
Rpt4	0.326707	6.38398	4.00259	6.99508e-05	0.00429999	3.97645
Su(z)12	0.455631	5.48869	3.99408	6.9998e-05	0.00429999	3.97629
Cdc27	0.380618	6.51389	3.99427	7.0408e-05	0.00430304	3.9749
dsd	0.32391	6.71553	3.99905	7.05628e-05	0.00430304	3.97438
Cen	0.523414	6.24168	3.99155	7.13067e-05	0.00430507	3.97188
Impbeta11	0.287686	4.40552	3.9978	7.1359e-05	0.00430507	3.97171
spen	0.400321	9.16775	3.99099	7.15336e-05	0.00430507	3.97113
Tor	0.387008	6.30614	3.99039	7.21555e-05	0.00430507	3.96906
CG3356	0.318714	6.58655	3.99427	7.22072e-05	0.00430507	3.96889
PDZ-GEF	0.43022	6.80994	3.98871	7.22394e-05	0.00430507	3.96879
CG5913	0.302717	4.50315	3.99283	7.27479e-05	0.00430507	3.96711
osa	0.494909	8.09682	3.98336	7.32583e-05	0.00430507	3.96545
Dhc64C	0.492665	8.4375	3.98039	7.3302e-05	0.00430507	3.96531
CG3744	0.363734	6.21205	3.98617	7.335e-05	0.00430507	3.96515
Girdin	0.54353	6.22531	3.97707	7.36876e-05	0.00430507	3.96405
Tdrd3	0.378956	5.37205	3.98451	7.36879e-05	0.00430507	3.96405
Fbl6	0.299439	5.51552	3.98954	7.48936e-05	0.00433507	3.96018
tun	0.278581	5.72306	3.98149	7.49581e-05	0.00433507	3.95997
CoRest	0.422639	6.61084	3.97924	7.49796e-05	0.00433507	3.9599
kuz	0.36861	6.47856	3.98135	7.55081e-05	0.00433957	3.95823
SmD3	0.373551	4.69669	3.97337	7.55769e-05	0.00433957	3.95801
tank	0.264598	5.58708	3.98689	7.68494e-05	0.00437336	3.95402
ebo	0.448944	5.93124	3.97047	7.68892e-05	0.00437336	3.95389
CG8001	0.272075	6.13157	3.98133	7.72802e-05	0.00437336	3.95268
faf	0.425293	8.37043	3.97282	7.80462e-05	0.00437336	3.95032
Sin3A	0.473279	8.32285	3.97125	7.82532e-05	0.00437336	3.94969
Nup358	0.632033	8.04515	3.96331	7.85539e-05	0.00437336	3.94877
Chro	0.486526	6.56112	3.96364	7.89642e-05	0.00437336	3.94752
Spps	0.476566	4.53358	3.96194	7.89795e-05	0.00437336	3.94748
mor	0.541448	6.79825	3.96324	7.90429e-05	0.00437336	3.94728
CG5521	0.443997	6.53923	3.96565	7.91225e-05	0.00437336	3.94704
CG3634	0.267242	4.71249	3.96891	7.91979e-05	0.00437336	3.94681
CG12121	0.27276	6.44581	3.97746	7.93062e-05	0.00437336	3.94649
CG5543	0.410064	4.19527	3.96056	7.97515e-05	0.00438345	3.94515
Prosap	0.287133	7.62766	3.9685	8.00665e-05	0.00438633	3.9442
nej	0.454572	8.16559	3.95778	8.15032e-05	0.00442987	3.93994
dbo	0.318088	6.27591	3.96412	8.15964e-05	0.00442987	3.93966
Sec16	0.418583	7.76043	3.9603	8.16566e-05	0.00442987	3.93949
Pez	0.498655	5.11831	3.9555	8.19251e-05	0.00443005	3.9387
Ubr1	0.352403	7.72444	3.96179	8.24031e-05	0.00444153	3.9373
Rpn8	0.362273	6.90031	3.95616	8.30728e-05	0.00446323	3.93536
CG2865	0.351327	6.32553	3.95235	8.35713e-05	0.0044692	3.93392
Smurf	0.393927	7.12985	3.95208	8.37189e-05	0.0044692	3.9335
CG14621	0.303562	4.87867	3.95217	8.41882e-05	0.00447533	3.93215
cos	0.469674	5.48178	3.94957	8.43694e-05	0.00447533	3.93164
Gcn5	0.316421	5.55272	3.95664	8.51208e-05	0.0044886	3.92951
Bap170	0.572637	6.12599	3.94098	8.55909e-05	0.0044886	3.92818
Dis3l2	0.414455	6.30574	3.94427	8.57696e-05	0.0044886	3.92768
fl(2)d	0.294313	6.45378	3.95125	8.59038e-05	0.0044886	3.9273
Nedd4	0.391168	7.73706	3.94882	8.60467e-05	0.0044886	3.9269
CG15249	-0.319264	-0.948471	-3.94971	8.67484e-05	0.0044886	-3.92495
gukh	0.34241	6.0563	3.94304	8.69232e-05	0.0044886	3.92446
Fs(2)Ket	0.571489	7.9985	3.93846	8.71002e-05	0.0044886	3.92397
pigeon	0.389128	5.28736	3.9397	8.71495e-05	0.0044886	3.92384
SCaMC	0.252405	7.38055	3.95752	8.73059e-05	0.0044886	3.92341
Gcn2	0.457514	5.83749	3.93419	8.76383e-05	0.00449186	3.92249
Hr4	0.388711	3.18453	3.9394	8.82411e-05	0.00450182	3.92084
CG30413	-0.422869	-1.15947	-3.94587	8.85755e-05	0.00450182	-3.91993
enok	0.371215	6.41741	3.93915	8.90421e-05	0.00450182	3.91866
Acf	0.659155	6.38898	3.92892	8.91301e-05	0.00450182	3.91842
Xpc	0.443473	6.76081	3.9355	8.91797e-05	0.00450182	3.91829
Mekk1	0.452793	6.73475	3.93343	8.98355e-05	0.00452127	3.91652
Pp2C1	0.403203	7.22694	3.93246	9.05712e-05	0.00453072	3.91455
yrt	0.365168	5.86726	3.93346	9.06593e-05	0.00453072	3.91432
Hrb87F	0.372937	7.03807	3.9316	9.08367e-05	0.00453072	3.91385
Cul1	0.469635	7.90896	3.92972	9.15436e-05	0.00454454	3.91198
CG10898	0.283696	4.26412	3.93593	9.16631e-05	0.00454454	3.91166
Asx	0.409255	6.70855	3.92857	9.21292e-05	0.00454454	3.91044
msps	0.494328	8.15592	3.9259	9.31971e-05	0.00454454	3.90765
CG14478	0.476517	6.6435	3.92258	9.3417e-05	0.00454454	3.90708
CSN1b	0.22481	5.62106	3.93798	9.38002e-05	0.00454454	3.90609
jub	0.415854	4.99882	3.92438	9.39253e-05	0.00454454	3.90577
LRP1	0.386541	7.53065	3.92559	9.39548e-05	0.00454454	3.9057
CG6420	0.31763	6.31277	3.92485	9.43692e-05	0.00454454	3.90463
Cul5	0.355747	5.66783	3.92274	9.44664e-05	0.00454454	3.90438
egl	0.338429	6.83792	3.92956	9.45289e-05	0.00454454	3.90422
Khc	0.404056	7.45547	3.92457	9.45557e-05	0.00454454	3.90415
CG11873	0.497392	7.03392	3.91991	9.46497e-05	0.00454454	3.90391
Grip163	0.355804	4.61063	3.92521	9.49274e-05	0.00454482	3.9032
PEK	0.454343	6.65316	3.91813	9.52125e-05	0.00454544	3.90248
Abi	0.331514	5.84283	3.92123	9.57619e-05	0.00455865	3.90109
crm	0.504356	4.95186	3.91417	9.73979e-05	0.00462132	3.89698
woc	0.539371	7.01225	3.91171	9.76315e-05	0.00462132	3.8964
Tnpo	0.519517	7.40387	3.90922	9.825e-05	0.00463279	3.89487
CG11504	0.390762	4.58328	3.90971	9.8447e-05	0.00463279	3.89439
CG17233	0.417929	6.40601	3.91046	9.91365e-05	0.00463279	3.8927
CR18217	0.459447	3.13558	3.90966	9.93527e-05	0.00463279	3.89217
CG6752	0.508482	5.61233	3.91048	9.94544e-05	0.00463279	3.89192
Ube3a	0.312557	6.12756	3.9112	9.95374e-05	0.00463279	3.89172
Nab2	0.394305	6.03152	3.90618	0.000100934	0.00467062	3.88834
osp	0.272525	6.59821	3.91395	0.000101487	0.00467062	3.88701
RYBP	0.379347	5.10753	3.90307	0.000101702	0.00467062	3.8865
FBXO11	0.460846	6.72857	3.90265	0.000101775	0.00467062	3.88632
CG13605	0.274292	5.25271	3.91497	0.000101886	0.00467062	3.88605
loco	0.319272	5.65791	3.90882	0.000102028	0.00467062	3.88572
Jupiter	0.431393	7.95339	3.90144	0.000102715	0.00467749	3.88409
Bre1	0.434324	6.12413	3.90284	0.000102737	0.00467749	3.88403
RhoGAP71E	0.300416	6.5476	3.90406	0.000103207	0.00468038	3.88293
red	0.311615	6.73479	3.90275	0.000103809	0.00468038	3.88151
BTBD9	0.370505	5.76966	3.89677	0.00010397	0.00468038	3.88113
endos	0.405082	7.26076	3.89899	0.000104145	0.00468038	3.88073
raptor	0.466468	6.1164	3.89928	0.000104512	0.00468038	3.87987
Rnf146	0.383421	5.2308	3.89297	0.000105163	0.00468038	3.87836
CG7154	0.496924	5.58713	3.89298	0.00010519	0.00468038	3.8783
Ref1	0.42042	6.80495	3.89673	0.000105414	0.00468038	3.87778
phol	0.524937	5.89903	3.89216	0.000105497	0.00468038	3.87759
Cyp6v1	0.453067	5.70017	3.89356	0.000105602	0.00468038	3.87735
CG32365	0.549769	3.98105	3.88957	0.000106617	0.00469153	3.87502
EcR	0.321998	6.23128	3.90107	0.000106874	0.00469153	3.87443
CG8569	0.296047	4.39183	3.90125	0.000106922	0.00469153	3.87432
fra	0.379366	5.5837	3.8892	0.000107606	0.00469153	3.87277
CG8963	0.371885	7.11707	3.89136	0.000108114	0.00469153	3.87162
CG9636	0.322234	5.59917	3.89172	0.000108204	0.00469153	3.87142
CG17019	0.339217	5.59389	3.89518	0.000108268	0.00469153	3.87127
brun	0.379199	5.72924	3.89162	0.000108374	0.00469153	3.87103
CG7379	0.278911	5.29163	3.89101	0.000108381	0.00469153	3.87102
CG7139	0.335899	6.2385	3.89067	0.00010895	0.00469208	3.86974
CG12299	0.448512	5.17399	3.88682	0.000109445	0.00469208	3.86864
Ankle2	0.504843	6.51707	3.8825	0.000109564	0.00469208	3.86837
CG10413	0.37041	6.5098	3.88392	0.000110073	0.00469208	3.86724
Pp2A-29B	0.28465	7.72421	3.8971	0.000110199	0.00469208	3.86696
CG8155	0.347025	5.54025	3.88645	0.000110208	0.00469208	3.86694
CG11737	0.22499	5.63398	3.89555	0.000110558	0.00469208	3.86617
Sirt7	0.452033	4.22046	3.87674	0.000110882	0.00469208	3.86545
Wnk	0.383424	7.57875	3.88472	0.000110921	0.00469208	3.86537
RpII140	0.428645	6.50502	3.88066	0.000112012	0.00471077	3.86298
casp	0.353479	6.51277	3.88129	0.000112148	0.00471077	3.86268
hob	0.430368	6.26657	3.87465	0.000112208	0.00471077	3.86255
Klp10A	0.474735	7.3312	3.87571	0.000112964	0.00472026	3.86091
Pi3K68D	0.43841	6.96178	3.87262	0.000113603	0.00472026	3.85953
alpha4GT1	0.27887	4.65617	3.88817	0.000113826	0.00472026	3.85906
MBD-R2	0.323582	6.04723	3.87725	0.000113848	0.00472026	3.85901
CG12241	0.277138	5.3319	3.8817	0.000114104	0.00472026	3.85846
qkr58E-2	0.309996	6.13247	3.87829	0.000114312	0.00472026	3.85801
Taf6	0.298711	5.0767	3.87627	0.000114694	0.00472026	3.8572
vlc	0.46193	6.94892	3.86956	0.000115184	0.00472026	3.85616
Tango11	0.258136	6.40274	3.88629	0.000115224	0.00472026	3.85607
Rpt5	0.393525	6.61714	3.87056	0.000115851	0.00472026	3.85474
Tao	0.49901	7.93696	3.87001	0.000116655	0.00472026	3.85305
Gga	0.325025	5.49695	3.87399	0.00011669	0.00472026	3.85298
Atg16	0.33322	5.43563	3.86981	0.000116918	0.00472026	3.8525
CG5787	0.384784	6.23514	3.86992	0.000117013	0.00472026	3.8523
BtbVII	0.349699	7.44134	3.87011	0.000117532	0.00472026	3.85122
tyf	0.503088	8.01178	3.86803	0.000117537	0.00472026	3.85121
PAPLA1	0.30471	7.38215	3.87466	0.000117692	0.00472026	3.85088
Dlg5	0.42684	6.6747	3.86776	0.000117828	0.00472026	3.8506
sqz	0.418509	3.97913	3.87118	0.000118301	0.00472026	3.84962
Tab2	0.29756	6.52644	3.86904	0.000118474	0.00472026	3.84926
MICAL-like	0.360264	5.85864	3.86662	0.000118573	0.00472026	3.84906
ssh	0.446443	7.24811	3.86319	0.000119515	0.00472026	3.84712
RanBP3	0.42331	6.07915	3.86174	0.000119593	0.00472026	3.84696
RN-tre	0.303211	5.96491	3.86621	0.00011972	0.00472026	3.8467
Hmt-1	0.375946	6.77933	3.86131	0.000120149	0.00472026	3.84582
Myt1	0.420948	4.15755	3.86222	0.000120168	0.00472026	3.84578
Jafrac1	0.388464	8.33673	3.8687	0.000120384	0.00472026	3.84534
mld	0.474593	6.5358	3.86142	0.000120703	0.00472026	3.84469
psq	0.354997	8.00131	3.86777	0.00012085	0.00472026	3.8444
CG13001	0.282779	3.62174	3.87084	0.000120909	0.00472026	3.84428
rgr	0.340722	4.82204	3.86547	0.000121302	0.00472456	3.84348
CG10866	0.346698	4.34203	3.86017	0.000122047	0.00473231	3.84198
DNApol-iota	0.393184	4.74588	3.85717	0.000122408	0.00473231	3.84125
Pdp	0.241935	5.67632	3.86743	0.000123105	0.00473231	3.83986
CG6966	0.316873	7.01066	3.86489	0.000123128	0.00473231	3.83981
Asciz	0.366325	3.22355	3.85757	0.000123315	0.00473231	3.83944
Prp8	0.518654	7.40427	3.8545	0.00012335	0.00473231	3.83937
Pi3K92E	0.394259	6.08778	3.85982	0.00012377	0.00473231	3.83854
ena	0.343436	6.05942	3.85729	0.00012401	0.00473231	3.83806
fend	0.322664	5.25901	3.85778	0.00012405	0.00473231	3.83798
Crag	0.385813	7.21829	3.85624	0.000124569	0.00473824	3.83696
Hmt4-20	0.452593	7.2812	3.85387	0.000124773	0.00473824	3.83655
Ndf	0.458698	7.29749	3.85183	0.000125528	0.00475612	3.83507
CTCF	0.405662	5.00909	3.85084	0.000125849	0.0047575	3.83444
PIG-B	0.371238	5.57836	3.85202	0.000126478	0.00475885	3.83322
Dref	0.452034	5.48487	3.84913	0.000126734	0.00475885	3.83272
Gprk2	0.288853	6.32457	3.85748	0.000127047	0.00475885	3.83211
Tango10	0.333697	5.61996	3.8546	0.000127427	0.00475885	3.83138
cue	0.503425	6.97251	3.84444	0.000127524	0.00475885	3.83119
jvl	0.314211	7.26885	3.85154	0.000127594	0.00475885	3.83106
fzr	0.338122	6.17835	3.84668	0.000128504	0.00477295	3.82931
Fic	0.400586	5.12747	3.84108	0.000129381	0.00477295	3.82763
btz	0.410935	6.03509	3.84367	0.000129458	0.00477295	3.82749
dom	0.593894	8.63739	3.84142	0.000129467	0.00477295	3.82747
ksr	0.323692	5.58582	3.84815	0.000129669	0.00477295	3.82709
sdk	0.470515	6.53948	3.84354	0.000129918	0.00477295	3.82661
Cp190	0.51128	7.20604	3.8415	0.000129972	0.00477295	3.82651
CG5466	0.338621	4.48499	3.84433	0.000130367	0.00477697	3.82576
CG32095	0.418841	3.47734	3.83755	0.000132273	0.00482684	3.82219
Meltrin	0.324008	6.24398	3.84288	0.000132438	0.00482684	3.82188
CG11593	0.34154	5.3523	3.8425	0.000132606	0.00482684	3.82157
Prosbeta7	0.323881	6.92237	3.84322	0.000132883	0.00482684	3.82105
Best1	0.319572	5.909	3.83825	0.000133957	0.0048553	3.81907
CG7943	0.313954	5.23172	3.84091	0.000134861	0.00487002	3.81741
CG12795	0.464881	5.20123	3.83041	0.000134946	0.00487002	3.81725
Sk2	0.279649	5.27319	3.84106	0.000135805	0.00488231	3.81569
l(2)k05819	0.371594	6.25656	3.83461	0.000135871	0.00488231	3.81557
pod1	0.372864	6.40091	3.83307	0.000136182	0.00488297	3.815
CG8108	0.306954	7.78119	3.83365	0.000137486	0.00491917	3.81265
CG5745	0.385223	4.17111	3.8266	0.000137817	0.00492047	3.81205
Capr	0.563357	7.73068	3.82385	0.000138899	0.00494853	3.81012
Hmr	0.547869	4.54283	3.82052	0.000139542	0.00495509	3.80898
CG31357	0.206248	4.89788	3.8333	0.000139676	0.00495509	3.80874
CG5746	0.449725	6.27429	3.82454	0.000140601	0.00496787	3.80711
CG9896	0.288416	6.08615	3.82866	0.000140656	0.00496787	3.80701
crb	0.309634	7.08599	3.83061	0.000141024	0.00496787	3.80637
GlcT	0.302411	5.12309	3.82515	0.000141226	0.00496787	3.80601
l(3)02640	0.333621	6.74229	3.8242	0.000141867	0.00497322	3.80489
Tgi	0.323453	5.16772	3.82121	0.000142043	0.00497322	3.80458
CG3309	0.382837	4.23004	3.82494	0.000142271	0.00497322	3.80419
E2f1	0.34088	7.15412	3.81958	0.000143661	0.00500702	3.80178
Naa60	0.336386	4.79703	3.82084	0.000143953	0.00500702	3.80128
ed	0.326783	7.00253	3.82419	0.000144325	0.00500702	3.80064
CG43736	0.374244	6.96459	3.8173	0.000144436	0.00500702	3.80045
wde	0.38474	6.34044	3.81646	0.000145335	0.00502773	3.79891
CG7550	0.2309	2.94965	3.82634	0.000147599	0.00508972	3.79507
CG12155	0.282883	4.9025	3.82315	0.000149164	0.00508972	3.79246
Sin1	0.346958	4.44763	3.81103	0.000149202	0.00508972	3.79239
hpo	0.450064	5.49088	3.8049	0.000149328	0.00508972	3.79218
arr	0.342715	5.79091	3.80532	0.000149386	0.00508972	3.79209
Chd1	0.439219	7.65008	3.80888	0.000149477	0.00508972	3.79194
Kcmf1	0.311345	7.87387	3.81696	0.000149547	0.00508972	3.79182
MED14	0.415786	6.07136	3.8088	0.000149563	0.00508972	3.79179
Atxn7	0.295275	5.33289	3.80905	0.000150745	0.0051195	3.78984
Rok	0.364384	6.74124	3.80826	0.000151625	0.00512209	3.78839
CG11070	0.313234	6.03538	3.80892	0.000152065	0.00512209	3.78767
Elys	0.437578	6.63525	3.79986	0.000152436	0.00512209	3.78707
alpha-Man-IIb	0.384449	6.3509	3.80668	0.000152499	0.00512209	3.78696
Rga	0.314622	5.73271	3.80739	0.000152552	0.00512209	3.78688
Ge-1	0.442146	6.30155	3.80411	0.000152724	0.00512209	3.7866
CG4751	0.310932	5.33058	3.80559	0.000153004	0.00512209	3.78614
beta3GalTII	0.393991	3.13519	3.80158	0.000153321	0.00512209	3.78563
CG3894	0.208621	5.18258	3.80666	0.000153838	0.00512209	3.78479
CG5916	0.381733	4.08729	3.80349	0.000154094	0.00512209	3.78438
CG1677	0.34356	7.30979	3.80108	0.000154193	0.00512209	3.78422
RpA-70	0.551513	6.47828	3.79405	0.000154863	0.00513416	3.78314
Reps	0.435419	6.09301	3.79499	0.000156348	0.00515303	3.78076
Fur2	0.435104	7.4915	3.80102	0.000156479	0.00515303	3.78056
CG31849	0.316275	3.36608	3.80565	0.000156508	0.00515303	3.78051
Debcl	0.348426	5.43357	3.79896	0.000156666	0.00515303	3.78026
Bap111	0.481308	6.17004	3.7921	0.000157196	0.00516028	3.77942
Ptp4E	0.320125	6.57125	3.8008	0.000157651	0.00516491	3.7787
thoc5	0.354339	4.3629	3.79858	0.000157955	0.00516491	3.77822
Tsc1	0.354998	5.99554	3.79376	0.000158926	0.00518651	3.77669
Spt6	0.372967	7.44327	3.79493	0.000159495	0.00519495	3.7758
Psc	0.453736	4.47998	3.78987	0.000160375	0.00519927	3.77443
Cap-G	0.56287	6.174	3.78327	0.000160533	0.00519927	3.77418
SRPK	0.326786	7.64738	3.791	0.000161177	0.00519927	3.77319
Rab40	0.347567	4.35002	3.78915	0.00016118	0.00519927	3.77318
sbb	0.413718	7.61697	3.78856	0.000161337	0.00519927	3.77294
CG6227	0.411272	5.35497	3.78985	0.000161495	0.00519927	3.77269
smg	0.846485	7.94433	3.78188	0.000162266	0.00521404	3.7715
CG3651	0.442469	5.2078	3.7829	0.000163027	0.00522846	3.77034
SCCRO4	0.349883	5.86499	3.78593	0.000164296	0.00525906	3.7684
CG34401	0.381708	7.19733	3.78367	0.000164794	0.00525958	3.76765
for	0.416801	8.09665	3.78664	0.000164942	0.00525958	3.76742
Taf4	0.372351	7.37888	3.7815	0.000167242	0.00532277	3.76396
Apc	0.348773	7.02084	3.78305	0.000168317	0.00533444	3.76236
PIG-O	0.319925	5.00824	3.77759	0.00016845	0.00533444	3.76216
Sbf	0.308187	6.09922	3.77948	0.000168842	0.00533444	3.76158
CG42232	0.557882	7.1383	3.77194	0.00016907	0.00533444	3.76124
Sec24CD	0.274421	6.90145	3.78349	0.000169483	0.00533444	3.76063
disp	0.337178	5.57812	3.78265	0.000169879	0.00533444	3.76005
vimar	0.481833	5.14659	3.7733	0.000170142	0.00533444	3.75966
htk	0.303738	6.32806	3.78199	0.000170163	0.00533444	3.75963
Nadsyn	0.376481	6.01844	3.7772	0.000170798	0.0053443	3.7587
CG3223	0.269068	4.64789	3.78023	0.000171445	0.00534711	3.75775
CG17746	0.389414	5.89268	3.77215	0.000171662	0.00534711	3.75744
eIF4G2	0.428685	8.11391	3.77363	0.000171847	0.00534711	3.75717
Dlc90F	0.308946	5.95569	3.77346	0.00017302	0.00536302	3.75547
CG8516	0.392018	5.26673	3.77177	0.000173045	0.00536302	3.75543
Chi	0.291179	5.85956	3.77405	0.000173322	0.00536302	3.75503
Bub3	0.47909	4.48169	3.76752	0.000174021	0.00536566	3.75402
c11.1	0.345714	6.46372	3.77765	0.000174049	0.00536566	3.75398
CG13344	0.337923	5.34906	3.77224	0.000174411	0.0053669	3.75346
DAAM	0.294544	6.58293	3.77395	0.000174832	0.00536998	3.75285
Cog3	0.252007	4.69711	3.78099	0.00017553	0.00537471	3.75186
CG8180	0.630537	6.33418	3.76467	0.000175629	0.00537471	3.75171
scny	0.346996	7.11181	3.76752	0.00017647	0.00539056	3.75052
CG17145	-0.464755	-1.07403	-3.76622	0.00017757	0.00539341	-3.74896
aop	0.330846	6.03591	3.76646	0.000177794	0.00539341	3.74864
Evi5	0.245954	6.74974	3.77617	0.000177801	0.00539341	3.74863
rin	0.443777	8.60814	3.76464	0.000177854	0.00539341	3.74856
CDK2AP1	0.313203	4.68646	3.76676	0.000178576	0.00540548	3.74754
Spt20	0.445846	5.8839	3.75908	0.00018036	0.00544378	3.74505
MED15	0.384831	5.34917	3.75732	0.000180493	0.00544378	3.74486
sra	0.202296	6.17552	3.77503	0.000181179	0.00545147	3.74391
Rpn11	0.374402	6.50499	3.76	0.0001814	0.00545147	3.7436
Plap	0.340658	6.09604	3.75937	0.000182271	0.0054678	3.7424
CG4266	0.32047	6.60215	3.75976	0.000183026	0.00548062	3.74136
Upf2	0.322357	5.65196	3.75771	0.00018435	0.00551039	3.73955
ca	0.302178	6.49344	3.76091	0.000185171	0.0055176	3.73843
Drp1	0.3057	7.06033	3.75981	0.000185252	0.0055176	3.73832
Iswi	0.426321	6.51403	3.75069	0.000185968	0.0055286	3.73735
CG8924	0.525334	4.57471	3.7519	0.000186651	0.0055286	3.73643
egg	0.338736	4.87031	3.75766	0.00018686	0.0055286	3.73615
CG15213	-0.446748	1.44831	-3.75276	0.000186945	0.0055286	-3.73603
Ugt316A1	0.418718	5.49094	3.74805	0.000188592	0.00555748	3.73383
dl	0.338878	6.57076	3.75176	0.00018862	0.00555748	3.73379
dco	0.456714	7.49061	3.74909	0.000189111	0.00555748	3.73314
CG14411	0.339509	6.03283	3.74898	0.000189252	0.00555748	3.73295
Usp30	0.221602	6.02845	3.76424	0.00019048	0.00558375	3.73132
CG12391	0.449915	5.68935	3.7459	0.000192076	0.0056117	3.72922
Tsp66E	0.323747	5.71224	3.75364	0.000192416	0.0056117	3.72877
CG5726	0.453751	5.84025	3.74284	0.000193078	0.0056117	3.72791
CG12081	0.248967	4.74117	3.75617	0.000193243	0.0056117	3.72769
CG14194	0.29257	5.5174	3.74493	0.000193417	0.0056117	3.72746
LBR	0.596035	4.64472	3.73723	0.000193697	0.0056117	3.7271
koi	0.329056	6.33683	3.74578	0.000193785	0.0056117	3.72698
RhoGAP5A	0.261878	4.07538	3.74914	0.000194507	0.00562286	3.72605
Rpt1	0.3232	7.08218	3.743	0.000196433	0.0056602	3.72356
hfw	0.233373	5.28624	3.75342	0.000196476	0.0056602	3.7235
Ythdf	0.441592	6.33601	3.73672	0.000198063	0.0056961	3.72147
D19B	0.272724	4.93337	3.74598	0.000198454	0.00569674	3.72098
Nf-YC	0.440223	5.05832	3.73502	0.000198787	0.00569674	3.72055
CG15356	0.460473	5.05743	3.73385	0.000199363	0.00569674	3.71982
CtIP	0.43743	4.41282	3.73054	0.000199449	0.00569674	3.71971
wfs1	0.269586	4.78336	3.74452	0.000199922	0.0057005	3.71912
Ssdp	0.333612	7.11841	3.73291	0.000201624	0.00573204	3.71697
CG8379	0.278463	5.40724	3.73822	0.000201714	0.00573204	3.71686
Pc	0.381837	4.84232	3.73503	0.00020248	0.00574403	3.7159
Miga	0.383423	5.53861	3.72878	0.000203087	0.00575149	3.71515
Ubi-p5E	0.498834	8.66999	3.72493	0.000204303	0.0057688	3.71364
gig	0.279852	5.94524	3.7378	0.000204608	0.0057688	3.71326
CG10602	0.386478	6.61086	3.72712	0.000204734	0.0057688	3.7131
l(3)04053	0.349425	4.54708	3.73012	0.000205326	0.00577574	3.71237
CG3368	0.37464	5.43182	3.72864	0.000205717	0.00577702	3.71189
CG43658	0.257695	6.82837	3.73439	0.000206453	0.00578174	3.71099
CG15011	0.418835	4.38686	3.72164	0.000206577	0.00578174	3.71083
CG14641	0.277642	5.51834	3.73279	0.000206999	0.00578387	3.71032
Rpn5	0.412656	7.17506	3.72444	0.00020786	0.00579821	3.70927
mRpS30	0.349433	5.73813	3.72513	0.000208218	0.00579854	3.70883
CG16865	0.339137	3.37158	3.72335	0.000209851	0.00583428	3.70685
capt	0.25244	6.98836	3.72468	0.000211446	0.00586885	3.70493
CG15812	0.435968	4.6383	3.71423	0.000213548	0.00591738	3.70243
Fak	0.333823	6.15507	3.71557	0.00021564	0.00596545	3.69995
CG17754	0.217148	5.52507	3.71915	0.000216301	0.00597385	3.69918
CG8188	0.301212	6.42076	3.71637	0.000217606	0.00598725	3.69765
spag	0.431361	4.77822	3.7084	0.000217736	0.00598725	3.6975
EDTP	0.300258	6.56605	3.71569	0.00021814	0.00598725	3.69703
Amy-d	0.564327	6.42291	3.70654	0.000218885	0.00598725	3.69616
InR	0.339888	6.63298	3.71246	0.000219273	0.00598725	3.69571
IntS6	0.43899	6.31728	3.70789	0.000219287	0.00598725	3.69569
Rpt6	0.235653	6.10726	3.71725	0.000219371	0.00598725	3.6956
Nak	0.306707	6.94795	3.71625	0.000219653	0.00598725	3.69527
Topors	0.393767	5.75144	3.70784	0.000220279	0.00598914	3.69455
CG3407	0.448988	3.7993	3.70639	0.000220488	0.00598914	3.69431
Lrch	0.335434	5.79238	3.71262	0.000220798	0.00598914	3.69395
B4	0.366706	7.30531	3.70875	0.000221412	0.00599607	3.69324
CG5087	0.278116	5.64905	3.71641	0.00022312	0.00600808	3.69129
Dp	0.42806	6.63449	3.70707	0.000223443	0.00600808	3.69092
Tnks	0.253512	5.95071	3.7187	0.000223554	0.00600808	3.69079
CG15711	-0.509938	1.12849	-3.70491	0.000223762	0.00600808	-3.69056
CG11970	0.379307	5.60599	3.70548	0.00022433	0.00600808	3.68991
Ubqn	0.33048	7.95298	3.70644	0.000224466	0.00600808	3.68976
Mtor	0.62408	7.49912	3.69921	0.000224524	0.00600808	3.68969
Lnpk	0.240136	5.6004	3.71444	0.000224732	0.00600808	3.68946
Sec6	0.280405	4.45918	3.70962	0.000226562	0.00604732	3.68739
Mau2	0.399405	3.87928	3.70528	0.000227357	0.00605887	3.6865
Pi4KIIalpha	0.2877	6.08216	3.70618	0.000228061	0.00606335	3.68572
Mapmodulin	0.382004	7.26732	3.70262	0.000228251	0.00606335	3.6855
sima	0.310942	8.06101	3.70182	0.000229347	0.00608278	3.68428
IntS10	0.437787	3.72831	3.69196	0.000231057	0.00611845	3.68239
Utx	0.354935	5.8748	3.69778	0.000232854	0.00615627	3.68042
CG30389	0.328738	6.95735	3.69754	0.000234028	0.00617579	3.67913
Slip1	0.310021	6.22564	3.69599	0.000235833	0.00617579	3.67717
Brms1	0.325862	5.16026	3.69373	0.000235903	0.00617579	3.6771
wge	0.37962	6.78707	3.69181	0.000235922	0.00617579	3.67708
pps	0.406982	6.45311	3.69086	0.000236039	0.00617579	3.67695
wash	0.317147	5.67009	3.6951	0.000236178	0.00617579	3.6768
AspRS-m	0.408017	6.38444	3.69064	0.00023618	0.00617579	3.6768
CG12877	0.380837	5.08351	3.68988	0.000236967	0.00618668	3.67595
Top1	0.44893	7.78819	3.68961	0.000237457	0.0061887	3.67542
pzg	0.464389	6.59738	3.69038	0.000237837	0.0061887	3.67501
Abp1	0.391394	5.70251	3.69037	0.000238281	0.0061887	3.67454
CG31122	0.302819	5.47976	3.69116	0.000238526	0.0061887	3.67428
A16	0.303757	5.29256	3.68914	0.000238902	0.00618885	3.67387
Usp15-31	0.31501	6.40978	3.69182	0.000240127	0.00619608	3.67257
Mms19	0.32921	5.4954	3.6857	0.000240216	0.00619608	3.67247
CdGAPr	0.369731	6.76693	3.6895	0.000240293	0.00619608	3.67239
Ntf-2	0.304899	6.02654	3.68942	0.000240954	0.00620353	3.67169
larp	0.400456	8.98051	3.68791	0.000241758	0.00621241	3.67084
ear	0.38939	5.99506	3.68341	0.000242104	0.00621241	3.67047
Crtc	0.286428	6.51957	3.68725	0.000242414	0.00621241	3.67014
CG6664	0.340548	6.46909	3.6846	0.000243184	0.00621303	3.66933
LPCAT	0.310483	6.22648	3.68891	0.000243456	0.00621303	3.66905
bip2	0.3136	6.99308	3.68961	0.000243861	0.00621303	3.66862
Sfmbt	0.479192	6.03838	3.68071	0.000244276	0.00621303	3.66819
Cbl	0.35013	6.68172	3.68353	0.00024459	0.00621303	3.66786
CG1943	0.474329	6.75902	3.68115	0.000245324	0.00621303	3.66709
Tap42	0.339973	4.69409	3.67991	0.000245472	0.00621303	3.66694
nonA-l	0.413099	5.34567	3.67779	0.000245749	0.00621303	3.66665
kug	0.476752	7.37219	3.67743	0.000245785	0.00621303	3.66661
CG14712	0.509536	6.16061	3.67727	0.000246168	0.00621332	3.66621
mi	0.545367	5.31768	3.67633	0.000246679	0.00621683	3.66568
ics	0.290274	5.05538	3.6846	0.000247079	0.00621754	3.66527
Pex14	0.247062	5.24389	3.68791	0.000248596	0.0062463	3.6637
sktl	0.42006	6.57001	3.67623	0.000249136	0.00625047	3.66315
CG5555	0.292948	5.90201	3.68201	0.000251144	0.00628588	3.66109
Bsg25D	0.405937	6.53703	3.67481	0.000251933	0.00628588	3.66029
MED31	0.26104	4.93826	3.67651	0.00025214	0.00628588	3.66008
pll	0.369787	4.45887	3.67373	0.000252752	0.00628588	3.65946
scat	0.342655	5.44069	3.67699	0.000253386	0.00628588	3.65881
mip130	0.350322	5.22316	3.67606	0.0002536	0.00628588	3.6586
LRR	0.318235	6.73487	3.67499	0.000254066	0.00628588	3.65813
Spec2	0.445788	4.49124	3.66627	0.000254331	0.00628588	3.65786
PIG-G	0.193383	4.58063	3.68416	0.000254693	0.00628588	3.65749
rho-4	0.336951	4.93306	3.67207	0.000254807	0.00628588	3.65738
enc	0.390661	7.76401	3.67163	0.000255201	0.00628588	3.65698
ash1	0.427564	6.6657	3.6702	0.000255408	0.00628588	3.65677
Su(var)2-HP2	0.50499	6.83255	3.66788	0.000255438	0.00628588	3.65675
Su(dx)	0.323	7.14447	3.67623	0.000255854	0.00628686	3.65633
CG15255	-0.700821	4.08731	-3.66261	0.000256586	0.00629558	-3.6556
Pgant5	0.368259	6.66867	3.66894	0.000257172	0.00630071	3.65501
MAGE	0.421277	3.37311	3.66675	0.000258055	0.00631309	3.65413
CG44838	0.372027	6.89766	3.66807	0.00025852	0.00631521	3.65367
ebi	0.46767	6.15733	3.66418	0.000260613	0.0063491	3.6516
Myd88	0.20832	6.06656	3.67343	0.000260667	0.0063491	3.65155
cib	0.525093	7.23582	3.66092	0.000262498	0.00637321	3.64975
dos	0.448701	5.77331	3.66347	0.000262651	0.00637321	3.6496
sav	0.371749	4.53801	3.66324	0.000263067	0.00637321	3.64919
CG6171	0.365224	4.2484	3.6624	0.000263182	0.00637321	3.64908
CG6659	0.231591	5.78513	3.67061	0.00026447	0.00639512	3.64782
CG42797	0.350851	6.10552	3.66232	0.00026519	0.00640327	3.64713
CG4936	0.442314	4.20179	3.65949	0.000267034	0.00643849	3.64534
heix	0.452281	4.9749	3.65273	0.000267958	0.00645147	3.64446
AP-1gamma	0.274687	6.97952	3.66519	0.000268724	0.00645965	3.64372
spas	0.365662	5.49758	3.65565	0.000269532	0.00645965	3.64295
GILT1	0.358315	6.55679	3.66173	0.000269801	0.00645965	3.64269
Upf1	0.368767	6.35802	3.65722	0.000269845	0.00645965	3.64265
Tfb1	0.378204	5.61587	3.65214	0.000272257	0.00647692	3.64036
dgt1	0.339225	4.99988	3.65665	0.000272304	0.00647692	3.64032
CG5084	-0.375901	-0.88032	-3.65856	0.00027263	0.00647692	-3.64001
CG11906	0.401724	4.36714	3.65133	0.000273029	0.00647692	3.63963
Hacl	0.3981	6.10024	3.65282	0.000273692	0.00647692	3.63901
DNApol-delta	0.606755	4.64918	3.6474	0.000274247	0.00647692	3.63848
l(3)05822	0.353789	6.53366	3.65564	0.000274345	0.00647692	3.63839
milt	0.375348	8.37723	3.65504	0.000274625	0.00647692	3.63813
tapas	0.271086	7.03742	3.65981	0.000275207	0.00647692	3.63758
msn	0.341877	7.66429	3.65522	0.000275351	0.00647692	3.63745
HDAC4	0.249137	7.25784	3.65971	0.00027556	0.00647692	3.63725
CG11807	0.297326	5.40113	3.65377	0.00027589	0.00647692	3.63695
PAN3	0.271413	7.98477	3.65347	0.000276087	0.00647692	3.63676
Rala	0.460064	6.53958	3.64587	0.00027668	0.00647692	3.63621
MTA1-like	0.392858	6.82719	3.65114	0.000277046	0.00647692	3.63587
mip120	0.517322	5.26978	3.64697	0.000277369	0.00647692	3.63557
ADD1	0.420425	6.18698	3.64851	0.000277701	0.00647692	3.63526
CG14229	0.300885	3.82642	3.65336	0.00027803	0.00647692	3.63495
CG32767	0.346497	7.52935	3.64999	0.000278395	0.00647692	3.63462
lncRNA:CR30009	-0.378138	-0.412862	-3.64999	0.000278656	0.00647692	-3.63437
CG4080	0.274154	6.00532	3.65163	0.000278706	0.00647692	3.63433
inaF-D	0.390348	0.341013	3.6501	0.000280096	0.00648971	3.63305
MTF-1	0.289473	5.25178	3.6512	0.000280205	0.00648971	3.63294
HDAC1	0.473871	5.80467	3.64652	0.000280422	0.00648971	3.63275
oxt	0.376583	5.61379	3.64616	0.000280825	0.00649005	3.63237
lilli	0.369843	7.11084	3.6462	0.000282258	0.00651415	3.63106
CG17065	0.394496	4.25319	3.63679	0.000283187	0.00652391	3.63021
CG3764	0.280179	6.53885	3.65105	0.000283504	0.00652391	3.62992
wech	0.564691	6.95671	3.64043	0.000283852	0.00652391	3.62961
CG13217	-0.379806	-1.61652	-3.64576	0.000284726	0.00653501	-3.62881
Jra	0.199622	5.76599	3.65065	0.000288253	0.0066007	3.62563
Usp5	0.388911	6.1867	3.63875	0.000288512	0.0066007	3.6254
mthl1	0.358171	5.22198	3.63815	0.000288954	0.0066007	3.62501
AP-1mu	0.250312	5.89525	3.64668	0.000289319	0.0066007	3.62468
Rtf1	0.403576	6.55505	3.63631	0.000289845	0.0066007	3.62421
Mad	0.380826	6.1721	3.63773	0.000289959	0.0066007	3.62411
CG8272	0.295246	4.85332	3.63863	0.00029058	0.00660584	3.62356
CG5439	0.342063	4.69152	3.63729	0.000291196	0.00660966	3.62301
cpb	0.318509	5.7022	3.63942	0.000291923	0.00660966	3.62236
CG9005	0.312489	7.88179	3.64311	0.000291934	0.00660966	3.62235
Rnb	0.365176	4.65122	3.63693	0.000293875	0.00663732	3.62064
CG8298	0.334028	5.39522	3.6353	0.00029395	0.00663732	3.62057
CG3862	0.228443	3.50871	3.64278	0.000294681	0.00664483	3.61993
Rpn3	0.351373	6.87427	3.63449	0.000295558	0.00664754	3.61916
CCT7	0.516671	6.61408	3.63044	0.000295596	0.00664754	3.61913
Usp10	0.484489	7.55269	3.63058	0.000296609	0.00665224	3.61824
CG5003	0.349736	5.20775	3.63493	0.000297511	0.00665224	3.61746
Lrrk	0.287511	5.72747	3.63682	0.00029764	0.00665224	3.61735
Rbcn-3A	0.333459	7.97266	3.63601	0.000297764	0.00665224	3.61724
RhoU	0.260102	2.69708	3.64551	0.000298163	0.00665224	3.61689
Ada2b	0.519501	5.62898	3.62676	0.000298194	0.00665224	3.61686
Myb	0.345799	6.71565	3.6321	0.000298781	0.00665351	3.61635
Aps	0.345557	7.66661	3.63233	0.000299048	0.00665351	3.61612
Cdc7	0.347988	6.91362	3.63157	0.000299527	0.00665532	3.61571
Not3	0.390241	7.09054	3.62934	0.000300032	0.00665768	3.61527
CG8892	0.364975	4.62984	3.62673	0.000301015	0.00667002	3.61442
Ubc2	0.407019	6.42438	3.62562	0.000302243	0.00667002	3.61337
Cse1	0.632819	6.22471	3.62144	0.000302366	0.00667002	3.61326
eco	0.465284	6.23062	3.62513	0.000302572	0.00667002	3.61309
Mcr	0.435473	6.9898	3.62498	0.000302827	0.00667002	3.61287
Gasz	0.399152	4.78414	3.62541	0.000302983	0.00667002	3.61274
O-fut2	0.254657	3.98446	3.6316	0.000307531	0.00675446	3.60887
Prp19	0.37638	4.75705	3.62561	0.00030781	0.00675446	3.60864
CG8134	0.226765	4.70894	3.62679	0.000308152	0.00675446	3.60835
Vps50	0.433689	5.42838	3.61904	0.000308436	0.00675446	3.60811
CG7028	0.333007	5.71176	3.62336	0.000310522	0.00678346	3.60636
Rrp1	0.567476	5.05785	3.61344	0.000310572	0.00678346	3.60632
mib2	0.281472	7.21534	3.62713	0.000311751	0.00680032	3.60533
Gle1	0.427223	5.26526	3.61304	0.000312842	0.00680078	3.60443
Sik3	0.252889	6.34307	3.62511	0.000313022	0.00680078	3.60428
ZAP3	0.264609	6.94293	3.62316	0.000313247	0.00680078	3.60409
26-29-p	0.543415	8.20634	3.61616	0.000313873	0.00680078	3.60357
Art4	0.57374	5.55852	3.61254	0.000314041	0.00680078	3.60343
CAH3	0.440147	6.45532	3.61406	0.000314557	0.00680078	3.60301
kat80	0.480118	5.36026	3.61381	0.000314801	0.00680078	3.60281
CG10321	0.357427	6.28706	3.61713	0.000315028	0.00680078	3.60262
Pex1	0.377584	4.50697	3.60816	0.000320405	0.00690241	3.59822
CG17528	0.381085	6.52982	3.60919	0.000320842	0.00690241	3.59786
CG1815	0.3817	6.17514	3.61028	0.000320975	0.00690241	3.59776
Naa35	0.293392	5.18353	3.6136	0.000321682	0.00690872	3.59718
Ufd4	0.422302	9.02123	3.61156	0.000323139	0.00692306	3.59601
Cpr67Fa1	-0.376463	-1.42794	-3.61485	0.000323719	0.00692306	-3.59554
Trf4-1	0.370204	6.42288	3.60866	0.00032385	0.00692306	3.59544
lgs	0.334193	7.37582	3.61055	0.000324176	0.00692306	3.59517
polybromo	0.547415	6.35739	3.60511	0.000324421	0.00692306	3.59498
usp	0.312986	6.16862	3.61207	0.000325716	0.0069402	3.59394
MYPT-75D	0.353793	6.46312	3.60784	0.000326932	0.0069402	3.59297
PpD3	0.426026	6.20404	3.60265	0.000327129	0.0069402	3.59281
CG12490	-0.394367	-1.37356	-3.61039	0.000327136	0.0069402	-3.59281
CG18004	0.318499	4.0248	3.6101	0.000327479	0.0069402	3.59253
CG7706	0.350596	4.34601	3.60483	0.000327717	0.0069402	3.59234
Naus	0.312245	5.89597	3.60688	0.000329629	0.00696774	3.59083
Kap3	0.262815	6.03858	3.61522	0.000330258	0.00696774	3.59033
CG8389	0.300161	4.63025	3.60785	0.000330268	0.00696774	3.59032
a6	0.335273	4.24175	3.60475	0.000331203	0.00697723	3.58959
UbcE2H	0.404956	7.7773	3.60619	0.000331553	0.00697723	3.58931
CG4281	0.426401	5.69491	3.60074	0.00033227	0.00698351	3.58875
Prosalpha5	0.336045	6.34999	3.60172	0.000333265	0.0069946	3.58797
viaf	0.295011	5.23776	3.60571	0.000333917	0.0069946	3.58746
Aef1	0.400807	6.41042	3.60064	0.000334053	0.0069946	3.58735
calypso	0.339254	4.11471	3.60136	0.000334648	0.00699829	3.58689
CG2924	0.469676	6.88292	3.60026	0.000335871	0.00701508	3.58594
Duox	0.629477	5.25059	3.59249	0.000337513	0.00702935	3.58466
Gyf	0.455459	8.31198	3.59694	0.00033773	0.00702935	3.5845
4E-T	0.407392	6.89375	3.59557	0.000338063	0.00702935	3.58424
CG8060	0.342076	4.57111	3.59722	0.000338901	0.00702935	3.58359
rad50	0.461853	5.55641	3.59393	0.000339876	0.00702935	3.58284
Liprin-alpha	0.365401	6.62322	3.59526	0.000340261	0.00702935	3.58255
CG11141	0.312902	5.4376	3.59953	0.000340606	0.00702935	3.58228
Atg17	0.303726	7.25233	3.60325	0.00034064	0.00702935	3.58226
lncRNA:CR44510	-0.352017	-1.03663	-3.60037	0.000340734	0.00702935	-3.58218
pea	0.514145	5.27567	3.59139	0.000340761	0.00702935	3.58216
Vps53	0.31555	4.90452	3.59694	0.000341406	0.00703397	3.58167
Sc2	0.252166	6.83972	3.60262	0.000342042	0.0070384	3.58118
CG32453	-0.383829	-1.71009	-3.59689	0.000343418	0.00705685	-3.58013
Nop17l	0.335374	7.07511	3.5948	0.000343783	0.00705685	3.57986
gry	0.382405	6.14939	3.59114	0.0003447	0.00706699	3.57916
Lap1	0.397553	5.73543	3.59025	0.000346151	0.00706783	3.57806
jing	0.394352	5.69215	3.59062	0.000346437	0.00706783	3.57785
Magi	0.403373	5.28342	3.59079	0.000346495	0.00706783	3.5778
MED24	0.349703	4.75152	3.5959	0.000346859	0.00706783	3.57753
CG10984	0.236553	5.8157	3.60338	0.000347247	0.00706783	3.57724
Pp4-19C	0.343217	5.43599	3.5949	0.000347279	0.00706783	3.57721
CG2218	0.354007	6.22902	3.59125	0.000349155	0.00709736	3.5758
Hsf	0.41155	6.59176	3.58743	0.000349593	0.00709763	3.57547
CG6418	0.25145	5.21838	3.59575	0.000350374	0.00710485	3.57489
CG16896	0.38611	4.46733	3.58567	0.000351171	0.00711238	3.5743
brn	0.283108	2.94595	3.59598	0.000351806	0.00711662	3.57382
Strip	0.289267	6.64455	3.59276	0.000352776	0.00711827	3.5731
CG8915	0.4752	4.74827	3.58255	0.000353111	0.00711827	3.57285
CG17068	0.33581	4.32004	3.59015	0.000353166	0.00711827	3.57281
sno	0.318954	7.11336	3.58865	0.000354476	0.00713607	3.57184
Dsor1	0.294792	5.19029	3.58743	0.000355292	0.0071439	3.57124
CG4622	0.284434	4.60269	3.58861	0.000356624	0.00715348	3.57026
Ptp10D	0.321178	6.78948	3.58561	0.00035663	0.00715348	3.57026
CG17600	0.189969	4.0587	3.59337	0.000357053	0.00715348	3.56995
obst-F	-0.388074	-1.39027	-3.58626	0.000358662	0.00715969	-3.56877
Etl1	0.466215	5.72459	3.57755	0.0003594	0.00715969	3.56823
CG14646	0.248991	4.03304	3.59323	0.000359408	0.00715969	3.56823
HmgD	0.678701	7.08113	3.57794	0.000359487	0.00715969	3.56817
CG4098	0.372504	2.53226	3.58284	0.000359506	0.00715969	3.56815
CG9062	0.40994	5.49108	3.57816	0.00036086	0.00717812	3.56717
trbd	0.278643	6.62484	3.58242	0.000361663	0.00718552	3.56659
Dcr-1	0.464057	5.64543	3.57466	0.000362966	0.00720284	3.56564
CG14005	0.385404	4.07134	3.58011	0.000363453	0.00720395	3.56529
CG13367	0.279883	4.10131	3.58075	0.000364571	0.00721755	3.56449
Dg	0.291461	6.78067	3.58246	0.000365048	0.00721845	3.56414
SCAR	0.251185	6.33337	3.58453	0.000369369	0.00729526	3.56105
ken	0.380645	5.31593	3.57207	0.000370445	0.00730788	3.56029
Start1	0.319142	4.99935	3.57336	0.000371555	0.00731634	3.5595
Rab35	0.316806	6.21792	3.57279	0.00037175	0.00731634	3.55937
CG17270	0.379803	3.7389	3.57591	0.000372894	0.00733022	3.55856
lark	0.293965	6.39782	3.57212	0.000373664	0.00733673	3.55802
Patr-1	0.508659	6.05089	3.56697	0.000374165	0.00733793	3.55767
CG11307	0.425272	3.65424	3.56895	0.00037758	0.00736809	3.55528
Nup205	0.586003	5.75018	3.56389	0.000377844	0.00736809	3.55509
Ing3	0.252684	4.83359	3.57091	0.000378237	0.00736809	3.55482
CkIIbeta	0.312028	7.08704	3.56929	0.000378569	0.00736809	3.55459
CG8671	0.371334	6.50788	3.56513	0.000378868	0.00736809	3.55438
emb	0.413858	7.30544	3.56728	0.00037929	0.00736809	3.55409
Fmr1	0.413439	7.2757	3.56686	0.000379669	0.00736809	3.55383
Taf5	0.405297	4.5672	3.56671	0.000379958	0.00736809	3.55363
Vps26	0.296987	6.24295	3.57136	0.000380027	0.00736809	3.55358
CG11723	0.311593	4.44326	3.56927	0.000380451	0.00736809	3.55329
Hydr2	0.263284	6.59093	3.57415	0.000380781	0.00736809	3.55306
Hat1	0.486076	5.57013	3.56111	0.000381012	0.00736809	3.5529
Amun	0.38906	7.19013	3.56463	0.000382075	0.00736809	3.55217
Raf	0.322409	5.5341	3.57197	0.000382297	0.00736809	3.55201
CG43367	0.305681	6.78465	3.569	0.000382665	0.00736809	3.55176
RASSF8	0.342594	5.72329	3.56781	0.000382758	0.00736809	3.5517
Prosalpha6	0.380564	6.46159	3.56357	0.000384042	0.00738292	3.55081
Nup62	0.420831	5.2189	3.56039	0.000384659	0.00738292	3.55039
CG9915	0.372031	5.57859	3.56448	0.000385717	0.00738292	3.54967
pyx	0.286663	3.07611	3.56589	0.000385724	0.00738292	3.54966
tou	0.37123	7.23614	3.56382	0.000385737	0.00738292	3.54965
RhoGAP19D	0.31947	7.01153	3.56542	0.000386492	0.00738889	3.54914
SA	0.409064	5.53438	3.56361	0.000386967	0.00738953	3.54882
Es2	0.358433	4.67435	3.5598	0.000388889	0.00741776	3.54751
CG8370	0.41637	5.95019	3.55798	0.000390362	0.00743346	3.54652
CG8944	0.450031	5.41475	3.5578	0.000390887	0.00743346	3.54616
smid	0.479201	6.54753	3.55731	0.000391571	0.00743346	3.5457
RAF2	0.477671	5.08326	3.55621	0.000391791	0.00743346	3.54555
dor	0.228788	4.70969	3.57551	0.000391937	0.00743346	3.54545
Ublcp1	0.367644	4.78584	3.55577	0.000393736	0.00745352	3.54425
CG11396	0.271857	4.77028	3.56334	0.000394038	0.00745352	3.54404
iPLA2-VIA	0.330104	6.81345	3.55988	0.000394333	0.00745352	3.54385
TfIIS	0.321822	5.57164	3.55802	0.000395465	0.00746647	3.54309
mop	0.345651	7.1209	3.55737	0.000396782	0.00747135	3.54221
CG4041	0.182034	4.98855	3.56484	0.000396933	0.00747135	3.54211
CG41284	-0.393557	-1.11583	-3.55843	0.000397065	0.00747135	-3.54203
be	0.259879	5.25539	3.55456	0.000398264	0.00748547	3.54123
fz	0.510912	4.93428	3.54996	0.00039958	0.00750178	3.54036
Drep2	0.466599	6.19811	3.55325	0.000400998	0.00751995	3.53943
CG4119	0.344925	5.89099	3.55469	0.000403179	0.00754043	3.53799
MED23	0.425133	4.2195	3.54685	0.000403359	0.00754043	3.53788
CG16972	0.435734	6.93979	3.5525	0.00040389	0.00754043	3.53753
asun	0.401595	3.84939	3.54818	0.000403895	0.00754043	3.53753
spg	0.325738	6.21413	3.5571	0.000404942	0.00755153	3.53684
CG5004	0.402152	5.99947	3.54722	0.000406886	0.00757249	3.53558
Ranbp21	0.493766	6.25932	3.54369	0.000406972	0.00757249	3.53552
pins	0.427991	5.66685	3.54634	0.000407588	0.00757552	3.53512
cal1	0.5329	6.04272	3.54196	0.000408582	0.00758556	3.53448
snoRNA:U31:54Ec	-0.289896	-1.33411	-3.54902	0.000409131	0.00758731	-3.53412
CG42674	0.229754	6.65563	3.55383	0.000411749	0.00761515	3.53244
Cbp80	0.403018	5.76845	3.54565	0.00041203	0.00761515	3.53226
por	0.283367	3.44509	3.55169	0.000412443	0.00761515	3.53199
pasha	0.394427	4.57448	3.5404	0.000412455	0.00761515	3.53198
Sms	0.407829	6.90617	3.54117	0.000415273	0.00765871	3.53018
gw	0.329467	8.82497	3.54863	0.000415946	0.00766267	3.52975
rig	0.586488	5.76894	3.53745	0.000416556	0.00766545	3.52937
Glg1	0.337872	6.79673	3.54118	0.00042025	0.0076874	3.52703
pcm	0.368694	6.09898	3.53951	0.000420795	0.0076874	3.52669
CG7239	0.310336	4.50937	3.54388	0.00042113	0.0076874	3.52648
a	0.322657	5.37304	3.54158	0.000421405	0.0076874	3.5263
Tfb4	0.447448	3.06276	3.5348	0.000421765	0.0076874	3.52608
Liprin-beta	0.340271	6.01445	3.53949	0.000422424	0.0076874	3.52566
CG14883	0.376166	4.32845	3.54071	0.000422455	0.0076874	3.52564
Prosbeta3	0.338654	6.35988	3.53867	0.000422519	0.0076874	3.5256
pall	0.287771	4.27381	3.54274	0.000422634	0.0076874	3.52553
Kr-h2	0.211266	6.47662	3.54712	0.000422717	0.0076874	3.52548
uex	0.494073	6.97196	3.53297	0.000422809	0.0076874	3.52542
CG9776	0.268437	6.94297	3.54337	0.000425131	0.00771739	3.52397
Prosbeta5	0.361485	6.97025	3.53704	0.000425704	0.00771739	3.52361
MCPH1	0.450386	6.91867	3.53526	0.000426029	0.00771739	3.52341
CG12219	0.341074	4.52868	3.53738	0.000426652	0.00771739	3.52302
Fgop2	0.309123	5.55419	3.53847	0.000426768	0.00771739	3.52295
Git	0.308293	4.81741	3.53908	0.000427389	0.00772026	3.52257
POSH	0.510527	4.80333	3.5306	0.00042927	0.00773081	3.5214
flfl	0.350406	7.35578	3.53683	0.000429843	0.00773081	3.52105
CG30467	0.36943	3.65212	3.53539	0.000429867	0.00773081	3.52103
l(1)G0289	0.337607	8.05082	3.53852	0.000430087	0.00773081	3.5209
Taf8	0.434396	3.68223	3.52935	0.000430286	0.00773081	3.52078
Rpt3	0.243546	6.39668	3.53995	0.000431734	0.00774849	3.51989
Fpps	0.327154	5.01803	3.53238	0.000432235	0.00774915	3.51958
CG14971	0.303558	5.1957	3.53138	0.000433008	0.00775469	3.5191
CG3163	0.248156	3.8368	3.5369	0.000434556	0.00777409	3.51816
twin	0.396	7.62893	3.53105	0.000435962	0.0077909	3.5173
CG5522	0.286692	5.71766	3.53337	0.000437052	0.00780204	3.51664
nito	0.486832	5.81538	3.52786	0.000437687	0.00780503	3.51625
Pomp	0.265904	5.8884	3.53394	0.000438373	0.00780892	3.51584
SMC3	0.426911	5.8778	3.5272	0.00044113	0.00783213	3.51417
l(3)L1231	0.322408	7.1796	3.52771	0.000441236	0.00783213	3.51411
alph	0.328272	6.97605	3.5288	0.000441893	0.00783213	3.51371
dre4	0.505377	6.56005	3.52238	0.000442244	0.00783213	3.5135
Phb2	0.310794	7.33505	3.52815	0.000443079	0.00783213	3.513
PPP4R2r	0.254171	5.90185	3.52883	0.00044311	0.00783213	3.51298
Tbc1d15-17	0.343644	5.37788	3.52431	0.000443148	0.00783213	3.51296
Cog2	0.355442	4.99498	3.52236	0.000443426	0.00783213	3.51279
Ravus	0.339688	3.47604	3.52485	0.000444612	0.0078448	3.51208
Hr96	0.301596	5.42388	3.52728	0.000445556	0.00785316	3.51152
ImpL1	-0.459986	-0.475924	-3.53124	0.000446838	0.00786746	-3.51075
CG12061	0.406336	1.29987	3.52189	0.000448554	0.0078813	3.50973
CG46385	0.398701	9.29011	3.52293	0.000448567	0.0078813	3.50973
CG5270	0.340972	5.95404	3.52195	0.0004502	0.00790167	3.50876
Cdc42	0.323794	6.8403	3.52372	0.000450777	0.00790349	3.50842
CG7115	0.34915	6.65715	3.52006	0.000452643	0.0079056	3.50732
pns	0.289518	6.89942	3.5244	0.000452879	0.0079056	3.50718
CG10702	0.220715	5.12486	3.53205	0.000452996	0.0079056	3.50711
l(1)G0007	0.232321	5.47861	3.53035	0.000453568	0.0079056	3.50678
mbc	0.388805	7.24867	3.51898	0.000453645	0.0079056	3.50673
Sra-1	0.383797	6.26124	3.51761	0.000453736	0.0079056	3.50668
CG8679	0.455857	4.34708	3.51368	0.000455655	0.00793078	3.50556
g	0.227934	6.41151	3.52665	0.000457316	0.00794822	3.50459
rdx	0.556285	7.68766	3.51469	0.00045764	0.00794822	3.5044
CG5828	0.304127	4.51045	3.51725	0.000458084	0.00794822	3.50414
CG7101	0.485685	3.08888	3.51361	0.000460001	0.00797319	3.50303
CG6428	0.209627	4.43905	3.53102	0.000460621	0.00797552	3.50267
CG33298	0.437515	6.60262	3.51127	0.00046109	0.00797552	3.5024
Droj2	0.311733	9.01315	3.51755	0.000461938	0.00798123	3.50191
Mgat1	0.29871	4.8266	3.51528	0.000462569	0.00798123	3.50154
Mst85C	0.374625	4.05658	3.51523	0.000462853	0.00798123	3.50138
Shc	0.270402	4.83347	3.51812	0.000463609	0.00798602	3.50095
nonC	0.277843	6.4785	3.51889	0.000464622	0.00799412	3.50036
Sce	0.265668	4.22717	3.51822	0.000465036	0.00799412	3.50013
Tnpo-SR	0.354932	4.36795	3.5121	0.000465685	0.00799704	3.49976
d4	0.369549	6.31994	3.51064	0.000466685	0.00800582	3.49918
CG14200	0.332175	7.21928	3.51427	0.000467154	0.00800582	3.49892
S2P	0.258353	4.90241	3.51534	0.000469576	0.00802414	3.49754
Patj	0.207525	5.85604	3.52056	0.000469621	0.00802414	3.49751
shg	0.395831	6.87377	3.5102	0.000469664	0.00802414	3.49749
CG7806	0.357966	6.1279	3.50568	0.000470372	0.00802452	3.49708
alpha-Cat	0.380901	7.06565	3.50817	0.000470646	0.00802452	3.49693
CG11811	0.428131	5.35385	3.50633	0.000472588	0.008038	3.49583
Afti	0.325035	6.33901	3.50997	0.000472693	0.008038	3.49577
Adf1	0.240308	5.36349	3.52045	0.00047288	0.008038	3.49567
Rip11	0.254627	7.16782	3.51319	0.000475452	0.00805625	3.49422
Bruce	0.405091	8.80955	3.50742	0.000475698	0.00805625	3.49408
Nprl3	0.366555	4.50131	3.50607	0.000475922	0.00805625	3.49395
Nup160	0.464212	5.57461	3.50171	0.000476119	0.00805625	3.49384
RecQ5	0.433525	5.61565	3.5031	0.000476364	0.00805625	3.49371
snRNA:7SK	0.827976	7.55395	3.49887	0.000477866	0.00807348	3.49287
CG7110	0.483637	4.45126	3.50295	0.000479818	0.00809827	3.49178
CG17078	0.446058	5.30436	3.4986	0.000485578	0.00818721	3.48859
CG1792	0.335711	3.66742	3.50219	0.000487226	0.00819301	3.48768
CG9536	0.223142	5.61649	3.50622	0.000487305	0.00819301	3.48764
CG8490	0.421441	3.26541	3.50031	0.000487393	0.00819301	3.48759
lva	0.329843	8.007	3.5008	0.000490868	0.00824312	3.48569
trc	0.257555	6.11482	3.50327	0.000491467	0.0082449	3.48536
Tep1	-0.540874	-0.206201	-3.49679	0.000492633	0.00824964	-3.48473
CG7369	0.36131	5.238	3.49896	0.000492986	0.00824964	3.48454
SCCRO3	0.324442	5.53449	3.49815	0.000493231	0.00824964	3.48441
Pex13	0.209527	5.89601	3.50726	0.000494147	0.00825671	3.48391
HIPP1	0.405447	6.38375	3.4959	0.000495187	0.00826581	3.48335
CG12054	0.257889	7.23584	3.50046	0.00049947	0.00832531	3.48104
CG5199	0.540547	4.06852	3.48923	0.000500728	0.00832531	3.48037
cact	0.364456	7.70879	3.49631	0.000501334	0.00832531	3.48004
krz	0.390095	6.38787	3.48885	0.000501406	0.00832531	3.48
Eaf6	0.302305	3.56334	3.49475	0.00050158	0.00832531	3.47991
pcs	0.323017	6.55304	3.49662	0.000501741	0.00832531	3.47983
Arp2	0.399729	6.72482	3.48961	0.000502831	0.00833512	3.47924
CCT8	0.468357	6.85247	3.48827	0.000503751	0.00833593	3.47875
CG7737	0.404081	4.15209	3.4876	0.000503878	0.00833593	3.47869
CG3021	0.264623	4.28241	3.49474	0.000506574	0.00837225	3.47726
Usp16-45	0.471594	6.92971	3.48484	0.000507576	0.0083792	3.47673
brat	0.510963	7.07966	3.4871	0.000507997	0.0083792	3.4765
CG6051	0.324829	7.13115	3.48968	0.00050939	0.00839166	3.47577
CG12159	0.172344	4.94895	3.49155	0.000509812	0.00839166	3.47555
stc	0.412314	6.80611	3.48575	0.000510259	0.00839166	3.47531
Prosbeta2	0.354369	6.58561	3.48721	0.00051203	0.0084125	3.47438
GlcAT-P	0.260946	6.25747	3.49248	0.000512686	0.00841501	3.47404
tub	0.36563	5.47404	3.48662	0.000513244	0.0084159	3.47375
lqfR	0.301521	6.91719	3.48719	0.000516605	0.00845385	3.472
Rbsn-5	0.327371	4.72864	3.48381	0.000516823	0.00845385	3.47188
CG12480	-0.352258	-1.49799	-3.486	0.000517378	0.00845385	-3.47159
S6KL	0.346384	5.51689	3.48392	0.000518367	0.00845385	3.47108
Pms2	0.498824	4.76363	3.47752	0.000518587	0.00845385	3.47097
wmd	0.245173	5.99503	3.48708	0.000518607	0.00845385	3.47096
CG1636	0.211227	5.66435	3.49205	0.000519519	0.00845385	3.47049
CG42709	0.190487	5.17822	3.49215	0.000519757	0.00845385	3.47036
CG7065	0.306582	5.29224	3.48276	0.000520112	0.00845385	3.47018
asRNA:CR44724	-0.311098	0.0834022	-3.4873	0.000520696	0.00845511	-3.46988
Lint-1	0.206872	5.26587	3.49125	0.000521665	0.00846262	3.46938
Bdbt	0.307244	3.88152	3.48495	0.000522908	0.00847455	3.46874
DppIII	0.378826	7.71925	3.48117	0.000524084	0.0084854	3.46813
CG1647	0.327525	4.75387	3.47748	0.000531243	0.00859297	3.46449
snoRNA:Me28S-C3227b	-0.309372	-1.42937	-3.47992	0.000533817	0.00862084	-3.46319
Uch	0.44304	6.69716	3.47153	0.000533998	0.00862084	3.4631
CG6321	0.37582	4.16609	3.4699	0.000535586	0.00863004	3.4623
Usp8	0.296376	6.3113	3.47645	0.000535601	0.00863004	3.46229
Pabp2	0.32014	5.56361	3.47457	0.000536279	0.00863264	3.46195
CG1440	0.331468	6.91224	3.47372	0.000539343	0.00867361	3.46042
RabX1	0.258528	4.62458	3.47323	0.000539894	0.00867413	3.46014
Tsp86D	0.309594	4.44956	3.47513	0.000542345	0.00869334	3.45892
Ugalt	0.349958	4.75862	3.46866	0.000542603	0.00869334	3.45879
Fit1	0.25308	6.80033	3.47822	0.000542651	0.00869334	3.45877
CCT6	0.500927	6.90134	3.46658	0.000544855	0.00872029	3.45768
MED19	0.319577	5.49269	3.47019	0.000546315	0.0087353	3.45696
DnaJ-1	0.349784	7.49771	3.46819	0.000550979	0.0087967	3.45466
grsm	0.329573	6.78483	3.46834	0.000551461	0.0087967	3.45443
CG17002	0.303577	4.41291	3.46682	0.000552082	0.0087967	3.45412
dikar	0.355857	7.39501	3.46617	0.000552299	0.0087967	3.45402
Vps8	0.341363	5.25773	3.46302	0.000553004	0.0087967	3.45367
IP3K1	0.280912	3.77041	3.47349	0.000553314	0.0087967	3.45352
Drice	0.452637	4.89301	3.46209	0.00055429	0.00880383	3.45305
CG3702	0.2632	6.95772	3.47139	0.00055522	0.00880571	3.4526
Hr39	0.358848	5.56889	3.463	0.000555462	0.00880571	3.45248
poe	0.427483	9.36547	3.46359	0.000558631	0.00883268	3.45094
Rgl	0.302796	5.96615	3.46821	0.000558734	0.00883268	3.45089
Ero1L	0.25121	5.88184	3.46953	0.000558749	0.00883268	3.45089
Arfip	0.280154	5.18362	3.46705	0.000559373	0.00883418	3.45059
gek	0.348506	6.45389	3.46218	0.000560324	0.00883877	3.45013
CG9727	0.349992	6.51023	3.46128	0.000560721	0.00883877	3.44994
Pde11	0.263204	7.14148	3.46802	0.000562492	0.00885832	3.44908
lace	0.405131	5.93198	3.45778	0.000563416	0.00886452	3.44864
morgue	0.213464	4.56799	3.47107	0.000564181	0.00886821	3.44827
ema	0.20595	6.14371	3.47901	0.000564827	0.00887001	3.44797
gkt	0.390321	4.08395	3.45738	0.000566172	0.00888031	3.44732
nudE	0.273536	6.7345	3.46523	0.00056658	0.00888031	3.44713
Klp68D	0.304097	5.58979	3.46354	0.000567077	0.00888031	3.44689
CG16717	0.285129	4.26597	3.46165	0.000568527	0.00889468	3.4462
RtGEF	0.300521	6.1326	3.45821	0.000571115	0.00892682	3.44497
CG12576	0.330001	6.93573	3.45693	0.000571807	0.00892927	3.44465
CG7133	0.241521	4.21657	3.46224	0.000574207	0.00895838	3.44351
dbr	0.366451	5.92012	3.4525	0.000577875	0.00898904	3.44179
CG4991	0.591728	5.95082	3.45003	0.000578373	0.00898904	3.44156
Smyd4-4	0.36516	5.44183	3.4525	0.00057841	0.00898904	3.44154
Prosalpha2	0.311096	6.69828	3.45615	0.000578885	0.00898904	3.44132
CG8841	0.424053	5.30807	3.45112	0.000579197	0.00898904	3.44117
cpa	0.32373	6.08311	3.45496	0.0005794	0.00898904	3.44108
CG5823	0.287607	6.45115	3.45532	0.00058073	0.00899402	3.44046
HP5	0.478863	5.48289	3.45081	0.000581448	0.00899402	3.44012
CG17829	0.461073	4.34631	3.44943	0.00058159	0.00899402	3.44006
puc	0.21757	5.89565	3.46022	0.000581874	0.00899402	3.43993
lic	0.356975	5.58058	3.45459	0.000582732	0.00899886	3.43953
CG6833	0.366546	3.94878	3.44925	0.000583711	0.00899886	3.43907
Set2	0.379556	6.75856	3.45079	0.000583923	0.00899886	3.43897
CG9436	0.24059	5.8481	3.45332	0.000584842	0.00899886	3.43855
aft	0.374697	4.26606	3.44697	0.00058488	0.00899886	3.43853
CG10803	0.301718	5.44345	3.45092	0.000587089	0.00902454	3.43751
Vav	0.25573	5.94527	3.4529	0.000588428	0.00902863	3.43689
SNCF	-0.361047	-1.31288	-3.4525	0.000588973	0.00902863	-3.43664
ifc	0.388417	6.40058	3.44535	0.000589081	0.00902863	3.43659
Vps35	0.277342	6.62763	3.4523	0.000589517	0.00902863	3.43639
l(3)72Ab	0.441639	6.77521	3.4437	0.000591408	0.0090493	3.43552
Cand1	0.293231	6.7603	3.44971	0.000593555	0.00907384	3.43454
CG7638	0.281114	5.36353	3.4508	0.000594584	0.00908127	3.43407
U2af50	0.325898	6.38352	3.4455	0.000595263	0.00908333	3.43376
CG17660	0.225606	5.4726	3.45069	0.000596866	0.00909293	3.43303
roq	0.394599	6.71797	3.44247	0.00059698	0.00909293	3.43298
PGAP1	0.294519	4.98271	3.44725	0.000599835	0.0091219	3.43169
foi	0.353338	6.7526	3.44499	0.000599974	0.0091219	3.43163
Pdk1	0.352296	8.19198	3.44494	0.000601374	0.00913487	3.43099
CG17385	0.205439	5.70358	3.45208	0.000602155	0.00913843	3.43064
Meics	0.409795	3.7838	3.4385	0.000603439	0.0091496	3.43006
CG15083	0.220817	4.57018	3.444	0.000605633	0.00917104	3.42908
Su(H)	0.321444	4.75237	3.44294	0.000606144	0.00917104	3.42885
CG6379	0.268003	4.91426	3.4439	0.000606499	0.00917104	3.42869
Ada3	0.296737	4.75449	3.44849	0.00060832	0.00917886	3.42788
CG4511	0.432388	6.19418	3.4369	0.000608625	0.00917886	3.42774
Su(var)3-7	0.526536	5.90716	3.43747	0.000608665	0.00917886	3.42772
Rbpn-5	0.259634	5.30606	3.44776	0.000609293	0.00918004	3.42744
CG15514	0.286332	4.95424	3.44559	0.000611003	0.00919185	3.42668
CG4813	0.434632	3.77228	3.43495	0.000611656	0.00919185	3.42639
yata	0.267407	6.6269	3.44523	0.000611727	0.00919185	3.42636
Mocs1	0.243746	4.62572	3.44199	0.00061283	0.00920016	3.42587
e(r)	0.342158	6.07956	3.43792	0.00061382	0.00920675	3.42543
CG6325	0.415927	5.19953	3.43244	0.000614702	0.00921171	3.42504
Dlic	0.343515	7.54246	3.43874	0.000615999	0.00921541	3.42447
Cpes	0.268279	5.66161	3.44221	0.000616052	0.00921541	3.42445
dnt	0.353959	3.97142	3.43516	0.000617806	0.00923338	3.42367
pes	0.424681	6.53096	3.4342	0.000619819	0.0092552	3.42279
Rbp4	0.358764	1.38815	3.43198	0.000621146	0.00926672	3.42221
U4-U6-60K	0.388229	4.85994	3.43418	0.000622166	0.00927366	3.42176
Cyp6a22	0.40556	4.84944	3.43254	0.000622991	0.00927768	3.4214
CG8032	0.218365	5.08959	3.44302	0.000625443	0.00929979	3.42033
Zw10	0.47034	5.36639	3.42998	0.000625589	0.00929979	3.42027
Nrd1	0.325764	5.36447	3.43209	0.000626925	0.00931137	3.41969
CG6695	0.27153	5.66293	3.43411	0.000627779	0.00931578	3.41932
lncRNA:bxd	-0.374296	-1.15951	-3.43595	0.000629659	0.00933537	-3.41851
snoRNA:Me28S-A774a	-0.263084	-1.25423	-3.43135	0.000633035	0.00937711	-3.41705
Tl	0.547669	7.10448	3.4261	0.000634609	0.00939164	3.41637
pnut	0.362551	6.61707	3.43152	0.000635512	0.00939164	3.41599
Prosalpha3	0.299614	6.7095	3.4313	0.000636144	0.00939164	3.41572
CG9356	0.23719	4.86779	3.43355	0.000636264	0.00939164	3.41567
NijB	-0.379258	-1.32905	-3.43042	0.000636989	0.00939235	-3.41536
CG30159	0.247748	5.27755	3.43043	0.000637437	0.00939235	3.41516
CG4686	0.206591	4.44705	3.42692	0.000638377	0.00939793	3.41476
MAN1	0.414465	6.09004	3.42328	0.000640125	0.00941536	3.41402
hdc	0.336288	6.68276	3.42465	0.000640732	0.009416	3.41376
p120ctn	0.373841	7.06112	3.42448	0.00064143	0.00941798	3.41346
CG43759	0.421876	5.00089	3.42189	0.000642574	0.00942117	3.41298
bs	0.292328	4.44543	3.42566	0.000642775	0.00942117	3.41289
unc-119	0.258388	5.93316	3.4268	0.000643826	0.0094283	3.41245
Atg13	0.279405	6.12445	3.42763	0.000645313	0.00943018	3.41182
Hira	0.465646	4.86133	3.41875	0.000645818	0.00943018	3.4116
slmb	0.386098	7.27622	3.42047	0.00064653	0.00943018	3.4113
CG12945	0.415223	5.22046	3.41907	0.000646642	0.00943018	3.41126
CG11178	0.285856	4.70387	3.42857	0.000646777	0.00943018	3.4112
CG31908	0.287888	6.09895	3.42386	0.000648889	0.00944028	3.41031
Hs2st	0.282254	4.6711	3.42485	0.000649922	0.00944028	3.40988
Zcchc7	0.404079	6.56471	3.42062	0.000650763	0.00944028	3.40952
shn	0.31482	6.93661	3.42279	0.000650939	0.00944028	3.40945
Sec24AB	0.329588	6.89986	3.42124	0.00065102	0.00944028	3.40942
Mob4	0.230734	5.96948	3.42581	0.000651286	0.00944028	3.40931
lncRNA:CR45658	-0.454797	-1.43483	-3.42262	0.000651424	0.00944028	-3.40925
Smyd3	0.29971	4.04513	3.42636	0.000652942	0.0094497	3.40861
CG2202	0.316984	5.39995	3.42207	0.000653205	0.0094497	3.4085
Mtl	0.399693	6.1122	3.41671	0.000654582	0.00946143	3.40793
CG4968	0.337917	5.74825	3.41928	0.000655619	0.0094625	3.4075
CG10795	0.303931	3.66137	3.41901	0.000655789	0.0094625	3.40743
CG17202	0.349201	5.18533	3.41855	0.000657307	0.00947529	3.40679
CG9705	0.417002	6.18844	3.41667	0.000657809	0.00947529	3.40659
chn	0.296921	7.07889	3.42023	0.00066093	0.00951204	3.40529
Hsc70Cb	0.389676	8.056	3.41632	0.000662988	0.00953345	3.40444
pico	0.475557	6.87756	3.41238	0.000664393	0.00954347	3.40387
CG32579	0.453763	3.73045	3.41146	0.000664827	0.00954347	3.40369
Akap200	0.327386	8.01797	3.41576	0.000666356	0.0095572	3.40306
stai	0.380525	7.56674	3.41397	0.00066871	0.00958274	3.4021
Nmt	0.483036	5.7709	3.40969	0.000669477	0.00958551	3.40178
Naa15-16	0.491348	7.06368	3.40922	0.000670539	0.00959249	3.40135
gcl	0.56521	5.80798	3.40786	0.000674646	0.00963025	3.39968
Parg	0.409407	4.69227	3.40737	0.00067494	0.00963025	3.39956
fz3	0.249802	3.53835	3.41444	0.000674972	0.00963025	3.39955
Src42A	0.309055	6.78643	3.4125	0.000675483	0.00963025	3.39934
Ptp69D	0.494808	6.19361	3.40553	0.000677387	0.00964916	3.39857
Regnase-1	0.423243	3.10703	3.40839	0.000678044	0.00965029	3.39831
CG4360	0.382379	5.76996	3.4079	0.000680334	0.00967445	3.39738
CG45050	0.290339	8.81844	3.41309	0.000681436	0.00967445	3.39694
clu	0.41922	7.32947	3.40613	0.000681581	0.00967445	3.39688
CG9609	0.38198	4.85547	3.40881	0.00068263	0.00967445	3.39646
GATAd	0.376996	5.96796	3.40703	0.0006835	0.00967445	3.39611
CG2182	0.317182	6.54059	3.41154	0.000684055	0.00967445	3.39589
msl-1	0.583139	6.3378	3.40308	0.000684333	0.00967445	3.39578
TBC1D16	0.395689	4.32729	3.40175	0.000684397	0.00967445	3.39575
RasGAP1	0.418137	6.23608	3.40667	0.000685107	0.00967445	3.39547
coro	0.321346	7.26009	3.40869	0.000685638	0.00967445	3.39526
GstD3	0.325127	4.33626	3.40983	0.000686111	0.00967445	3.39507
Ice2	0.403543	3.91359	3.40349	0.000687519	0.00968614	3.39451
Wdr33	0.435424	4.86048	3.40195	0.000689005	0.00969327	3.39392
vih	0.43837	5.94926	3.40141	0.000689186	0.00969327	3.39385
CG9384	0.317058	6.02304	3.40296	0.000692229	0.00971658	3.39264
fs(1)K10	0.369675	4.97907	3.40297	0.000692272	0.00971658	3.39262
CG33116	0.350724	4.6323	3.40699	0.000692588	0.00971658	3.3925
l(2)k14505	0.213184	4.63091	3.41305	0.000694462	0.00973471	3.39176
Fsn	0.292664	5.07239	3.40456	0.000696665	0.0097574	3.39089
FoxK	0.331537	6.26929	3.40264	0.000697311	0.00975826	3.39063
Hem	0.334672	5.51044	3.40181	0.000697976	0.00975939	3.39037
pum	0.286853	7.86635	3.4018	0.000701217	0.00979652	3.3891
Cpr65Av	-0.323723	-1.37824	-3.4032	0.000703388	0.00981863	-3.38826
CG9578	0.237971	4.1359	3.40805	0.00070575	0.00984339	3.38734
Grip84	0.545637	5.9675	3.3939	0.000707224	0.00984518	3.38676
UBL3	0.212649	6.27417	3.40345	0.00070723	0.00984518	3.38676
CG5554	0.235291	6.80606	3.40232	0.000707646	0.00984518	3.3866
sced	0.54155	4.64469	3.39515	0.000709591	0.00985636	3.38585
E23	0.568586	5.21265	3.39419	0.00070963	0.00985636	3.38583
z	0.278792	5.60084	3.3985	0.000711414	0.00986538	3.38514
PAN2	0.250503	6.23061	3.40156	0.00071196	0.00986538	3.38493
CG13398	0.38261	4.99971	3.39232	0.000713044	0.00986538	3.38451
CG31301	0.340534	5.39022	3.39554	0.000713991	0.00986538	3.38415
FucT6	0.187857	5.85519	3.40903	0.000714042	0.00986538	3.38413
MetRS	0.396323	6.40652	3.3915	0.000714326	0.00986538	3.38402
Dd	0.305666	5.86035	3.397	0.000714412	0.00986538	3.38399
zld	0.603536	5.74931	3.39284	0.000715588	0.00986619	3.38354
Usp14	0.353238	6.4401	3.39373	0.000715652	0.00986619	3.38351
Hrd3	0.292201	6.62591	3.39687	0.000717163	0.00987468	3.38293
PIG-F	0.315303	3.72251	3.39507	0.000717449	0.00987468	3.38282
asf1	0.543747	4.71115	3.39012	0.000719802	0.00989177	3.38192
lncRNA:CR43995	-0.326252	-0.559436	-3.39506	0.000720083	0.00989177	-3.38182
CG7987	0.369551	6.87276	3.39314	0.000720496	0.00989177	3.38166
Srrm1	0.334512	6.31013	3.39619	0.000721059	0.00989177	3.38144
CG14516	0.697155	5.69899	3.38887	0.000722023	0.00989441	3.38108
CenB1A	0.352086	6.1154	3.39217	0.000722732	0.00989441	3.38081
scramb1	0.216559	5.65594	3.39802	0.00072354	0.00989441	3.3805
CG5068	0.192022	4.97978	3.3967	0.000724341	0.00989441	3.3802
Gem2	0.454129	3.78852	3.38629	0.000724623	0.00989441	3.38009
CG31510	0.328039	5.36037	3.3908	0.000725059	0.00989441	3.37992
MED25	0.285665	3.84757	3.39342	0.000725504	0.00989441	3.37976
mbo	0.377978	5.00315	3.38621	0.000726351	0.00989441	3.37943
CG13907	0.376508	7.36043	3.38946	0.000726581	0.00989441	3.37935
stwl	0.456092	5.14636	3.38411	0.00073093	0.00994553	3.37771
CG4658	0.288093	6.01752	3.39108	0.000731995	0.00994698	3.37731
GstS1	0.311636	7.7323	3.39407	0.000732227	0.00994698	3.37722
CG1620	0.408567	6.21893	3.38551	0.000733156	0.00995151	3.37687
CG2938	0.435414	5.53344	3.38509	0.000733829	0.00995256	3.37662
CG18870	0.427466	4.58749	3.38503	0.000734784	0.00995743	3.37626
CG13531	0.33459	5.70809	3.38496	0.000735915	0.00995799	3.37584
MFS18	0.286331	4.69836	3.39168	0.000736018	0.00995799	3.3758
Act5C	0.361443	10.436	3.38979	0.000737307	0.00996736	3.37532
G9a	0.536081	6.86116	3.38429	0.000738132	0.00997045	3.37501
snoRNA:Me28S-A774b	-0.256813	-1.14918	-3.3875	0.000739189	0.00997667	-3.37462
gammaTub23C	0.303281	4.78602	3.38804	0.000740084	0.00998068	3.37428
mRpL50	0.284808	3.88906	3.38575	0.000741217	0.00998199	3.37386
TFAM	0.361866	5.47418	3.38435	0.000742031	0.00998199	3.37356
Rpn12	0.352128	6.01415	3.38513	0.00074207	0.00998199	3.37354
CG5815	0.360859	4.70472	3.38076	0.000743162	0.00998199	3.37314
Culd	0.482768	5.72407	3.37851	0.000743329	0.00998199	3.37308
Cdc5	0.344825	5.07756	3.38684	0.000743943	0.00998199	3.37285
snoRNA:U29:54Eb	-0.313982	-1.57126	-3.38673	0.000744363	0.00998199	-3.3727
Cdk9	0.253276	4.43033	3.38809	0.000746602	0.010004	3.37187
numb	0.297828	6.60012	3.38517	0.000749177	0.0100304	3.37092
CG2186	0.274864	6.56699	3.38469	0.000750012	0.0100336	3.37061
CG12004	0.216208	6.71887	3.39093	0.0007513	0.0100421	3.37014
tkv	0.21913	6.18326	3.39092	0.00075221	0.0100421	3.36981
chm	0.403888	4.80587	3.37867	0.000752454	0.0100421	3.36972
CG7656	0.216518	6.00694	3.3863	0.000755215	0.0100709	3.36871
NSD	0.604736	6.25132	3.37445	0.000757217	0.0100896	3.36798
Xpac	0.313578	3.86836	3.37913	0.000759083	0.0101064	3.3673
dia	0.365643	6.38528	3.37406	0.000763304	0.010143	3.36577
Nrx-IV	0.277761	6.30736	3.37818	0.000763505	0.010143	3.3657
dop	0.303025	7.53353	3.38038	0.000763652	0.010143	3.36564
mey	-0.379727	-0.535244	-3.38087	0.000765678	0.0101602	-3.36491
Cht2	0.336515	4.29003	3.37888	0.000766166	0.0101602	3.36474
ix	0.286981	3.16042	3.38079	0.000766887	0.0101617	3.36448
Asap	0.311875	6.7871	3.37703	0.000769875	0.0101932	3.3634
CG5510	0.289429	4.65223	3.37499	0.000771211	0.0102028	3.36293
rdog	0.612962	7.2573	3.36866	0.0007732	0.010221	3.36221
Graf	0.301002	6.75018	3.374	0.000776122	0.0102503	3.36117
CG10435	0.228631	4.97886	3.37573	0.000777438	0.0102503	3.36071
CG8765	0.265126	5.50078	3.37437	0.000778796	0.0102503	3.36022
AP-2alpha	0.370171	7.29424	3.37245	0.000779035	0.0102503	3.36014
lncRNA:CR44994	-0.51435	-1.17329	-3.37061	0.000779045	0.0102503	-3.36013
Vha100-2	0.385106	7.90747	3.36973	0.000779802	0.0102503	3.35987
sol	0.251661	6.77244	3.3738	0.000780183	0.0102503	3.35973
lwr	0.303643	6.44549	3.37241	0.000780324	0.0102503	3.35968
Spt5	0.303487	6.29583	3.37221	0.000781679	0.0102594	3.3592
PIG-H	0.259798	2.14413	3.37759	0.000783162	0.0102594	3.35868
bur	0.345562	7.10485	3.36991	0.000783273	0.0102594	3.35864
Bem46	0.249111	4.24146	3.37479	0.000783469	0.0102594	3.35857
Vti1a	0.30157	3.68445	3.37343	0.000784363	0.0102631	3.35825
sqd	0.33872	9.06932	3.37068	0.000785002	0.0102634	3.35803
Golgin245	0.287329	6.96461	3.36875	0.000790042	0.0103212	3.35626
CG11357	0.310735	5.847	3.37028	0.000792568	0.0103375	3.35538
Paf-AHalpha	0.30631	4.83387	3.36805	0.000792877	0.0103375	3.35527
Irbp	0.507331	4.24623	3.36289	0.000793645	0.0103375	3.355
DCP1	0.238282	4.53699	3.37121	0.000793768	0.0103375	3.35496
pad	0.461507	4.02389	3.36229	0.000798193	0.0103871	3.35342
CG9281	0.397659	7.99699	3.36321	0.000802575	0.010436	3.35191
CG18262	0.27921	3.26919	3.36624	0.000804164	0.0104485	3.35136
CG2162	0.301128	6.67628	3.36482	0.000806073	0.0104652	3.3507
PRAS40	0.338921	5.58353	3.36168	0.000807581	0.0104766	3.35018
atms	0.30789	5.26915	3.36082	0.000808919	0.0104858	3.34972
fdl	0.223168	5.96554	3.37283	0.000809603	0.0104866	3.34949
DCTN1-p150	0.347658	6.84187	3.36111	0.000811123	0.0104981	3.34897
Nbr	0.422705	5.42481	3.35754	0.000814304	0.0105311	3.34789
Kdm2	0.263738	6.25461	3.36503	0.000815231	0.010535	3.34757
fs(1)h	0.337021	8.19091	3.35844	0.000818069	0.0105635	3.34661
Brd8	0.349978	4.50299	3.35761	0.000819232	0.0105703	3.34621
Sym	0.419529	5.23089	3.35254	0.000822652	0.0105889	3.34506
Fnta	0.270338	5.21716	3.35809	0.00082317	0.0105889	3.34488
Cbs	0.384422	5.80694	3.35576	0.000823274	0.0105889	3.34485
Ykt6	0.248035	5.18242	3.35913	0.000823741	0.0105889	3.34469
cher	0.354207	7.82593	3.3555	0.000824396	0.0105889	3.34447
CG4911	0.368136	7.18362	3.35511	0.000825002	0.0105889	3.34427
Tango6	0.335867	4.06397	3.35637	0.000825112	0.0105889	3.34423
PIG-A	0.35663	2.8176	3.35434	0.000826378	0.010595	3.34381
CCT5	0.443089	6.78822	3.3535	0.000826853	0.010595	3.34365
Sec8	0.24683	5.94749	3.35828	0.000828505	0.0105988	3.34309
TMEM216	0.512812	5.26076	3.35009	0.000829386	0.0105988	3.3428
Kap-alpha3	0.365877	8.3378	3.35648	0.000829676	0.0105988	3.3427
Hmgcr	0.262654	5.86168	3.35458	0.000829689	0.0105988	3.3427
schlank	0.353568	6.14655	3.35132	0.000830658	0.0106031	3.34237
Nup93-1	0.53828	5.43377	3.34786	0.000832382	0.0106098	3.3418
CG42699	0.229698	4.63781	3.35986	0.000832594	0.0106098	3.34173
Rpn6	0.332295	7.53089	3.35457	0.000833131	0.0106098	3.34155
CG6683	0.377115	2.6323	3.35207	0.000834263	0.0106098	3.34117
CSN3	0.281822	5.15814	3.35392	0.000834355	0.0106098	3.34114
CG8027	0.381222	4.08411	3.35033	0.000835721	0.010616	3.34068
Prosalpha4	0.378622	6.43994	3.3502	0.000836459	0.010616	3.34044
Atg4b	0.259495	5.04572	3.35638	0.000837652	0.010616	3.34004
sgl	0.321395	6.01382	3.35012	0.000837702	0.010616	3.34003
CG13197	0.293272	5.3334	3.35207	0.000838024	0.010616	3.33992
CG5664	0.321438	4.27814	3.34819	0.000842654	0.0106525	3.33839
CG14020	-0.305134	0.517834	-3.34936	0.00084294	0.0106525	-3.3383
Vps39	0.311093	4.5075	3.35184	0.000843308	0.0106525	3.33817
CG17568	0.364128	3.75254	3.35045	0.000843452	0.0106525	3.33813
FAM21	0.301322	4.81393	3.35011	0.000845561	0.0106645	3.33743
CG7878	0.324479	6.11741	3.34651	0.000845681	0.0106645	3.33739
Uba2	0.414951	6.09206	3.34524	0.000851353	0.0107272	3.33554
Mad1	0.29233	4.80894	3.35258	0.000852017	0.0107272	3.33532
Top2	0.597869	7.31399	3.3423	0.00085258	0.0107272	3.33513
CG13033	-0.335972	-1.06462	-3.35089	0.000854297	0.0107407	-3.33458
Trxr-1	0.246801	8.07674	3.35428	0.000855322	0.0107455	3.33424
CG2246	0.197498	6.07875	3.35059	0.000856017	0.0107462	3.33402
msk	0.522654	8.02708	3.34196	0.000857211	0.0107531	3.33363
geminin	0.506691	5.11183	3.34026	0.000857924	0.010754	3.3334
Prosbeta1	0.254767	6.39839	3.34751	0.00086238	0.01078	3.33196
HERC2	0.333497	7.22852	3.34499	0.000862856	0.01078	3.3318
CG8079	0.218738	4.73116	3.34998	0.000862974	0.01078	3.33176
yem	0.561343	5.72897	3.33775	0.000863516	0.01078	3.33159
mmy	0.285558	6.62147	3.34348	0.000863916	0.01078	3.33146
Pgant7	0.343906	5.77372	3.34035	0.000864488	0.01078	3.33128
CG14657	0.264924	5.09517	3.34463	0.000864515	0.01078	3.33127
PGAP5	0.283294	4.08625	3.34237	0.000866403	0.0107955	3.33066
CG5180	0.359591	4.45132	3.33937	0.000867923	0.0108063	3.33017
Vang	0.358521	5.11843	3.33874	0.000869644	0.0108194	3.32962
CG31998	0.448609	7.19878	3.3368	0.000870266	0.0108194	3.32942
Dek	0.378981	7.35138	3.34171	0.00087266	0.0108411	3.32866
DMAP1	0.286621	4.63788	3.3402	0.000874434	0.0108551	3.32809
CG9581	0.203401	5.37875	3.34511	0.000875095	0.0108552	3.32788
CG4199	0.228982	6.2436	3.3415	0.00087754	0.0108662	3.3271
stops	0.441005	4.38146	3.33216	0.00087793	0.0108662	3.32698
qkr54B	0.270579	5.66884	3.34638	0.000877937	0.0108662	3.32698
tho2	0.333364	6.5811	3.33742	0.000878583	0.0108662	3.32677
CG31365	0.474614	4.55297	3.33267	0.000882691	0.0109089	3.32547
Rpn10	0.295982	6.83805	3.33763	0.000884241	0.0109164	3.32498
CG14322	0.360775	5.57239	3.3336	0.000884848	0.0109164	3.32479
Sap130	0.23944	5.60862	3.3423	0.000885259	0.0109164	3.32466
rump	0.224208	6.66142	3.34293	0.000886206	0.0109201	3.32436
cyc	0.299341	5.36082	3.33743	0.00088832	0.010938	3.3237
Plekhm1	0.251367	5.0017	3.33645	0.000889383	0.0109431	3.32337
bc10	0.294912	5.58919	3.33425	0.000891212	0.0109575	3.32279
CG2915	0.350926	5.8883	3.33049	0.000892815	0.0109634	3.32229
Sap30	0.324414	4.60433	3.33495	0.000893002	0.0109634	3.32223
Abl	0.324532	6.94739	3.3342	0.000893853	0.0109658	3.32197
und	0.295389	7.47766	3.33503	0.000895806	0.0109765	3.32136
Snr1	0.34474	5.00288	3.33416	0.000896212	0.0109765	3.32123
Bap60	0.387473	5.92654	3.33282	0.000896694	0.0109765	3.32108
ref(2)P	0.315502	8.34472	3.33464	0.000898088	0.0109781	3.32065
CG3008	0.288439	5.77261	3.33322	0.000898141	0.0109781	3.32063
CG5355	0.354954	6.84835	3.32769	0.000901668	0.0110131	3.31954
Non2	0.348343	6.38568	3.3293	0.000907541	0.0110737	3.31772
wds	0.371668	4.8217	3.32719	0.000908083	0.0110737	3.31756
CycK	0.276592	6.03279	3.33045	0.000908891	0.0110737	3.31731
snz	0.252767	6.09668	3.3317	0.00090928	0.0110737	3.31719
cdm	0.261575	6.14601	3.33203	0.000911639	0.0110944	3.31647
CG15152	-0.524062	2.16876	-3.32106	0.000913171	0.0111045	-3.316
Fem-1	0.29517	6.08384	3.32702	0.000913797	0.0111045	3.3158
Gorab	0.323879	3.93803	3.32812	0.000915337	0.0111151	3.31533
prod	0.303694	4.95565	3.32868	0.000916145	0.0111168	3.31509
IntS4	0.347493	4.8359	3.32647	0.000920454	0.011161	3.31378
fand	0.268186	5.13101	3.32725	0.00092621	0.0112227	3.31203
CalpB	0.328748	5.70823	3.3217	0.000927839	0.0112342	3.31154
CG11523	0.333163	3.85991	3.32191	0.000929477	0.0112459	3.31105
Bap55	0.349076	4.66218	3.32288	0.000930824	0.0112508	3.31064
TwdlL	-0.484001	-0.530672	-3.32508	0.000931226	0.0112508	-3.31052
RpII15	0.281215	4.26519	3.32327	0.000933261	0.0112672	3.30991
Vha68-2	0.361515	8.73725	3.3227	0.000935682	0.0112883	3.30918
Src64B	0.508849	6.15302	3.31737	0.000936368	0.0112884	3.30898
ncm	0.33734	6.43708	3.31886	0.000937908	0.011292	3.30852
CG7326	0.534006	4.10212	3.31544	0.000938522	0.011292	3.30834
SMSr	0.327388	5.90339	3.31968	0.000939025	0.011292	3.30819
mtm	0.18393	5.09703	3.33316	0.000939367	0.011292	3.30808
Imp	0.346018	7.60017	3.31777	0.000943256	0.0113117	3.30693
Paip2	0.313584	7.35213	3.31994	0.00094365	0.0113117	3.30681
MED17	0.318039	4.29072	3.31827	0.000944382	0.0113117	3.30659
CG1416	0.384172	6.3824	3.31409	0.000944805	0.0113117	3.30647
kto	0.28315	5.90178	3.31815	0.000944834	0.0113117	3.30646
CG6758	0.252817	3.33696	3.32145	0.000945066	0.0113117	3.30639
CG1233	0.27826	5.61353	3.31917	0.000945767	0.011312	3.30618
CG7650	0.371831	4.43265	3.31321	0.000948938	0.0113413	3.30524
CG10147	0.351116	3.4656	3.31445	0.000949574	0.0113413	3.30506
ttv	0.269868	5.49094	3.31859	0.000950988	0.0113493	3.30464
ttm50	0.304401	5.62412	3.3157	0.000951602	0.0113493	3.30446
CG10979	0.451075	6.0069	3.31144	0.000952662	0.0113535	3.30415
S	0.349934	6.20582	3.31384	0.000953316	0.0113535	3.30395
Uggt	0.310648	7.15413	3.31421	0.000955136	0.0113671	3.30342
CG42819	-0.340294	-0.731306	-3.31602	0.000957791	0.0113884	-3.30264
Arpc2	0.520869	6.64117	3.30876	0.000958323	0.0113884	3.30248
Med	0.289406	5.4109	3.3131	0.00095897	0.0113884	3.3023
spn-F	0.331182	5.30854	3.31175	0.000960662	0.0114004	3.3018
fwd	0.336971	7.73934	3.31432	0.000962339	0.0114108	3.30131
oys	0.283773	7.65066	3.31572	0.000963145	0.0114108	3.30108
Gnf1	0.480235	6.17346	3.30747	0.000964059	0.0114108	3.30081
heph	0.270868	7.66565	3.31624	0.000964274	0.0114108	3.30075
SppL	0.265143	5.22162	3.3187	0.000967076	0.0114359	3.29993
Rad23	0.402975	7.18295	3.3084	0.000969525	0.0114567	3.29922
CG43120	-0.637513	1.92627	-3.30428	0.000971364	0.0114643	-3.29869
Dcp-1	0.451181	4.04237	3.30664	0.000971788	0.0114643	3.29857
Iru	0.196689	6.00963	3.31154	0.000972418	0.0114643	3.29839
CG3520	0.264887	3.8031	3.31532	0.000972913	0.0114643	3.29824
Nup188	0.519636	5.31827	3.30396	0.00097428	0.0114723	3.29785
CG15237	0.247037	3.23764	3.30893	0.000980145	0.0115333	3.29616
CG10584	0.199387	3.38773	3.31323	0.000983182	0.0115609	3.2953
Vta1	0.193534	5.4287	3.3096	0.000984246	0.0115652	3.29499
Sf3b1	0.317761	6.18808	3.30548	0.000986349	0.0115736	3.29439
lncRNA:CR46243	-0.360494	-1.72449	-3.30734	0.000986388	0.0115736	-3.29438
CG34159	0.250934	5.27714	3.31159	0.000987039	0.0115736	3.2942
slpr	0.38613	6.41582	3.30223	0.000990318	0.0115983	3.29326
su(sable)	0.328664	6.4227	3.30353	0.000990533	0.0115983	3.2932
IntS2	0.326268	5.16511	3.30291	0.000993359	0.0116158	3.2924
Tango4	0.352615	4.49009	3.30584	0.000993512	0.0116158	3.29236
Arl5	0.303672	4.76989	3.30595	0.000994108	0.0116158	3.29219
Pgant6	0.354362	5.32956	3.29827	0.000996231	0.0116309	3.29159
U2af38	0.343092	5.47806	3.30122	0.000996798	0.0116309	3.29143
MESR6	0.246039	4.15651	3.30913	0.000997879	0.0116354	3.29112
CG13484	0.26024	2.76702	3.30586	0.000998591	0.0116356	3.29092
tamo	0.279775	5.95383	3.30264	0.00100045	0.011649	3.2904
tweek	0.316059	7.70067	3.30274	0.00100114	0.011649	3.29021
CG17163	0.447748	4.27427	3.29854	0.00100651	0.0116967	3.2887
CG11122	0.381764	6.65025	3.29788	0.00100663	0.0116967	3.28867
FoxL1	-0.281614	-1.07752	-3.30624	0.00100776	0.0117016	-3.28835
Hsp83	0.56793	10.4957	3.29662	0.00101085	0.0117294	3.28749
gish	0.293826	8.3138	3.30305	0.00101227	0.0117301	3.28709
GC1	0.28601	5.00379	3.30408	0.00101232	0.0117301	3.28708
CG6928	0.331821	4.19175	3.29536	0.00101327	0.011733	3.28682
CG6693	0.325604	5.43883	3.29719	0.00101487	0.0117433	3.28637
CG3548	0.34887	4.73014	3.29832	0.00101893	0.011782	3.28525
CG6650	0.249244	5.40498	3.30198	0.00101964	0.011782	3.28505
CG14569	-0.333617	-1.17957	-3.2997	0.00102032	0.011782	-3.28486
TTLL5	0.398889	6.32851	3.29146	0.00102178	0.0117884	3.28446
CG6236	0.297725	5.20755	3.29866	0.00102229	0.0117884	3.28432
Np	-0.424785	-0.426252	-3.29651	0.00102332	0.0117922	-3.28404
CG15818	-0.582814	3.20805	-3.28882	0.00102422	0.0117945	-3.28379
Alp13	-0.457034	0.768256	-3.28823	0.00103179	0.0118734	-3.28171
JTBR	0.197306	3.32775	3.2998	0.00103361	0.0118755	3.28121
garz	0.267632	7.23906	3.29612	0.00103431	0.0118755	3.28102
GlyS	0.301843	7.85692	3.29495	0.00103541	0.0118755	3.28073
SMC1	0.37667	6.24508	3.29057	0.0010356	0.0118755	3.28067
rngo	0.342934	6.20862	3.28978	0.0010357	0.0118755	3.28064
sowah	0.215925	5.43949	3.29534	0.00103624	0.0118755	3.2805
CG9723	0.317623	4.54024	3.28901	0.00103695	0.0118755	3.28031
CG4502	0.315019	6.39884	3.29226	0.00103778	0.0118768	3.28008
CG13063	-0.36762	-0.723483	-3.29333	0.00103923	0.0118853	-3.27969
CycY	0.237693	5.80924	3.29337	0.00104264	0.0119162	3.27876
Hmg-2	0.262396	3.09195	3.29458	0.00104619	0.0119474	3.2778
hng3	0.360693	3.64129	3.28683	0.0010468	0.0119474	3.27764
CG10669	0.25379	4.00825	3.29433	0.00104759	0.0119482	3.27742
CG10237	0.225671	7.04981	3.29083	0.00105047	0.0119686	3.27665
Stt3A	0.377153	6.03454	3.28765	0.00105081	0.0119686	3.27656
CG10600	0.342856	6.93741	3.28556	0.00105345	0.0119871	3.27585
CG10555	0.379045	5.94964	3.28695	0.00105387	0.0119871	3.27574
Map60	0.550194	5.10061	3.28266	0.00105835	0.0120299	3.27454
Su(Tpl)	0.329181	7.84935	3.28498	0.00106051	0.0120463	3.27396
CG34133	0.347988	6.59823	3.2827	0.00106239	0.0120595	3.27346
CG6885	-0.327148	-1.44916	-3.28748	0.0010634	0.0120627	-3.27319
Kap-alpha1	0.251343	6.86538	3.28857	0.00106586	0.0120824	3.27254
eff	0.334869	8.91612	3.28559	0.00106839	0.0121028	3.27187
Sec20	0.363978	3.80092	3.27834	0.00107186	0.0121339	3.27095
CG1910	0.330601	6.74442	3.28337	0.00107346	0.0121438	3.27053
SNF4Agamma	0.267482	8.03171	3.2857	0.0010758	0.012162	3.26992
CG10376	0.261864	5.07122	3.28309	0.00107894	0.0121894	3.26909
CG34126	0.275184	6.7766	3.2841	0.00108029	0.0121964	3.26874
Hsp27	0.723394	5.96325	3.2737	0.00108279	0.0122086	3.26808
CR43670	0.344493	3.02975	3.28077	0.00108284	0.0122086	3.26807
CG14562	0.281728	5.68693	3.27991	0.00109065	0.0122884	3.26603
Rpn9	0.297374	6.59132	3.27671	0.00109518	0.0123302	3.26486
asRNA:CR45016	-0.349524	-1.16609	-3.27712	0.00109623	0.0123302	-3.26459
wap	0.414344	6.27926	3.27286	0.00109658	0.0123302	3.2645
dx	0.52138	5.05148	3.27154	0.00109757	0.0123331	3.26424
akirin	0.405145	7.41232	3.27383	0.00109981	0.0123499	3.26367
LysRS	0.29419	6.60589	3.27861	0.00110094	0.0123544	3.26337
mRpS2	0.220383	3.97777	3.28054	0.00110726	0.0124118	3.26175
CG10462	0.41052	5.30829	3.2686	0.00110763	0.0124118	3.26166
Prosbeta6	0.31712	6.77277	3.27189	0.00110866	0.0124118	3.26139
CG7600	0.233972	5.99416	3.27529	0.00110903	0.0124118	3.2613
CG12011	-0.489406	-0.386233	-3.27435	0.00111335	0.0124518	-3.2602
Dip-B	0.338951	7.56159	3.27041	0.00111929	0.0125098	3.25869
Taf2	0.405538	5.10578	3.26498	0.00112159	0.0125272	3.2581
Eaf	0.319766	5.92523	3.26791	0.00112249	0.0125288	3.25788
Ns4	0.227893	5.31673	3.27011	0.0011332	0.0126336	3.25518
CycT	0.38711	7.10539	3.26359	0.00113375	0.0126336	3.25504
m-cup	0.260169	6.42276	3.27285	0.00113414	0.0126336	3.25495
NC2alpha	0.376802	4.51621	3.26239	0.00113658	0.0126523	3.25434
mRpL15	0.310496	4.71853	3.26314	0.00114253	0.01271	3.25285
Irp-1B	0.30594	7.18767	3.26113	0.00114575	0.0127278	3.25205
Usp12-46	0.17017	4.90328	3.26643	0.0011459	0.0127278	3.25201
CG7492	0.206631	6.35315	3.27187	0.0011465	0.0127278	3.25187
Als2	0.203073	5.68794	3.27433	0.00114717	0.0127278	3.2517
CG6907	0.317932	5.40624	3.25941	0.00114875	0.0127346	3.25131
CG13005	0.529075	3.4704	3.25718	0.00114978	0.0127346	3.25105
CG2091	0.393698	3.97714	3.26108	0.00115007	0.0127346	3.25098
Psn	0.176746	5.51221	3.27164	0.00115118	0.0127385	3.25071
Nipped-B	0.458384	7.77396	3.25669	0.00115431	0.0127647	3.24993
CG5274	0.250805	3.55121	3.26489	0.00115572	0.0127718	3.24959
CG5541	0.371687	6.20224	3.25668	0.00115714	0.012779	3.24924
fu	0.370063	4.34931	3.26046	0.00115936	0.0127951	3.24869
yki	0.248524	5.66495	3.25942	0.00116054	0.0127966	3.2484
prtp	0.209881	6.63155	3.26117	0.00116121	0.0127966	3.24824
Ire1	0.248295	6.38832	3.26337	0.0011618	0.0127966	3.2481
PRL-1	0.403212	4.16072	3.25563	0.00116609	0.0128328	3.24705
alpha-Man-Ib	0.277945	6.15461	3.26128	0.00116662	0.0128328	3.24692
grp	0.50478	6.45168	3.25397	0.00116816	0.0128413	3.24654
tth	0.25615	6.31012	3.25956	0.00116934	0.0128444	3.24625
PDCD-5	0.266773	4.22231	3.25934	0.00116998	0.0128444	3.2461
CG8004	0.171789	4.60186	3.26391	0.0011726	0.0128587	3.24546
IntS11	0.325945	4.58326	3.25621	0.00117282	0.0128587	3.24541
botv	0.265667	4.96014	3.25927	0.00117485	0.0128643	3.24492
Pak	0.278856	6.67495	3.25795	0.00117487	0.0128643	3.24491
trx	0.349119	7.70524	3.25501	0.00117712	0.0128805	3.24437
Thd1	0.283644	7.32564	3.25732	0.00118088	0.0129086	3.24346
AGBE	0.286028	7.16052	3.25421	0.00118124	0.0129086	3.24337
CG9684	0.489531	4.69679	3.24903	0.00118297	0.0129191	3.24295
sax	0.300397	5.76769	3.25472	0.0011877	0.0129623	3.24182
sigmar	0.303308	5.3485	3.25392	0.00118929	0.0129712	3.24144
CHES-1-like	0.245032	7.02691	3.25531	0.00119048	0.0129757	3.24115
MKP-4	0.336601	4.53194	3.25245	0.00119329	0.0129948	3.24048
Prp3	0.21585	5.33646	3.2589	0.00119429	0.0129948	3.24024
CG8858	0.323004	5.9936	3.24881	0.00119482	0.0129948	3.24011
Doa	0.278233	7.98489	3.25426	0.00119534	0.0129948	3.23999
CG14317	-0.398532	-1.03721	-3.25638	0.00119717	0.0130061	-3.23955
wda	0.360934	4.19927	3.24869	0.00119866	0.0130139	3.2392
vtd	0.3808	6.32545	3.24696	0.00120151	0.0130341	3.23852
beg	0.2073	3.52247	3.25195	0.00120266	0.0130341	3.23825
Tsf2	0.323552	5.67287	3.2492	0.00120286	0.0130341	3.2382
Art1	0.525286	5.67878	3.24412	0.00120446	0.0130429	3.23782
Socs44A	0.23809	4.65938	3.25341	0.00120578	0.0130475	3.23751
CG32537	0.251299	3.70021	3.2528	0.00120644	0.0130475	3.23735
Txl	0.266111	5.79084	3.24935	0.00120778	0.0130536	3.23704
CG34236	-0.485391	1.13348	-3.24127	0.00121201	0.0130908	-3.23604
ric8a	0.339971	4.75818	3.24345	0.00121748	0.0131296	3.23475
Seipin	0.33119	4.27997	3.24388	0.00121771	0.0131296	3.2347
CG3542	0.340857	4.99503	3.24527	0.00121838	0.0131296	3.23454
CG3358	0.28514	3.51034	3.24778	0.00121898	0.0131296	3.2344
QC	0.307777	4.86532	3.24878	0.00121953	0.0131296	3.23427
CIAPIN1	0.290767	4.74459	3.24463	0.00122067	0.0131334	3.23401
trbl	0.276754	5.47494	3.24426	0.00122256	0.0131375	3.23356
CG12773	0.311021	6.04771	3.24395	0.00122262	0.0131375	3.23355
CG13049	-0.489847	-1.17273	-3.24391	0.00122531	0.013158	-3.23292
Edc3	0.448751	6.41936	3.23787	0.00123392	0.0132419	3.23092
Or94b	-0.279022	-0.612266	-3.2433	0.00123595	0.0132436	-3.23045
CG9135	0.618818	5.37939	3.23662	0.00123688	0.0132436	3.23024
Mvl	0.297792	6.41894	3.24028	0.00123786	0.0132436	3.23001
Cdk5	0.236915	4.48202	3.24405	0.0012379	0.0132436	3.23
CG5882	-0.330485	-0.480004	-3.24184	0.00123872	0.0132436	-3.22981
Wdr81	0.278053	5.14696	3.24291	0.00123932	0.0132436	3.22967
CG9773	0.222796	3.97729	3.24729	0.00123963	0.0132436	3.2296
sicily	0.224863	4.06954	3.2471	0.00124113	0.0132512	3.22926
Tmtc3	0.257475	5.25906	3.24594	0.00124413	0.0132747	3.22857
cactin	0.258315	4.54327	3.24297	0.00124567	0.0132827	3.22821
TwdlM	-0.506921	-0.666957	-3.24291	0.00124676	0.0132858	-3.22796
Arp8	0.408549	3.9756	3.2358	0.00124925	0.0133038	3.22739
CG10274	0.353005	4.63596	3.23505	0.00125235	0.0133284	3.22668
CLS	0.214142	5.20476	3.24052	0.00125768	0.013374	3.22546
l(2)gd1	0.229872	5.11596	3.24596	0.00125861	0.013374	3.22525
velo	0.295893	7.3744	3.23704	0.00125904	0.013374	3.22516
Rabex-5	0.211435	4.76624	3.24016	0.00126383	0.0134147	3.22407
Pep	0.252131	7.99048	3.23672	0.00126447	0.0134147	3.22392
CG10543	0.259446	6.93433	3.23523	0.00126579	0.0134201	3.22362
snama	0.325711	6.20292	3.23337	0.00126779	0.0134327	3.22317
glec	0.342324	5.78738	3.23288	0.00127003	0.013447	3.22267
Rep	0.29436	4.03058	3.23466	0.00127074	0.013447	3.22251
apt	0.491929	5.59603	3.22822	0.00127275	0.0134542	3.22205
CG13933	0.234387	4.56221	3.23469	0.0012733	0.0134542	3.22193
CG11927	0.270665	4.70887	3.23299	0.00127443	0.0134542	3.22168
CG16812	0.289074	5.15405	3.23213	0.00127541	0.0134542	3.22146
CG3918	0.34988	4.35988	3.22994	0.00127662	0.0134542	3.22118
CG1890	0.362097	4.9679	3.2292	0.00127722	0.0134542	3.22105
Lam	0.442039	6.60637	3.22747	0.0012785	0.0134542	3.22076
Rac1	0.253607	6.04115	3.23179	0.00127861	0.0134542	3.22074
CG11596	0.433848	5.2447	3.22777	0.00127867	0.0134542	3.22073
Cpsf5	0.282296	5.967	3.23464	0.00128061	0.0134662	3.22029
GluProRS	0.363395	6.80771	3.23006	0.00128216	0.0134736	3.21994
GCC185	0.362355	5.77736	3.22644	0.0012836	0.0134736	3.21962
mxc	0.542302	5.38331	3.22723	0.00128438	0.0134736	3.21945
CG7536	0.312847	5.85853	3.23032	0.00128454	0.0134736	3.21941
cnn	0.346979	7.32175	3.2295	0.00128738	0.0134949	3.21878
MCU	0.359059	5.41265	3.22621	0.0012884	0.0134971	3.21855
mute	0.476659	5.68463	3.22355	0.00129088	0.0135146	3.218
EloA	0.361423	5.79816	3.22698	0.00129295	0.0135232	3.21754
put	0.344356	6.30127	3.22661	0.00129332	0.0135232	3.21746
l(3)76BDm	0.25224	5.9171	3.22957	0.00129582	0.0135409	3.2169
CG4612	0.270913	7.03382	3.22817	0.00129761	0.0135486	3.21651
CG4022	0.365378	5.35296	3.22349	0.00129894	0.0135486	3.21621
PMP34	0.188451	5.45354	3.23225	0.00129899	0.0135486	3.2162
Df31	0.645075	7.88217	3.22213	0.00130579	0.0135956	3.2147
CG14683	0.258685	5.67137	3.22848	0.00130592	0.0135956	3.21468
CG15439	0.42629	4.57676	3.22202	0.00130594	0.0135956	3.21467
RnpS1	0.312195	4.92563	3.22403	0.00130928	0.0136219	3.21394
E(var)3-9	0.528902	4.97444	3.21992	0.00131177	0.0136393	3.21339
rt	0.484901	3.72691	3.22302	0.00131298	0.0136434	3.21313
RanBPM	0.256182	7.29817	3.22503	0.00131566	0.0136621	3.21254
Arl6IP1	0.20788	5.9115	3.23159	0.00131771	0.0136621	3.21209
CG18480	-0.506625	2.72257	-3.21657	0.00131861	0.0136621	-3.2119
Slc25A46a	0.247388	4.83061	3.22489	0.00131868	0.0136621	3.21188
Usp7	0.340832	8.39801	3.22337	0.00131887	0.0136621	3.21184
Cpsf73	0.378355	4.58435	3.21801	0.00132566	0.0137155	3.21037
CG9945	0.323817	4.94953	3.21932	0.00132665	0.0137155	3.21015
Tes	0.455117	4.4875	3.216	0.00132684	0.0137155	3.21011
Bgb	0.195216	4.57711	3.22277	0.00132774	0.0137155	3.20992
pbl	0.527105	5.78104	3.21518	0.00132928	0.0137155	3.20958
csul	0.450634	4.3766	3.21571	0.00132951	0.0137155	3.20953
CG13625	0.35122	4.36861	3.22061	0.00133026	0.0137155	3.20937
l(2)gl	0.527014	7.4114	3.21498	0.00133059	0.0137155	3.2093
RtcB	0.258058	5.00696	3.22246	0.00133154	0.0137168	3.20909
lncRNA:CR45737	-0.376909	-1.76505	-3.21952	0.00133403	0.013734	-3.20856
cwo	0.256909	6.76372	3.22131	0.0013365	0.013751	3.20803
Cnot4	0.330199	7.88149	3.21769	0.00134259	0.0137934	3.20672
CG9265	0.253918	5.29708	3.22235	0.00134274	0.0137934	3.20668
CG14450	0.275463	3.87969	3.22089	0.0013431	0.0137934	3.20661
CG2818	0.195189	5.03272	3.22446	0.00134582	0.013803	3.20603
ArgRS-m	0.337311	3.61696	3.21478	0.00134676	0.013803	3.20582
Trc8	0.218366	6.85798	3.22006	0.00134681	0.013803	3.20581
Cp110	0.259404	4.79488	3.21731	0.00134734	0.013803	3.2057
AhcyL1	0.223058	6.58807	3.21932	0.00135256	0.0138441	3.20459
nmo	0.329924	6.88506	3.21355	0.00135301	0.0138441	3.20449
jnj	0.417485	5.99201	3.20984	0.00135618	0.0138681	3.20382
Ssu72	0.203183	4.55289	3.21619	0.00135827	0.0138704	3.20338
Hcf	0.360704	7.33916	3.2111	0.00135887	0.0138704	3.20325
Ubc4	0.336624	6.91131	3.21237	0.0013589	0.0138704	3.20324
Ir48a	-0.368633	-1.52828	-3.21526	0.00136115	0.0138849	-3.20276
Sf3b6	0.26327	5.60874	3.21339	0.00136772	0.0139414	3.20138
ush	0.308402	4.08898	3.20961	0.00136836	0.0139414	3.20124
JMJD7	0.3683	3.42869	3.20815	0.00137023	0.013952	3.20085
CG34268	-0.280088	-1.07504	-3.21414	0.00137382	0.0139753	-3.2001
RagC-D	0.147315	5.23876	3.21365	0.001375	0.0139753	3.19985
TwdlB	-0.489352	-0.90374	-3.21339	0.00137503	0.0139753	-3.19984
Galphai	0.421574	6.04791	3.20802	0.00137846	0.0140016	3.19912
2001-09-01	0.39343	5.71898	3.20617	0.00137973	0.014006	3.19886
CG14852	-0.394275	-1.46959	-3.20969	0.0013829	0.0140217	-3.1982
TfIIA-L	0.251517	6.34028	3.21259	0.00138309	0.0140217	3.19816
CR30029	-0.366703	-1.70814	-3.20954	0.00138379	0.0140217	-3.19801
tsg	-0.31864	-1.66661	-3.20974	0.00138494	0.0140248	-3.19777
CG9986	0.426906	4.298	3.20341	0.00138706	0.0140378	3.19733
CG8301	0.229938	4.49435	3.21196	0.0013884	0.0140429	3.19705
IntS12	0.474289	2.83081	3.2039	0.00139029	0.0140535	3.19666
Uba3	0.303916	4.59749	3.20659	0.00139358	0.0140781	3.19598
Vps13D	0.348372	6.08563	3.20216	0.00139475	0.0140814	3.19574
Lkb1	0.303392	5.98145	3.20494	0.00139853	0.0141112	3.19495
CG3281	0.312714	3.92164	3.20477	0.00140048	0.0141177	3.19455
CG9951	0.267646	4.6417	3.20728	0.00140087	0.0141177	3.19447
Prosbeta4	0.351944	6.10127	3.20362	0.00140249	0.0141255	3.19414
CG9992	0.377783	5.25369	3.19968	0.00140479	0.0141378	3.19366
lncRNA:CR44352	-0.3773	-1.48908	-3.20449	0.00140541	0.0141378	-3.19354
l(2)37Cc	0.26588	6.84884	3.20474	0.00141123	0.0141824	3.19234
psidin	0.321852	5.94685	3.2008	0.00141221	0.0141824	3.19214
CG7523	0.208886	4.22487	3.20852	0.00141241	0.0141824	3.1921
CG31821	-0.526105	1.76238	-3.19663	0.00141323	0.0141824	-3.19193
CG14095	-0.371913	-1.4536	-3.20312	0.00141661	0.0142073	-3.19124
Tis11	0.272554	6.86585	3.20335	0.00141855	0.0142073	3.19085
CG9346	0.207907	4.59087	3.20863	0.00141879	0.0142073	3.1908
SmydA-8	0.486054	4.74452	3.19538	0.00141911	0.0142073	3.19074
CG31626	-0.415215	-1.38236	-3.19987	0.00142015	0.0142092	-3.19052
Odj	0.344241	4.75835	3.19918	0.00142103	0.0142094	3.19035
mys	0.26955	7.09346	3.20277	0.00142324	0.014223	3.1899
CG3558	0.236147	6.73637	3.20432	0.0014266	0.0142481	3.18922
Grip91	0.383102	4.88097	3.19736	0.00142794	0.014253	3.18894
Rcc1	0.562093	6.68686	3.19401	0.00143053	0.0142702	3.18842
snoRNA:Me28S-C2645b	-0.314249	-1.55367	-3.20086	0.00143163	0.0142716	-3.1882
fz4	0.450828	5.05207	3.19414	0.0014331	0.0142716	3.1879
Pol32	0.447478	3.9645	3.19486	0.00143322	0.0142716	3.18788
CG4558	0.221593	4.54734	3.20109	0.00143557	0.0142864	3.1874
lncRNA:CR45628	-0.386117	-1.88025	-3.19646	0.00143937	0.0143076	-3.18664
Tmem63	0.285159	5.83664	3.19614	0.00143941	0.0143076	3.18663
stas	0.283623	6.62017	3.19661	0.00144602	0.0143648	3.1853
yin	0.603785	6.33678	3.19179	0.00144764	0.0143723	3.18498
Fip1	0.306721	5.25559	3.19584	0.00145101	0.0143972	3.18431
Dhx15	0.298538	6.03637	3.1927	0.00145632	0.0144413	3.18325
Sema1b	0.355702	7.23183	3.19231	0.00146023	0.0144715	3.18247
Pld	0.45778	5.76482	3.18719	0.00146316	0.0144807	3.18189
CR42532	-0.379609	-0.537735	-3.19215	0.00146323	0.0144807	-3.18188
Tom40	0.385934	6.67825	3.19062	0.00146525	0.0144807	3.18148
Rab30	0.26451	4.72638	3.1926	0.00146541	0.0144807	3.18145
Arts	0.442834	5.65996	3.18672	0.00146631	0.0144807	3.18127
CG1344	0.396943	5.66691	3.18804	0.00146667	0.0144807	3.1812
PGRP-SC1b	-0.582348	0.810875	-3.18597	0.00146725	0.0144807	-3.18108
CG9215	0.287788	4.15842	3.19181	0.00147001	0.0144807	3.18054
SCCRO	0.23753	5.46749	3.1934	0.00147032	0.0144807	3.18048
nbs	0.395071	5.01134	3.1868	0.0014705	0.0144807	3.18044
HSPBAP1	0.222169	2.49314	3.19588	0.00147069	0.0144807	3.18041
CG44815	-0.295448	-1.07356	-3.19425	0.00147364	0.0145012	-3.17982
lost	0.473188	9.22628	3.18768	0.00147471	0.0145032	3.17962
Camp	0.339408	4.66892	3.18593	0.00147666	0.0145138	3.17923
Lpt	0.303633	5.29695	3.18733	0.00148505	0.0145878	3.17759
DNApol-zeta	0.405076	4.71075	3.18308	0.00148942	0.0146221	3.17674
CG3847	0.331278	5.56233	3.18586	0.00149905	0.0146997	3.17487
Ptpmeg2	0.192321	7.27304	3.1941	0.00149909	0.0146997	3.17486
Sara	0.2754	6.60118	3.18376	0.00150475	0.014733	3.17377
CG2034	0.338023	4.98858	3.18125	0.00150513	0.014733	3.17369
CG17470	0.641621	3.09643	3.18517	0.00150513	0.014733	3.17369
CG9426	0.264638	5.94976	3.18692	0.00150807	0.0147531	3.17313
CG7857	0.341069	4.31618	3.18027	0.00150935	0.014757	3.17288
Mon1	0.261145	4.87218	3.18396	0.00151045	0.0147591	3.17267
Neos	0.347836	4.30778	3.17984	0.00151181	0.0147638	3.17241
CG31678	0.231454	6.4259	3.1879	0.00151372	0.0147738	3.17204
Hcs	0.263571	5.11348	3.18641	0.00151496	0.0147773	3.1718
Spt3	0.22026	3.00837	3.18464	0.0015183	0.0148012	3.17116
Mkrn1	0.380324	6.47226	3.17696	0.00152209	0.01482	3.17044
CG4229	-0.312658	-1.33701	-3.18215	0.0015227	0.01482	-3.17032
Cdc45	0.521056	4.85201	3.17661	0.00152374	0.01482	3.17012
CG10809	0.280959	4.7669	3.17871	0.00152445	0.01482	3.16999
CG33090	0.267063	5.99465	3.18259	0.00152466	0.01482	3.16995
mon2	0.254712	6.64097	3.18143	0.00152645	0.0148288	3.16961
dgrn	0.405912	4.319	3.17481	0.00153147	0.0148648	3.16865
CG12084	0.223823	6.22117	3.18258	0.00153195	0.0148648	3.16856
Oseg6	0.423004	3.25643	3.17372	0.00153601	0.0148956	3.16779
Axs	0.300169	2.83335	3.17749	0.00153818	0.0148978	3.16738
RhoGAP92B	0.308794	6.35256	3.17604	0.00153842	0.0148978	3.16734
CG32104	0.299966	3.92533	3.17788	0.0015389	0.0148978	3.16725
l(2)dtl	0.588604	4.3886	3.17141	0.00155258	0.0150157	3.16467
Coq8	0.226273	5.26419	3.17567	0.00155305	0.0150157	3.16458
CG7504	0.573122	4.86421	3.16941	0.00155383	0.0150157	3.16444
Vps16B	0.286482	3.40068	3.17624	0.00155469	0.0150157	3.16428
CG3645	0.243274	4.22622	3.17618	0.00155747	0.015034	3.16376
CG6479	0.427309	5.01181	3.16889	0.00155872	0.0150374	3.16352
CG2224	0.220399	5.15863	3.17873	0.00156031	0.0150385	3.16323
Cog1	0.22081	5.60344	3.17563	0.00156143	0.0150385	3.16302
PQBP1	0.230077	3.0526	3.17709	0.00156225	0.0150385	3.16286
Set	0.461952	5.743	3.16955	0.00156245	0.0150385	3.16283
RpII33	0.22353	3.67982	3.17942	0.00156477	0.0150522	3.1624
CG6729	0.192251	4.63167	3.17828	0.00156759	0.0150656	3.16187
udt	0.292794	5.59267	3.17206	0.00156845	0.0150656	3.16171
Pi3K21B	0.44452	6.41337	3.16701	0.00157114	0.0150656	3.16121
lncRNA:CR45365	-0.420662	-1.37704	-3.17169	0.00157121	0.0150656	-3.1612
mfrn	0.223097	6.86288	3.17311	0.00157128	0.0150656	3.16119
snoRNA:Me28S-C788a	-0.349151	-1.79358	-3.17218	0.00157156	0.0150656	-3.16113
CG2983	-0.406383	0.245382	-3.171	0.0015738	0.0150711	-3.16072
Tpc1	0.278027	4.93791	3.17107	0.00157395	0.0150711	3.16069
MRP	0.296431	8.11778	3.1713	0.00158058	0.0151258	3.15947
Usp20-33	0.343527	6.51583	3.16674	0.00158147	0.0151258	3.1593
me31B	0.711601	8.19882	3.16438	0.00158457	0.0151467	3.15873
H2.0	-0.282498	-0.364522	-3.17295	0.00158627	0.0151544	-3.15842
srl	0.716827	6.06973	3.16222	0.0015931	0.0152032	3.15717
msl-3	0.380417	4.80807	3.16383	0.00159386	0.0152032	3.15703
CG31388	0.249601	2.98779	3.16896	0.00159501	0.0152032	3.15682
UbcE2M	0.246261	5.34066	3.16848	0.00159539	0.0152032	3.15675
CG18048	0.376469	3.1534	3.16504	0.00159594	0.0152032	3.15665
CycD	0.557601	4.98352	3.16111	0.00159982	0.0152315	3.15594
Atg5	0.307887	4.25184	3.16476	0.00160197	0.0152433	3.15555
senju	0.240152	4.42376	3.16622	0.00160497	0.0152632	3.155
CG11095	0.229925	3.27348	3.16592	0.00160757	0.0152792	3.15453
CG30394	0.274946	4.96983	3.16252	0.00160898	0.015284	3.15427
drongo	0.252951	7.1321	3.16623	0.00161212	0.0153051	3.1537
Snx17	0.244623	5.6304	3.16675	0.00161737	0.015335	3.15276
CG18659	0.237	6.70752	3.16417	0.0016189	0.015335	3.15248
asRNA:CR44130	-0.279274	-0.505697	-3.16492	0.00161893	0.015335	-3.15248
par-1	0.259344	8.75503	3.16643	0.00161895	0.015335	3.15247
LpR2	0.351625	7.57621	3.16356	0.0016234	0.0153605	3.15167
Nup75	0.400769	4.61759	3.15714	0.00162347	0.0153605	3.15166
Tudor-SN	0.391074	8.11947	3.15953	0.00163236	0.0154329	3.15006
Mes2	0.428217	4.8812	3.1579	0.00163297	0.0154329	3.14995
TBCC	0.223076	4.43942	3.1632	0.00163606	0.0154534	3.1494
Rtca	0.240585	3.78698	3.16294	0.00163891	0.0154654	3.14889
Xpd	0.402507	4.40339	3.15502	0.00163919	0.0154654	3.14884
Coq2	0.313677	3.87481	3.15678	0.00164424	0.0154976	3.14794
FeCH	0.22969	5.72254	3.16037	0.00164446	0.0154976	3.1479
CCT3	0.464989	6.89752	3.154	0.00164969	0.0155342	3.14698
AIF	0.387312	6.50845	3.1534	0.00165021	0.0155342	3.14688
lncRNA:CR45138	-0.310706	-1.34659	-3.15913	0.0016562	0.0155819	-3.14582
Nup107	0.316703	5.02234	3.15647	0.00165842	0.015594	3.14543
Rcd4	0.330929	2.79036	3.15518	0.00166225	0.0156212	3.14476
Roe1	0.330233	5.87882	3.15042	0.00167823	0.0157626	3.14196
Mat89Ba	0.475096	4.95513	3.14639	0.00168384	0.0158063	3.14098
MED21	0.355802	4.3376	3.15079	0.00168488	0.0158072	3.1408
Drak	0.226854	6.79303	3.15392	0.00168737	0.0158167	3.14037
Slik	0.284663	8.17698	3.15241	0.00168779	0.0158167	3.14029
CG17683	0.320318	6.07795	3.14832	0.00168947	0.0158236	3.14
bel	0.284482	8.49392	3.15045	0.00169045	0.015824	3.13983
Deaf1	0.334967	5.57172	3.14658	0.001694	0.0158483	3.13922
didum	0.319208	7.99205	3.14951	0.0016965	0.0158588	3.13878
CG6841	0.32436	4.7828	3.14653	0.00169702	0.0158588	3.13869
Usp39	0.389569	4.20652	3.14581	0.00169895	0.0158591	3.13836
shtd	0.435077	5.29681	3.14346	0.00169896	0.0158591	3.13836
crol	0.251717	7.76548	3.15123	0.00170025	0.0158624	3.13814
CG9941	0.257705	6.12156	3.15071	0.00170316	0.0158806	3.13764
cana	0.4607	6.90833	3.14223	0.00170453	0.0158846	3.1374
Rift	0.181312	5.47957	3.15504	0.00170593	0.0158887	3.13716
CG13319	0.272004	3.56542	3.14826	0.00171367	0.015952	3.13583
mim	0.468435	6.74997	3.14235	0.00171892	0.0159919	3.13494
Dys	0.327843	7.99583	3.14457	0.00172037	0.0159952	3.13469
mio	0.228878	4.78428	3.1454	0.00172144	0.0159952	3.13451
Alr	0.267661	4.63292	3.14273	0.00172282	0.0159952	3.13427
CG31635	0.258809	7.67157	3.1459	0.0017231	0.0159952	3.13422
l(3)73Ah	0.315431	5.09134	3.14286	0.00172474	0.0160015	3.13394
Ork1	0.312812	6.07555	3.14636	0.00172697	0.0160028	3.13356
Arl8	0.160306	5.31311	3.15017	0.0017276	0.0160028	3.13346
CG8202	0.339152	4.58569	3.14205	0.00172775	0.0160028	3.13343
Sec31	0.254815	6.45133	3.14522	0.00173059	0.0160202	3.13295
ana1	0.423781	5.70866	3.13854	0.0017323	0.0160272	3.13266
TBCD	0.3321	5.47803	3.13891	0.00173336	0.0160281	3.13248
CCT2	0.531004	7.30935	3.13789	0.00173943	0.0160753	3.13145
Cul4	0.287515	5.73687	3.14303	0.00174396	0.0161046	3.13069
CG3226	0.377998	5.55987	3.13681	0.00174507	0.0161046	3.1305
Fancm	0.363469	5.45122	3.13544	0.00174555	0.0161046	3.13042
CG17826	-0.35297	-1.66176	-3.14188	0.00174778	0.0161046	-3.13005
CG10055	0.345245	6.04076	3.1373	0.00174784	0.0161046	3.13004
CG1523	0.262762	4.96594	3.14137	0.00174839	0.0161046	3.12995
Ltn1	0.33744	6.66906	3.13643	0.00174967	0.0161076	3.12973
CG17598	0.240508	5.73952	3.14385	0.00175622	0.016159	3.12863
omd	0.321018	5.73796	3.13435	0.00176341	0.0162162	3.12743
CG4617	0.247429	4.21807	3.14196	0.0017661	0.016232	3.12698
hyx	0.267104	5.15115	3.13761	0.0017682	0.0162329	3.12663
sxc	0.356827	7.27837	3.13323	0.00176829	0.0162329	3.12662
CG6175	0.310574	5.77437	3.13664	0.00176911	0.0162329	3.12648
vap	0.313346	5.86073	3.13454	0.0017737	0.0162661	3.12572
CG33003	-0.372374	-1.22774	-3.13661	0.00177561	0.0162746	-3.1254
Cad87A	0.371842	6.3454	3.13337	0.00177763	0.0162837	3.12507
Prosalpha7	0.318491	6.78835	3.13494	0.00177854	0.0162837	3.12492
Spg7	0.242558	6.08534	3.1339	0.00179258	0.0164031	3.12261
Btk29A	0.407692	6.40247	3.12934	0.0017966	0.016431	3.12195
Srp54	0.257593	5.90993	3.13287	0.00180199	0.0164712	3.12106
CG32452	0.474782	3.77717	3.12745	0.00180367	0.0164776	3.12079
CG43313	0.443599	4.82163	3.12792	0.00180598	0.016481	3.12041
Uev1A	0.27814	7.48327	3.13194	0.00180602	0.016481	3.12041
Clamp	0.358107	6.60605	3.12783	0.00180795	0.0164897	3.12009
Sas-4	0.530833	4.06264	3.12498	0.00180945	0.0164924	3.11985
sip1	0.303395	4.11629	3.12942	0.00181023	0.0164924	3.11972
l(2)k01209	0.322489	5.39926	3.1284	0.00181228	0.0165021	3.11939
ATP7	0.294336	6.80243	3.12868	0.00181341	0.0165034	3.1192
Cul2	0.323566	6.94318	3.12604	0.00181632	0.0165209	3.11873
Nipped-A	0.472439	7.23376	3.12328	0.00181874	0.0165339	3.11834
Ctl2	0.286406	6.56398	3.12638	0.0018199	0.0165354	3.11815
Srp68	0.303349	6.31484	3.12728	0.00182181	0.0165438	3.11784
Uvrag	0.241716	4.2314	3.12953	0.00182408	0.0165525	3.11747
GLaz	0.323674	4.47519	3.1242	0.00182475	0.0165525	3.11737
lncRNA:CR44466	-0.340752	-1.37708	-3.12891	0.00182596	0.0165545	-3.11717
CG5850	0.206615	5.40275	3.1339	0.00183129	0.0165938	3.11631
Sesn	0.21066	7.104	3.12884	0.00183245	0.0165954	3.11612
Nhe1	0.253155	5.40241	3.12542	0.00183461	0.0166059	3.11578
CG4707	0.313716	4.53299	3.12184	0.0018377	0.0166203	3.11528
CG5961	0.237976	4.35001	3.1258	0.00183885	0.0166203	3.1151
Duba	0.305453	6.78527	3.12561	0.00183918	0.0166203	3.11504
Caf1-55	0.465443	5.79878	3.12107	0.00184139	0.0166312	3.11469
CG2100	0.303749	4.95073	3.12167	0.00184539	0.0166495	3.11405
Rab11	0.258908	7.68991	3.1278	0.0018454	0.0166495	3.11405
CG16908	0.344542	4.00511	3.12166	0.00184787	0.0166512	3.11365
TH1	0.300316	5.1444	3.12295	0.00184795	0.0166512	3.11364
Ubc10	0.198065	5.93179	3.12568	0.00184859	0.0166512	3.11354
baz	0.2903	6.89517	3.1211	0.00185166	0.0166534	3.11305
phtf	0.210919	6.50869	3.12853	0.00185171	0.0166534	3.11304
TwdlN	-0.554584	-0.790808	-3.12645	0.0018525	0.0166534	-3.11291
scra	0.63806	5.2348	3.11714	0.00185389	0.0166534	3.11269
Ran	0.424958	8.1886	3.12108	0.00185452	0.0166534	3.11259
Cul3	0.294854	7.64666	3.12555	0.0018548	0.0166534	3.11255
ghi	0.164294	4.58271	3.12678	0.00185855	0.0166781	3.11195
GAPsec	0.319833	4.03196	3.12221	0.00186044	0.016686	3.11165
SH3PX1	0.282988	5.54643	3.12172	0.00186444	0.016713	3.11102
CG31249	0.333906	4.2256	3.11772	0.00186608	0.0167187	3.11076
OXA1L	0.363151	5.73483	3.11695	0.00186797	0.0167266	3.11046
tll	-0.348781	-1.40648	-3.12203	0.00187351	0.0167673	-3.10958
Tip60	0.282081	4.44676	3.11951	0.00187873	0.016805	3.10876
Rae1	0.336359	4.59277	3.11593	0.00188845	0.0168734	3.10724
CG31109	0.300091	3.98459	3.11589	0.00188911	0.0168734	3.10713
eIF2Bdelta	0.31411	5.55189	3.11559	0.00188941	0.0168734	3.10709
yellow-k	-0.350024	-1.40791	-3.11536	0.00190286	0.0169844	-3.10499
Ank	0.360571	8.48875	3.11209	0.00190561	0.016985	3.10456
RapGAP1	0.238541	6.46741	3.11986	0.0019065	0.016985	3.10442
CCT1	0.497251	6.81493	3.11047	0.00190712	0.016985	3.10433
eIF3b	0.308176	8.65873	3.11687	0.00190799	0.016985	3.10419
CG31855	0.293011	4.26094	3.11229	0.0019083	0.016985	3.10414
CG7156	0.363048	4.69858	3.10996	0.00190903	0.016985	3.10403
CG7386	0.361684	3.31071	3.10887	0.001911	0.0169867	3.10373
conu	0.377595	6.43207	3.11107	0.00191125	0.0169867	3.10369
Psa	0.280554	7.41827	3.11572	0.00191465	0.0170077	3.10316
CG10565	0.312253	7.21288	3.1126	0.00191636	0.0170077	3.1029
sws	0.265484	7.69805	3.11407	0.00191667	0.0170077	3.10285
RpIIIC160	0.381916	4.70061	3.10935	0.0019188	0.0170176	3.10252
Atg2	0.231351	6.97045	3.11377	0.00192643	0.0170762	3.10135
CG12547	0.332259	5.92392	3.10814	0.00192878	0.0170881	3.10098
CG31694	0.308286	7.43404	3.10895	0.00193199	0.0170993	3.10049
CstF50	0.316934	3.4816	3.10897	0.0019321	0.0170993	3.10048
shop	0.225707	4.5248	3.11412	0.00193616	0.0171261	3.09985
CG7453	0.273522	6.00141	3.10865	0.00193979	0.0171404	3.0993
Son	0.331303	5.30848	3.10765	0.00193982	0.0171404	3.09929
dock	0.231941	6.21848	3.11128	0.00194592	0.0171851	3.09837
PlexA	0.451517	8.1594	3.10386	0.00194763	0.0171912	3.0981
PCID2	0.336149	3.471	3.10607	0.00195169	0.0172096	3.09749
CG13016	0.33924	3.28605	3.10619	0.00195178	0.0172096	3.09747
CG30025	-0.394015	-1.80467	-3.1052	0.00195325	0.0172135	-3.09725
CG6511	0.351548	4.59471	3.10265	0.00195704	0.0172379	3.09667
l(1)G0469	0.235482	5.52686	3.10815	0.00196216	0.0172738	3.0959
Hel25E	0.381437	6.75357	3.10402	0.00196519	0.017289	3.09544
CG7530	0.255804	6.35547	3.10658	0.00196595	0.017289	3.09533
oaf	0.337502	5.86609	3.10127	0.00197506	0.0173599	3.09396
Grip128	0.466545	5.043	3.09892	0.00197757	0.0173729	3.09358
Osbp	0.228359	6.88437	3.10681	0.00198054	0.0173876	3.09313
CG13728	-0.350698	-1.07892	-3.1038	0.00198133	0.0173876	-3.09302
CG43182	-0.324769	-1.68543	-3.10397	0.00198247	0.0173885	-3.09285
promL	0.245064	7.02314	3.10687	0.00199059	0.0174506	3.09163
Lsm12a	0.27631	5.88196	3.10333	0.00199391	0.0174655	3.09114
vls	0.338804	3.41294	3.10028	0.00199438	0.0174655	3.09107
CG5599	0.322527	4.91952	3.09876	0.00200423	0.0175257	3.0896
Hpr1	0.225626	4.92165	3.10193	0.00200537	0.0175257	3.08944
kel	0.319802	6.07016	3.09696	0.00200549	0.0175257	3.08942
RhoGAP93B	0.238845	6.3227	3.1044	0.00200572	0.0175257	3.08938
CG7601	0.202648	4.51028	3.10116	0.00200651	0.0175257	3.08927
CG15744	0.402035	5.31486	3.09459	0.00200949	0.0175426	3.08883
Uck	0.158765	5.40008	3.10979	0.00201241	0.017559	3.08839
Leash	0.28774	3.78517	3.09771	0.00201594	0.0175805	3.08787
CG32428	0.350344	5.69916	3.09464	0.00201877	0.017589	3.08746
mtTFB2	0.269928	2.92231	3.09933	0.00201901	0.017589	3.08742
CG4332	0.399863	4.82582	3.09327	0.0020234	0.017614	3.08678
Myc	0.444168	6.60916	3.09294	0.002024	0.017614	3.08669
qless	0.196898	4.95106	3.10433	0.00202817	0.0176222	3.08608
Tak1	0.259757	6.19383	3.0981	0.00202863	0.0176222	3.08601
CG15643	0.185869	2.77918	3.10256	0.00202952	0.0176222	3.08588
Sf3a1	0.339226	5.44432	3.09379	0.00202959	0.0176222	3.08587
CG14667	0.294193	3.99095	3.09643	0.0020302	0.0176222	3.08578
lncRNA:CR45540	-0.40554	-1.61277	-3.09324	0.00203548	0.0176565	-3.08501
fmt	0.239521	7.12973	3.09764	0.00203686	0.0176565	3.0848
Mctp	0.232511	5.47769	3.09987	0.00203733	0.0176565	3.08474
step	0.351649	6.44417	3.09141	0.00203883	0.0176603	3.08452
CG5126	0.260703	4.69015	3.09383	0.00204006	0.0176618	3.08434
CG6179	0.229866	3.70121	3.09654	0.00204811	0.0177224	3.08317
APC4	0.349288	4.13736	3.0899	0.00204998	0.0177293	3.08289
Zir	0.313086	6.50615	3.09091	0.00205451	0.0177594	3.08224
how	0.212597	6.77744	3.0942	0.00205573	0.0177607	3.08206
ORMDL	0.177216	4.32222	3.09715	0.00205801	0.0177712	3.08173
CSN5	0.322014	5.03583	3.08839	0.00206151	0.0177922	3.08123
Cpsf100	0.331954	4.47427	3.08743	0.00206507	0.0178055	3.08071
CG33156	0.35516	5.06227	3.09067	0.00206518	0.0178055	3.0807
lncRNA:CR45709	-0.397083	-1.77309	-3.0892	0.00206836	0.0178238	-3.08024
lncRNA:CR44729	-0.316483	-1.3798	-3.0922	0.00207008	0.0178248	-3.07999
Snap24	0.253339	5.6448	3.09246	0.00207071	0.0178248	3.0799
Tailor	0.243799	5.85781	3.09031	0.00207242	0.0178248	3.07965
nocte	0.353293	8.02227	3.0885	0.00207275	0.0178248	3.07961
cm	0.158498	4.4819	3.09262	0.00208117	0.017888	3.0784
SF2	0.244114	6.86498	3.09014	0.00208518	0.0179051	3.07782
Syx5	0.207142	6.34081	3.09328	0.0020853	0.0179051	3.07781
Naa30A	0.266671	6.1777	3.08696	0.00210015	0.0179991	3.07569
Hmu	0.31004	6.90673	3.08434	0.00210029	0.0179991	3.07567
nst	0.350059	5.32384	3.08164	0.00210036	0.0179991	3.07566
CG6923	0.377838	5.56453	3.08127	0.00210082	0.0179991	3.0756
gpp	0.38831	7.27946	3.08319	0.00210164	0.0179991	3.07548
CG10960	0.320106	7.87763	3.0841	0.0021044	0.0180136	3.07509
asRNA:CR45952	-0.245948	-0.935937	-3.08579	0.00210607	0.0180186	-3.07485
NKAIN	0.272188	6.83844	3.08439	0.00210716	0.0180187	3.0747
sbr	0.171046	6.75276	3.09533	0.00211032	0.0180365	3.07425
Nf-YA	0.323409	4.91798	3.08135	0.00211349	0.0180544	3.0738
CCT4	0.440829	6.83384	3.07956	0.00212043	0.0180991	3.07282
CG1578	0.219612	7.16305	3.08748	0.00212172	0.0180991	3.07264
Yif1	0.188326	5.42423	3.08692	0.00212198	0.0180991	3.07261
Hs6st	0.248481	4.90829	3.08637	0.00212495	0.0181152	3.07219
kra	0.319001	9.16481	3.08303	0.00213281	0.018173	3.07109
lncRNA:CR45826	-0.364538	-1.72709	-3.08054	0.00213528	0.0181847	-3.07074
CG7218	0.288204	5.9639	3.07872	0.00213754	0.0181947	3.07043
CG11779	0.261071	6.22349	3.0791	0.00214008	0.018207	3.07007
Mkk4	0.258186	6.31651	3.08084	0.00214512	0.0182406	3.06937
IKKbeta	0.367819	4.76822	3.07361	0.00215571	0.0183213	3.0679
CG14722	0.296204	5.4453	3.07454	0.00215911	0.0183319	3.06743
CG6230	0.273916	6.7027	3.07847	0.00215914	0.0183319	3.06742
mal	0.360416	4.62164	3.07349	0.00216251	0.018349	3.06696
snf	0.229714	5.23608	3.07986	0.00216336	0.018349	3.06684
mof	0.408657	4.55269	3.0715	0.00216632	0.0183648	3.06643
twf	0.223269	4.47734	3.07946	0.00216876	0.0183762	3.06609
GILT3	0.343899	3.44344	3.07386	0.00217496	0.0184193	3.06524
sl	0.44849	5.21684	3.06978	0.00217616	0.0184202	3.06507
CG32066	0.276582	5.87749	3.07414	0.00217869	0.0184323	3.06473
eIF3c	0.328927	8.65995	3.07435	0.00218511	0.0184759	3.06385
CG1354	0.250948	6.51463	3.0757	0.00218657	0.0184759	3.06365
CG1492	0.190023	3.44939	3.07803	0.00218717	0.0184759	3.06357
su(Hw)	0.418687	5.94092	3.06841	0.00219142	0.0184802	3.06298
scrib	0.278525	8.25788	3.07444	0.00219177	0.0184802	3.06294
CG14882	0.40491	3.74829	3.0693	0.00219184	0.0184802	3.06293
PMCA	0.376803	8.77989	3.07004	0.0021921	0.0184802	3.06289
CG10417	0.405284	6.61002	3.06909	0.00219482	0.0184938	3.06252
Slmap	0.409005	7.51201	3.0679	0.00219659	0.0184994	3.06228
IKKepsilon	0.326637	4.76676	3.06829	0.0022014	0.0185305	3.06162
CG13047	-0.40763	-1.53803	-3.07158	0.00220329	0.0185372	-3.06137
ssp3	0.353121	6.34984	3.06711	0.0022074	0.0185583	3.06081
CG4982	-0.326001	-1.53981	-3.07172	0.00220988	0.0185583	-3.06047
CG13028	-0.27328	-1.43066	-3.07308	0.00221002	0.0185583	-3.06045
dind	0.287261	5.02986	3.06924	0.00221025	0.0185583	3.06042
SCAP	0.188673	6.64205	3.0781	0.00221487	0.0185878	3.0598
SP1029	0.2083	5.32034	3.07169	0.00221695	0.0185959	3.05952
asRNA:CR45264	-0.240402	-1.12226	-3.06995	0.00222543	0.0186577	-3.05837
Nf1	0.284691	6.93627	3.06891	0.00222658	0.0186579	3.05822
CG14043	0.228905	5.59887	3.0703	0.00222806	0.018661	3.05802
l(1)G0193	0.257323	6.71559	3.06704	0.00223167	0.0186818	3.05753
GlyRS	0.308679	6.0532	3.06488	0.00223898	0.0187337	3.05655
LpR1	0.236675	7.21625	3.06652	0.00224258	0.0187544	3.05607
Aos1	0.42195	5.06042	3.06208	0.00224391	0.0187561	3.05589
[truncated: 14,710 more rows]

## Sheet: Motts_Mill_virus
Gene	logFC	AveExpr	t	P.Value	adj.P.Val	z.std
CG1850	2.28157	-0.493112	8.63852	1.08536e-17	1.81656e-13	8.56451
Fbp1	2.7001	-0.12549	7.72518	1.94408e-14	1.6269e-10	7.65427
CG4415	2.57472	1.10369	7.41031	1.73746e-13	9.69328e-10	7.36759
tipE	2.0763	3.30107	7.33867	3.02504e-13	1.26575e-09	7.29328
Lsp1alpha	2.37926	0.30157	7.23307	6.94473e-13	2.32468e-09	7.18052
SdicC	2.16603	-0.0382447	6.76816	1.70137e-11	4.74596e-08	6.72959
CG11263	-2.40654	1.01714	-6.32045	3.03757e-10	7.26282e-07	-6.29685
otk2	1.33919	2.04256	6.00014	2.41625e-09	5.05509e-06	5.96702
lncRNA:CR45631	-2.17754	0.00821338	-5.05675	4.55299e-07	0.000846704	-5.04425
Smyd4-1	-0.900173	3.16552	-4.79683	1.69856e-06	0.00284288	-4.78633
CG15650	-1.19284	-0.427179	-4.62375	3.9919e-06	0.00607385	-4.6118
CG34456	-1.25545	0.673565	-4.55966	5.35927e-06	0.00713961	-4.55021
hog	1.19813	0.391892	4.55775	5.5455e-06	0.00713961	4.54302
Lime	-1.62697	2.6361	-4.52856	6.22845e-06	0.00744612	-4.51848
CG5245	-1.28325	1.32469	-4.49112	7.38685e-06	0.00824225	-4.48223
CG31683	-1.25527	1.60716	-4.32821	1.55893e-05	0.0159858	-4.32019
lncRNA:CR44914	-1.06325	0.372077	-4.32078	1.6237e-05	0.0159858	-4.3112
CG9988	-1.32351	0.382842	-4.29334	1.82159e-05	0.0169378	-4.28571
CG43799	-1.02141	-0.0568857	-4.27302	2.00918e-05	0.0176987	-4.26387
CG17803	0.821886	2.1868	4.24961	2.21745e-05	0.0185567	4.24179
Jon66Cii	-1.60025	-0.213547	-4.18005	3.00835e-05	0.0239766	-4.17283
lncRNA:CR45082	-1.22178	-0.0312935	-4.14671	3.50096e-05	0.0266343	-4.13816
lncRNA:CR43831	-1.18292	-0.976368	-4.08551	4.53555e-05	0.0319567	-4.07836
lncRNA:CR43904	0.879907	0.383907	4.08637	4.58242e-05	0.0319567	4.07596
Ir40a	-0.941017	0.302599	-4.06141	5.06818e-05	0.033914	-4.05246
CR43671	-1.0524	0.685583	-4.04828	5.31491e-05	0.033914	-4.04133
inaD	1.24248	4.9119	4.04367	5.47099e-05	0.033914	4.03454
spo	-1.65617	0.265672	-4.02951	5.74838e-05	0.034361	-4.02291
ppk20	-1.22454	-0.342536	-4.00801	6.29656e-05	0.0363398	-4.00141
dib	-1.29007	-0.222327	-4.0042	6.52351e-05	0.0363946	-3.99303
Ak6	-0.934008	2.51298	-3.97241	7.2993e-05	0.0394092	-3.96631
Glyat	-1.02892	0.500773	-3.95494	7.88939e-05	0.041264	-3.94774
Jon66Ci	-1.92461	0.93348	-3.91357	9.31528e-05	0.0470438	-3.90777
CG33645	-0.871037	-0.334861	-3.90491	9.72808e-05	0.0470438	-3.89728
vari	0.824264	4.29663	3.90249	9.83768e-05	0.0470438	3.89456
lncRNA:CR44458	-0.966651	-0.414272	-3.89153	0.00010243	0.0476213	-3.88476
CG1835	1.62816	1.71556	3.87036	0.000111399	0.0476478	3.86432
CG40439	-1.01786	0.354179	-3.86208	0.000115406	0.0476478	-3.85568
asRNA:CR44512	-1.17595	-0.262752	-3.86034	0.000115906	0.0476478	-3.85463
CG15358	-1.44317	2.34928	-3.86037	0.000116453	0.0476478	-3.85348
Klp98A	0.628288	6.13	3.85928	0.000116721	0.0476478	3.85291
CG18661	-0.67928	2.86751	-3.8508	0.000121427	0.0483887	-3.84323
Gbeta5	0.865614	4.09243	3.82645	0.000133804	0.0520807	3.81935
snoRNA:Me28S-A771	-1.01698	-0.202709	-3.81519	0.000140024	0.0521684	-3.80813
rtp	1.23446	4.62144	3.81527	0.000140263	0.0521684	3.8077
lncRNA:CR44953	-0.905631	0.0398467	-3.80273	0.000147167	0.0529823	-3.7958
CG1561	1.09962	4.69122	3.80072	0.000148782	0.0529823	3.79309
Gbeta76C	1.37687	5.30615	3.78731	0.000156877	0.0547012	3.77992
CG17739	0.993693	5.46785	3.77266	0.000166232	0.0562732	3.76548
lncRNA:CR30009	-0.920729	-0.0935083	-3.76552	0.000170839	0.0562732	-3.75864
CG14204	-1.17334	-0.150345	-3.76472	0.000171472	0.0562732	-3.75771
Rh3	1.42733	4.99502	3.75423	0.000178787	0.0566685	3.74725
PPO3	-0.798337	0.831687	-3.75267	0.000180374	0.0566685	-3.74503
CG12708	-1.60521	0.40148	-3.74423	0.000185921	0.0566685	-3.73742
CG9804	-1.33124	0.365176	-3.74067	0.000187308	0.0566685	-3.73555
lectin-33A	-1.12197	0.329942	-3.7365	0.000190441	0.0566685	-3.73137
snoRNA:Me28S-G2703b	-1.14662	-0.831007	-3.72848	0.000196781	0.0566685	-3.72311
lncRNA:CR45433	-1.31053	-0.130738	-3.72718	0.000197702	0.0566685	-3.72194
CG30479	-1.20877	-0.552363	-3.71875	0.000204224	0.0566685	-3.71373
trpl	1.30044	6.10456	3.72022	0.000204822	0.0566685	3.71299
lncRNA:CR44755	-1.08572	-1.05319	-3.71229	0.00020963	0.0566685	-3.70712
lncRNA:CR44263	-1.31686	-0.374832	-3.71189	0.000209921	0.0566685	-3.70677
CG31862	-1.18324	-0.985506	-3.69449	0.000225249	0.0598411	-3.68887
CG34437	-1.00784	-0.522471	-3.6782	0.000239956	0.0608871	-3.67275
Pask	1.02191	3.05442	3.67611	0.000242423	0.0608871	3.67013
lncRNA:CR44608	-0.918559	-0.36696	-3.6761	0.000243111	0.0608871	-3.66941
Takl2	-1.15222	1.52327	-3.67047	0.000247127	0.0608871	-3.66522
deltaTry	-1.3194	0.139401	-3.66985	0.000247376	0.0608871	-3.66496
SmydA-8	0.988224	4.07633	3.65901	0.000259835	0.0619102	3.65237
lncRNA:CR45646	-1.04842	-0.906773	-3.64622	0.000271347	0.0619102	-3.64122
asRNA:CR44599	-1.15936	-0.126249	-3.6451	0.000272306	0.0619102	-3.64031
dpn	-1.14371	-0.787205	-3.64407	0.000273724	0.0619102	-3.63898
Cpn	1.22186	4.16883	3.6385	0.000281207	0.0619102	3.63202
snoRNA:Or-CD11	-1.05049	-0.725029	-3.63699	0.000283674	0.0619102	-3.62977
asRNA:CR45835	-1.05245	-0.934603	-3.63419	0.000284113	0.0619102	-3.62937
snoRNA:Or-CD12	-1.11946	-0.660823	-3.63256	0.000285792	0.0619102	-3.62785
lncRNA:CR44111	0.778941	1.007	3.63548	0.000285917	0.0619102	3.62774
lncRNA:CR44833	-1.06335	0.824275	-3.62994	0.000288678	0.0619102	-3.62525
PIP82	1.06468	4.32194	3.62716	0.000293839	0.0619102	3.62067
trp	1.35735	6.39455	3.6224	0.000299495	0.0619102	3.61574
bdl	0.936179	4.85834	3.61957	0.00030264	0.0619102	3.61303
CG8026	-0.812425	-0.263581	-3.61818	0.000303318	0.0619102	-3.61245
CG5550	-1.30919	1.5684	-3.60915	0.000312725	0.0630612	-3.60452
snoRNA:Me18S-A1061	-1.06907	-0.853059	-3.60657	0.000317314	0.0632249	-3.60074
snRNA:U2:14B	-1.14256	-0.108077	-3.58918	0.000339296	0.0668094	-3.58329
ppk8	-0.825989	-0.202974	-3.55325	0.000389372	0.0755339	-3.54718
Obp19d	1.06236	6.01341	3.55126	0.00039263	0.0755339	3.54499
CG14218	-1.255	-0.105446	-3.54408	0.00040079	0.0762276	-3.53956
TM4SF	0.924647	4.94229	3.54012	0.000409689	0.0770446	3.53376
CG7025	-1.27167	1.80812	-3.52516	0.000431289	0.0799993	-3.52016
lncRNA:CR44468	-0.830385	-0.262313	-3.52182	0.000438279	0.0799993	-3.51589
CG7631	-1.28586	1.16797	-3.51854	0.000441898	0.0799993	-3.51371
Hasp	0.953798	6.05242	3.51285	0.000453992	0.0799993	3.50653
P5cr-2	-0.917234	-0.698116	-3.50872	0.000458821	0.0799993	-3.50371
lncRNA:CR44641	-1.0983	-0.588627	-3.50694	0.000460565	0.0799993	-3.5027
retinin	1.053	4.81724	3.50559	0.00046606	0.0799993	3.49954
E(spl)mdelta-HLH	-1.10227	-0.895011	-3.50401	0.000467714	0.0799993	-3.4986
lncRNA:CR45665	-1.1103	-1.05112	-3.50255	0.000468419	0.0799993	-3.49819
CG1750	-0.664693	1.59291	-3.50011	0.000476251	0.0802476	-3.49377
lncRNA:CR43144	-1.04093	0.718937	-3.49582	0.000481232	0.0802476	-3.49099
Su(Ste):CR45794	-1.04238	-1.27133	-3.49265	0.000485849	0.0802476	-3.48844
CG34207	-0.969985	-0.275079	-3.48181	0.000507392	0.0802476	-3.47682
Jon65Ai	-1.42688	3.72727	-3.47943	0.000512542	0.0802476	-3.47411
lncRNA:CR44441	-0.828246	0.581939	-3.47838	0.00051625	0.0802476	-3.47218
Ugt37E1	-1.02178	-0.168214	-3.47595	0.000517957	0.0802476	-3.47129
lov	0.955434	2.25949	3.47234	0.000524014	0.0802476	3.46817
CR45458	-1.20962	-0.590961	-3.47157	0.000526239	0.0802476	-3.46703
CG12490	-1.01516	-0.870888	-3.4696	0.000530509	0.0802476	-3.46486
CG11109	-1.01422	-0.924583	-3.46582	0.000536809	0.0802476	-3.46168
GILT3	-0.752381	3.32592	-3.4661	0.000536848	0.0802476	-3.46166
lncRNA:CR45723	-1.01866	-1.03585	-3.46578	0.000536971	0.0802476	-3.4616
Flo1	0.590045	5.37341	3.46574	0.000536998	0.0802476	3.46159
Hsp23	1.00865	3.47847	3.4569	0.000555286	0.0813127	3.45256
snoRNA:Me18S-U1356a	-1.05537	-1.00916	-3.45631	0.000556121	0.0813127	-3.45216
Culd	0.896415	4.72013	3.45373	0.000564843	0.0813127	3.44796
lncRNA:CR45454	-1.07685	-0.810193	-3.45056	0.000568062	0.0813127	-3.44642
lncRNA:CR45938	-0.826312	-0.363533	-3.44985	0.000572817	0.0813127	-3.44417
zen	-1.13268	-0.446168	-3.44803	0.000573274	0.0813127	-3.44395
CG32679	-1.00415	-0.965738	-3.44136	0.000587775	0.0826688	-3.43719
tRNA:Lys-CTT-1-13	-1.04691	-0.809768	-3.41856	0.000639082	0.0860116	-3.41446
lncRNA:CR44289	-1.32067	0.101264	-3.41389	0.000650238	0.0860116	-3.40974
tRNA:SeC-TCA-1-1	-0.986091	-1.00823	-3.41182	0.000654892	0.0860116	-3.4078
7B2	0.899318	5.18553	3.41241	0.000657272	0.0860116	3.40681
lncRNA:CR45644	-0.97082	-1.02933	-3.40668	0.000667326	0.0860116	-3.40266
CG13998	-1.15012	-0.641734	-3.40428	0.000674212	0.0860116	-3.39986
CG31668	-0.971163	-0.733625	-3.40362	0.000675802	0.0860116	-3.39921
Rh4	1.23253	5.33209	3.40141	0.00068367	0.0860116	3.39605
snoRNA:Psi28S-1232	-0.771941	0.137347	-3.39529	0.000699176	0.0860116	-3.3899
lncRNA:CR45667	-1.086	-1.04931	-3.39286	0.000701784	0.0860116	-3.38888
CG6508	-1.6204	0.465893	-3.3909	0.000709852	0.0860116	-3.38575
narya	-0.791038	-0.0147039	-3.38608	0.000723954	0.0860116	-3.38034
CG8564	1.82838	2.4725	3.38105	0.000733131	0.0860116	3.37688
lncRNA:CR45168	-0.98458	-1.1317	-3.38044	0.00073382	0.0860116	-3.37662
CG8046	-0.779014	0.620536	-3.37721	0.000745248	0.0860116	-3.37237
CG31816	1.63056	0.920752	3.37101	0.0007595	0.0860116	3.36715
CG45676	-0.789415	-0.165088	-3.3664	0.000774304	0.0860116	-3.36182
CG8329	1.23534	4.34799	3.36528	0.000779198	0.0860116	3.36008
Rgk1	0.89544	3.69211	3.3647	0.000779396	0.0860116	3.36001
lncRNA:CR44043	-0.742054	0.084267	-3.36171	0.000790105	0.0860116	-3.35624
ninaC	1.24859	6.82041	3.35757	0.000801817	0.0860116	3.35217
Arr1	1.42156	7.48012	3.35527	0.000808352	0.0860116	3.34992
Rh6	1.12738	4.35346	3.35426	0.000810647	0.0860116	3.34913
lncRNA:CR45582	-0.770824	-0.515775	-3.35301	0.000813439	0.0860116	-3.34818
CG42354	-0.937586	0.0120058	-3.34875	0.000823097	0.0860116	-3.34491
lncRNA:CR44965	-0.908141	-0.593547	-3.34903	0.000825096	0.0860116	-3.34424
CG33272	-1.00472	-0.794006	-3.34984	0.000825137	0.0860116	-3.34422
lncRNA:CR45615	-0.997504	-0.980012	-3.34645	0.00082993	0.0860116	-3.34262
inaC	1.14012	5.13556	3.3431	0.000844315	0.0860116	3.33784
Su(Ste):CR42421	-0.980594	-1.29861	-3.33602	0.000861241	0.0860116	-3.33232
Arr2	1.5222	7.98642	3.33651	0.000864427	0.0860116	3.3313
CG10154	-1.17231	-0.634698	-3.32512	0.000899392	0.0860116	-3.32024
obst-H	-0.935642	-0.554413	-3.32252	0.000905209	0.0860116	-3.31844
E(spl)m4-BFM	-1.08153	-0.921788	-3.32129	0.000910579	0.0860116	-3.31679
lncRNA:CR43962	-1.0206	-0.955592	-3.31225	0.000938167	0.0860116	-3.30844
snoRNA:Me28S-G2703c	-0.997068	-0.921113	-3.30696	0.000955455	0.0860116	-3.30333
CG6296	-1.35615	1.96127	-3.30668	0.000957551	0.0860116	-3.30271
CG9825	-1.24842	0.173904	-3.30382	0.000967922	0.0860116	-3.29969
CG12016	-0.874635	-0.939191	-3.29887	0.000984721	0.0860116	-3.29486
CG14856	-0.755912	0.333817	-3.29775	0.000990765	0.0860116	-3.29314
lncRNA:CR45332	-1.02382	0.220963	-3.29604	0.000993088	0.0860116	-3.29248
CG3397	1.03273	3.15256	3.28694	0.00102748	0.0860116	3.28289
Np	-0.889318	-0.192738	-3.28656	0.00103087	0.0860116	-3.28196
asRNA:CR44065	-0.883106	-0.606065	-3.2856	0.00103154	0.0860116	-3.28178
CG33128	-1.05512	-0.91569	-3.28578	0.00103216	0.0860116	-3.28161
solo	-1.04252	0.641658	-3.28201	0.00104361	0.0860116	-3.2785
lncRNA:CR44103	-0.928668	-0.931865	-3.28118	0.00104754	0.0860116	-3.27744
asRNA:CR45366	-0.844892	-0.37946	-3.2799	0.00105456	0.0860116	-3.27555
CR45496	-0.95898	-1.113	-3.27859	0.00105633	0.0860116	-3.27508
CG13992	-1.28093	1.06459	-3.2779	0.00105887	0.0860116	-3.2744
GstE1	0.702079	4.57926	3.2754	0.00106889	0.0860116	3.27174
Eh	-1.10259	-0.755345	-3.27294	0.00107769	0.0860116	-3.26942
tRNA:Ala-CGC-1-2	-0.759579	-0.683972	-3.27364	0.00107981	0.0860116	-3.26886
CG12934	-1.06961	0.423302	-3.27148	0.00108312	0.0860116	-3.268
CG42835	-0.965162	-1.2269	-3.26912	0.00109216	0.0860116	-3.26564
LysC	-1.29074	1.826	-3.26877	0.00109738	0.0860116	-3.26429
CG32376	-0.953789	-1.13149	-3.26677	0.00110146	0.0860116	-3.26324
5SrRNA-Psi:CR33416	-0.991446	-1.25172	-3.26415	0.00111144	0.0860116	-3.26068
CG11670	-0.858712	0.0111011	-3.26067	0.00113078	0.0860116	-3.25579
CG10035	-1.08414	-0.110958	-3.25989	0.00113535	0.0860116	-3.25464
Ugt37C1	-0.860554	-0.214088	-3.25883	0.00113693	0.0860116	-3.25425
asRNA:CR45140	-0.906975	-0.308269	-3.25529	0.00114717	0.0860116	-3.2517
CG33178	-0.852333	-0.61741	-3.25287	0.00115862	0.0860116	-3.24888
BobA	-1.09	-0.907983	-3.25223	0.00116469	0.0860116	-3.24739
asRNA:CR45161	-0.989119	-0.582178	-3.24399	0.00119283	0.0860116	-3.24059
prom	0.882541	3.28215	3.24191	0.00120693	0.0860116	3.23724
CG43659	-0.969437	-1.07132	-3.2402	0.00120948	0.0860116	-3.23663
asRNA:CR44998	-0.765889	-0.2902	-3.2407	0.00121108	0.0860116	-3.23626
CG46303	-0.889605	-0.809752	-3.23853	0.00121733	0.0860116	-3.23479
lncRNA:CR44655	-1.01002	-0.926332	-3.23515	0.00123037	0.0860116	-3.23174
CR40100	-0.840912	-0.675634	-3.23499	0.00123234	0.0860116	-3.23129
asRNA:CR46109	-0.993776	-1.1483	-3.23444	0.00123342	0.0860116	-3.23104
CG12011	-1.13623	-0.0757857	-3.23532	0.00123547	0.0860116	-3.23056
lncRNA:CR45463	-0.928176	-1.01367	-3.22807	0.00126133	0.0860116	-3.22464
Ir52b	-0.849294	-0.793125	-3.2272	0.00126775	0.0860116	-3.22318
CG43179	-0.743609	0.227551	-3.22362	0.00128614	0.0860116	-3.21905
lncRNA:CR44488	-0.963576	-1.12638	-3.22252	0.00128624	0.0860116	-3.21903
CG15252	-0.946147	-0.954244	-3.21906	0.00130222	0.0860116	-3.21549
CG43182	-0.95989	-1.1039	-3.21793	0.0013066	0.0860116	-3.21453
lncRNA:CR44966	-1.09285	-0.334475	-3.21692	0.00131125	0.0860116	-3.21351
Ncc69	0.696213	5.16322	3.21715	0.00131518	0.0860116	3.21265
snoRNA:Or-CD11c	-1.04871	-0.928418	-3.21549	0.00131734	0.0860116	-3.21217
Npc1b	-1.28018	3.12352	-3.21428	0.00132488	0.0860116	-3.21053
CG13138	-0.935031	-0.0346487	-3.21308	0.00133676	0.0860116	-3.20797
lncRNA:CR45507	-0.984939	-1.12228	-3.21085	0.00133875	0.0860116	-3.20754
lncRNA:CR45321	-0.945435	-1.00201	-3.21071	0.00133962	0.0860116	-3.20735
CG4830	-1.21377	0.923353	-3.21012	0.00134212	0.0860116	-3.20682
lncRNA:CR45444	-0.908012	-0.487381	-3.20466	0.0013694	0.0860116	-3.20102
CG14860	-1.02063	0.474403	-3.20406	0.00137069	0.0860116	-3.20075
CG34174	-0.790328	1.50206	-3.20405	0.00137119	0.0860116	-3.20065
lncRNA:CR44538	-0.940978	-1.03764	-3.20302	0.0013759	0.0860116	-3.19966
snoRNA:Me28S-A2589a	-0.932035	-1.03725	-3.20091	0.00138656	0.0860116	-3.19743
CR43105	-1.00897	-0.630818	-3.20057	0.00138725	0.0860116	-3.19729
CG5367	-1.15977	0.536662	-3.20027	0.00138871	0.0860116	-3.19699
sisRNA:4	-0.966892	-1.15743	-3.20004	0.00138984	0.0860116	-3.19675
CG14499	-1.53851	1.29456	-3.19996	0.00139182	0.0860116	-3.19634
Ten-a	0.725788	6.29218	3.19826	0.00140456	0.0860116	3.19371
asRNA:CR45134	-0.864456	-0.137167	-3.19661	0.00140983	0.0860116	-3.19263
Pdh	0.991388	4.54067	3.19119	0.0014395	0.0860116	3.18661
CG15253	-0.979994	0.221427	-3.18904	0.00144385	0.0860116	-3.18574
TwdlF	-1.06159	-0.706537	-3.18665	0.00145985	0.0860116	-3.18255
snoRNA:Me18S-U1356c	-0.969055	-1.16513	-3.183	0.00147389	0.0860116	-3.17978
Dop2R	0.92198	4.38028	3.18359	0.00147647	0.0860116	3.17927
dany	-0.889627	0.629496	-3.18238	0.00148068	0.0860116	-3.17844
CG14227	-0.624791	0.0600877	-3.18326	0.00148344	0.0860116	-3.1779
snoRNA:Psi18S-640e	-0.883626	-0.849881	-3.18133	0.00148495	0.0860116	-3.17761
CG34005	-1.00532	0.214868	-3.18084	0.00148497	0.0860116	-3.1776
lncRNA:CR43643	-0.963582	-1.00942	-3.17836	0.00149823	0.0860116	-3.17503
Ipp	0.556707	6.01938	3.17874	0.00149905	0.0860116	3.17487
asRNA:CR44386	-0.964431	-0.906377	-3.17329	0.00152418	0.0860116	-3.17004
CG43248	-0.795304	-0.574055	-3.17064	0.00154162	0.0860116	-3.16673
CG31269	-1.06164	0.102402	-3.16855	0.00154985	0.0860116	-3.16518
lncRNA:CR43945	-0.875433	-1.04559	-3.1656	0.00156551	0.0860116	-3.16226
CG34193	-0.73661	-0.293892	-3.16645	0.00156575	0.0860116	-3.16221
lncRNA:CR45453	-1.08261	-0.680652	-3.16541	0.00156867	0.0860116	-3.16167
ItgaPS5	-0.765554	-0.398862	-3.16601	0.00157162	0.0860116	-3.16112
mei-218	-0.878975	-0.0667652	-3.16392	0.00157812	0.0860116	-3.15992
lncRNA:CR44677	-0.931938	-1.02921	-3.16095	0.00159058	0.0860116	-3.15763
AANATL5	-0.956375	-1.16977	-3.15624	0.00161549	0.0860116	-3.1531
tRNA:Val-AAC-2-1	-0.896294	-1.00388	-3.15479	0.00162437	0.0860116	-3.15149
CR1075	-0.936829	-1.15031	-3.1484	0.00165935	0.0860116	-3.14527
lncRNA:CR45157	-0.82093	-0.743428	-3.14941	0.0016615	0.0860116	-3.14489
CG5418	-0.796851	-0.397646	-3.14849	0.00166355	0.0860116	-3.14453
Cpr47Eb	-0.96156	-1.07513	-3.14566	0.00167524	0.0860116	-3.14248
asRNA:CR45874	-0.93355	-0.242563	-3.14544	0.00167818	0.0860116	-3.14197
CG17570	-0.946871	0.343429	-3.14389	0.001685	0.0860116	-3.14078
asRNA:CR45350	-0.651285	-0.000496907	-3.14224	0.00170074	0.0860116	-3.13805
CG8343	1.15836	5.27474	3.14205	0.00170246	0.0860116	3.13776
CG9336	0.75356	6.7874	3.13583	0.00173419	0.0860116	3.13234
Su(Ste):CR42418	-0.933204	-1.26	-3.13513	0.00173605	0.0860116	-3.13202
Mp	0.650606	4.95487	3.1361	0.00173699	0.0860116	3.13187
Gr93d	-0.917867	-1.26194	-3.13253	0.00175137	0.0860116	-3.12944
lncRNA:CR45036	-0.824599	-0.0296904	-3.13132	0.00176279	0.0860116	-3.12754
CR30029	-0.944067	-1.1074	-3.1305	0.0017637	0.0860116	-3.12738
lncRNA:CR46147	-1.00086	-0.147879	-3.13074	0.00176783	0.0860116	-3.12669
grim	-0.90673	-1.0662	-3.12894	0.00177304	0.0860116	-3.12583
CG15233	0.840287	0.608507	3.12696	0.00178875	0.0860116	3.12323
lncRNA:CR44893	-0.897221	-1.07014	-3.12595	0.00179102	0.0860116	-3.12286
lncRNA:CR44265	-0.583724	-0.221943	-3.12505	0.00181286	0.0860116	-3.11929
asRNA:CR45124	-0.685566	-0.366872	-3.12222	0.00182058	0.0860116	-3.11804
CG45095	-0.85608	-0.765151	-3.12123	0.0018213	0.0860116	-3.11792
ppk29	-0.651585	0.789575	-3.12211	0.0018293	0.0860116	-3.11663
link	-0.878083	0.376626	-3.11951	0.00184002	0.0860116	-3.11491
CG44812	-0.86033	-0.91263	-3.1181	0.00184035	0.0860116	-3.11486
CR42201	-0.912692	-1.28714	-3.11397	0.00186501	0.0860116	-3.11093
lncRNA:CR44056	-0.725586	-0.185794	-3.11421	0.00187012	0.0860116	-3.11012
asRNA:CR44375	-0.726128	-0.00424929	-3.11251	0.0018834	0.0860116	-3.10803
CR43687	-0.903708	-0.959668	-3.11033	0.00188856	0.0860116	-3.10722
Mkp	-0.917396	-1.21657	-3.10986	0.001891	0.0860116	-3.10684
Ser12	-1.46303	-0.576845	-3.11024	0.00189357	0.0860116	-3.10644
lncRNA:CR43887	-1.25663	0.529834	-3.10899	0.00189738	0.0860116	-3.10584
CG41242	-0.921806	-1.27987	-3.10485	0.00192325	0.0860116	-3.10184
CG13712	-0.844563	-0.837528	-3.10492	0.00192796	0.0860116	-3.10111
asRNA:CR44793	-0.911337	-1.0874	-3.10214	0.001941	0.0860116	-3.09911
lncRNA:CR44129	-0.829648	-0.444232	-3.10146	0.00194787	0.0860116	-3.09807
lncRNA:CR45724	-0.89519	-1.18019	-3.09976	0.00195639	0.0860116	-3.09677
snoRNA:Me28S-A1705	-0.91256	-1.19884	-3.09975	0.00195647	0.0860116	-3.09676
CG10301	-0.839033	-0.596625	-3.10011	0.00195802	0.0860116	-3.09653
CR33315	-0.913143	-1.23841	-3.09563	0.00198378	0.0860116	-3.09265
CG15034	1.58567	1.27149	3.09453	0.00199112	0.0860116	3.09155
CG42717	-0.879366	-1.11907	-3.09415	0.00199394	0.0860116	-3.09113
snoRNA:U76:54Eb	-0.937622	-0.980781	-3.09271	0.00200614	0.0860116	-3.08932
asRNA:CR45621	-0.836044	0.000322729	-3.09067	0.00201781	0.0860116	-3.0876
tRNA:Ala-AGC-2-10	-0.90171	-1.06721	-3.08804	0.00203544	0.0860116	-3.08501
tRNA:Gln-TTG-2-1	-0.930724	-1.19503	-3.08685	0.00204307	0.0860116	-3.0839
lncRNA:CR44446	-0.88503	-1.11471	-3.08598	0.00204933	0.0860116	-3.08299
asRNA:CR44093	-0.753114	-0.346432	-3.08675	0.00205175	0.0860116	-3.08264
AANATL6	-0.92905	-1.15311	-3.08528	0.00205393	0.0860116	-3.08232
Tom	-1.20626	-0.407576	-3.08639	0.00205756	0.0860116	-3.0818
CG10163	-1.53485	0.53713	-3.0838	0.00206734	0.0860116	-3.08038
CR43276	-0.928974	-0.684529	-3.08144	0.00208059	0.0860116	-3.07848
lncRNA:acal	-0.800576	-0.226429	-3.08182	0.00208264	0.0860116	-3.07819
CG11077	-0.935054	-0.975169	-3.08034	0.00208817	0.0860116	-3.0774
lncRNA:CR45824	0.695151	0.291578	3.08182	0.0020892	0.0860116	3.07725
lncRNA:CR46200	-0.948006	-1.16023	-3.07707	0.0021111	0.0860116	-3.07414
asRNA:CR46195	-0.948277	-1.0907	-3.07641	0.00211627	0.0860116	-3.07341
CR43281	-0.701815	-0.598845	-3.07753	0.00211709	0.0860116	-3.0733
CG10674	-1.00144	-0.752723	-3.07645	0.00211719	0.0860116	-3.07328
RYa	-0.902893	-1.21118	-3.07476	0.0021275	0.0860116	-3.07183
CG14326	-0.946425	-1.1532	-3.07427	0.00213107	0.0860116	-3.07133
Su(Ste):CR42408	-0.899825	-1.30538	-3.07214	0.00214629	0.0860116	-3.06921
ppk31	-0.69232	-0.427345	-3.07236	0.00215362	0.0860116	-3.06819
CG13376	-0.887784	-0.992244	-3.06837	0.0021735	0.0860116	-3.06544
Cpr72Ec	0.970678	2.57836	3.06924	0.00217387	0.0860116	3.06539
snoRNA:U27:54Eb	-0.945286	-1.04011	-3.06683	0.00218561	0.0860116	-3.06378
CG46387	-0.867115	-0.328591	-3.06581	0.00219676	0.0860116	-3.06225
lncRNA:CR45251	-0.678962	-0.0331618	-3.0657	0.00220065	0.0860116	-3.06173
Su(Ste):CR42428	-0.898682	-1.29144	-3.06461	0.00220081	0.0860116	-3.0617
asRNA:CR45145	-0.855095	-0.907172	-3.06369	0.00220973	0.0860116	-3.06049
CR43176	-0.878538	-1.23268	-3.06235	0.00221734	0.0860116	-3.05946
CG9287	-0.931414	-0.936942	-3.06181	0.00222412	0.0860116	-3.05855
lncRNA:CR44537	-0.846354	-0.778995	-3.06156	0.00222864	0.0860116	-3.05794
asRNA:CR43636	-0.894469	-1.22407	-3.0595	0.00223848	0.0860116	-3.05662
CG43709	-0.946042	-1.01429	-3.05887	0.00224353	0.0860116	-3.05594
CG10232	-0.769017	-0.0545175	-3.05884	0.00224682	0.0860116	-3.0555
CG33644	-0.685252	-0.332703	-3.0584	0.00225382	0.0860116	-3.05457
CG5665	-0.955927	-0.211261	-3.05675	0.00226303	0.0860116	-3.05335
tRNA:Pro-TGG-1-3	-0.905672	-1.2516	-3.05454	0.00227575	0.0860116	-3.05167
CG16813	-0.934367	-1.14411	-3.05443	0.00227671	0.0860116	-3.05154
lncRNA:CR45826	-0.895222	-1.13225	-3.05383	0.00228135	0.0860116	-3.05093
asRNA:CR45141	-0.826606	-0.888442	-3.05323	0.00228818	0.0860116	-3.05003
lncRNA:CR44199	-0.836606	-0.952673	-3.05223	0.00229428	0.0860116	-3.04923
ndl	-1.36736	1.84929	-3.05092	0.00230347	0.0860116	-3.04803
Liprin-gamma	0.701807	5.08383	3.05163	0.00230747	0.0860116	3.04751
lncRNA:CR45731	-0.839482	-1.0141	-3.0502	0.00230993	0.0860116	-3.04719
Send1	-1.54069	0.542319	-3.04998	0.00231061	0.0860116	-3.0471
CG15754	-0.91624	-1.21648	-3.04923	0.00231619	0.0860116	-3.04637
Obp58b	-0.784917	-0.71929	-3.04896	0.00232482	0.0860116	-3.04526
Osi16	-0.929987	-1.1621	-3.04772	0.00232814	0.0860116	-3.04483
CG13258	-0.80669	-0.551345	-3.04775	0.00232987	0.0860116	-3.0446
His-Psi:CR33867	-0.935982	-1.06358	-3.04729	0.00233158	0.0860116	-3.04438
fd19B	-0.904203	-1.15164	-3.0467	0.00233579	0.0860116	-3.04384
asRNA:CR46067	-0.895613	-1.29323	-3.04653	0.00233715	0.0860116	-3.04367
snoRNA:Me28S-C2789	-0.843477	-0.88396	-3.04559	0.00234763	0.0860116	-3.04232
snRNA:U7	-0.899339	-0.824613	-3.04529	0.00234786	0.0860116	-3.04229
cuff	-0.857415	0.821926	-3.04335	0.00236178	0.0860116	-3.04051
CG1814	0.498485	4.98544	3.04358	0.00236617	0.0860116	3.03995
CG12239	0.91585	5.25505	3.04219	0.00238126	0.0860116	3.03804
Osi19	-0.980619	-0.636625	-3.04048	0.00239444	0.0860116	-3.03637
chp	1.10095	5.9764	3.0401	0.00239683	0.0860116	3.03607
Cyp4ae1	-0.894371	0.436588	-3.03869	0.00239853	0.0860116	-3.03586
CG31464	-0.949578	-1.04954	-3.03777	0.00240628	0.0860116	-3.03488
CG44257	-0.900985	-1.00261	-3.03634	0.00241734	0.0860116	-3.0335
CG31274	-0.989451	-0.949804	-3.03569	0.00242264	0.0860116	-3.03284
snoRNA:Me18S-A1576	-0.905223	-0.581167	-3.03501	0.00244256	0.0860116	-3.03037
CR31824	-0.903446	-1.24158	-3.03272	0.00244631	0.0860116	-3.0299
Cyp6g2	0.75667	3.97221	3.03335	0.0024465	0.0860116	3.02988
wor	-0.897638	-0.796655	-3.03343	0.00245134	0.0860116	-3.02928
asRNA:CR44063	-0.89315	-1.22493	-3.03145	0.0024566	0.0860116	-3.02864
lncRNA:CR46243	-0.924834	-1.11775	-3.03138	0.0024573	0.0860116	-3.02855
CG4367	-0.908423	-0.928309	-3.03113	0.00245977	0.0860116	-3.02825
antdh	0.812778	3.29911	3.02865	0.00248435	0.0860116	3.02524
lncRNA:sphinx	-0.908722	-0.0603334	-3.02805	0.00248493	0.0860116	-3.02517
asRNA:CR44124	-0.818335	-0.208873	-3.02808	0.00248829	0.0860116	-3.02476
dy	-0.867225	-0.200467	-3.02769	0.00248981	0.0860116	-3.02458
tRNA:Pro-TGG-1-2	-0.891957	-1.29598	-3.02664	0.00249596	0.0860116	-3.02383
CG13081	-0.83562	-0.906053	-3.02673	0.00249751	0.0860116	-3.02364
Or47a	-0.841189	-0.82388	-3.02497	0.00251586	0.0860116	-3.02143
lncRNA:CR45754	-0.882101	-1.03996	-3.02318	0.00252521	0.0860116	-3.0203
Drsl5	0.960096	3.87453	3.02385	0.00252528	0.0860116	3.0203
lncRNA:CR44361	-0.893735	-1.13252	-3.0223	0.00253189	0.0860116	-3.0195
Slob	0.841684	5.52864	3.02278	0.00253654	0.0860116	3.01895
lncRNA:CR45379	-0.828474	-0.914617	-3.02158	0.00254162	0.0860116	-3.01834
asRNA:CR45715	-1.00358	-0.746673	-3.02093	0.00254633	0.0860116	-3.01778
lncRNA:CR44776	-0.864289	-0.915832	-3.02032	0.00254924	0.0860116	-3.01743
tRNA:Gln-CTG-2-4	-0.933986	-0.979654	-3.02025	0.00254925	0.0860116	-3.01743
CG33269	-0.76025	-0.386415	-3.02194	0.00255033	0.0860116	-3.0173
CG43773	-1.12338	0.417316	-3.02016	0.00255065	0.0860116	-3.01727
lncRNA:CR44888	-0.855353	-0.513222	-3.01983	0.00255461	0.0860116	-3.0168
CG33769	-0.898022	-1.23331	-3.01883	0.00256089	0.0860116	-3.01605
lncRNA:CR45478	-0.903504	-0.953764	-3.01803	0.00257023	0.0860116	-3.01495
tRNA:Asp-GTC-1-5	-0.887827	-1.30457	-3.01743	0.00257285	0.0860116	-3.01464
Cpr49Ad	-0.901785	-1.123	-3.01707	0.0025764	0.0860116	-3.01422
snoRNA:Me28S-G3113b	-0.90246	-1.20127	-3.01689	0.00257732	0.0860116	-3.01411
CR40068	-0.872608	-1.11437	-3.0169	0.00257772	0.0860116	-3.01407
CG33270	-0.921332	-0.776595	-3.01682	0.00259057	0.0860116	-3.01256
lncRNA:CR45404	-0.844867	-0.907282	-3.01516	0.00259354	0.0860116	-3.01221
CG42450	0.700496	5.60946	3.01597	0.00259389	0.0860116	3.01217
asRNA:CR44724	-0.881754	0.622446	-3.01309	0.00261149	0.0860116	-3.01011
asRNA:CR45623	-0.876131	-1.03751	-3.01287	0.00261206	0.0860116	-3.01005
CG11349	-0.916936	-1.06613	-3.01215	0.00261827	0.0860116	-3.00933
gammaTry	-0.904383	-1.26147	-3.01196	0.00261955	0.0860116	-3.00918
CG33454	-0.897203	-1.22803	-3.01167	0.0026219	0.0860116	-3.00891
CG32645	-0.674574	2.32796	-3.01221	0.00264254	0.0860116	-3.00652
tRNA:Arg-TCG-1-1	-0.89144	-1.29729	-3.0092	0.00264336	0.0860116	-3.00643
tRNA:Arg-CCT-1-3	-0.892829	-1.28482	-3.00885	0.00264625	0.0860116	-3.0061
lncRNA:CR44231	-0.827584	-0.982805	-3.00884	0.00264897	0.0860116	-3.00578
lncRNA:CR41257	-0.826394	-0.589973	-3.00865	0.00265246	0.0860116	-3.00538
DIP-iota	-0.725094	0.612864	-3.00825	0.0026568	0.0860116	-3.00489
ppk30	-0.856919	-0.092968	-3.00777	0.00266164	0.0860116	-3.00433
CG7878	-0.476933	5.68246	-3.00703	0.0026621	0.0860116	-3.00428
CG11843	-0.895088	-1.1455	-3.00615	0.00266983	0.0860116	-3.0034
Ir56d	-0.747262	-0.519231	-3.00551	0.00268281	0.0860116	-3.00192
lncRNA:CR43302	-0.901644	-1.23523	-3.00453	0.00268398	0.0860116	-3.00179
CG13689	-0.716089	2.15581	-3.00403	0.00269126	0.0860116	-3.00096
lncRNA:CR44679	-0.905812	-1.05588	-3.00119	0.00271412	0.0860116	-2.99839
Ugt35E1	-0.846478	0.599425	-3.00052	0.00272082	0.0860116	-2.99764
CG44837	0.860178	2.85044	2.99964	0.00273418	0.0860116	2.99614
CG13589	-0.886742	-1.24789	-2.99876	0.00273515	0.0860116	-2.99604
corn	0.706519	4.65796	2.99934	0.00273689	0.0860116	2.99584
CG12951	-0.90283	-0.997999	-2.99819	0.00274078	0.0860116	-2.99541
Art8	-0.88828	-1.07685	-2.99774	0.00274443	0.0860116	-2.995
lncRNA:alphagamma-element:CR32865	-0.875708	-0.673053	-2.99677	0.00275682	0.0860116	-2.99363
CG33986	-0.897516	-1.16401	-2.99618	0.00275865	0.0860116	-2.99342
lncRNA:CR46056	-0.875593	-0.904092	-2.99622	0.00276004	0.0860116	-2.99327
CG32107	-0.937766	1.48469	-2.99527	0.00276687	0.0860116	-2.99252
asRNA:CR45868	-0.794093	-0.790037	-2.99572	0.00276758	0.0860116	-2.99244
lncRNA:CR45541	-0.904956	-1.05757	-2.99474	0.00277137	0.0860116	-2.99202
tRNA:Leu-CAG-1-5	-0.895976	-1.07615	-2.99462	0.00277267	0.0860116	-2.99188
CG15130	-0.703817	-0.152479	-2.99545	0.00277435	0.0860116	-2.99169
asRNA:CR46071	-0.88485	-1.26656	-2.99311	0.00278618	0.0860116	-2.99039
amos	-0.894352	-1.03574	-2.99188	0.00279899	0.0860116	-2.98899
tRNA:Arg-ACG-1-3	-0.878444	-1.25205	-2.99098	0.00280562	0.0860116	-2.98827
CG15646	-0.691077	-0.183719	-2.9912	0.0028158	0.0860116	-2.98716
TotZ	-0.88893	-1.1962	-2.98909	0.002823	0.0860116	-2.98638
CG33658	-0.876021	-1.04753	-2.98877	0.00282693	0.0860116	-2.98596
lncRNA:CR44313	-0.894001	-1.1987	-2.98708	0.00284169	0.0860116	-2.98436
lncRNA:CR44549	-0.863673	-1.0608	-2.98695	0.00284369	0.0860116	-2.98415
His4:CG33907	-0.886653	-1.29912	-2.98654	0.00284665	0.0860116	-2.98383
CG43294	-0.899411	-0.947714	-2.98625	0.00285003	0.0860116	-2.98347
Su(Ste):CR42416	-0.863973	-1.2305	-2.98569	0.00285447	0.0860116	-2.98299
tRNA:Arg-TCG-3-4	-0.887262	-1.29087	-2.9845	0.00286564	0.0860116	-2.9818
lncRNA:CR44760	-0.882883	-1.15061	-2.98333	0.00287646	0.0860116	-2.98064
scaRNA:MeU1b-A234	-0.863587	-1.17529	-2.98299	0.00287986	0.0860116	-2.98028
CG31358	-0.85466	-1.2123	-2.98276	0.00288176	0.0860116	-2.98008
Desat2	-0.943408	0.317914	-2.98224	0.00289144	0.0860116	-2.97905
asRNA:CR45829	-0.855619	-1.20318	-2.98123	0.00289625	0.0860116	-2.97854
Su(Ste):CR42409	-0.871513	-1.30446	-2.98109	0.00289764	0.0860116	-2.97839
tRNA:Val-TAC-1-2	-0.878415	-1.27696	-2.98043	0.0029038	0.0860116	-2.97774
unc80	0.809129	4.74232	2.98099	0.00290949	0.0860116	2.97714
snoRNA:Me28S-U1230	-0.755658	-0.789557	-2.98024	0.00291165	0.0860116	-2.97692
GstE11	0.680099	3.29097	2.97739	0.00293272	0.0860116	2.9747
lncRNA:CR45627	-0.859855	-1.04204	-2.97693	0.00293777	0.0860116	-2.97418
CG40485	0.865511	3.37888	2.9774	0.00294071	0.0860116	2.97387
tRNA:Ala-AGC-2-9	-0.868632	-1.19439	-2.97588	0.00294698	0.0860116	-2.97322
alpha-Est4aPsi	-0.84776	0.938307	-2.97543	0.00295132	0.0860116	-2.97276
CG9257	-0.881993	-1.26321	-2.97541	0.00295171	0.0860116	-2.97272
Cpr67Fa1	-0.906454	-0.9177	-2.97489	0.00296287	0.0860116	-2.97156
CG13862	-0.899551	-1.18611	-2.97336	0.00297128	0.0860116	-2.97069
lncRNA:CR44113	-0.87477	-1.0499	-2.97257	0.0029791	0.0860116	-2.96989
CG43391	-0.99794	-1.02861	-2.97266	0.00298276	0.0860116	-2.96951
lncRNA:CR45474	-0.782199	-0.586884	-2.97243	0.00298661	0.0860116	-2.96911
CG33767	-0.873105	-1.20259	-2.97167	0.00298756	0.0860116	-2.96901
lncRNA:CR45695	-0.886628	-1.1671	-2.9706	0.00299802	0.0860116	-2.96794
lncRNA:CR42868	-0.848253	-0.85256	-2.9706	0.00299912	0.0860116	-2.96783
Hsp68	0.941329	3.6772	2.9703	0.00300683	0.0860116	2.96704
CG13216	-0.892944	-1.11307	-2.96875	0.00301633	0.0860116	-2.96607
tRNA:Gln-CTG-2-2	-0.873963	-1.26529	-2.96837	0.00301976	0.0860116	-2.96572
lncRNA:CR45221	-0.819641	-1.06505	-2.96834	0.00302122	0.0860116	-2.96557
snoRNA:Psi18S-1275	-0.673708	-0.0721935	-2.96877	0.00302754	0.0860116	-2.96493
CG6421	0.812013	2.77528	2.96801	0.00302888	0.0860116	2.96479
lncRNA:CR45900	-0.885117	-1.22331	-2.96595	0.00304357	0.0860116	-2.9633
Osi18	-0.95029	-0.911708	-2.96608	0.00304554	0.0860116	-2.9631
tRNA:Ile-AAT-1-2	-0.87818	-1.18385	-2.96568	0.00304637	0.0860116	-2.96302
CG45122	-0.836347	-1.10593	-2.96516	0.00305187	0.0860116	-2.96246
asRNA:CR44087	-0.870837	-1.30208	-2.96457	0.0030574	0.0860116	-2.96191
CG31706	0.818383	3.3117	2.96487	0.00306428	0.0860116	2.96122
tRNA:Gly-GCC-1-5	-0.880725	-1.25148	-2.96274	0.00307534	0.0860116	-2.9601
CG34429	-0.88769	-1.22859	-2.96259	0.00307688	0.0860116	-2.95995
lncRNA:CR45594	-0.757856	-0.895041	-2.96278	0.00307898	0.0860116	-2.95974
CR44706	-0.860885	-1.1735	-2.96207	0.00308223	0.0860116	-2.95942
Lk	-0.880918	-1.24628	-2.9618	0.00308518	0.0860116	-2.95912
snoRNA:Me18S-G1952	-0.889143	-1.23665	-2.96146	0.00308807	0.0860116	-2.95883
lncRNA:CR45708	-0.886542	-1.12309	-2.96049	0.00309784	0.0860116	-2.95786
lncRNA:CR45666	-0.978159	-0.930556	-2.9599	0.00310506	0.0860116	-2.95714
lncRNA:CR44096	-0.842831	-0.945772	-2.95992	0.00310515	0.0860116	-2.95713
asRNA:CR46070	-0.863438	-1.22523	-2.95942	0.00310855	0.0860116	-2.95679
CG42815	-0.91749	-1.15427	-2.95689	0.00313411	0.0860116	-2.95427
CG33459	-0.873953	-0.755641	-2.95678	0.00313582	0.0860116	-2.9541
Had1	-0.863945	-1.29383	-2.9566	0.00313733	0.0860116	-2.95395
lncRNA:CR43967	-0.852475	-1.10787	-2.95536	0.00315027	0.0860116	-2.95268
CG34337	-0.888386	-1.20911	-2.95492	0.00315416	0.0860116	-2.9523
lncRNA:CR44092	-0.908923	0.370655	-2.95453	0.00315809	0.0860116	-2.95192
asRNA:CR44960	-0.871036	-0.405835	-2.95378	0.00316652	0.0860116	-2.95109
lncRNA:CR44567	-0.809861	-0.578536	-2.95283	0.00317791	0.0860116	-2.94998
Gr10b	-0.874812	-1.07309	-2.95184	0.0031862	0.0860116	-2.94918
tRNA:Ile-AAT-1-6	-0.835464	-1.03948	-2.94948	0.00321158	0.0860116	-2.94673
Nmdar2	0.803573	3.34632	2.94951	0.00321862	0.0860116	2.94605
lncRNA:CR44820	-0.866197	-1.30837	-2.94736	0.00323224	0.0860116	-2.94474
lncRNA:CR44867	-0.848679	-1.05672	-2.947	0.00323653	0.0860116	-2.94433
Ir7d	-0.885287	-1.12418	-2.94694	0.00323694	0.0860116	-2.94429
Arc1	0.970789	7.92935	2.94678	0.00324074	0.0860116	2.94393
CG5756	-0.927147	-0.447041	-2.94677	0.00324467	0.0860116	-2.94355
lncRNA:CR44616	-0.877354	-1.23291	-2.94576	0.00324877	0.0860116	-2.94316
AANATL4	-0.810809	-0.289281	-2.9464	0.00325309	0.0860116	-2.94275
CG42581	-0.855072	-1.21771	-2.9447	0.00325983	0.0860116	-2.94211
tRNA:Pro-AGG-1-6	-0.871155	-1.26323	-2.94424	0.00326467	0.0860116	-2.94165
tRNA:Glu-CTC-3-4	-0.868844	-1.29835	-2.94306	0.00327723	0.0860116	-2.94046
tRNA:Asp-GTC-1-3	-0.86731	-1.29259	-2.94264	0.00328166	0.0860116	-2.94004
CG13869	-0.82407	-1.03068	-2.94144	0.00329505	0.0860116	-2.93878
tRNA:Pro-AGG-1-2	-0.871487	-1.21314	-2.94136	0.00329512	0.0860116	-2.93878
hig	0.815534	5.19227	2.94135	0.00330774	0.0860116	2.93759
tRNA:Gly-GCC-1-8	-0.866744	-1.29592	-2.93992	0.00331053	0.0860116	-2.93733
tRNA:Ser-CGA-1-4	-0.734117	-0.773379	-2.93986	0.00331975	0.0860116	-2.93647
yellow-k	-0.800849	-0.905481	-2.93833	0.00333055	0.0860116	-2.93546
Ir20a	-0.830832	-0.861593	-2.93818	0.00333138	0.0860116	-2.93538
CG43295	-0.945568	0.39346	-2.93746	0.00333672	0.0860116	-2.93488
CG5882	-0.703156	-0.208692	-2.93754	0.0033448	0.0860116	-2.93413
CG15199	-0.825821	-1.0708	-2.93675	0.00334515	0.0860116	-2.9341
CG34224	-0.932673	-1.0756	-2.93663	0.00334693	0.0860116	-2.93394
CG18754	-0.661954	0.233474	-2.93701	0.00334896	0.0860116	-2.93375
CG4116	-0.937069	-0.947164	-2.93576	0.00335528	0.0860116	-2.93316
snoRNA:Me28S-C3227a	-0.886506	-0.811058	-2.93541	0.0033709	0.0860116	-2.93172
CG30160	-0.859209	-1.27674	-2.93306	0.00338442	0.0860116	-2.93048
CG31140	0.771884	5.40729	2.93371	0.00338744	0.0860116	2.9302
ninaE	1.44943	9.1613	2.93375	0.00338827	0.0860116	2.93012
tRNA:Gly-GCC-1-3	-0.861514	-1.277	-2.93267	0.00338846	0.0860116	-2.93011
lncRNA:CR45606	-0.827832	-1.02096	-2.93254	0.00339134	0.0860116	-2.92984
CG18324	-0.915937	-0.986351	-2.9322	0.00339364	0.0860116	-2.92963
CR45780	-0.848621	-1.23171	-2.93185	0.0033974	0.0860116	-2.92929
tll	-0.885775	-0.899238	-2.93175	0.00340406	0.0860116	-2.92868
asRNA:CR45896	-0.858507	-1.26475	-2.92925	0.0034259	0.0860116	-2.92669
CG43082	-0.857851	-1.22265	-2.92889	0.00342982	0.0860116	-2.92633
His2B:CG17949	-0.842097	-1.09905	-2.92842	0.00343509	0.0860116	-2.92586
lncRNA:CR44448	-0.828158	-0.882025	-2.92772	0.00344583	0.0860116	-2.92489
CG31789	-0.909335	-1.09939	-2.92603	0.00346164	0.0860116	-2.92346
CG13996	-0.849667	-0.789367	-2.92439	0.00348053	0.0860116	-2.92177
lncRNA:CR44714	-0.863369	-1.2935	-2.9242	0.00348192	0.0860116	-2.92164
tRNA:Arg-TCG-2-3	-0.72046	-0.672262	-2.92345	0.00350056	0.0860116	-2.91998
lncRNA:osk	-0.868244	-1.29403	-2.92247	0.00350122	0.0860116	-2.91992
CG33798	-0.844056	-1.13296	-2.92107	0.00351729	0.0860116	-2.91849
CG7300	-0.85761	-1.26947	-2.92076	0.00352036	0.0860116	-2.91822
snoRNA:Psi18S-525c	-0.864191	-0.536504	-2.92046	0.00352509	0.0860116	-2.9178
Or85c	-0.839783	-1.06853	-2.91891	0.00354276	0.0860116	-2.91624
snoRNA:Me28S-C788b	-0.890799	-1.1756	-2.9185	0.00354585	0.0860116	-2.91597
asRNA:CR46129	-0.858608	-1.27463	-2.91804	0.00355118	0.0860116	-2.9155
lncRNA:CR45539	-0.891111	-1.08601	-2.91679	0.00356524	0.0860116	-2.91427
Cpr64Aa	0.615891	-0.0557989	2.91835	0.00356591	0.0860116	2.91421
snoRNA:U29:54Ed	-0.957788	-0.815886	-2.916	0.00357542	0.0860116	-2.91338
tRNA:Glu-TTC-1-4	-0.86873	-1.2114	-2.91518	0.00358363	0.0860116	-2.91266
CG14273	-0.808805	-0.901347	-2.91491	0.00359018	0.0860116	-2.91209
snoRNA:U29:54Eb	-0.908753	-1.00763	-2.91461	0.00359211	0.0860116	-2.91192
PK2-R2	0.660919	0.637534	2.91477	0.00359887	0.0860116	2.91134
snoRNA:Me28S-G2017	-0.802938	-0.311203	-2.91443	0.00359955	0.0860116	-2.91128
Eig71Eh	-0.859093	-1.27115	-2.91295	0.00360927	0.0860116	-2.91043
ric8b	-0.864738	-1.10403	-2.91269	0.00361241	0.0860116	-2.91016
lncRNA:CR44450	-0.86001	-1.2166	-2.91238	0.00361582	0.0860116	-2.90987
boss	0.805266	3.58278	2.91252	0.00362613	0.0860116	2.90898
lncRNA:CR44414	-0.867657	-1.20716	-2.91135	0.00362783	0.0860116	-2.90883
lncRNA:CR45333	-0.877954	-0.440579	-2.91096	0.0036323	0.0860116	-2.90845
tRNA:Thr-TGT-2-3	-0.860738	-1.29347	-2.91092	0.0036328	0.0860116	-2.9084
tRNA:Leu-CAG-1-4	-0.859291	-1.25848	-2.91046	0.00363806	0.0860116	-2.90795
lncRNA:CR45996	-0.828989	-0.946267	-2.9093	0.00365238	0.0860116	-2.90672
lncRNA:CR46252	-0.867594	-1.23324	-2.90906	0.0036543	0.0860116	-2.90656
lncRNA:CR44186	-0.863952	-0.859127	-2.9089	0.00365985	0.0860116	-2.90608
lncRNA:CR45595	-0.844803	-0.965026	-2.90853	0.00366208	0.0860116	-2.90589
lncRNA:CR45299	-0.804789	-0.947932	-2.90841	0.00366403	0.0860116	-2.90573
lncRNA:CR45282	-0.855113	-1.162	-2.9079	0.00366793	0.0860116	-2.90539
CG34338	-0.881157	-1.16714	-2.90779	0.00366931	0.0860116	-2.90527
CG43867	0.64301	5.55196	2.90821	0.00367077	0.0860116	2.90515
CG33752	-0.712166	-0.660127	-2.90861	0.00367303	0.0860116	-2.90496
trnE	-0.870887	-1.28414	-2.90746	0.00367316	0.0860116	-2.90495
Obp56b	-0.83939	-1.07102	-2.9075	0.00367335	0.0860116	-2.90493
lncRNA:CR45624	-0.868224	-1.22759	-2.90739	0.00367385	0.0860116	-2.90489
CAH6	-0.708954	-0.736744	-2.90828	0.00367455	0.0860116	-2.90483
snoRNA:Me28S-U3344a	-0.877901	-1.02864	-2.90736	0.00367515	0.0860116	-2.90478
5SrRNA:CR33404	-0.86044	-1.29243	-2.90703	0.00367817	0.0860116	-2.90452
CR46407	-0.807335	-0.851999	-2.90708	0.00367994	0.0860116	-2.90437
CG7248	-0.838043	-0.818014	-2.90768	0.00368129	0.0860116	-2.90425
Ir48b	-0.758538	-0.841914	-2.90723	0.00368257	0.0860116	-2.90415
trnK	-0.996806	-0.680958	-2.90687	0.00368529	0.0860116	-2.90391
tRNA:Asn-GTT-1-2	-0.865788	-1.15558	-2.90405	0.00371343	0.0860116	-2.90153
tRNA:Val-CAC-2-5	-0.853564	-1.25907	-2.90337	0.00372126	0.0860116	-2.90087
CG6044	0.728836	4.28958	2.90305	0.00373795	0.0860116	2.89947
CG13102	-0.953233	2.73294	-2.90136	0.00375544	0.0860116	-2.89801
CG33458	-0.818692	-0.746217	-2.90027	0.00375968	0.0860116	-2.89765
scaRNA:MeU5-G38	-0.870713	-1.21484	-2.89924	0.00377043	0.0860116	-2.89676
tRNA:Gln-CTG-2-1	-0.851613	-1.29544	-2.89904	0.00377296	0.0860116	-2.89655
asRNA:CR45397	-0.852553	-1.29401	-2.89817	0.00378343	0.0860116	-2.89568
CG41284	-0.825637	-0.696095	-2.89845	0.00378652	0.0860116	-2.89542
lncRNA:CR44762	-0.861758	-1.22041	-2.89731	0.00379355	0.0860116	-2.89484
lncRNA:TS6	-0.829594	-1.14763	-2.8969	0.00379893	0.0860116	-2.89439
tRNA:Cys-GCA-3-1	-0.856604	-1.24513	-2.89675	0.00380044	0.0860116	-2.89427
trnP	-0.867298	-1.25054	-2.89666	0.00380201	0.0860116	-2.89414
lncRNA:CR45717	-0.853354	-1.1464	-2.89651	0.00380339	0.0860116	-2.89402
ItgaPS4	-0.621959	0.413393	-2.89593	0.00382108	0.0860116	-2.89257
Su(Ste):CR42444	-0.849365	-1.29983	-2.89482	0.0038239	0.0860116	-2.89234
CG33627	-0.844584	-1.23736	-2.89468	0.00382537	0.0860116	-2.89221
Su(Ste):CR42420	-0.85047	-1.3202	-2.8943	0.00383036	0.0860116	-2.8918
tRNA:Phe-GAA-1-8	-0.837939	-1.14344	-2.89422	0.00383175	0.0860116	-2.89169
CG11470	-0.89686	-0.890254	-2.89399	0.00383502	0.0860116	-2.89142
snoRNA:snR38:54Eb	-0.881518	-1.1291	-2.8939	0.00383522	0.0860116	-2.89141
CR42530	-0.868451	-1.16786	-2.8937	0.00383739	0.0860116	-2.89123
lncRNA:CR46202	-0.860848	-1.1722	-2.89324	0.00384318	0.0860116	-2.89075
trnY	-0.994351	-0.694579	-2.89223	0.00385781	0.0860116	-2.88956
tRNA:Leu-TAA-2-1	-0.852867	-1.22685	-2.89183	0.0038602	0.0860116	-2.88937
CR14578	-0.888216	-0.974278	-2.89151	0.00386465	0.0860116	-2.889
tRNA:Gly-GCC-1-2	-0.851741	-1.28856	-2.89138	0.00386585	0.0860116	-2.88891
lncRNA:CR44748	-0.660269	-0.350754	-2.89193	0.00386896	0.0860116	-2.88865
tRNA:Thr-TGT-1-1	-0.851121	-1.243	-2.8909	0.00387157	0.0860116	-2.88844
CR42548	-0.863409	-1.18446	-2.89065	0.00387474	0.0860116	-2.88818
Con	0.722022	4.24877	2.89168	0.00387507	0.0860116	2.88816
asRNA:CR45044	-0.848522	-1.2009	-2.89035	0.00387837	0.0860116	-2.88789
CR46152	-0.833646	-1.24571	-2.88731	0.00391594	0.0860116	-2.88486
CG33647	-0.851594	-1.20052	-2.88675	0.0039229	0.0860116	-2.8843
tRNA:Ala-AGC-2-6	-0.859074	-1.23765	-2.88658	0.00392499	0.0860116	-2.88413
tRNA:Ile-AAT-1-7	-0.829044	-1.07944	-2.88578	0.00393604	0.0860116	-2.88324
Cys	-0.954889	-0.888691	-2.88537	0.00394205	0.0860116	-2.88276
lncRNA:CR45746	-0.850897	-0.944221	-2.88484	0.00394718	0.0860116	-2.88235
lncRNA:CR44629	-0.847843	-1.23036	-2.88302	0.0039695	0.0860116	-2.88058
CR46151	-0.847322	-1.31189	-2.88264	0.00397447	0.0860116	-2.88018
CG13154	-0.782394	-0.765236	-2.88261	0.00398294	0.0860116	-2.87951
tRNA:Met-CAT-2-1	-0.827691	-1.11871	-2.88174	0.00398639	0.0860116	-2.87924
lncRNA:CR45898	-0.875887	-0.951062	-2.88165	0.00398726	0.0860116	-2.87917
CG33770	-0.858848	-1.23417	-2.8809	0.00399622	0.0860116	-2.87846
snoRNA:Psi18S-1347b	-0.829983	0.565212	-2.88061	0.00400039	0.0860116	-2.87813
tRNA:Leu-CAG-1-1	-0.843587	-1.2752	-2.88006	0.0040068	0.0860116	-2.87763
asRNA:CR45802	-0.747858	-0.840172	-2.88042	0.00400789	0.0860116	-2.87754
tRNA:Ser-CGA-1-3	-0.848552	-1.28275	-2.87863	0.00402512	0.0860116	-2.87619
CR46157	-0.843097	-1.20745	-2.87806	0.00403232	0.0860116	-2.87562
Klf15	-0.779151	-0.809254	-2.87783	0.00404058	0.0860116	-2.87498
lncRNA:CR45710	-0.86207	-1.22813	-2.87545	0.00406556	0.0860116	-2.87303
CR43381	-0.840601	-1.28091	-2.8751	0.00407017	0.0860116	-2.87267
tRNA:Ile-AAT-1-3	-0.854161	-1.25458	-2.87454	0.00407737	0.0860116	-2.87211
CG13972	-0.833353	-0.980826	-2.87406	0.00408615	0.0860116	-2.87143
asRNA:CR44053	-0.805389	-0.912934	-2.87405	0.00408669	0.0860116	-2.87139
tRNA:Phe-GAA-1-6	-0.848844	-1.30025	-2.87314	0.00409555	0.0860116	-2.87071
lncRNA:CR44758	-0.715587	-0.569169	-2.87401	0.0040956	0.0860116	-2.8707
asRNA:CR45951	-0.842001	-0.994656	-2.87286	0.00409915	0.0860116	-2.87043
asRNA:CR44287	-0.842473	-1.24996	-2.87131	0.00411911	0.0860116	-2.86889
CR43482	-0.846076	-1.27585	-2.87125	0.00412015	0.0860116	-2.86881
nxf2	-0.849044	2.7442	-2.87128	0.00412119	0.0860116	-2.86873
snoRNA:Or-CD17	-0.844839	-1.27277	-2.87108	0.00412214	0.0860116	-2.86866
asRNA:CR43964	-0.842266	-1.00593	-2.87053	0.00413052	0.0860116	-2.86802
snoRNA:Psi28S-1936	-0.837671	-1.17119	-2.86895	0.00414997	0.0860116	-2.86653
asRNA:CR17025	-0.838689	-0.85554	-2.86833	0.0041582	0.0860116	-2.8659
CG32815	0.735742	3.02431	2.86896	0.00415913	0.0860116	2.86583
Ugt317A1	-0.599831	2.77673	-2.86859	0.00416067	0.0860116	-2.86572
CG45764	-0.841303	-1.31176	-2.86798	0.00416275	0.0860116	-2.86556
Eig71Ej	-0.842167	-1.21381	-2.86792	0.00416333	0.0860116	-2.86551
lncRNA:CR44930	-0.864487	-1.18809	-2.86765	0.00416702	0.0860116	-2.86523
Sdic2	-0.795787	-0.675439	-2.86699	0.00417797	0.0860116	-2.8644
lncRNA:CR45508	-0.87025	-1.12474	-2.86676	0.0041786	0.0860116	-2.86435
tRNA:Glu-CTC-3-9	-0.844854	-1.2909	-2.86621	0.004186	0.0860116	-2.86379
CG43390	-0.902456	-1.12118	-2.86599	0.00418993	0.0860116	-2.8635
CG9459	-0.993664	2.39131	-2.86645	0.00419274	0.0860116	-2.86328
CG42537	-1.02487	-0.969477	-2.86561	0.00419398	0.0860116	-2.86319
Sclp	0.625502	3.61145	2.86601	0.00419436	0.0860116	2.86316
snoRNA:MeU6-C68	-0.858333	-1.16978	-2.86464	0.00420677	0.0860116	-2.86223
tRNA:Trp-CCA-2-3	-0.841244	-1.28009	-2.86441	0.00420974	0.0860116	-2.862
CG42322	0.76142	3.85749	2.86514	0.00421241	0.0860116	2.8618
lncRNA:CR44627	-0.851024	-1.22961	-2.86363	0.00421998	0.0860116	-2.86123
Skeletor	0.719208	2.69248	2.86377	0.00422458	0.0860116	2.86089
tRNA:Lys-TTT-2-4	-0.844695	-1.30869	-2.86322	0.00422561	0.0860116	-2.86081
Gr59c	-0.866424	-1.18993	-2.86317	0.00422621	0.0860116	-2.86076
asRNA:CR45873	-0.842148	-1.29165	-2.86309	0.00422746	0.0860116	-2.86067
tRNA:Pro-AGG-1-1	-0.838684	-1.26249	-2.8611	0.00425369	0.0860116	-2.85871
Or24a	-0.844632	-0.886778	-2.86131	0.00425775	0.0860116	-2.85841
tRNA:Ile-AAT-1-9	-0.840691	-1.27237	-2.86063	0.00426012	0.0860116	-2.85823
Teh2	0.727738	4.53691	2.86145	0.00426276	0.0860116	2.85803
zen2	-0.868749	-1.12418	-2.86024	0.00426597	0.0860116	-2.85779
asRNA:CR45341	-0.837037	-1.24694	-2.85998	0.00426872	0.0860116	-2.85759
CG18636	-0.830141	-0.965902	-2.85999	0.00427037	0.0860116	-2.85747
5SrRNA:CR33365	-0.841174	-1.3094	-2.85982	0.00427116	0.0860116	-2.85741
CG17784	-0.835587	-1.18584	-2.85966	0.00427314	0.0860116	-2.85726
asRNA:CR44390	-0.819917	-0.915866	-2.85972	0.00427368	0.0860116	-2.85722
lncRNA:CR45515	-0.801845	-1.11715	-2.85829	0.00429217	0.0860116	-2.85585
tRNA:Trp-CCA-2-5	-0.814114	-1.0868	-2.85808	0.00429465	0.0860116	-2.85567
tRNA:Gly-TCC-2-2	-0.8445	-1.28096	-2.85773	0.00429907	0.0860116	-2.85534
Spn43Aa	0.65716	0.0747393	2.85855	0.00430745	0.0860116	2.85472
CG46192	-0.832125	-1.2943	-2.85681	0.00431151	0.0860116	-2.85442
Eig71Ek	-0.83583	-1.22464	-2.85673	0.00431255	0.0860116	-2.85435
tRNA:Val-AAC-2-3	-0.841732	-1.2713	-2.85633	0.004318	0.0860116	-2.85395
lncRNA:CR44945	-0.861377	-1.21498	-2.85586	0.0043243	0.0860116	-2.85348
Or98P	-0.831632	-1.16365	-2.85491	0.00433736	0.0860116	-2.85252
snoRNA:Me28S-C2645b	-0.844155	-0.989121	-2.85495	0.0043377	0.0860116	-2.8525
CG17826	-0.91278	-1.07919	-2.85461	0.00434315	0.0860116	-2.8521
obst-G	-0.896204	-1.15576	-2.85405	0.00434953	0.0860116	-2.85163
trnL2	-0.88573	-1.15631	-2.85337	0.00435944	0.0860116	-2.85091
TwdlO	-0.827495	-1.09126	-2.85308	0.00436319	0.0860116	-2.85064
Ir60d	-0.846398	-0.884408	-2.85238	0.00437311	0.0860116	-2.84991
lncRNA:CR44057	-0.848587	-1.22603	-2.85164	0.004382	0.0860116	-2.84927
His2B:CG33902	-0.836265	-1.30867	-2.85106	0.00439021	0.0860116	-2.84867
CG46396	-0.841307	-1.25995	-2.85041	0.00439892	0.0860116	-2.84804
tRNA:Leu-CAG-1-3	-0.837886	-1.27298	-2.84986	0.00440658	0.0860116	-2.84749
CG13454	-0.824248	-0.865924	-2.85026	0.00440815	0.0860116	-2.84737
CR45947	-0.81309	-1.23731	-2.84973	0.00440835	0.0860116	-2.84736
tRNA:His-GTG-1-2	-0.841712	-1.27355	-2.84953	0.00441106	0.0860116	-2.84716
CG1273	-0.725946	-0.0860027	-2.85083	0.00441515	0.0860116	-2.84687
His1:CG33834	-0.861788	-1.04929	-2.84904	0.0044179	0.0860116	-2.84667
CG42382	-0.851225	-1.26415	-2.84899	0.00441901	0.0860116	-2.84659
CG4020	-0.774123	3.58398	-2.84783	0.0044448	0.0860116	-2.84474
snoRNA:Me28S-U1848	-0.869094	-0.9593	-2.84687	0.0044506	0.0860116	-2.84432
lncRNA:CR45297	-0.845179	-1.23076	-2.84657	0.0044521	0.0860116	-2.84421
tRNA:Gly-TCC-2-1	-0.836211	-1.30027	-2.84658	0.00445219	0.0860116	-2.84421
lncRNA:CR45643	-0.857503	-1.09364	-2.8462	0.00445728	0.0860116	-2.84384
Lcp65Ab1	-0.837526	-1.31129	-2.8454	0.00446868	0.0860116	-2.84303
tRNA:Gly-GCC-1-10	-0.840161	-1.29445	-2.84525	0.00447075	0.0860116	-2.84288
tRNA:Glu-CTC-2-2	-0.844992	-1.29107	-2.84497	0.00447465	0.0860116	-2.84261
tRNA:Glu-CTC-3-2	-0.847029	-1.24267	-2.84489	0.00447565	0.0860116	-2.84253
CR43380	-0.835576	-1.31805	-2.84491	0.00447568	0.0860116	-2.84253
asRNA:CR43478	-0.836343	-1.31519	-2.84485	0.00447645	0.0860116	-2.84248
Lsp1beta	1.27032	3.86038	2.84431	0.00448397	0.0860116	2.84194
CG11309	-0.82891	1.33919	-2.84381	0.00449124	0.0860116	-2.84143
Tsp68C	-0.795814	-0.891821	-2.84385	0.00449472	0.0860116	-2.84118
lncRNA:CR44256	-0.84433	-1.04802	-2.8435	0.00449685	0.0860116	-2.84103
CG33333	-0.830545	-1.29831	-2.84275	0.00450583	0.0860116	-2.84039
Fie	0.685618	5.16111	2.84351	0.00450897	0.0860116	2.84017
lncRNA:CR45564	-0.766884	-0.719654	-2.84276	0.00451066	0.0860116	-2.84005
asRNA:CR44052	-0.830295	-1.24145	-2.84202	0.00451592	0.0860116	-2.83968
lncRNA:CR45427	-0.783772	-0.907889	-2.8422	0.00451595	0.0860116	-2.83968
CG32563	-0.84969	-1.20655	-2.84128	0.00452645	0.0860116	-2.83893
Tsp42Eb	-0.832025	-1.2878	-2.84088	0.00453236	0.0860116	-2.83852
asRNA:CR45330	-0.634791	0.323687	-2.84153	0.00453348	0.0860116	-2.83844
asRNA:CR45807	-0.836454	-1.30635	-2.84039	0.00453941	0.0860116	-2.83802
CR33797	-0.801906	-0.76659	-2.84073	0.00454061	0.0860116	-2.83794
DIP-gamma	0.775056	2.52159	2.84086	0.00454171	0.0860116	2.83786
asRNA:CR46105	-0.834176	-1.08828	-2.83951	0.00455158	0.0860116	-2.83717
scaRNA:PsiU6-40	-0.793294	-0.938827	-2.83987	0.00455195	0.0860116	-2.83714
CG32318	-0.891957	-1.19184	-2.83914	0.00455686	0.0860116	-2.8368
lncRNA:CR45609	-0.794711	-1.05871	-2.83861	0.00456579	0.0860116	-2.83617
2SrRNA:CR45864	-0.839752	-1.29698	-2.83845	0.00456695	0.0860116	-2.83609
trnS2	-0.900375	-1.10522	-2.83832	0.00457018	0.0860116	-2.83586
trnQ	-0.856199	-1.04671	-2.8381	0.00457174	0.0860116	-2.83576
CR43697	-0.831544	-1.27818	-2.83807	0.00457243	0.0860116	-2.83571
Cpr47Ed	-0.835248	-1.052	-2.83791	0.00457499	0.0860116	-2.83553
tRNA:Gly-GCC-1-6	-0.838896	-1.28618	-2.83754	0.00457972	0.0860116	-2.8352
asRNA:CR45926	-0.830734	-1.29373	-2.83726	0.00458398	0.0860116	-2.8349
asRNA:CR32224	-0.83337	-1.31984	-2.83677	0.00459096	0.0860116	-2.83442
tRNA:Val-CAC-1-1	-0.83288	-1.29983	-2.83641	0.00459607	0.0860116	-2.83406
snoRNA:Me18S-U1356b	-0.877515	-0.98979	-2.83619	0.00460047	0.0860116	-2.83375
scaRNA:MeU2-C28	-0.835212	-0.918965	-2.83631	0.00460114	0.0860116	-2.83371
CG33985	-0.833964	-1.0434	-2.83582	0.00460585	0.0860116	-2.83338
CG33721	-0.830755	-1.16579	-2.8357	0.00460626	0.0860116	-2.83335
CG43797	-0.73072	-0.528436	-2.83591	0.00460886	0.0860116	-2.83317
Gr5a	-0.820149	-0.939216	-2.83381	0.00463392	0.0860116	-2.83144
Mst77Y-4	-0.830935	-1.31295	-2.83347	0.00463846	0.0860116	-2.83112
lncRNA:CR45456	-0.866633	-0.802639	-2.83328	0.00464111	0.0860116	-2.83094
lncRNA:CR46039	-0.81387	-0.568429	-2.83375	0.0046447	0.0860116	-2.83069
CG34280	-0.815937	-1.18711	-2.83295	0.00464585	0.0860116	-2.83062
tRNA:Asn-GTT-1-1	-0.8357	-1.29214	-2.83242	0.00465363	0.0860116	-2.83008
Su(Ste):CR41533	-0.811075	-1.20131	-2.8318	0.00466256	0.0860116	-2.82947
Cpr72Ea	-0.875892	-0.680724	-2.83179	0.00466287	0.0860116	-2.82945
Zip42C.1	-0.867539	0.116118	-2.8319	0.00466343	0.0860116	-2.82941
Drsl6	-0.835014	-1.17732	-2.83167	0.00466443	0.0860116	-2.82934
snoRNA:Me28S-A774a	-0.879419	-0.694654	-2.83168	0.00466988	0.0860116	-2.82897
tRNA:Asp-GTC-1-1	-0.826979	-1.24679	-2.83101	0.00467395	0.0860116	-2.82869
snoRNA:Me28S-A2589b	-0.839935	-1.0176	-2.83088	0.00467825	0.0860116	-2.82839
CR31822	-0.838408	-1.17255	-2.83056	0.00468093	0.0860116	-2.82821
Pph13	0.820184	2.08696	2.83105	0.00468107	0.0860116	2.8282
CG5116	-0.933323	-0.49917	-2.83034	0.00468573	0.0860116	-2.82788
beta-Spec	0.736761	7.81391	2.83047	0.00469147	0.0860116	2.82749
tRNA:Lys-TTT-1-1	-0.843616	-1.2014	-2.82971	0.004693	0.0860116	-2.82738
lncRNA:CR44511	-0.701892	-0.656858	-2.83019	0.00469803	0.0860116	-2.82704
His-Psi:CR31754	-0.857793	-1.21843	-2.82892	0.00470451	0.0860116	-2.8266
lncRNA:CR43801	-0.784729	-0.644407	-2.82886	0.00470985	0.0860116	-2.82624
Drsl1	-0.842042	-1.25516	-2.8282	0.0047151	0.0860116	-2.82588
lncRNA:CR44568	-0.906407	-0.866966	-2.82807	0.00471831	0.0860116	-2.82566
CG5715	-0.771883	-0.826823	-2.8283	0.00471845	0.0860116	-2.82565
asRNA:CR46018	-0.829214	-1.24166	-2.82774	0.00472179	0.0860116	-2.82543
htt	0.568227	5.73487	2.82821	0.00472345	0.0860116	2.82531
CG33725	-0.732219	-0.870689	-2.82803	0.00472489	0.0860116	-2.82522
CG43316	-0.832146	-1.17775	-2.82748	0.0047258	0.0860116	-2.82515
Cyp9c1	-0.831384	-1.30518	-2.82713	0.00473104	0.0860116	-2.8248
CG33003	-0.836964	-0.769668	-2.82649	0.00474513	0.0860116	-2.82385
Cpr65Az	-0.82629	-1.0674	-2.82615	0.00474585	0.0860116	-2.8238
Obp47a	-0.838678	-1.17595	-2.82572	0.00475172	0.0860116	-2.8234
asRNA:CR46093	-0.731661	0.420994	-2.82589	0.00475407	0.0860116	-2.82324
snoRNA:CD-24	-0.852344	-1.2047	-2.82541	0.00475615	0.0860116	-2.8231
trnV	-0.973486	-0.943146	-2.82578	0.00475655	0.0860116	-2.82307
asRNA:CR44431	-0.798766	-0.759302	-2.82558	0.00475678	0.0860116	-2.82306
lncRNA:CR44605	-0.817059	-1.20255	-2.82502	0.0047619	0.0860116	-2.82271
asRNA:CR45867	-0.829627	-1.20974	-2.82433	0.00477213	0.0860116	-2.82203
asRNA:CR43614	-0.783825	-0.989559	-2.82445	0.00477263	0.0860116	-2.82199
lncRNA:CR44728	-0.807277	-0.950472	-2.82411	0.00477724	0.0860116	-2.82168
snoRNA:Me18S-G423	-0.829332	-1.24869	-2.82394	0.00477793	0.0860116	-2.82164
tRNA:Tyr-GTA-1-5	-0.836366	-1.21028	-2.82373	0.00478103	0.0860116	-2.82143
tRNA:Thr-AGT-1-7	-0.822124	-1.18903	-2.82278	0.00479522	0.0860116	-2.82048
tRNA:Ser-CGA-1-2	-0.852629	-1.23861	-2.82225	0.00480318	0.0860116	-2.81995
snoRNA:U29:54Ec	-0.866193	-0.900602	-2.82253	0.00480535	0.0860116	-2.8198
5.8SrRNA-Psi:CR45857	-0.837415	-1.28533	-2.82204	0.00480644	0.0860116	-2.81973
Npc2c	-0.816365	-0.997453	-2.8216	0.0048158	0.0860116	-2.8191
asRNA:CR45528	-0.862103	-0.959508	-2.8214	0.00481581	0.0860116	-2.8191
CG11755	-0.606543	2.28683	-2.82133	0.00481968	0.0860116	-2.81884
lncRNA:CR45505	-0.827769	-1.2974	-2.82105	0.00482147	0.0860116	-2.81873
CG13877	-0.834247	-1.29761	-2.82097	0.00482256	0.0860116	-2.81865
trnL1	-0.846586	-1.23549	-2.82096	0.00482317	0.0860116	-2.81861
CG18581	-0.716479	-0.794352	-2.82042	0.00483934	0.0860116	-2.81754
CG13113	-1.34028	0.332504	-2.81987	0.00484227	0.0860116	-2.81734
CG13297	-0.889487	-1.01296	-2.81896	0.00485408	0.0860116	-2.81656
rut	0.62972	5.89696	2.81906	0.00486154	0.0860116	2.81607
Ir75d	-0.81975	-1.1862	-2.81765	0.00487253	0.0860116	-2.81534
CR46164	-0.826096	-1.30962	-2.81738	0.00487658	0.0860116	-2.81508
snoRNA:CG31191-a	-0.848076	-1.22023	-2.81649	0.00488981	0.0860116	-2.8142
GstD7	-0.910239	0.587981	-2.81644	0.00489089	0.0860116	-2.81413
CG43153	-0.830627	-1.12616	-2.8161	0.00489603	0.0860116	-2.8138
CG17145	-0.934182	-0.548532	-2.81602	0.00489828	0.0860116	-2.81365
lncRNA:CR44517	-0.787958	-0.61553	-2.81533	0.00491416	0.0860116	-2.81261
asRNA:CR45143	-0.825203	-0.681187	-2.81481	0.00491843	0.0860116	-2.81233
lncRNA:CR40719	-0.804602	-1.21853	-2.81435	0.00492247	0.0860116	-2.81206
asRNA:CR43609	-0.826828	-1.27735	-2.81317	0.00494066	0.0860116	-2.81088
snoRNA:Me28S-U1130	-0.823604	-1.23878	-2.81311	0.00494145	0.0860116	-2.81083
E(spl)m8-HLH	-0.883051	-1.04812	-2.81294	0.00494607	0.0860116	-2.81053
CG32299	-0.827459	-1.3156	-2.81275	0.00494725	0.0860116	-2.81045
trnS1	-0.876906	-1.07545	-2.81268	0.00494877	0.0860116	-2.81035
lncRNA:CR45176	-0.823971	-1.30993	-2.81211	0.00495715	0.0860116	-2.80981
asRNA:CR45928	-0.743484	-0.619612	-2.81177	0.00496607	0.0860116	-2.80923
CG33096	-0.755503	0.713243	-2.81084	0.00497821	0.0860116	-2.80844
snoRNA:U31:54Ed	-0.854443	-1.13534	-2.8105	0.00498189	0.0860116	-2.8082
CR34311	-0.837808	-1.23391	-2.81038	0.0049834	0.0860116	-2.8081
tRNA:Lys-CTT-1-12	-0.836273	-1.26739	-2.81037	0.00498353	0.0860116	-2.8081
tRNA:Trp-CCA-1-1	-0.83052	-1.2835	-2.81036	0.00498378	0.0860116	-2.80808
CR45548	-0.823553	-1.30635	-2.81032	0.00498473	0.0860116	-2.80802
CG42307	-0.841473	-1.24246	-2.81024	0.00498633	0.0860116	-2.80792
lncRNA:CR45672	-0.826357	-1.31505	-2.80993	0.00499064	0.0860116	-2.80764
lncRNA:CR45696	-0.798199	-1.14024	-2.80963	0.00499571	0.0860116	-2.80731
lncRNA:CR45455	-0.818586	-1.0743	-2.80947	0.00499762	0.0860116	-2.80719
CG31030	0.768796	4.54336	2.81042	0.00499845	0.0860116	2.80713
lncRNA:CR44042	-0.714422	0.637261	-2.80966	0.00500083	0.0860116	-2.80698
Obp83a	1.01303	2.85866	2.80825	0.00501724	0.0860116	2.80592
lncRNA:CR46322	-0.753887	-0.656613	-2.80746	0.00503227	0.0860116	-2.80496
CG14329	-0.85512	0.431444	-2.80719	0.00503288	0.0860116	-2.80492
tRNA:Val-AAC-1-2	-0.826277	-1.30009	-2.80694	0.00503691	0.0860116	-2.80466
CR43240	-0.82277	-1.24265	-2.80661	0.0050419	0.0860116	-2.80434
pre-mod(mdg4)-E	-0.818177	-1.2657	-2.80641	0.00504506	0.0860116	-2.80414
CG33124	-0.793357	-0.670651	-2.8062	0.00505239	0.0860116	-2.80367
tRNA:Arg-CCT-1-2	-0.822679	-1.14327	-2.80571	0.00505671	0.0860116	-2.8034
tRNA:Arg-ACG-1-6	-0.828582	-1.2884	-2.80413	0.00508082	0.0860116	-2.80186
CG15547	0.871518	3.57718	2.8042	0.0050811	0.0860116	2.80185
lncRNA:CR45368	-0.820635	-1.25	-2.8034	0.00509225	0.0860116	-2.80114
Sgs8	-0.814075	-1.0767	-2.80328	0.00509463	0.0860116	-2.80099
snoRNA:Me28S-G2173	-0.752138	-0.600827	-2.80465	0.00509684	0.0860116	-2.80085
CG17562	-0.959097	2.94139	-2.80367	0.00509841	0.0860116	-2.80075
snoRNA:M	-0.822755	-1.31626	-2.80297	0.00509946	0.0860116	-2.80068
CG42529	-0.824912	-1.31102	-2.8029	0.00510049	0.0860116	-2.80062
tRNA:Val-CAC-2-1	-0.825929	-1.30291	-2.8028	0.00510189	0.0860116	-2.80053
asRNA:CR45701	-0.826416	-1.2701	-2.80234	0.00510902	0.0860116	-2.80008
tRNA:iMet-CAT-1-3	-0.83132	-1.27069	-2.80153	0.00512181	0.0860116	-2.79927
Pmi	-0.826493	-1.28748	-2.80141	0.0051239	0.0860116	-2.79914
asRNA:CR45445	-0.82317	-1.30216	-2.80099	0.0051306	0.0860116	-2.79872
pre-rRNA:CR45846	-0.85708	-1.19829	-2.80072	0.00513498	0.0860116	-2.79844
CG14455	-0.754742	-1.0157	-2.80062	0.00513815	0.0860116	-2.79824
tRNA:Met-CAT-1-3	-0.828356	-1.28705	-2.80043	0.00513927	0.0860116	-2.79817
lncRNA:CR45669	-0.795744	-0.308774	-2.80034	0.00514232	0.0860116	-2.79798
tRNA:Val-CAC-2-3	-0.827494	-1.28948	-2.80007	0.005145	0.0860116	-2.79781
tRNA:Ala-AGC-2-3	-0.825602	-1.30197	-2.79998	0.00514653	0.0860116	-2.79772
trnM	-0.931924	-0.770785	-2.80032	0.00514657	0.0860116	-2.79771
CR33496	-0.827373	-1.29925	-2.79895	0.00516297	0.0860116	-2.79669
tRNA:Arg-TCG-3-2	-0.825302	-1.30938	-2.79886	0.00516442	0.0860116	-2.7966
CR44659	-0.826211	-1.21125	-2.79838	0.00517185	0.0860116	-2.79613
CG34001	-0.639776	1.36554	-2.79865	0.00517596	0.0860116	-2.79587
snoRNA:Psi28S-2442a	-0.735698	0.0939037	-2.7981	0.00518116	0.0860116	-2.79555
5SrRNA:CR33451	-0.822183	-1.31644	-2.79767	0.00518355	0.0860116	-2.7954
asRNA:CR44106	-0.836136	-1.26792	-2.79737	0.00518886	0.0860116	-2.79507
CG46193	-0.820324	-1.31181	-2.79733	0.00518891	0.0860116	-2.79507
CG43618	-0.829934	-1.26534	-2.79731	0.00518905	0.0860116	-2.79506
CG14492	-0.794718	-1.04044	-2.79673	0.00520065	0.0860116	-2.79434
asRNA:CR46020	-0.823467	-1.31417	-2.79606	0.00520937	0.0860116	-2.79379
CG34312	-0.825401	-1.15433	-2.79602	0.00521007	0.0860116	-2.79375
CR45946	-0.817215	-1.30404	-2.79584	0.00521268	0.0860116	-2.79359
lncRNA:CR44443	-0.836815	-1.12471	-2.79562	0.00521655	0.0860116	-2.79335
lncRNA:CR45370	-0.82129	-1.14395	-2.79541	0.00522005	0.0860116	-2.79313
CG34443	-0.823316	-1.13071	-2.79459	0.00523344	0.0860116	-2.7923
His1:CG33813	-0.822543	-1.31885	-2.79452	0.00523409	0.0860116	-2.79226
CG14332	-0.800275	-1.1699	-2.79451	0.00523432	0.0860116	-2.79225
Xport-B	-0.823246	-1.29377	-2.79393	0.00524366	0.0860116	-2.79167
lncRNA:CR45718	-0.822265	-1.29295	-2.79385	0.00524477	0.0860116	-2.7916
CG33268	-0.826248	-1.26417	-2.79369	0.00524726	0.0860116	-2.79145
tRNA:Asp-GTC-1-7	-0.822635	-1.29583	-2.79357	0.00524926	0.0860116	-2.79133
Or22b	-0.663813	-0.209392	-2.79391	0.00525633	0.0860116	-2.79089
CG31131	-0.82137	-1.3079	-2.79315	0.00525635	0.0860116	-2.79089
CR46159	-0.820857	-1.31984	-2.79314	0.00525649	0.0860116	-2.79088
CR46173	-0.820118	-1.31912	-2.79264	0.00526465	0.0860116	-2.79038
E(spl)mgamma-HLH	-0.872412	-0.669814	-2.79321	0.00526634	0.0860116	-2.79027
5SrRNA-Psi:CR33356	-0.820291	-1.31671	-2.79219	0.00527188	0.0860116	-2.78993
lncRNA:CR45318	-0.819245	-1.28433	-2.7921	0.00527318	0.0860116	-2.78985
His2B:CG33882	-0.819132	-1.30066	-2.79189	0.00527659	0.0860116	-2.78964
CR46155	-0.81785	-1.31159	-2.79178	0.00527852	0.0860116	-2.78953
tRNA:Gln-TTG-1-3	-0.821375	-1.27913	-2.79175	0.0052787	0.0860116	-2.78952
CG31253	-0.82009	-1.3092	-2.79158	0.00528175	0.0860116	-2.78933
CR44079	-0.835009	-0.892921	-2.79162	0.00528343	0.0860116	-2.78923
CR46181	-0.817883	-1.31475	-2.79114	0.0052889	0.0860116	-2.78889
CG43924	-0.820522	-1.31835	-2.7908	0.00529449	0.0860116	-2.78855
tRNA:Lys-TTT-2-1	-0.81837	-1.3075	-2.79076	0.00529513	0.0860116	-2.78851
CR46162	-0.819277	-1.3193	-2.79023	0.00530375	0.0860116	-2.78798
tRNA:Gly-TCC-1-4	-0.829934	-1.24628	-2.79013	0.0053051	0.0860116	-2.7879
gprs	0.759392	3.6533	2.79061	0.00530876	0.0860116	2.78768
CG11581	-0.847614	-1.08332	-2.78976	0.00531114	0.0860116	-2.78753
5SrRNA:CR33445	-0.81915	-1.31738	-2.78968	0.00531285	0.0860116	-2.78743
CG13560	-0.833036	-1.13712	-2.78966	0.00531332	0.0860116	-2.7874
CG11911	-1.10209	4.50245	-2.79035	0.0053148	0.0860116	-2.78731
CG33643	-0.633698	-0.350347	-2.79022	0.00531584	0.0860116	-2.78724
CR46154	-0.817299	-1.31132	-2.78947	0.00531624	0.0860116	-2.78722
CG10182	-1.13145	1.08864	-2.78924	0.00531991	0.0860116	-2.787
asRNA:CR46069	-0.811639	-1.11881	-2.78895	0.00532507	0.0860116	-2.78668
asRNA:CR44896	-0.820413	-1.31773	-2.78866	0.00532947	0.0860116	-2.78641
lncRNA:CR45556	-0.759736	-0.680602	-2.78878	0.00533142	0.0860116	-2.7863
p24-2	-0.81977	-1.3202	-2.78813	0.00533824	0.0860116	-2.78588
Or88a	-0.809477	-1.2451	-2.7881	0.00533829	0.0860116	-2.78588
CG32249	-0.839753	-1.16872	-2.78805	0.0053394	0.0860116	-2.78581
CG12517	-1.08531	-0.0147403	-2.78811	0.00534316	0.0860116	-2.78558
asRNA:CR44818	-0.818118	-1.31957	-2.78693	0.00535795	0.0860116	-2.78469
shi	0.553922	7.65624	2.7875	0.00536119	0.0860116	2.78449
snoRNA:Me28S-A992	-0.847778	-1.01208	-2.78627	0.00537072	0.0860116	-2.78391
asRNA:CR45195	-0.822787	-1.26314	-2.78599	0.00537331	0.0860116	-2.78376
CG13407	-0.794366	-1.01103	-2.78557	0.0053826	0.0860116	-2.7832
Ste:CG33246	-0.817672	-1.31043	-2.78516	0.00538711	0.0860116	-2.78293
Pal2	0.780009	4.7683	2.78581	0.00539012	0.0860116	2.78274
CG33483	-0.803861	-0.882113	-2.78507	0.00539049	0.0860116	-2.78272
asRNA:CR44850	-0.814108	-1.2809	-2.78489	0.00539147	0.0860116	-2.78266
tRNA:Lys-TTT-2-2	-0.817702	-1.31796	-2.78478	0.00539345	0.0860116	-2.78254
vnc	-0.820075	-1.31492	-2.78427	0.00540204	0.0860116	-2.78203
5SrRNA:CR33396	-0.819409	-1.31707	-2.78426	0.00540218	0.0860116	-2.78202
CG15308	-0.816863	-1.23244	-2.78411	0.00540441	0.0860116	-2.78189
CG33271	-0.832631	-1.11335	-2.78394	0.00540807	0.0860116	-2.78167
CG7606	-0.827315	-1.10221	-2.78394	0.00540845	0.0860116	-2.78164
Gr64d	-0.818344	-1.3181	-2.78331	0.00541795	0.0860116	-2.78107
CR41507	-0.707641	-0.366002	-2.78386	0.00542006	0.0860116	-2.78095
ppk19	-0.855026	-0.174544	-2.78355	0.00542259	0.0860116	-2.7808
lncRNA:CR45950	-0.820161	-1.29619	-2.78256	0.00543036	0.0860116	-2.78033
asRNA:CR45871	-0.818831	-1.31371	-2.78245	0.00543218	0.0860116	-2.78022
Sdic3	-0.81678	-1.31336	-2.78238	0.00543351	0.0860116	-2.78014
SdicA	-0.81678	-1.31336	-2.78238	0.00543351	0.0860116	-2.78014
CG16775	-1.02591	2.32223	-2.78232	0.00543961	0.0860116	-2.77978
CG14088	-0.81264	-1.16026	-2.782	0.00543976	0.0860116	-2.77977
CG33766	-0.823822	-1.21888	-2.78184	0.00544211	0.0860116	-2.77963
asRNA:CR43467	-0.814065	-1.28861	-2.78169	0.00544486	0.0860116	-2.77946
Ste:CG33243	-0.817288	-1.31644	-2.78139	0.00544997	0.0860116	-2.77916
CR46169	-0.814866	-1.31078	-2.7812	0.00545307	0.0860116	-2.77898
lncRNA:CR46220	-0.80202	-0.947832	-2.78124	0.00545482	0.0860116	-2.77887
tRNA:Thr-AGT-1-3	-0.817671	-1.30532	-2.78084	0.00545908	0.0860116	-2.77862
CG33689	-0.761843	-0.968877	-2.78089	0.0054621	0.0860116	-2.77844
CanB	0.715647	3.92526	2.78089	0.00547366	0.0860116	2.77775
tRNA:Glu-TTC-1-6	-0.816572	-1.29276	-2.77992	0.00547454	0.0860116	-2.7777
lncRNA:CR44451	-0.82921	-1.17971	-2.7798	0.00547652	0.0860116	-2.77758
CG9040	-0.763845	-0.857533	-2.7799	0.0054799	0.0860116	-2.77738
lncRNA:CR44787	-0.798669	-1.12767	-2.77961	0.00548059	0.0860116	-2.77734
tRNA:Arg-ACG-1-8	-0.817621	-1.29233	-2.77918	0.00548697	0.0860116	-2.77696
CG42560	-0.819641	-1.30746	-2.77903	0.00548954	0.0860116	-2.77681
snoRNA:U14:30Ea	-0.825101	-0.795834	-2.77939	0.00549161	0.0860116	-2.77669
Sgs5	-0.825234	-1.21587	-2.77821	0.00550314	0.0860116	-2.776
Ir7e	-0.851025	-1.17512	-2.77799	0.00550691	0.0860116	-2.77578
snoRNA:Me28S-G3081a	-0.857327	-0.784701	-2.77822	0.00551295	0.0860116	-2.77543
CR43361	-0.814257	-1.31743	-2.77755	0.0055147	0.0860116	-2.77532
CG4597	-0.817996	-1.17465	-2.77751	0.00551508	0.0860116	-2.7753
lncRNA:CR44100	-0.747021	-0.985844	-2.77766	0.00551609	0.0860116	-2.77524
asRNA:CR45468	-0.729364	-0.78262	-2.77696	0.00552977	0.0860116	-2.77444
snoRNA:U31:54Eb	-0.836068	-1.2209	-2.77624	0.00553648	0.0860116	-2.77404
CR33487	-0.814545	-1.31871	-2.77625	0.00553665	0.0860116	-2.77403
lncRNA:CR45709	-0.848742	-1.16041	-2.77622	0.00553679	0.0860116	-2.77402
CR43211	-0.815982	-1.31569	-2.77616	0.00553825	0.0860116	-2.77394
lncRNA:CR45443	-0.816829	-1.31957	-2.77609	0.00553945	0.0860116	-2.77387
tRNA:Gln-CTG-4-1	-0.818721	-1.28082	-2.77566	0.00554646	0.0860116	-2.77345
CG18269	-0.705693	-0.823157	-2.77607	0.00555268	0.0860116	-2.77309
CR43385	-0.81539	-1.31621	-2.77525	0.00555373	0.0860116	-2.77303
asRNA:CR46266	-0.81615	-1.31524	-2.77516	0.00555526	0.0860116	-2.77294
CG13078	-0.876676	-0.286154	-2.77525	0.00555885	0.0860116	-2.77273
tRNA:Ser-AGA-3-1	-0.837523	-1.20966	-2.77491	0.00555908	0.0860116	-2.77271
Tep2	0.692839	6.58496	2.77516	0.00556568	0.0860116	2.77233
CR46272	-0.813975	-1.31898	-2.77453	0.00556591	0.0860116	-2.77232
Or49b	-0.769147	-0.717776	-2.7747	0.00556638	0.0860116	-2.77229
CG12256	-0.811196	-1.21255	-2.77443	0.00556737	0.0860116	-2.77223
CR44839	-0.811178	-1.24473	-2.77424	0.00557055	0.0860116	-2.77204
2SrRNA-Psi:CR45850	-0.815633	-1.31895	-2.77421	0.00557135	0.0860116	-2.772
asRNA:CR43891	-0.815141	-1.31876	-2.7742	0.00557158	0.0860116	-2.77198
CG33463	-0.773775	-0.954257	-2.77422	0.0055738	0.0860116	-2.77185
Urm1	-0.620536	2.1022	-2.77479	0.00557563	0.0860116	-2.77175
CG44243	-0.824619	-1.28618	-2.77393	0.00557622	0.0860116	-2.77171
Cyp4d14	-0.818406	-1.30351	-2.77385	0.00557761	0.0860116	-2.77163
tRNA:Glu-CTC-3-5	-0.816058	-1.3177	-2.77372	0.00557969	0.0860116	-2.77151
Ugt307A1	-0.792633	-0.418495	-2.77551	0.00557981	0.0860116	-2.7715
asRNA:CR45202	-0.816221	-1.31114	-2.77369	0.00558038	0.0860116	-2.77147
Or33b	-0.826945	-1.10613	-2.77368	0.00558106	0.0860116	-2.77143
trnF	-0.89078	-1.00505	-2.77327	0.00559045	0.0860116	-2.77088
CG32762	-0.849401	-1.02617	-2.77306	0.00559105	0.0860116	-2.77085
ng3	-0.780782	-0.963937	-2.77208	0.0056105	0.0860116	-2.76972
tRNA:Glu-CTC-3-7	-0.818443	-1.30987	-2.77191	0.00561069	0.0860116	-2.76971
CG32500	-0.814703	-1.3135	-2.77184	0.00561194	0.0860116	-2.76963
His-Psi:CR31616	-0.815514	-1.31845	-2.77184	0.00561194	0.0860116	-2.76963
asRNA:CR46068	-0.805859	-1.18648	-2.77178	0.00561266	0.0860116	-2.76959
His1:CG33843	-0.814522	-1.31903	-2.77171	0.00561419	0.0860116	-2.7695
snoRNA:Me18S-G642	-0.814999	-1.316	-2.77043	0.00563625	0.0860116	-2.76823
tRNA:Gly-GCC-1-4	-0.815548	-1.31497	-2.77033	0.00563793	0.0860116	-2.76813
CG4174	-0.814468	-1.31903	-2.77029	0.00563867	0.0860116	-2.76809
CR41504	-0.774225	-0.995155	-2.7703	0.00563881	0.0860116	-2.76808
lncRNA:CR45540	-0.840889	-1.02792	-2.77023	0.00563948	0.0860116	-2.76804
Ilp4	-0.783178	-0.653657	-2.77117	0.0056416	0.0860116	-2.76792
SdicB	-0.818929	-1.3021	-2.76993	0.00564483	0.0860116	-2.76773
lncRNA:CR46148	-0.711866	-0.626445	-2.76991	0.00565435	0.0860116	-2.76718
2SrRNA-Psi:CR45858	-0.815819	-1.3135	-2.76923	0.00565705	0.0860116	-2.76702
snoRNA:Me28S-C3227b	-0.96804	-0.707373	-2.7692	0.00565725	0.0860116	-2.76701
asRNA:CR46038	-0.813854	-1.31984	-2.76911	0.00565912	0.0860116	-2.76691
snoRNA:Me28S-U2134b	-0.790864	-0.828511	-2.76938	0.00565998	0.0860116	-2.76686
tRNA:Ser-AGA-2-1	-0.81245	-0.849374	-2.76973	0.00566006	0.0860116	-2.76685
CG18478	-0.814628	-1.31599	-2.76898	0.00566137	0.0860116	-2.76678
asRNA:CR46104	-0.81619	-0.992398	-2.76888	0.00566376	0.0860116	-2.76664
tRNA:His-GTG-1-1	-0.818897	-1.28324	-2.76872	0.00566569	0.0860116	-2.76653
trnD	-0.818964	-1.30262	-2.76862	0.00566762	0.0860116	-2.76642
CG30480	-0.816806	-1.30969	-2.76846	0.00567039	0.0860116	-2.76626
tinc	0.783326	3.57991	2.76903	0.00567082	0.0860116	2.76623
lncRNA:CR45165	-0.817787	-1.24331	-2.76807	0.00567684	0.0860116	-2.76589
CG15927	-0.660369	-0.497056	-2.76895	0.00568225	0.0860116	-2.76558
lncRNA:CR43834	-0.929473	-0.692114	-2.76829	0.00568373	0.0860116	-2.76549
CG31827	-0.814236	-1.31518	-2.76766	0.00568434	0.0860116	-2.76546
Tim10	-0.814209	-1.31698	-2.76699	0.00569599	0.0860116	-2.76479
CR43378	-0.813812	-1.31197	-2.76677	0.00569977	0.0860116	-2.76457
2SrRNA-Psi:CR40677	-0.813199	-1.3201	-2.76664	0.00570198	0.0860116	-2.76444
tRNA:Arg-TCG-2-1	-0.818196	-1.29709	-2.76661	0.0057025	0.0860116	-2.76442
lncRNA:CR45592	-0.812862	-1.31912	-2.76657	0.00570325	0.0860116	-2.76437
snoRNA:Or-CD11b	-0.814234	-1.31662	-2.76654	0.00570381	0.0860116	-2.76434
trnT	-0.815312	-1.31278	-2.76645	0.00570541	0.0860116	-2.76425
CG44094	-0.817522	-1.22791	-2.76624	0.00570874	0.0860116	-2.76406
CG32820	-0.813571	-1.28023	-2.76614	0.00571061	0.0860116	-2.76395
lncRNA:CR40947	-0.810129	-1.3114	-2.76586	0.00571564	0.0860116	-2.76366
5SrRNA:CR33353	-0.816253	-1.29809	-2.76564	0.00571943	0.0860116	-2.76345
lncRNA:CR45640	-0.819048	-1.26051	-2.76536	0.00572425	0.0860116	-2.76317
tRNA:Gln-CTG-3-1	-0.820029	-1.16308	-2.76522	0.0057266	0.0860116	-2.76304
tRNA:Leu-CAG-1-8	-0.81416	-1.26584	-2.76519	0.00572708	0.0860116	-2.76301
Bsg25D	0.533069	5.90532	2.76514	0.00572786	0.0860116	2.76297
CG30047	-0.80312	2.49203	-2.76555	0.00572882	0.0860116	-2.76291
Spt-I	-0.819965	-1.28367	-2.76511	0.00572887	0.0860116	-2.76291
CR42499	-0.809288	-1.30055	-2.76506	0.00572977	0.0860116	-2.76286
CG34357	0.741958	3.11885	2.76566	0.00573005	0.0860116	2.76284
trnN	-0.819987	-1.3007	-2.765	0.00573071	0.0860116	-2.7628
His2A:CG31618	-0.812574	-1.32037	-2.76473	0.00573552	0.0860116	-2.76253
kappaB-Ras	-0.812462	-1.31966	-2.7646	0.00573779	0.0860116	-2.7624
5SrRNA:CR33369	-0.812246	-1.31108	-2.76458	0.00573803	0.0860116	-2.76239
CG10474	-0.821422	-1.11836	-2.76442	0.00574073	0.0860116	-2.76223
5.8SrRNA-Psi:CR45849	-0.812011	-1.3193	-2.76431	0.0057429	0.0860116	-2.76211
lncRNA:CR45626	-0.836325	-1.04005	-2.7642	0.00574445	0.0860116	-2.76202
His2A:CG33808	-0.811786	-1.31912	-2.76421	0.0057446	0.0860116	-2.76201
CR46168	-0.81211	-1.32064	-2.76404	0.00574766	0.0860116	-2.76184
CG32819	-0.812296	-1.31957	-2.76395	0.00574922	0.0860116	-2.76175
asRNA:CR44996	-0.812411	-1.31876	-2.76384	0.00575116	0.0860116	-2.76164
tRNA:Gly-GCC-1-11	-0.809042	-1.26716	-2.76378	0.00575176	0.0860116	-2.76161
Gr64e	-0.811737	-1.31984	-2.76362	0.005755	0.0860116	-2.76142
tRNA:Ala-CGC-1-1	-0.737628	-0.953658	-2.76375	0.00575737	0.0860116	-2.76129
trnW	-0.832442	-1.2514	-2.76346	0.00575819	0.0860116	-2.76124
asRNA:CR31144	-0.813167	-1.31853	-2.76342	0.00575851	0.0860116	-2.76122
5SrRNA:CR33405	-0.812083	-1.31984	-2.76341	0.00575867	0.0860116	-2.76122
tRNA:Arg-ACG-1-5	-0.78928	-1.06921	-2.76346	0.00575868	0.0860116	-2.76121
pre-rRNA:CR45847	-0.788562	-0.956714	-2.76358	0.00575989	0.0860116	-2.76115
CG45492	-0.811719	-1.32064	-2.76327	0.0057611	0.0860116	-2.76108
CR43383	-0.811882	-1.32064	-2.76297	0.00576631	0.0860116	-2.76078
CR43384	-0.811882	-1.32064	-2.76297	0.00576631	0.0860116	-2.76078
His-Psi:CR31615	-0.812157	-1.3198	-2.76295	0.00576668	0.0860116	-2.76076
CG33502	-0.811696	-1.32064	-2.7628	0.00576932	0.0860116	-2.76061
Ssl2	-0.83737	-1.20387	-2.76277	0.00577062	0.0860116	-2.76054
lncRNA:CR46207	-0.710832	-0.839089	-2.76307	0.00577085	0.0860116	-2.76053
CG34234	-0.812448	-1.31862	-2.76266	0.00577194	0.0860116	-2.76046
trnR	-0.949708	-0.485281	-2.76307	0.005772	0.0860116	-2.76046
5SrRNA:CR33412	-0.812031	-1.32064	-2.7626	0.00577291	0.0860116	-2.76041
CG45488	-0.813236	-1.31837	-2.76257	0.0057734	0.0860116	-2.76038
scaRNA:MeU1:95C-A24	-0.81271	-1.30569	-2.76256	0.00577344	0.0860116	-2.76038
5SrRNA:CR33390	-0.812291	-1.31953	-2.76253	0.0057741	0.0860116	-2.76034
asRNA:CR45213	-0.811666	-1.32064	-2.76244	0.00577572	0.0860116	-2.76025
asRNA:CR43824	-0.811851	-1.31939	-2.76244	0.00577573	0.0860116	-2.76025
5SrRNA:CR33422	-0.812019	-1.32064	-2.76239	0.00577653	0.0860116	-2.7602
ms(3)76Ca	-0.812467	-1.31652	-2.76237	0.00577695	0.0860116	-2.76018
Est-P	-0.81199	-1.3193	-2.76234	0.00577748	0.0860116	-2.76015
lncRNA:CR46336	-0.834513	-1.22386	-2.76222	0.00577933	0.0860116	-2.76005
asRNA:CR44067	-0.812494	-1.31926	-2.76222	0.00577967	0.0860116	-2.76003
5SrRNA:CR33423	-0.81201	-1.32064	-2.76218	0.00578036	0.0860116	-2.75999
CR16735	-0.827793	-1.17098	-2.76215	0.00578063	0.0860116	-2.75997
His2A:CG33865	-0.812009	-1.32064	-2.76205	0.00578256	0.0860116	-2.75986
alpha-Catr	0.712481	3.10265	2.76274	0.00578268	0.0860116	2.75986
asRNA:CR44958	-0.81192	-1.3201	-2.76203	0.00578297	0.0860116	-2.75984
His1:CG31617	-0.811599	-1.32064	-2.76203	0.005783	0.0860116	-2.75984
asRNA:CR44990	-0.811222	-1.31925	-2.76201	0.0057834	0.0860116	-2.75982
asRNA:CR44021	-0.812175	-1.3201	-2.76198	0.00578385	0.0860116	-2.75979
CG33703	-0.813513	-1.09965	-2.76178	0.0057879	0.0860116	-2.75956
asRNA:CR43477	-0.811672	-1.32037	-2.7617	0.00578876	0.0860116	-2.75951
CG11699	-0.811628	-1.32037	-2.76169	0.00578902	0.0860116	-2.7595
asRNA:CR44989	-0.811823	-1.3201	-2.76165	0.00578974	0.0860116	-2.75946
asRNA:CR44704	-0.598371	-0.405426	-2.76262	0.00578977	0.0860116	-2.75946
asRNA:CR46058	-0.814353	-1.31261	-2.76158	0.00579084	0.0860116	-2.7594
lncRNA:CR44118	-0.811657	-1.32064	-2.76158	0.00579094	0.0860116	-2.75939
asRNA:CR44972	-0.811663	-1.32064	-2.76155	0.00579148	0.0860116	-2.75936
CG14930	-0.811889	-1.3201	-2.76148	0.00579267	0.0860116	-2.75929
asRNA:CR44969	-0.812207	-1.3193	-2.76148	0.00579277	0.0860116	-2.75929
asRNA:CR45001	-0.811692	-1.32064	-2.76142	0.00579375	0.0860116	-2.75923
asRNA:CR45818	-0.811651	-1.3202	-2.7614	0.00579406	0.0860116	-2.75921
CG31542	-0.811574	-1.32064	-2.76136	0.0057949	0.0860116	-2.75917
CG45491	-0.811626	-1.32064	-2.76134	0.00579514	0.0860116	-2.75915
asRNA:CR46097	-0.811771	-1.32037	-2.76126	0.00579659	0.0860116	-2.75907
CR46190	-0.811518	-1.32064	-2.76125	0.00579668	0.0860116	-2.75907
tRNA:Arg-TCG-4-1	-0.80839	-1.25854	-2.76122	0.00579692	0.0860116	-2.75905
His3:CG33818	-0.811166	-1.3201	-2.76114	0.0057987	0.0860116	-2.75895
CG42559	-0.811555	-1.32064	-2.76108	0.00579983	0.0860116	-2.75889
asRNA:CR45163	-0.811522	-1.32064	-2.76091	0.00580284	0.0860116	-2.75872
CR33491	-0.81115	-1.3201	-2.76081	0.00580458	0.0860116	-2.75862
CR46177	-0.811175	-1.31993	-2.76077	0.00580519	0.0860116	-2.75859
CR46176	-0.811528	-1.32046	-2.76072	0.00580608	0.0860116	-2.75854
lncRNA:CR46337	-0.811088	-1.32064	-2.76066	0.00580717	0.0860116	-2.75848
CR46163	-0.810765	-1.3201	-2.76065	0.00580742	0.0860116	-2.75846
asRNA:CR44169	-0.811503	-1.32064	-2.76057	0.00580875	0.0860116	-2.75839
lncRNA:CR44117	-0.811094	-1.32046	-2.76055	0.00580918	0.0860116	-2.75836
CR46183	-0.811081	-1.32037	-2.76053	0.00580958	0.0860116	-2.75834
CR46179	-0.811393	-1.31942	-2.76049	0.00581028	0.0860116	-2.7583
lncRNA:CR44657	-0.803326	-0.957752	-2.76057	0.00581091	0.0860116	-2.75826
5SrRNA:CR33358	-0.811472	-1.32037	-2.76035	0.00581271	0.0860116	-2.75816
asRNA:CR43728	-0.811482	-1.32064	-2.76034	0.00581295	0.0860116	-2.75815
Ir11a	-0.804261	-0.943454	-2.76033	0.00581318	0.0860116	-2.75814
CR46184	-0.811057	-1.32037	-2.76024	0.00581459	0.0860116	-2.75806
CR46187	-0.811107	-1.3201	-2.76011	0.00581705	0.0860116	-2.75792
lncRNA:CR46242	-0.714499	-0.891155	-2.76039	0.00581818	0.0860116	-2.75786
asRNA:CR45015	-0.811649	-1.3201	-2.75999	0.00581909	0.0860116	-2.75781
CR43096	-0.811636	-1.19809	-2.75987	0.00582088	0.0860116	-2.7577
CG43923	-0.810718	-1.31853	-2.75983	0.0058219	0.0860116	-2.75765
lncRNA:CR45184	-0.81114	-1.32037	-2.75976	0.00582315	0.0860116	-2.75758
lncRNA:CR45803	-0.81149	-1.31984	-2.75974	0.00582346	0.0860116	-2.75756
5SrRNA:CR33444	-0.810984	-1.32064	-2.75972	0.00582397	0.0860116	-2.75753
asRNA:CR45268	-0.811383	-1.31301	-2.75958	0.00582639	0.0860116	-2.75739
CG45770	-0.810971	-1.32064	-2.75953	0.00582727	0.0860116	-2.75735
Ste:CG33242	-0.81059	-1.32037	-2.75951	0.00582767	0.0860116	-2.75732
asRNA:CR45130	-0.810958	-1.32064	-2.7594	0.00582955	0.0860116	-2.75722
pre-rRNA:CR45856	-0.946642	-0.110358	-2.75939	0.00582955	0.0860116	-2.75722
CG33057	-0.810951	-1.32064	-2.7593	0.00583129	0.0860116	-2.75712
CR46182	-0.811556	-1.32037	-2.75926	0.00583199	0.0860116	-2.75708
CG14915	-0.808631	-1.31167	-2.75926	0.00583204	0.0860116	-2.75708
tRNA:Ser-GCT-1-1	-0.815704	-1.29388	-2.7591	0.00583476	0.0860116	-2.75693
obst-I	-0.811525	-1.31805	-2.75901	0.00583651	0.0860116	-2.75683
CG17198	-0.810831	-1.3201	-2.75892	0.00583811	0.0860116	-2.75674
Ste:CG33238	-0.810687	-1.3193	-2.7589	0.00583841	0.0860116	-2.75672
Su(Ste):CR42406	-0.810619	-1.31993	-2.7589	0.00583846	0.0860116	-2.75672
tRNA:Ser-AGA-2-3	-0.823978	-1.13803	-2.75884	0.0058392	0.0860116	-2.75668
CR46161	-0.811402	-1.32046	-2.75871	0.00584194	0.0860116	-2.75652
CG7798	-0.808902	-1.2985	-2.75866	0.00584257	0.0860116	-2.75649
His2B:CG33904	-0.81061	-1.31984	-2.75865	0.00584288	0.0860116	-2.75647
lncRNA:CR44898	-0.810501	-1.32037	-2.75838	0.00584774	0.0860116	-2.7562
asRNA:CR43786	-0.810992	-1.3202	-2.75835	0.00584823	0.0860116	-2.75617
asRNA:CR44228	-0.810596	-1.32037	-2.75818	0.00585141	0.0860116	-2.75599
CR46189	-0.811337	-1.32064	-2.75803	0.005854	0.0860116	-2.75585
5SrRNA:CR33370	-0.81077	-1.31933	-2.75794	0.00585561	0.0860116	-2.75576
asRNA:CR45367	-0.811767	-1.31978	-2.75793	0.00585571	0.0860116	-2.75575
Npc2e	-0.833624	-1.23418	-2.75792	0.00585616	0.0860116	-2.75573
snRNA:U4:25F	-0.810936	-1.32037	-2.75758	0.00586206	0.0860116	-2.7554
CG13004	-0.715298	-0.506135	-2.75851	0.00586875	0.0860116	-2.75503
CG17490	-0.813465	-1.14961	-2.75699	0.00587249	0.0860116	-2.75482
CR40282	-0.808189	-1.30107	-2.75699	0.00587249	0.0860116	-2.75482
CG15353	-0.929688	-0.818191	-2.75686	0.00587559	0.0860116	-2.75464
asRNA:CR45663	-0.811206	-1.30895	-2.75627	0.00588538	0.0860116	-2.7541
CR45776	-0.809572	-1.31984	-2.75598	0.00589072	0.0860116	-2.7538
lncRNA:CR43641	-0.744451	-0.206659	-2.75604	0.00589107	0.0860116	-2.75378
CG31835	-0.811113	-1.3198	-2.75572	0.0058954	0.0860116	-2.75354
asRNA:CR45160	-0.810134	-1.31368	-2.75536	0.00590192	0.0860116	-2.75318
CG33922	-0.804323	-1.17496	-2.75523	0.00590415	0.0860116	-2.75306
term	-0.892263	-0.879206	-2.75579	0.0059064	0.0860116	-2.75293
CR41519	-0.810269	-1.31868	-2.75499	0.00590848	0.0860116	-2.75282
CG42585	-0.810897	-1.31962	-2.75498	0.0059087	0.0860116	-2.75281
asRNA:CR46107	-0.812453	-1.27165	-2.75486	0.00591062	0.0860116	-2.7527
CR32011	-0.802688	-1.07679	-2.7549	0.00591109	0.0860116	-2.75267
CG42512	-0.8114	-1.31677	-2.75474	0.00591301	0.0860116	-2.75257
lncRNA:CR46080	-0.809246	-1.3193	-2.75468	0.00591406	0.0860116	-2.75251
asRNA:CR43429	-0.808582	-1.29876	-2.75417	0.00592324	0.0860116	-2.752
CG13000	-0.647208	-0.475062	-2.75523	0.00592539	0.0860116	-2.75188
Cpr50Ca	-0.752383	0.0709879	-2.75409	0.0059339	0.0860116	-2.75141
CG18557	-0.725111	-0.599441	-2.75337	0.0059457	0.0860116	-2.75076
CG14418	-0.863782	-0.838377	-2.75279	0.00594984	0.0860116	-2.75053
asRNA:CR43471	-0.810883	-1.3168	-2.75263	0.00595112	0.0860116	-2.75046
snoRNA:Me28S-C3351	-0.828961	-0.854875	-2.75237	0.00595813	0.0860116	-2.75008
CG7950	-0.809252	-1.28896	-2.75223	0.00595835	0.0860116	-2.75006
snoRNA:U49:66Da	-0.752322	-0.606347	-2.75352	0.00595863	0.0860116	-2.75005
Mst77Y-9	-0.807824	-1.31876	-2.75219	0.00595912	0.0860116	-2.75002
CG30091	-0.832991	-0.763637	-2.75246	0.00596366	0.0860116	-2.74977
CG3257	0.775209	3.68301	2.75253	0.00596674	0.0860116	2.7496
Gr57a	-0.830299	-1.12853	-2.75136	0.00597388	0.0860116	-2.74921
CG14989	0.72421	6.44193	2.75188	0.0059826	0.0860116	2.74873
Cpr65Ax2	-0.81475	-1.31339	-2.75075	0.0059853	0.0860116	-2.74859
lncRNA:CR43949	-0.808605	-1.31948	-2.75051	0.00598969	0.0860116	-2.74835
Lcp65Ab2	-0.808054	-1.31782	-2.75046	0.00599062	0.0860116	-2.74829
Or67a	-0.736408	-0.647635	-2.75072	0.00599173	0.0860116	-2.74823
lncRNA:CR45734	-0.785464	-0.981096	-2.75034	0.00599238	0.0860116	-2.7482
tsg	-0.873169	-1.08826	-2.75039	0.005993	0.0860116	-2.74816
Cpr65Ax1	-0.814913	-1.31392	-2.75009	0.00599722	0.0860116	-2.74793
asRNA:CR45995	-0.808195	-1.31751	-2.75007	0.00599771	0.0860116	-2.74791
CG44956	-0.82317	-1.23168	-2.75003	0.00599808	0.0860116	-2.74789
Cyp4d2	-0.861291	-1.15769	-2.74998	0.00600127	0.0860116	-2.74771
lncRNA:CR45317	-0.808043	-1.31484	-2.74967	0.00600497	0.0860116	-2.74751
tRNA:Arg-TCG-3-3	-0.810417	-1.30095	-2.74953	0.0060075	0.0860116	-2.74737
tRNA:Thr-AGT-3-1Psi	-0.808331	-1.29705	-2.74862	0.00602397	0.0861736	-2.74647
CG42583	-0.792371	-1.19808	-2.74806	0.00603426	0.0862	-2.74591
CG6762	-0.710879	2.07002	-2.74796	0.00603611	0.0862	-2.74581
CG31780	-0.808052	-1.26075	-2.74691	0.00605557	0.0862111	-2.74476
tRNA:Met-CAT-1-4	-0.805519	-1.20815	-2.74681	0.00605719	0.0862111	-2.74467
CG42518	-0.807379	-1.3135	-2.74664	0.00606058	0.0862111	-2.74449
CG34196	-0.808419	-1.14815	-2.74619	0.00606908	0.0862111	-2.74403
CG12481	-0.819302	-1.19405	-2.74565	0.00607855	0.0862111	-2.74351
CG34267	-0.744507	-0.599947	-2.74627	0.00608472	0.0862111	-2.74318
CR46174	-0.806056	-1.31707	-2.7453	0.00608526	0.0862111	-2.74315
lncRNA:CR45679	-0.8001	-0.706679	-2.74523	0.00608691	0.0862111	-2.74306
CR41454	-0.807734	-1.19383	-2.74485	0.00609375	0.0862111	-2.74269
tRNA:Tyr-GTA-1-3	-0.806469	-1.26192	-2.74476	0.00609496	0.0862111	-2.74263
lncRNA:CR45572	-0.822193	-1.18139	-2.74441	0.00610185	0.0862111	-2.74226
lncRNA:CR46205	-0.735729	-0.910488	-2.74429	0.00610869	0.0862111	-2.74189
lncRNA:CR46197	-0.762174	-1.03264	-2.74408	0.00611034	0.0862111	-2.7418
CR45773	-0.805527	-1.31769	-2.74371	0.00611483	0.0862111	-2.74156
CR43217	-0.807029	-1.29839	-2.74209	0.00614469	0.0862111	-2.73996
CR46166	-0.804586	-1.31564	-2.74199	0.00614676	0.0862111	-2.73985
5SrRNA:CR33366	-0.805954	-1.31443	-2.74198	0.00614696	0.0862111	-2.73984
Ir7g	-0.658304	-0.424614	-2.74256	0.00615167	0.0862111	-2.73959
l(2)34Fc	-0.794811	-1.18035	-2.7416	0.00615379	0.0862111	-2.73947
tRNA:Asn-GTT-1-10	-0.810361	-1.28849	-2.7414	0.00615756	0.0862111	-2.73927
Ste:CG33247	-0.800007	-1.27632	-2.74129	0.00615952	0.0862111	-2.73917
Lcp9	-0.801144	-1.1871	-2.74127	0.00616002	0.0862111	-2.73914
Ir54a	-0.740132	-0.810768	-2.7409	0.00617726	0.0862111	-2.73822
CG18180	-1.18277	4.81848	-2.74063	0.00618595	0.0862111	-2.73776
lncRNA:CR45320	-0.7234	-0.801529	-2.74	0.00619122	0.0862111	-2.73748
Cul6	-0.671604	2.64643	-2.73943	0.00619545	0.0862111	-2.73725
Ir48a	-0.772735	-0.989366	-2.73951	0.0061955	0.0862111	-2.73725
tRNA:Met-CAT-1-2	-0.79249	-1.13414	-2.73912	0.00620073	0.0862111	-2.73697
CR46180	-0.804151	-1.31644	-2.7389	0.00620475	0.0862111	-2.73676
tRNA:Asp-GTC-1-6	-0.793347	-1.21232	-2.73864	0.00620922	0.0862111	-2.73652
CG32809	0.609811	4.62625	2.73887	0.0062187	0.0862111	2.73602
asRNA:CR44137	-0.726377	0.486722	-2.73827	0.0062192	0.0862111	-2.73599
ph-p	0.530829	4.16165	2.73817	0.00622331	0.0862111	2.73578
tRNA:Cys-GCA-2-1	-0.80933	-1.27029	-2.73732	0.00623412	0.0862111	-2.73521
CG46191	-0.801356	-1.28973	-2.73731	0.00623445	0.0862111	-2.73519
lncRNA:CR44172	-0.817828	-1.07128	-2.73727	0.00623553	0.0862111	-2.73513
CG15721	-1.22725	0.994736	-2.73726	0.00623561	0.0862111	-2.73513
lncRNA:CR44707	-0.929035	-0.586764	-2.73798	0.00623742	0.0862111	-2.73503
RpL7-like	-0.805014	-1.2621	-2.737	0.00624036	0.0862111	-2.73488
lncRNA:CR33938	-0.812162	-1.13155	-2.73627	0.00625448	0.0862111	-2.73413
Listericin	0.805257	3.59444	2.73669	0.00625523	0.0862111	2.73409
asRNA:CR45944	-0.809178	-1.1182	-2.73619	0.00625561	0.0862111	-2.73407
CG14491	-0.781235	-1.10855	-2.73606	0.00625901	0.0862111	-2.73389
CR46404	-0.80406	-1.27362	-2.73577	0.00626353	0.0862111	-2.73366
Ste:CG33241	-0.803825	-1.31601	-2.73502	0.00627802	0.0863268	-2.7329
CR46167	-0.754407	-1.15375	-2.7348	0.00628247	0.0863268	-2.73266
lncRNA:CR45728	-0.812219	-1.24029	-2.73439	0.00628965	0.0863268	-2.73229
trnI	-0.822548	-1.1052	-2.73425	0.00629257	0.0863268	-2.73213
CG13114	-1.54106	1.59085	-2.73421	0.00629967	0.0863372	-2.73176
CR46158	-0.804949	-1.31213	-2.73368	0.00630364	0.0863372	-2.73155
CR46188	-0.777015	-1.19521	-2.73335	0.00630992	0.0863525	-2.73123
asRNA:CR46099	-0.804616	-1.28324	-2.73302	0.00631601	0.0863653	-2.73091
pre-mod(mdg4)-B	-0.802218	-1.20934	-2.73172	0.00634086	0.0865167	-2.72961
CR32733	-0.93805	-0.76724	-2.73166	0.0063425	0.0865167	-2.72953
asRNA:CR45970	-0.803135	-1.3193	-2.73165	0.00634259	0.0865167	-2.72952
CG13728	-0.792153	-0.61556	-2.73195	0.00634978	0.0865442	-2.72915
tRNA:Asp-GTC-1-12	-0.819357	-1.2587	-2.73069	0.00636051	0.0865955	-2.72859
lncRNA:CR45736	-0.812312	-1.16818	-2.73004	0.00637354	0.0865955	-2.72792
lncRNA:CR45005	-0.785896	-1.18932	-2.73	0.00637408	0.0865955	-2.72789
CR46170	-0.787524	-1.24946	-2.72998	0.00637424	0.0865955	-2.72788
CG6414	-0.79541	-1.25775	-2.72941	0.00638521	0.0866742	-2.72731
lncRNA:CR44467	-0.775873	-0.74959	-2.72868	0.00640377	0.0868016	-2.72636
lncRNA:CR44282	-0.837917	-1.15569	-2.72841	0.00640497	0.0868016	-2.7263
CR33929	-0.789482	-1.0974	-2.72749	0.0064241	0.0869718	-2.72531
CG33919	-0.775493	-0.753762	-2.72738	0.00643115	0.0869718	-2.72495
CG33771	-0.810644	-1.22108	-2.72677	0.00643646	0.0869718	-2.72468
asRNA:CR44144	-0.805992	-1.30458	-2.72667	0.00643867	0.0869718	-2.72456
CG14630	-0.837759	-1.17582	-2.72624	0.00644733	0.0869718	-2.72412
CG11368	0.773508	3.87173	2.72692	0.0064487	0.0869718	2.72405
CG33768	-0.811901	-1.23262	-2.72583	0.00645473	0.0869829	-2.72374
tRNA:Glu-CTC-3-3	-0.817826	-1.22181	-2.72544	0.00646232	0.0870151	-2.72335
CR32496	-0.808059	-1.21631	-2.725	0.00647112	0.0870498	-2.7229
tRNA:Leu-TAG-1-2	-0.808582	-1.26883	-2.72443	0.00648205	0.0870498	-2.72234
trnC	-0.85784	-1.10572	-2.72453	0.00648221	0.0870498	-2.72234
ETH	-0.806271	-1.30834	-2.72427	0.0064857	0.0870498	-2.72216
gny	-0.552808	3.27471	-2.72364	0.00649759	0.0871279	-2.72155
CG18746	-0.8388	0.733314	-2.7233	0.0065047	0.0871279	-2.72119
asRNA:CR45886	-0.794105	-1.22203	-2.72284	0.00651369	0.0871279	-2.72074
asRNA:CR44703	-0.758041	-1.09932	-2.72265	0.00651819	0.0871279	-2.72051
CG14567	0.723732	2.61992	2.72237	0.00652808	0.0871279	2.72001
tRNA:Ala-TGC-1-1	-0.793098	-1.25728	-2.72187	0.00653241	0.0871279	-2.71979
tRNA:Thr-AGT-2-1	-0.798819	-1.24067	-2.72175	0.00653471	0.0871279	-2.71967
Coq4	-0.808851	-1.18196	-2.72167	0.00653661	0.0871279	-2.71957
CG34225	-0.818302	-1.1699	-2.72158	0.00653836	0.0871279	-2.71949
asRNA:CR44975	-0.746992	-0.702031	-2.72207	0.00654775	0.0871835	-2.71901
asRNA:CR46049	-0.794085	-1.28393	-2.72039	0.00656181	0.0872218	-2.7183
CG42319	0.69371	4.87933	2.72076	0.00656781	0.0872218	2.718
lncRNA:CR34006	-0.830514	-1.175	-2.71955	0.00657879	0.0872218	-2.71745
CG12491	-0.801301	-1.3049	-2.71932	0.006583	0.0872218	-2.71723
lncRNA:CR46209	-0.805647	-1.23312	-2.71929	0.00658333	0.0872218	-2.71722
CG42449	-0.767018	-0.618212	-2.71911	0.0065887	0.0872218	-2.71695
tRNA:Asp-GTC-1-8	-0.802614	-1.29759	-2.7187	0.00659545	0.0872218	-2.71661
Lip3	1.03208	0.894289	2.71889	0.00659714	0.0872218	2.71652
CR41508	-0.798721	-1.31082	-2.71859	0.00659753	0.0872218	-2.7165
lncRNA:CR44469	-0.753936	-0.964034	-2.71823	0.00660653	0.0872718	-2.71605
lncRNA:CR45328	-0.79378	-1.16602	-2.71771	0.00661523	0.0873178	-2.71562
CR31054	-0.790641	-1.26765	-2.71715	0.00662648	0.0873633	-2.71505
CG4250	0.713966	3.92738	2.71704	0.00663206	0.0873633	2.71478
lncRNA:CR45678	-0.792159	-1.14479	-2.71673	0.00663491	0.0873633	-2.71463
lncRNA:CR45694	-0.796786	-1.22632	-2.71632	0.00664254	0.0873633	-2.71425
tRNA:Phe-GAA-1-7	-0.802056	-1.30481	-2.7156	0.00665728	0.0873633	-2.71352
lncRNA:CR45706	-0.737753	-0.0125841	-2.71549	0.00666362	0.0873633	-2.7132
CG17687	1.06282	1.48108	2.71536	0.00666491	0.0873633	2.71314
CG33758	-0.596723	-0.41556	-2.71568	0.0066729	0.0873633	-2.71274
futsch	0.820907	6.8332	2.71552	0.00667706	0.0873633	2.71254
CG33467	-0.815008	-1.18465	-2.71426	0.00668417	0.0873633	-2.71218
lncRNA:CR45741	-0.776463	-0.964932	-2.71446	0.00668613	0.0873633	-2.71209
Pgcl	-0.914372	1.7995	-2.71421	0.0066902	0.0873633	-2.71188
Ance-2	-0.716982	-0.242282	-2.71456	0.00669053	0.0873633	-2.71187
tRNA:Gly-GCC-2-1	-0.800863	-1.3017	-2.71377	0.00669416	0.0873633	-2.71169
lncRNA:CR46098	-0.697501	-0.658874	-2.71412	0.00669696	0.0873633	-2.71155
CR45934	-0.793833	-1.30497	-2.71294	0.0067109	0.0874769	-2.71086
CG12546	-0.810228	-1.18669	-2.71251	0.00671942	0.0875027	-2.71044
snoRNA:Me28S-A2486	-0.801647	-1.2954	-2.71208	0.00672813	0.0875027	-2.71001
Zip42C.2	-0.884421	0.21893	-2.71192	0.00673384	0.0875027	-2.70973
Cpr12A	-0.824974	-1.16219	-2.71158	0.00673815	0.0875027	-2.70952
CG42538	-0.79645	-1.16476	-2.71105	0.00674916	0.0875027	-2.70897
CG3769	-0.582069	-0.275028	-2.71156	0.00675819	0.0875027	-2.70853
5SrRNA-Psi:CR33371	-0.796974	-1.31823	-2.71056	0.00675915	0.0875027	-2.70848
tRNA:Asp-GTC-3-1	-0.797708	-1.30983	-2.7104	0.00676237	0.0875027	-2.70833
CG11356	-0.779176	-1.02238	-2.71006	0.00677076	0.0875027	-2.70791
Obp83b	0.910445	2.296	2.70991	0.00677506	0.0875027	2.7077
snoRNA:Me18S-G393	-0.795709	-1.2381	-2.70975	0.00677525	0.0875027	-2.70769
NimC3	-0.797867	-1.31635	-2.70976	0.00677562	0.0875027	-2.70768
snoRNA:Me28S-A576	-0.796314	-1.14863	-2.70856	0.00679996	0.0876386	-2.70649
snoRNA:Me18S-G894	-0.742769	-0.923954	-2.70881	0.00680088	0.0876386	-2.70644
CG33764	-0.80554	-1.20995	-2.70836	0.00680371	0.0876386	-2.7063
CG14300	-0.851343	-0.979443	-2.70757	0.0068203	0.0876386	-2.70549
snoRNA:Me28S-U3344b	-0.776755	-0.763686	-2.70793	0.0068208	0.0876386	-2.70547
lncRNA:CR43644	-0.81524	-1.13537	-2.70749	0.0068217	0.0876386	-2.70543
CG5892	-0.751867	-0.588387	-2.70784	0.00682776	0.0876386	-2.70513
asRNA:CR46138	-0.803493	-1.27957	-2.70681	0.00683544	0.0876386	-2.70476
snoRNA:Psi18S-525b	-0.778379	-0.859959	-2.70714	0.00683633	0.0876386	-2.70471
CR46165	-0.79535	-1.31948	-2.70668	0.0068385	0.0876386	-2.70461
asRNA:CR44160	-0.788004	-1.22293	-2.70632	0.00684546	0.0876607	-2.70427
snoRNA:Me28S-C993	-0.795382	-1.28112	-2.70592	0.00685372	0.0876935	-2.70387
Ir94a	-0.791227	-1.09954	-2.70572	0.00685914	0.0876935	-2.70361
tRNA:Gly-TCC-1-3	-0.79172	-1.2797	-2.705	0.00687285	0.0876935	-2.70294
CG33630	-0.781236	-1.13759	-2.70467	0.00687997	0.0876935	-2.7026
CG34296	-0.752982	-1.01331	-2.7047	0.0068811	0.0876935	-2.70254
CG43680	-0.925757	1.60932	-2.70468	0.00688421	0.0876935	-2.70239
Nach	-0.68992	-0.383134	-2.70533	0.00688471	0.0876935	-2.70237
CG33631	-0.79774	-1.09097	-2.70399	0.0068949	0.0876949	-2.70188
asRNA:CR43903	-0.796956	-1.28993	-2.70381	0.00689738	0.0876949	-2.70176
CG12057	-1.32003	3.83451	-2.70411	0.00690053	0.0876949	-2.70161
lncRNA:CR45338	-0.766594	-1.08517	-2.70312	0.00691239	0.0877434	-2.70104
Z600	-0.746615	-0.724533	-2.70374	0.00691483	0.0877434	-2.70092
CG14990	-0.798876	2.15845	-2.70257	0.00693212	0.0878961	-2.70009
CG34112	-0.752903	-0.123495	-2.70195	0.00694287	0.0879658	-2.69957
tRNA:Pro-AGG-1-5	-0.798452	-1.27866	-2.7011	0.00695363	0.0880057	-2.69906
CecC	-0.901006	0.249152	-2.70116	0.00696486	0.0880057	-2.69852
tRNA:iMet-CAT-1-4	-0.797481	-1.29372	-2.70043	0.00696772	0.0880057	-2.69838
tRNA:Tyr-GTA-1-8	-0.792351	-1.22906	-2.70006	0.00697528	0.0880057	-2.69802
5SrRNA:CR33357	-0.794494	-1.31868	-2.69998	0.00697732	0.0880057	-2.69792
CG43095	-0.659554	0.386292	-2.7001	0.00697971	0.0880057	-2.69781
lncRNA:CR45148	-0.810604	-1.12281	-2.69929	0.00699212	0.0880057	-2.69722
CG9826	-0.911896	0.464077	-2.6991	0.00699641	0.0880057	-2.69702
CG18477	-0.793568	-1.27167	-2.69882	0.00700155	0.0880057	-2.69677
lncRNA:CR45398	-0.740916	-0.943565	-2.69891	0.00700195	0.0880057	-2.69675
CR12798	-0.798743	-1.1809	-2.6987	0.00700394	0.0880057	-2.69666
Nna1	0.881116	6.04326	2.69885	0.00700912	0.0880057	2.69641
snoRNA:Psi18S-525j	-0.717847	-0.701528	-2.69904	0.0070154	0.0880185	-2.69611
CG14424	-0.812107	-0.882289	-2.69779	0.00702416	0.0880487	-2.6957
His-Psi:CR33811	-0.792116	-1.31408	-2.69755	0.00702832	0.0880487	-2.6955
Su(Ste):CR42427	-0.785838	-1.28067	-2.69721	0.00703523	0.0880503	-2.69517
CR43360	-0.795274	-1.09103	-2.69711	0.00703897	0.0880503	-2.69499
CG46388	-0.812755	-1.21513	-2.69649	0.00705045	0.0880545	-2.69445
Cpr5C	-0.802269	-1.20358	-2.69602	0.00706021	0.0880545	-2.69399
lncRNA:CR44618	-0.788463	-0.968213	-2.69602	0.00706147	0.0880545	-2.69393
psd	-1.24124	1.01491	-2.69591	0.0070637	0.0880545	-2.69383
asRNA:CR44374	-0.795013	-1.3031	-2.69576	0.00706604	0.0880545	-2.69372
tRNA:Phe-GAA-1-3	-0.789353	-1.25754	-2.6948	0.00708595	0.0880545	-2.69278
tRNA:His-GTG-1-3	-0.812215	-1.21658	-2.69473	0.00708769	0.0880545	-2.6927
CR43483	-0.793566	-1.25411	-2.69458	0.00709103	0.0880545	-2.69254
CR34320	-0.803855	-1.20789	-2.69409	0.00710101	0.0880545	-2.69207
CG14416	-0.77013	-0.722011	-2.69432	0.00710128	0.0880545	-2.69206
CG18155	1.09163	1.83213	2.69415	0.00710191	0.0880545	2.69203
CR43379	-0.787734	-1.268	-2.69403	0.00710244	0.0880545	-2.692
lncRNA:CR45446	-0.846674	-1.14032	-2.69315	0.00712279	0.0880732	-2.69105
snoRNA:Me28S-C788a	-0.813053	-1.17278	-2.69294	0.00712562	0.0880732	-2.69092
asRNA:CR43767	-0.793093	-1.30983	-2.69295	0.00712575	0.0880732	-2.69091
CG14185	-0.733317	-0.624913	-2.69305	0.00712853	0.0880732	-2.69078
CG44102	0.926776	0.944767	2.69273	0.00713026	0.0880732	2.6907
His3:CG31613	-0.79266	-1.29997	-2.69212	0.00714332	0.0881165	-2.69009
trnH	-0.804916	-1.26095	-2.69198	0.00714657	0.0881165	-2.68994
tRNA:Leu-AAG-1-1	-0.710557	-0.853756	-2.69199	0.0071532	0.0881165	-2.68963
CR33629	-0.792103	-1.2536	-2.69157	0.00715483	0.0881165	-2.68955
CG33144	0.537554	6.25527	2.68937	0.0072115	0.0885294	2.68692
Su(Ste):CR42410	-0.788436	-1.28193	-2.6887	0.00721653	0.0885294	-2.68668
agt	-0.539822	2.53773	-2.68906	0.00721777	0.0885294	-2.68663
Ank2	0.784043	7.20082	2.68941	0.00721864	0.0885294	2.68659
CG42832	-0.789081	-1.17278	-2.6882	0.00722776	0.0885294	-2.68616
Ir67c	-0.796206	-0.961147	-2.6881	0.00723173	0.0885294	-2.68598
lncRNA:CR44149	-0.765035	-0.762398	-2.68791	0.00723711	0.0885294	-2.68573
CG5386	-0.815138	-1.13381	-2.68736	0.00724575	0.0885294	-2.68533
Eig71Ed	-0.797514	-1.22361	-2.68725	0.00724775	0.0885294	-2.68524
Sr-CIII	-0.759032	-0.874012	-2.68718	0.00725567	0.0885294	-2.68488
CG13590	-0.781703	-1.20007	-2.68675	0.00725866	0.0885294	-2.68474
CG5493	-0.790528	-1.24482	-2.68671	0.00725943	0.0885294	-2.6847
Or69a	-0.791026	-1.03493	-2.68663	0.00726369	0.0885294	-2.68451
tRNA:iMet-CAT-1-5	-0.79769	-1.24772	-2.68626	0.00726923	0.0885294	-2.68425
SteXh:CG42398	-0.769651	-1.15049	-2.6861	0.00727353	0.0885294	-2.68405
Pi4KIIIalpha	0.561029	6.88886	2.68621	0.00727684	0.0885294	2.6839
CG42716	-0.779863	-1.18454	-2.68545	0.00728706	0.0885294	-2.68343
lncRNA:CR44791	-0.784042	-1.21221	-2.68527	0.00729075	0.0885294	-2.68326
Hsp70Ba	-0.79267	-0.840184	-2.68524	0.00729184	0.0885294	-2.68321
lncRNA:CR44268	-0.635887	0.577187	-2.68545	0.00729414	0.0885294	-2.68311
lncRNA:CR44307	-0.655844	-0.526195	-2.68512	0.00730669	0.0886175	-2.68253
ChAT	0.673846	3.91549	2.68458	0.00732313	0.0886893	2.68178
lncRNA:CR44202	-0.760149	-1.00293	-2.68391	0.00732322	0.0886893	-2.68178
asRNA:CR45108	-0.772911	-0.846573	-2.6833	0.00733543	0.088773	-2.68122
lncRNA:CR45899	-0.789748	-1.12633	-2.68298	0.00734143	0.0887815	-2.68095
tRNA:His-GTG-1-5	-0.788218	-1.26696	-2.68226	0.00735656	0.0889001	-2.68026
tRNA:Glu-CTC-2-3	-0.789881	-1.29769	-2.68142	0.00737526	0.0890134	-2.67941
CR32010	-0.801195	-0.674487	-2.68131	0.00737754	0.0890134	-2.6793
Gr89a	-0.684382	-0.558866	-2.68182	0.00738188	0.0890134	-2.67911
asRNA:CR44168	-0.791826	-1.30882	-2.68064	0.00739246	0.0890767	-2.67863
tRNA:Lys-CTT-1-10	-0.784016	-1.28763	-2.68025	0.00740091	0.0891144	-2.67824
CG43333	-1.17108	0.789871	-2.68133	0.00740657	0.0891185	-2.67799
CG4733	0.533567	3.94624	2.68019	0.00741467	0.0891518	2.67762
CG11313	-0.762745	-0.655225	-2.6797	0.00742262	0.0891809	-2.67726
tRNA:Ala-AGC-2-7	-0.79648	-1.26178	-2.67903	0.00742774	0.0891809	-2.67703
asRNA:CR44071	-0.794183	-1.28332	-2.67867	0.00743586	0.0891938	-2.67667
CG14563	-0.799375	-1.18468	-2.6784	0.00744162	0.0891938	-2.67641
asRNA:CR45164	-0.806275	-0.920255	-2.67787	0.00745472	0.0891938	-2.67582
Gr23a	-0.73882	-0.94033	-2.67801	0.00745591	0.0891938	-2.67576
TwdlU	-0.75353	-0.615792	-2.67767	0.00746247	0.0891938	-2.67547
tRNA:Leu-TAA-4-1	-0.720548	-0.83532	-2.6775	0.00747332	0.0891938	-2.67498
snoRNA:Or-CD11a	-0.786751	-1.32037	-2.67683	0.00747702	0.0891938	-2.67482
CG5597	0.627001	4.90507	2.6772	0.00747971	0.0891938	2.6747
lncRNA:CR44638	-0.77219	-1.12519	-2.67665	0.00748148	0.0891938	-2.67462
mmd	0.668414	5.20739	2.67732	0.00748602	0.0891938	2.67441
CG43737	0.698105	4.17761	2.67704	0.00748994	0.0891938	2.67424
CG45545	-0.744683	-1.13099	-2.67613	0.00749277	0.0891938	-2.67411
lncRNA:CR45386	-0.78991	-1.1994	-2.67582	0.00749889	0.0892032	-2.67384
tRNA:Arg-ACG-1-9	-0.798238	-1.28039	-2.67476	0.00752279	0.089345	-2.67277
lncRNA:CR45457	-0.798041	-0.951356	-2.67474	0.00752338	0.089345	-2.67274
CG31928	-1.37258	0.953373	-2.6743	0.00753299	0.089345	-2.67231
CG13627	-0.794525	-1.24448	-2.67407	0.00753813	0.089345	-2.67209
Spn85F	-0.623782	-0.292214	-2.67476	0.00754386	0.089345	-2.67183
stops	0.59277	3.47909	2.67462	0.00754407	0.089345	2.67182
asRNA:CR44866	-0.732499	-0.917389	-2.67335	0.00755981	0.089345	-2.67112
CG30031	-0.811316	-1.26362	-2.67299	0.00756304	0.089345	-2.67098
Tk	0.730185	3.76086	2.67322	0.00756733	0.089345	2.67079
CG45273	-0.755922	-0.942197	-2.67266	0.00757109	0.089345	-2.67062
CR43696	-0.783641	-1.24114	-2.67228	0.00757881	0.089345	-2.67028
lncRNA:CR44854	-0.772875	-0.891546	-2.67232	0.00757907	0.089345	-2.67027
lncRNA:CR45504	-0.784112	-1.28446	-2.67213	0.00758219	0.089345	-2.67013
lncRNA:CR45292	-0.781014	-1.12893	-2.67197	0.00758554	0.089345	-2.66998
CG14062	-0.767555	-1.06948	-2.67048	0.00762003	0.089567	-2.66846
Uhg8	-0.687686	1.23195	-2.67043	0.00762247	0.089567	-2.66835
asRNA:CR45206	-0.787093	-1.14581	-2.6699	0.00763207	0.089567	-2.66793
tRNA:Arg-TCT-1-1	-0.791304	-1.29702	-2.66986	0.00763327	0.089567	-2.66787
tRNA:Asp-GTC-1-2	-0.787812	-1.30076	-2.66972	0.00763642	0.089567	-2.66774
CG42680	-0.80511	-1.25052	-2.66971	0.0076365	0.089567	-2.66773
asRNA:CR45612	-0.789589	-1.2314	-2.66932	0.00764537	0.0896082	-2.66734
CG6409	0.991568	8.10658	2.66919	0.00765623	0.0896464	2.66687
CG13928	0.717148	5.08103	2.66956	0.00765934	0.0896464	2.66673
msl-2	0.526157	4.00467	2.66789	0.00768575	0.0897088	2.66557
tRNA:Thr-CGT-1-2	-0.790682	-1.19955	-2.66724	0.00769288	0.0897088	-2.66526
lncRNA:CR32194	-0.623159	0.502729	-2.66763	0.00769539	0.0897088	-2.66515
esn	0.644989	2.52129	2.66734	0.00769676	0.0897088	2.66509
TwdlQ	-0.803896	-1.18791	-2.66698	0.00769858	0.0897088	-2.66501
lncRNA:CR44294	-0.657812	-0.23555	-2.66749	0.00770118	0.0897088	-2.6649
asRNA:CR46044	-0.783163	-1.09992	-2.66685	0.00770265	0.0897088	-2.66483
CG17350	0.794556	1.80737	2.66688	0.00770755	0.0897088	2.66462
tRNA:Pro-AGG-1-7	-0.791637	-1.2466	-2.66592	0.00772271	0.0897145	-2.66396
CG15254	-0.927832	1.48656	-2.66609	0.0077278	0.0897145	-2.66374
asRNA:CR43944	-0.754998	-1.01309	-2.66518	0.00774188	0.0897145	-2.66312
Osi7	-0.926562	-0.0339212	-2.66592	0.00774516	0.0897145	-2.66298
tRNA:Glu-TTC-1-2	-0.821479	-1.03801	-2.66471	0.0077507	0.0897145	-2.66274
Or19b	-0.780144	-1.10848	-2.6645	0.00775576	0.0897145	-2.66252
CG13563	-0.586896	0.706087	-2.66459	0.00776729	0.0897145	-2.66202
CG5639	0.761733	3.12653	2.66429	0.00776817	0.0897145	2.66198
lncRNA:CR43765	-0.755846	-0.776642	-2.6643	0.00776934	0.0897145	-2.66193
Gr22b	-0.766395	-1.09842	-2.66378	0.0077737	0.0897145	-2.66174
lncRNA:CR45998	-0.804029	-1.20167	-2.66349	0.00777882	0.0897145	-2.66152
lncRNA:CR45311	-0.79701	-1.05033	-2.66352	0.00778103	0.0897145	-2.66143
tRNA:Tyr-GTA-1-7	-0.782248	-1.2107	-2.66324	0.00778445	0.0897145	-2.66128
lncRNA:CR45309	-0.792724	-1.19925	-2.66317	0.00778605	0.0897145	-2.66121
snoRNA:Me28S-A2634a	-0.799945	-0.99592	-2.66314	0.00778844	0.0897145	-2.66111
lncRNA:CR44733	-0.769674	-1.15567	-2.66247	0.00780274	0.0897341	-2.66049
lncRNA:CR44680	-0.783156	-1.3135	-2.66232	0.00780619	0.0897341	-2.66034
snoRNA:Or-CD8	-0.551944	0.00133087	-2.66363	0.00780623	0.0897341	-2.66034
CG34259	-0.802529	-1.02322	-2.6618	0.00781943	0.0897765	-2.65977
CR45315	-0.779206	-1.16529	-2.66168	0.00782065	0.0897765	-2.65972
tRNA:Arg-CCT-1-1	-0.779601	-1.27974	-2.66144	0.0078263	0.0897798	-2.65947
asRNA:CR45469	-0.746364	-0.915066	-2.66042	0.00785008	0.0899408	-2.65845
lncRNA:CR45684	-0.667122	-0.766693	-2.6605	0.00785691	0.0899408	-2.65816
CG12605	0.861622	5.00776	2.66083	0.00785886	0.0899408	2.65807
CG33340	1.74077	2.89768	2.65985	0.00786508	0.0899408	2.65781
tRNA:Ser-AGA-2-4	-0.78289	-1.28368	-2.65968	0.0078672	0.0899408	-2.65772
asRNA:CR45264	-0.766583	-0.5495	-2.65945	0.00787608	0.0899808	-2.65734
CG14317	-0.929392	-0.638394	-2.65996	0.00789161	0.0900943	-2.65667
Vm32E	-1.45897	1.19488	-2.65889	0.00789677	0.0900943	-2.65645
Sgs7	-0.802342	-1.15791	-2.6576	0.0079155	0.0901559	-2.65565
CG14324	-0.800411	-1.15242	-2.65747	0.00791918	0.0901559	-2.6555
CR43177	-0.756047	-0.97766	-2.65762	0.00792078	0.0901559	-2.65543
E(spl)m5-HLH	-0.852549	-1.01526	-2.65735	0.00792481	0.0901559	-2.65526
sisRNA:CR46363	-0.709338	-0.798918	-2.65747	0.00793161	0.0901559	-2.65497
lncRNA:CR44664	-0.77746	-1.21256	-2.65679	0.00793449	0.0901559	-2.65484
CG6885	-0.800417	-0.930643	-2.65682	0.00794423	0.0901717	-2.65443
CG42834	-0.757643	-1.14364	-2.65631	0.00794666	0.0901717	-2.65433
snRNA:U5:38ABa	-0.856694	-0.974097	-2.65587	0.00795879	0.0902481	-2.65381
lncRNA:CR45503	-0.768514	-1.13445	-2.65517	0.00797316	0.0902743	-2.6532
CG9674	0.655245	8.33448	2.65561	0.00797451	0.0902743	2.65315
Obp93a	-0.737019	-0.963632	-2.65505	0.00797728	0.0902743	-2.65303
asRNA:CR45342	-0.773905	-1.22089	-2.65448	0.007989	0.0902878	-2.65253
lncRNA:CR44499	-0.786091	-1.21921	-2.65447	0.00798926	0.0902878	-2.65252
CG12420	-0.743306	-0.908802	-2.65402	0.0080036	0.0903888	-2.65192
CG13064	-0.790511	-1.24619	-2.65333	0.00801623	0.090429	-2.65139
lncRNA:CR44384	-0.563608	0.0711505	-2.65406	0.00802338	0.090429	-2.65108
snoRNA:Or-ACA7	-0.782994	-1.19117	-2.6529	0.00802665	0.090429	-2.65095
CG4382	-0.793166	-1.08405	-2.65276	0.00803153	0.090429	-2.65074
CG17321	0.65705	3.27405	2.65289	0.00804075	0.090429	2.65035
Gr98c	-0.791236	-1.0815	-2.65231	0.00804175	0.090429	-2.65031
lncRNA:CR42735	-0.799999	-1.13923	-2.65211	0.00804498	0.090429	-2.65018
CG42808	0.745528	4.29489	2.65229	0.00805509	0.0904819	2.64975
lncRNA:CR45527	-0.796556	-0.727693	-2.65112	0.00806924	0.0905531	-2.64916
tRNA:Ala-AGC-2-4	-0.782743	-1.26899	-2.65083	0.00807564	0.0905531	-2.64889
CG8087	-0.784457	-1.21879	-2.65074	0.00807765	0.0905531	-2.64881
KFase	0.69833	2.73747	2.65002	0.00810051	0.0906634	2.64785
asRNA:CR44849	-0.757374	-1.16994	-2.64953	0.00810686	0.0906634	-2.64759
CG33923	-0.756118	-1.10619	-2.64959	0.008107	0.0906634	-2.64758
yellow-e3	-0.769015	-0.800036	-2.64968	0.00811553	0.0906634	-2.64723
E(spl)m7-HLH	-0.766567	-0.38118	-2.65041	0.00811911	0.0906634	-2.64708
lncRNA:CR45138	-0.741082	-0.845736	-2.64931	0.00812051	0.0906634	-2.64702
tRNA:Gln-TTG-1-2	-0.775961	-1.30609	-2.64876	0.00812542	0.0906634	-2.64681
tRNA:Gly-GCC-1-7	-0.792186	-1.27067	-2.64815	0.00813972	0.0907405	-2.64622
Jarid2	0.529098	6.52073	2.64839	0.00814323	0.0907405	2.64607
Dtg	-0.674133	1.43257	-2.64802	0.00814859	0.0907405	-2.64585
Ir56e	-0.766917	-1.25175	-2.64751	0.00815509	0.0907525	-2.64558
CR41571	-0.771904	-1.12985	-2.64709	0.00816603	0.0908139	-2.64513
tRNA:Ala-AGC-2-2	-0.784751	-1.2927	-2.64599	0.00819196	0.0908993	-2.64405
His3:CG33866	-0.772756	-1.28401	-2.64594	0.00819305	0.0908993	-2.64401
CR42546	-0.705846	-0.94908	-2.64598	0.00819711	0.0908993	-2.64384
CG4565	-0.479035	0.575951	-2.64662	0.008199	0.0908993	-2.64376
CG17298	-0.814144	-0.90889	-2.64569	0.00820087	0.0908993	-2.64369
CR43688	-0.78669	-1.20652	-2.64473	0.00822219	0.0910108	-2.64281
Thor	0.685886	6.41082	2.64509	0.00822547	0.0910108	2.64267
tRNA:Tyr-GTA-1-2	-0.770821	-1.16803	-2.64432	0.00823232	0.0910108	-2.64239
lncRNA:CR45727	-0.754386	-1.16517	-2.64431	0.00823268	0.0910108	-2.64238
lncRNA:CR44788	-0.763896	-1.1751	-2.64377	0.00824609	0.0910989	-2.64182
lncRNA:CR45405	-0.741836	-0.985553	-2.64323	0.00826089	0.0911458	-2.64122
stmA	0.474306	6.43335	2.64367	0.00826122	0.0911458	2.6412
Gr22d	-0.778281	-1.13401	-2.64287	0.00826877	0.0911537	-2.64089
lncRNA:CR44942	-0.802933	-0.912075	-2.64282	0.00827606	0.0911537	-2.64059
lncRNA:CR44306	-0.69012	-0.262378	-2.64275	0.00827829	0.0911537	-2.6405
lncRNA:CR45329	-0.757152	-0.922111	-2.64241	0.00828419	0.0911588	-2.64026
snoRNA:Me28S-A3365	-0.704325	-0.938144	-2.64222	0.00828995	0.0911622	-2.64003
lncRNA:CR45258	-0.792195	-1.20602	-2.64171	0.00829578	0.0911664	-2.63979
lncRNA:CR45566	-0.701883	0.027771	-2.6415	0.00830437	0.0912009	-2.63944
lncRNA:CR45187	-0.613463	0.0205475	-2.64178	0.00831158	0.0912203	-2.63914
gol	0.683017	4.87711	2.64128	0.00832198	0.0912548	2.63872
Wdr37	0.443941	4.55181	2.64042	0.00833043	0.0912548	2.63838
lncRNA:CR44216	-0.711511	-0.973269	-2.64045	0.00833109	0.0912548	-2.63835
lncRNA:CR46326	-0.759366	-1.18774	-2.6393	0.00835482	0.0914479	-2.63738
CG46270	-0.778832	-1.27161	-2.6388	0.00836715	0.0914479	-2.63688
TwdlH	-0.806492	-1.13743	-2.63884	0.00836726	0.0914479	-2.63688
tRNA:Glu-CTC-2-1	-0.778778	-1.29215	-2.63867	0.00837057	0.0914479	-2.63675
tRNA:Val-CAC-2-4	-0.777648	-1.29154	-2.6375	0.00839928	0.0916457	-2.63558
CG10943	-0.896493	2.13607	-2.63782	0.00839962	0.0916457	-2.63557
lncRNA:CR44548	-0.737366	-0.922384	-2.63747	0.00840949	0.0916936	-2.63517
MFS1	-0.949345	0.675186	-2.63683	0.00841577	0.0917023	-2.63492
tRNA:Asp-GTC-2-1	-0.778038	-1.28314	-2.63562	0.00844583	0.0919699	-2.63371
Vajk4	0.556038	1.20252	2.63625	0.00847258	0.0921739	2.63263
Mabi	-0.729113	-0.726226	-2.63462	0.0084803	0.0921739	-2.63232
tRNA:Glu-CTC-6-1Psi	-0.768341	-1.26255	-2.63386	0.00848957	0.0921739	-2.63195
Ir60e	-0.698349	-0.827885	-2.63358	0.00850681	0.0921739	-2.63126
stv	0.618953	5.96573	2.6332	0.00850694	0.0921739	2.63126
CG33257	-0.798155	-1.20326	-2.63302	0.00851059	0.0921739	-2.63111
lncRNA:CR46077	-0.693818	-0.964302	-2.63306	0.00851362	0.0921739	-2.63099
tRNA:Ser-GCT-2-2	-0.787522	-1.25455	-2.63261	0.00852074	0.0921739	-2.63071
lncRNA:CR44595	-0.734092	-0.941526	-2.63257	0.00852358	0.0921739	-2.63059
CR40801	-0.767817	-0.975871	-2.63241	0.00852568	0.0921739	-2.63051
CG10725	-0.9688	0.846806	-2.63248	0.00853075	0.0921739	-2.63031
asRNA:CR45046	-0.770946	-1.19338	-2.63195	0.00853741	0.0921739	-2.63004
lncRNA:CR46351	-0.785853	-1.19911	-2.63162	0.00854562	0.0921739	-2.62972
asRNA:CR45146	-0.681474	-0.372365	-2.63172	0.00854736	0.0921739	-2.62965
Orco	0.719292	1.90199	2.63144	0.00855007	0.0921739	2.62954
lncRNA:CR44799	-0.713837	-1.03118	-2.63114	0.00856159	0.0921739	-2.62908
lncRNA:CR45451	-0.778465	-1.24718	-2.63082	0.00856554	0.0921739	-2.62892
SP	1.65292	1.75032	2.63076	0.00856796	0.0921739	2.62883
tRNA:Lys-CTT-1-7	-0.713271	-0.944129	-2.63092	0.00856919	0.0921739	-2.62878
asRNA:CR44235	-0.772489	-1.31147	-2.62872	0.00861903	0.0926504	-2.62681
tRNA:Pro-CGG-2-2	-0.785175	-1.26015	-2.6281	0.00863434	0.0927227	-2.6262
CG34105	-0.775188	-1.3133	-2.62801	0.00863683	0.0927227	-2.6261
CG32237	-0.856311	-1.01082	-2.6274	0.00865818	0.092856	-2.62526
FER	0.585898	5.56475	2.6273	0.0086648	0.092856	2.625
CG14143	-0.755307	-0.969305	-2.62671	0.00867102	0.092856	-2.62476
fit	-1.09846	3.31706	-2.62622	0.00868442	0.092856	-2.62423
CG4702	-0.694883	-0.290097	-2.62668	0.00869101	0.092856	-2.62398
CG9650	-0.70477	3.47909	-2.6258	0.00869256	0.092856	-2.62391
PGRP-SC1b	-1.01788	1.18692	-2.62606	0.00869301	0.092856	-2.6239
CG13088	0.704322	3.50721	2.62584	0.00869819	0.092856	2.62369
snoRNA:Me18S-A1597	-0.774311	-1.30046	-2.62554	0.00869965	0.092856	-2.62364
CG13041	-0.761306	-1.23994	-2.62515	0.00870904	0.092856	-2.62327
eys	0.766676	5.13651	2.62589	0.00871028	0.092856	2.62322
lncRNA:CR44463	-0.754982	-1.07924	-2.6245	0.00872666	0.0929435	-2.62258
snoRNA:Psi18S-640c	-0.787307	-1.24615	-2.62435	0.0087296	0.0929435	-2.62247
CR46160	-0.738352	-1.18219	-2.624	0.00873913	0.0929859	-2.62209
lncRNA:CR45439	-0.764634	-1.14157	-2.62341	0.00875367	0.0930814	-2.62153
lncRNA:CR44543	-0.778078	-1.21838	-2.62308	0.00876211	0.093112	-2.6212
snoRNA:Me28S-G980	-0.767224	-1.30962	-2.62202	0.00878996	0.0932634	-2.62012
lncRNA:CR44272	-0.74939	-1.00493	-2.622	0.00879169	0.0932634	-2.62005
tRNA:Tyr-GTA-2-1	-0.698556	-0.939891	-2.62213	0.00879441	0.0932634	-2.61994
CG4975	-0.767745	-0.420834	-2.62153	0.0088041	0.0932634	-2.61957
jdp	0.65924	5.60416	2.62219	0.00880421	0.0932634	2.61956
lncRNA:CR44974	-0.715429	-0.201888	-2.6219	0.00881516	0.0933202	-2.61914
CG33928	-0.684261	-0.845364	-2.62123	0.00882082	0.0933212	-2.61892
lncRNA:CR44060	-0.772393	-1.19204	-2.6197	0.00884914	0.0934749	-2.61783
CG32373	-0.622243	1.86871	-2.61981	0.00885774	0.0934749	-2.6175
CG45489	-0.783249	-1.15917	-2.61915	0.0088646	0.0934749	-2.61723
rdhB	0.820359	3.11705	2.61945	0.00887066	0.0934749	2.617
lncRNA:CR43624	-0.748921	-1.04542	-2.61859	0.00887974	0.0934749	-2.61665
ssp7	-0.80543	-1.17567	-2.61803	0.00889456	0.0934749	-2.61608
asRNA:CR44083	-0.659907	-0.660327	-2.61836	0.0088952	0.0934749	-2.61606
CG32102	-0.782233	-1.24056	-2.61748	0.00890689	0.0934749	-2.61561
CG14841	0.992734	0.279569	2.61759	0.00890769	0.0934749	2.61558
lncRNA:CR45880	-0.7634	-1.24166	-2.61744	0.00890811	0.0934749	-2.61556
lncRNA:CR44784	-0.635739	-0.266729	-2.61847	0.00891144	0.0934749	-2.61543
CG43083	-0.757268	-1.17437	-2.6173	0.00891164	0.0934749	-2.61543
snoRNA:U27:54Ea	-0.812063	-1.01268	-2.61712	0.00891832	0.0934749	-2.61517
asRNA:CR44976	-0.76752	-1.24858	-2.61693	0.00892115	0.0934749	-2.61506
CG42598	-0.768608	-0.598001	-2.61749	0.00892314	0.0934749	-2.61498
CHKov1	0.591036	4.38838	2.61698	0.0089293	0.0934749	2.61475
snoRNA:Me28S-A1666a	-0.802801	-1.18353	-2.61659	0.0089303	0.0934749	-2.61471
CG43389	-0.75962	-0.976857	-2.61595	0.00894961	0.0935695	-2.61397
CG34268	-0.700666	-0.664266	-2.61687	0.00895052	0.0935695	-2.61394
asRNA:CR43981	-0.776854	-1.23386	-2.61494	0.00897344	0.0936512	-2.61306
Swim	0.611493	4.92119	2.61515	0.00898077	0.0936512	2.61279
antr	1.16296	1.02946	2.61438	0.00898807	0.0936512	2.61251
CG31904	-0.766899	-1.10105	-2.61436	0.00898837	0.0936512	-2.6125
lncRNA:CR44931	-0.784244	-1.17375	-2.61435	0.00898928	0.0936512	-2.61246
His2B:CG33908	-0.756924	-1.07081	-2.61406	0.00899699	0.0936512	-2.61217
lncRNA:CR45642	-0.793162	-1.18262	-2.61401	0.0089975	0.0936512	-2.61215
lncRNA:CR45111	-0.76592	-1.18119	-2.61378	0.00900361	0.0936566	-2.61192
CG32277	-0.81734	0.460115	-2.61368	0.00901393	0.0937057	-2.61153
Or33c	-0.742044	-1.02082	-2.61275	0.00903342	0.093737	-2.61079
lncRNA:CR44941	-0.744702	-1.04505	-2.61272	0.00903486	0.093737	-2.61073
CG34223	-0.780471	-1.25018	-2.61249	0.00903751	0.093737	-2.61063
tRNA:Pro-CGG-1-1	-0.774726	-1.20756	-2.61242	0.00903934	0.093737	-2.61056
lncRNA:CR44466	-0.743123	-0.830028	-2.60971	0.00911551	0.0943567	-2.60769
tRNA:Phe-GAA-1-1	-0.766096	-1.276	-2.60954	0.00911588	0.0943567	-2.60768
tRNA:Tyr-GTA-1-9	-0.770584	-1.28577	-2.60952	0.00911629	0.0943567	-2.60766
asRNA:CR46144	-0.689093	-0.80329	-2.60951	0.00912165	0.0943567	-2.60746
Psf1	-0.688868	1.53041	-2.60866	0.00913937	0.094466	-2.6068
asRNA:CR45175	-0.772923	-1.15279	-2.60834	0.00914748	0.094466	-2.60649
CG30440	-0.668574	3.25838	-2.60801	0.00915712	0.094466	-2.60613
CG13720	-0.773995	-1.09568	-2.60803	0.00915843	0.094466	-2.60608
Ocho	-0.860034	-0.905987	-2.60842	0.00916045	0.094466	-2.60601
lncRNA:CR44074	-0.638278	-0.538488	-2.60809	0.00917112	0.0945179	-2.60561
Hsp70Bbb	-0.765962	-1.15747	-2.60694	0.00918502	0.0946029	-2.60509
tRNA:Trp-CCA-1-2	-0.76552	-1.29562	-2.6064	0.00919969	0.0946957	-2.60454
asRNA:CR44907	-0.735213	-0.9216	-2.60631	0.00920851	0.0947282	-2.60421
CG8740	0.688101	5.41276	2.60602	0.00922806	0.094871	2.60349
tRNA:Thr-TGT-2-5	-0.766304	-1.29896	-2.60498	0.00923774	0.0948803	-2.60313
CG14052	-0.756805	-0.740664	-2.60504	0.00924297	0.0948803	-2.60293
CG17111	0.623188	4.2861	2.60508	0.00925156	0.0948803	2.60262
Sik2	0.638889	3.60956	2.60503	0.00925164	0.0948803	2.60261
lncRNA:CR45937	-0.776676	-0.860425	-2.6045	0.00925744	0.0948817	-2.6024
IA-2	0.830594	8.77823	2.60443	0.00926963	0.0949485	2.60195
tRNA:Lys-CTT-1-4	-0.76792	-1.26603	-2.60269	0.00929936	0.0951337	-2.60085
CG9877	-0.781932	-1.02782	-2.60227	0.00931439	0.0951337	-2.60029
lncRNA:CR45543	-0.730668	-0.917637	-2.60184	0.00932514	0.0951337	-2.5999
asRNA:CR45648	-0.762698	-1.28723	-2.60172	0.00932586	0.0951337	-2.59987
lncRNA:CR45509	-0.769717	-1.22251	-2.60135	0.00933575	0.0951337	-2.59951
CG13312	-0.781602	-1.09563	-2.6013	0.00933804	0.0951337	-2.59942
CR31032	-0.610101	1.27053	-2.60134	0.00934198	0.0951337	-2.59928
OtopLa	0.681268	5.74174	2.60183	0.00934281	0.0951337	2.59925
CG9593	-0.546951	0.0841307	-2.60192	0.00934802	0.0951337	-2.59906
tRNA:Pro-CGG-3-1	-0.765863	-1.20397	-2.60074	0.00935245	0.0951337	-2.59889
lncRNA:CR45529	-0.759441	-1.15595	-2.60063	0.00935582	0.0951337	-2.59877
Vm26Ac	-1.26627	0.380542	-2.60116	0.00936227	0.0951337	-2.59853
nur	-1.01152	-0.468333	-2.60098	0.00936681	0.0951337	-2.59837
IFT20	-0.738209	-0.918592	-2.60017	0.00937183	0.0951337	-2.59818
cn	-0.703381	-0.835687	-2.6002	0.00937298	0.0951337	-2.59814
CG17760	-0.689653	0.651767	-2.59991	0.00938079	0.0951553	-2.59786
CG42812	-0.785767	-1.19639	-2.59943	0.0093879	0.0951698	-2.5976
lncRNA:CR44586	-0.760371	-1.2375	-2.59893	0.00940155	0.0951878	-2.5971
lncRNA:CR45588	-0.733358	-0.862275	-2.59889	0.00940463	0.0951878	-2.59698
Bsg25A	-0.836522	-0.824614	-2.59986	0.00940682	0.0951878	-2.5969
CG43147	1.83837	2.87204	2.59857	0.00941243	0.0951878	2.5967
CG42525	-0.743663	-0.503336	-2.59833	0.00942207	0.0952243	-2.59635
CR42838	-0.764885	-1.24059	-2.59799	0.00942742	0.0952243	-2.59615
tRNA:iMet-CAT-2-1	-0.777364	-1.23024	-2.59637	0.00947169	0.0955678	-2.59454
lncRNA:CR45657	-0.81924	-0.977243	-2.59642	0.00947305	0.0955678	-2.59449
tRNA:Phe-GAA-1-2	-0.765891	-1.28765	-2.59613	0.00947855	0.0955678	-2.59429
lncRNA:CR45038	-0.664321	-0.776703	-2.59621	0.00948753	0.0955987	-2.59397
lncRNA:CR45265	-0.767613	-1.28038	-2.59536	0.00949986	0.0955987	-2.59352
lncRNA:TS18	-0.76691	-1.19297	-2.59515	0.00950546	0.0955987	-2.59332
asRNA:CR46262	-0.724951	-1.12054	-2.59509	0.00950758	0.0955987	-2.59324
tRNA:Glu-CTC-3-1	-0.764774	-1.29198	-2.59486	0.00951369	0.0955987	-2.59302
lncRNA:CR42715	-0.748942	-0.563054	-2.59485	0.00951589	0.0955987	-2.59294
Lrp4	0.732174	5.06299	2.59475	0.00953823	0.0957617	2.59214
CR32009	-0.698519	-0.792768	-2.5938	0.00954829	0.0957617	-2.59177
tRNA:Ile-AAT-1-5	-0.755107	-1.16434	-2.59343	0.00955338	0.0957617	-2.59159
dpr8	0.643295	3.46884	2.59388	0.00956072	0.0957617	2.59132
CG7320	-0.690462	-0.832965	-2.59366	0.00956073	0.0957617	-2.59132
asRNA:CR44367	-0.773622	-1.02069	-2.59294	0.0095666	0.0957632	-2.59111
Pig1	-0.78308	-0.711027	-2.59276	0.00957319	0.095772	-2.59088
l(1)sc	-0.839335	-0.702451	-2.59332	0.00958981	0.0958809	-2.59028
CR43275	-0.705327	-0.696795	-2.5922	0.00960106	0.0959361	-2.58988
Gyc76C	-0.748895	-0.591031	-2.59047	0.00963601	0.0962278	-2.58862
lncRNA:CR44991	-0.700097	-0.437602	-2.59055	0.00964202	0.0962305	-2.58841
lncRNA:CR44392	-0.584604	-0.456702	-2.59044	0.00966427	0.0963951	-2.58762
snoRNA:Psi28S-1192d	-0.688329	-0.314282	-2.58941	0.00968762	0.0965704	-2.58678
CG13465	-0.860881	-0.925967	-2.58875	0.00969981	0.0966344	-2.58635
CG42541	0.636756	4.60268	2.58837	0.00971453	0.0967207	2.58583
asRNA:CR46134	-0.733654	-1.13171	-2.58747	0.00972003	0.0967207	-2.58563
lncRNA:CR44212	-0.717938	-1.0916	-2.58713	0.0097305	0.096743	-2.58526
lncRNA:CR45674	-0.752363	-0.999351	-2.58699	0.00973383	0.096743	-2.58514
Lcp3	-0.725119	-0.787278	-2.58671	0.00974694	0.0967652	-2.58468
CG34282	-0.868903	-0.750237	-2.58588	0.00976448	0.0967652	-2.58406
lncRNA:CR45791	-0.777282	-1.19083	-2.5857	0.00976921	0.0967652	-2.58389
Sgs5bis	-0.726333	-0.962537	-2.58586	0.00977156	0.0967652	-2.58381
CG42718	-0.768213	-1.24795	-2.58546	0.00977602	0.0967652	-2.58365
SNCF	-0.833124	-0.836819	-2.58641	0.00977618	0.0967652	-2.58365
lncRNA:CR45352	-0.772517	-1.21932	-2.58544	0.00977654	0.0967652	-2.58363
CR45470	-0.768032	-1.03272	-2.58447	0.00980444	0.0969085	-2.58265
tRNA:Cys-GCA-1-4	-0.762972	-1.26958	-2.58435	0.00980742	0.0969085	-2.58255
asRNA:CR45466	-0.78496	-0.96288	-2.5844	0.00980838	0.0969085	-2.58251
Pburs	-0.757074	-1.1369	-2.58371	0.00982623	0.0969112	-2.58189
lncRNA:CR44260	-0.78241	-1.17847	-2.58366	0.00982722	0.0969112	-2.58185
rad	0.677948	4.26073	2.58437	0.00982819	0.0969112	2.58182
CR45777	-0.759948	-1.31683	-2.58351	0.00983182	0.0969112	-2.58169
lncRNA:CR45596	-0.879484	-0.448248	-2.5831	0.00985588	0.0970912	-2.58085
CG42481	1.74159	2.18108	2.58227	0.0098681	0.0971543	2.58042
Cpr65Ay	-0.780411	-1.21045	-2.5813	0.00989431	0.0973551	-2.5795
tRNA:Arg-ACG-1-4	-0.746885	-1.11421	-2.58087	0.00990765	0.0974291	-2.57904
CG10081	-0.734385	-0.90627	-2.58094	0.00991358	0.0974302	-2.57883
CG4009	-1.51614	1.43818	-2.58039	0.00992162	0.097452	-2.57855
tRNA:Trp-CCA-2-4	-0.763829	-1.09633	-2.57911	0.00995861	0.0977123	-2.57726
lncRNA:CR44121	-0.733923	-0.804888	-2.57898	0.00996227	0.0977123	-2.57714
CG32189	-0.763175	-1.02794	-2.57885	0.00996564	0.0977123	-2.57702
Dhit	0.509708	5.36091	2.57891	0.00997628	0.0977345	2.57665
lncRNA:CR44808	-0.718286	-0.999782	-2.57831	0.00998513	0.0977345	-2.57634
Gyc89Da	-0.747463	-1.13893	-2.57813	0.00998542	0.0977345	-2.57633
CG4582	-0.520328	-0.0781838	-2.57868	0.0100007	0.0977758	-2.5758
lncRNA:CR45310	-0.772146	-1.24357	-2.57738	0.0100071	0.0977758	-2.57558
inaF-A	-0.710448	-0.696651	-2.57746	0.0100072	0.0977758	-2.57558
tRNA:Glu-TTC-1-1	-0.752376	-1.2049	-2.5771	0.010015	0.097795	-2.57531
eloF	-1.19984	1.71913	-2.57671	0.0100293	0.0978778	-2.57482
asRNA:CR45376	-0.609853	-0.191919	-2.57675	0.0100478	0.0979579	-2.57418
tRNA:Val-CAC-2-2	-0.760414	-1.29453	-2.57593	0.0100492	0.0979579	-2.57413
CG43886	-0.765845	-0.56293	-2.57722	0.0100609	0.0980151	-2.57373
lncRNA:CR45269	-0.736405	-1.00066	-2.57489	0.0100799	0.0981431	-2.57307
CG33500	-0.657495	-0.66407	-2.57531	0.01009	0.0981837	-2.57273
CG31775	-0.765843	-1.07343	-2.57406	0.0101051	0.0982378	-2.57221
Iml1	0.463781	6.04841	2.57449	0.0101073	0.0982378	2.57214
CG4440	-0.807812	-0.310133	-2.57412	0.0101378	0.0984774	-2.57109
tRNA:Thr-TGT-2-4	-0.768088	-1.19868	-2.5722	0.0101577	0.098586	-2.57041
CG45765	-0.749115	-1.28637	-2.57179	0.0101698	0.098586	-2.57
lncRNA:CR43958	-0.626877	0.854911	-2.57188	0.0101705	0.098586	-2.56998
asRNA:CR44020	-0.695853	-0.0714377	-2.57257	0.0101755	0.098586	-2.56981
CG10140	-0.67246	-0.474887	-2.57213	0.0101789	0.098586	-2.56969
lncRNA:CR31840	-0.774057	-1.22228	-2.57129	0.0101844	0.098586	-2.5695
lncRNA:CR46057	-0.733997	-1.1036	-2.57097	0.0101948	0.098586	-2.56915
Obp56c	-0.71875	-0.773517	-2.57092	0.0101979	0.098586	-2.56905
na	0.663785	3.98111	2.57141	0.010202	0.098586	2.56891
CR4575	-0.765637	-0.883399	-2.56993	0.0102297	0.0987426	-2.56797
CG33772	-0.75836	-1.22539	-2.5696	0.0102341	0.0987426	-2.56782
asRNA:CR45800	-0.756852	-1.30122	-2.56955	0.0102359	0.0987426	-2.56776
lncRNA:CR43930	-0.710156	-1.05326	-2.56927	0.0102461	0.0987714	-2.56741
CG18417	-0.853758	1.91142	-2.56944	0.0102539	0.0987714	-2.56715
snmRNA:157	-0.736479	-1.08129	-2.56864	0.0102635	0.0987714	-2.56682
CG7271	-0.834703	-0.928875	-2.5687	0.0102703	0.0987714	-2.56659
Nap1	-0.507172	0.750525	-2.56914	0.010275	0.0987714	-2.56643
lncRNA:CR43960	-0.859986	-0.160012	-2.56804	0.0102848	0.0987714	-2.5661
alpha-Est3	-0.756635	-1.20731	-2.56767	0.0102909	0.0987714	-2.5659
TwdlK	-0.770818	-1.21401	-2.56757	0.0102939	0.0987714	-2.5658
spdo	-0.512235	0.474842	-2.56889	0.0102944	0.0987714	-2.56578
ato	-0.790847	-0.937461	-2.56745	0.0102979	0.0987714	-2.56566
CG10147	-0.501781	3.30251	-2.56718	0.0103087	0.0988187	-2.5653
CG15803	0.675199	3.23779	2.56675	0.0103314	0.0988779	2.56454
CG4151	-0.752334	-1.00139	-2.56624	0.0103341	0.0988779	-2.56444
Sp212	0.648181	2.41771	2.56655	0.010335	0.0988779	2.56442
sisRNA:CR46361	-0.743582	-1.08533	-2.56604	0.0103416	0.0988779	-2.56419
asRNA:CR43812	-0.920398	-0.936272	-2.56604	0.0103445	0.0988779	-2.5641
CG42495	-0.569936	1.79502	-2.56566	0.0103549	0.0989215	-2.56375
CG11211	0.811493	2.59634	2.56569	0.0103683	0.0989469	2.5633
lncRNA:CR45421	-0.775009	-1.24096	-2.56486	0.0103745	0.0989469	-2.56309
CG44362	-0.75776	-1.26365	-2.56483	0.0103753	0.0989469	-2.56306
CR17024	-0.664126	-0.539513	-2.56505	0.0103852	0.098985	-2.56273
lncRNA:CR44513	-0.751487	-0.991073	-2.56437	0.0103913	0.0989864	-2.56253
asRNA:CR43470	-0.740076	-1.12686	-2.56363	0.0104124	0.0990838	-2.56182
lncRNA:CR44556	-0.764922	-1.18157	-2.56356	0.0104134	0.0990838	-2.56179
CG32196	-0.58249	2.39316	-2.5633	0.0104213	0.0991031	-2.56153
Su(Ste):CR42419	-0.720375	-1.1729	-2.56308	0.0104287	0.0991172	-2.56128
CR33701	-0.758804	-1.24804	-2.56284	0.010435	0.0991211	-2.56107
CG33700	-0.768586	-1.06478	-2.56181	0.010467	0.0992951	-2.56001
CR31953	-0.75739	-1.25716	-2.56166	0.0104708	0.0992951	-2.55988
lncRNA:CR43892	-0.754003	-1.24005	-2.56163	0.0104712	0.0992951	-2.55987
tRNA:Ser-TGA-1-1	-0.753958	-1.24858	-2.56067	0.0105001	0.0995131	-2.55891
snoRNA:Me28S-C3420b	-0.772704	-1.12253	-2.56047	0.0105067	0.0995191	-2.55869
sws	0.52506	7.11532	2.55887	0.0105545	0.0999152	2.55711
asRNA:CR44427	-0.752648	-1.30965	-2.55841	0.010569	0.0999747	-2.55663
Su(Ste):CR42411	-0.752451	-1.3185	-2.55829	0.0105727	0.0999747	-2.55651
CG34031	-0.766002	-0.189166	-2.55772	0.0105928	0.100108	-2.55585
lncRNA:CR44636	-0.69277	-0.922475	-2.55743	0.010605	0.100167	-2.55545
asRNA:CR46054	-0.753213	-1.29683	-2.55675	0.010619	0.10019	-2.55499
CG43895	-0.651097	-0.850443	-2.55698	0.0106216	0.10019	-2.55491
Cec-Psi1	-0.754624	-1.26543	-2.55654	0.0106254	0.10019	-2.55478
lncRNA:CR44540	-0.696157	-0.935771	-2.55628	0.010639	0.100262	-2.55434
snRNA:U1:95Cb	-0.67922	0.0502395	-2.5561	0.0106578	0.10035	-2.55372
asRNA:CR45814	-0.740625	-1.19955	-2.55539	0.0106604	0.10035	-2.55364
snoRNA:Me28S-C437	-0.649678	-0.679327	-2.55551	0.0106726	0.100367	-2.55324
lncRNA:CR44445	-0.636835	-0.659066	-2.55537	0.0106828	0.100367	-2.55291
lncRNA:CR46153	-0.654823	-0.709914	-2.55468	0.0106924	0.100367	-2.55259
CG17364	0.675706	3.56398	2.55469	0.0106991	0.100367	2.55238
CG34206	-0.637247	-0.630941	-2.55471	0.0107065	0.100367	-2.55213
CG8642	-0.654488	-0.544338	-2.55416	0.010707	0.100367	-2.55212
tRNA:Val-AAC-2-2	-0.721177	-0.917485	-2.55393	0.0107099	0.100367	-2.55202
Sln	0.645445	2.89037	2.55418	0.0107131	0.100367	2.55192
lncRNA:CR43695	-0.641547	-0.771775	-2.5538	0.0107201	0.100367	-2.55169
asRNA:CR44340	-0.726262	-0.951434	-2.55342	0.0107221	0.100367	-2.55163
asRNA:CR44049	-0.751492	-1.30561	-2.55238	0.0107532	0.100583	-2.55062
lncRNA:CR45426	-0.698721	-0.710239	-2.55227	0.0107603	0.100583	-2.55039
ppk7	-0.713884	-0.754637	-2.55197	0.0107696	0.100583	-2.55009
tRNA:Ala-AGC-2-5	-0.754644	-1.27082	-2.55149	0.0107802	0.100583	-2.54975
tRNA:Trp-CCA-2-1	-0.729809	-1.13574	-2.55135	0.0107857	0.100583	-2.54957
tRNA:His-GTG-2-1Psi	-0.745831	-1.23285	-2.5511	0.0107921	0.100583	-2.54936
tRNA:Tyr-GTA-1-1	-0.703017	-1.00994	-2.55128	0.0107923	0.100583	-2.54935
PsGEF	0.687493	4.83724	2.55172	0.0107956	0.100583	2.54925
msd1	-0.737913	1.71794	-2.55099	0.0107993	0.100583	-2.54913
CG9458	-0.816068	3.3588	-2.55129	0.0108083	0.100611	-2.54884
asRNA:CR44181	-0.763684	-0.936984	-2.55038	0.0108145	0.100612	-2.54864
lncRNA:CR45755	-0.738524	-1.09362	-2.54993	0.0108292	0.100638	-2.54816
lncRNA:CR44462	-0.766837	-1.1963	-2.54975	0.0108341	0.100638	-2.54801
Tpst	-0.456304	5.0182	-2.54972	0.0108352	0.100638	-2.54797
lncRNA:CR44531	-0.744317	-1.12822	-2.54927	0.0108498	0.10066	-2.5475
lncRNA:TS2	-0.763877	-1.17969	-2.54914	0.0108538	0.10066	-2.54737
btn	-0.765848	-0.842962	-2.54947	0.0108557	0.10066	-2.54731
tn	0.700782	6.123	2.54933	0.0108681	0.100718	2.54691
CG15731	-0.845962	-0.762761	-2.54833	0.0108814	0.100718	-2.54648
CR6900	-0.558253	0.316241	-2.54874	0.0108834	0.100718	-2.54642
CG43131	-0.761667	-1.1068	-2.54805	0.0108871	0.100718	-2.5463
Cpr23B	-0.733576	-0.908138	-2.54796	0.010892	0.100718	-2.54614
lncRNA:CR45635	-0.749572	-0.897296	-2.54693	0.0109272	0.100987	-2.54502
CG11052	0.838653	1.69204	2.54607	0.0109503	0.101115	2.54428
lncRNA:CR44457	-0.757511	-1.15459	-2.54593	0.0109531	0.101115	-2.54419
CG18278	-0.729727	0.448013	-2.54591	0.0109599	0.101122	-2.54397
ng4	-0.754998	-1.10243	-2.54536	0.0109711	0.101123	-2.54362
asRNA:CR44237	-0.728139	-1.19845	-2.54533	0.010972	0.101123	-2.54359
Mst77Y-8Psi	-0.747335	-1.31796	-2.54496	0.0109838	0.101175	-2.54322
lncRNA:CR45313	-0.754298	-1.10399	-2.54446	0.0110001	0.10127	-2.5427
snoRNA:MeU2-A31	-0.733278	-1.20779	-2.5437	0.0110231	0.101426	-2.54197
lncRNA:CR45742	-0.764493	-1.17208	-2.54344	0.0110313	0.101445	-2.54171
CG34442	-0.734285	-1.03337	-2.5433	0.0110386	0.101457	-2.54148
Cyp313a5	-0.732395	-0.967403	-2.54288	0.0110515	0.101494	-2.54107
Su(Ste):CR40820	-0.745253	-1.30863	-2.5427	0.0110548	0.101494	-2.54096
Os-C	0.801861	2.36057	2.54242	0.0110662	0.101543	2.5406
CG14104	-0.571628	1.20441	-2.54219	0.0110781	0.101597	-2.54023
CG44475	-0.751308	-1.24865	-2.54139	0.0110959	0.101665	-2.53966
CR11023	1.04278	1.767	2.54118	0.0111028	0.101665	2.53945
St4	-0.766571	1.30766	-2.54113	0.0111056	0.101665	-2.53936
CG34162	-0.732989	-1.21981	-2.54095	0.0111099	0.101665	-2.53922
snoRNA:Psi18S-640a	-0.740597	-0.844692	-2.53992	0.0111569	0.10204	-2.53775
lncRNA:CR46208	-0.744185	-1.02578	-2.53921	0.0111683	0.102088	-2.53739
lncRNA:CR32773	-0.784188	0.432698	-2.53971	0.0111842	0.102178	-2.53689
Hesr	-0.771313	-0.440948	-2.53927	0.0112012	0.102278	-2.53636
CG43107	-0.875961	-0.633288	-2.53726	0.0112274	0.102424	-2.53554
Gycalpha99B	0.661483	4.18139	2.53784	0.0112294	0.102424	2.53548
CG9503	-0.761096	1.18013	-2.53602	0.0112673	0.102713	-2.5343
CG13070	-0.727103	-1.16467	-2.53522	0.0112931	0.102814	-2.53349
tRNA:Lys-TTT-2-5	-0.745537	-1.30378	-2.53517	0.0112947	0.102814	-2.53345
lncRNA:CR45348	-0.763385	-1.15572	-2.5351	0.0112968	0.102814	-2.53338
lncRNA:CR44985	-0.754461	-1.21537	-2.53452	0.0113154	0.102888	-2.5328
CG13044	-0.745352	-1.31144	-2.53447	0.0113173	0.102888	-2.53275
lncRNA:CR44855	-0.66671	-0.677659	-2.53435	0.0113273	0.10289	-2.53244
CG42404	0.703447	3.40021	2.53419	0.0113416	0.10289	2.53199
CG14342	-0.659001	-0.69815	-2.5339	0.0113481	0.10289	-2.53179
CG30288	-0.720368	-0.888205	-2.53368	0.0113497	0.10289	-2.53174
gsb-n	0.782343	0.551139	2.53372	0.0113538	0.10289	2.53162
asRNA:CR43474	-0.720219	-1.10503	-2.53334	0.0113543	0.10289	-2.5316
CG4041	0.448682	4.11174	2.53326	0.0113643	0.102924	2.53129
asRNA:CR43787	-0.696667	-1.04678	-2.53264	0.0113781	0.10295	-2.53087
CheB98a	-0.538148	-0.370998	-2.53326	0.0113794	0.10295	-2.53083
lncRNA:CR44516	-0.629436	-0.835543	-2.53259	0.0113871	0.102963	-2.53059
lncRNA:CR44775	-0.666447	0.494267	-2.53237	0.011411	0.103054	-2.52985
Lcp65APsi	-0.750354	-1.30074	-2.53151	0.0114129	0.103054	-2.5298
lncRNA:CR45339	-0.643999	-0.743889	-2.53179	0.0114155	0.103054	-2.52972
tRNA:Leu-AAG-1-2	-0.756134	-1.2517	-2.53075	0.0114372	0.103144	-2.52905
CR42785	-0.744573	-1.24097	-2.53074	0.0114379	0.103144	-2.52903
CG34201	-0.733885	-0.953678	-2.53036	0.0114522	0.103217	-2.52859
Oxp	-0.79891	0.701338	-2.52997	0.0114627	0.103257	-2.52827
Gr22a	-0.742511	-1.12706	-2.52981	0.0114695	0.103262	-2.52806
lncRNA:CR45647	-0.607451	-0.129212	-2.52981	0.0114833	0.103331	-2.52764
sli	0.613729	5.17714	2.52853	0.011528	0.103582	2.52627
lncRNA:CR44813	-0.661557	-0.470537	-2.52771	0.0115421	0.103582	-2.52584
wts	0.414408	6.21036	2.52771	0.0115428	0.103582	2.52582
lncRNA:CR45438	-0.730258	-1.24012	-2.52734	0.0115488	0.103582	-2.52564
lncRNA:CR45618	-0.737316	-0.912735	-2.52744	0.0115497	0.103582	-2.52561
CR46186	-0.737454	-1.28862	-2.52715	0.0115552	0.103582	-2.52545
lncRNA:CR44915	-0.717436	-0.881969	-2.52718	0.0115557	0.103582	-2.52543
mey	-0.701999	-0.256207	-2.52773	0.0115688	0.103582	-2.52503
lncRNA:CR45735	-0.72875	-1.15658	-2.52673	0.011569	0.103582	-2.52503
tRNA:Leu-AAG-1-4	-0.731293	-0.941531	-2.52666	0.0115731	0.103582	-2.5249
snoRNA:U49:66Db	-0.693359	-0.679327	-2.52726	0.0115803	0.103591	-2.52468
snRNA:U5:38ABb	-0.76909	-0.948252	-2.52594	0.0115997	0.103698	-2.52409
tRNA:Ser-GCT-2-4	-0.748159	-1.29748	-2.5256	0.011606	0.103698	-2.5239
Eig71Ea	-0.7436	-1.21757	-2.52542	0.0116118	0.103698	-2.52373
Gr58a	-0.7364	-1.13247	-2.52529	0.0116174	0.103698	-2.52356
tRNA:Ser-GCT-2-3	-0.748875	-1.28556	-2.52502	0.0116254	0.103698	-2.52332
tRNA:Ser-CGA-1-1	-0.760405	-1.22174	-2.52489	0.0116294	0.103698	-2.52319
CG33912	-0.733289	-1.17773	-2.52462	0.0116386	0.103725	-2.52292
lncRNA:CR44691	-0.747032	-0.645664	-2.52447	0.0116454	0.103731	-2.52271
nSyb	0.748751	6.37099	2.52469	0.0116612	0.103816	2.52223
unc79	0.704949	5.24334	2.5244	0.0116698	0.103837	2.52197
CG15480	-0.747707	-0.964864	-2.52327	0.0116894	0.103837	-2.52138
CG15756	-0.703801	-1.00113	-2.52313	0.0116917	0.103837	-2.52132
snRNA:LU	-0.519406	-0.167501	-2.52393	0.0116923	0.103837	-2.5213
stj	0.659018	4.87248	2.52368	0.0116946	0.103837	2.52123
lncRNA:CR46011	-0.616638	-0.679133	-2.52264	0.0117179	0.10394	-2.52053
CR43382	-0.739023	-1.27297	-2.52178	0.0117325	0.10394	-2.52009
tRNA:Gly-GCC-1-9	-0.745229	-1.29062	-2.52169	0.0117356	0.10394	-2.52
rdgB	0.523106	6.78024	2.52204	0.0117418	0.10394	2.51981
rdgA	0.608645	7.33101	2.52181	0.0117469	0.10394	2.51966
shn	0.501136	6.47555	2.52118	0.0117525	0.10394	2.51949
CR11235	-0.74004	-1.14256	-2.52111	0.0117552	0.10394	-2.51941
CG12898	-0.68865	-0.880311	-2.52106	0.0117683	0.10394	-2.51902
CG42750	0.659151	4.00043	2.52136	0.0117688	0.10394	2.519
snoRNA:Me28S-A982b	-0.654806	-0.218077	-2.52158	0.011772	0.10394	-2.51891
unc-104	0.582002	7.16888	2.52129	0.0117745	0.10394	2.51883
tRNA:Pro-TGG-1-5	-0.639538	-0.635365	-2.52051	0.0117916	0.104036	-2.51832
lncRNA:CR44715	-0.745602	-1.11072	-2.51938	0.0118129	0.104157	-2.51769
tRNA:Glu-TTC-1-5	-0.687246	-0.251622	-2.5194	0.0118194	0.104157	-2.51749
CG3706	-0.807359	2.25376	-2.51923	0.01183	0.104157	-2.51718
lncRNA:CR44610	-0.69175	-0.994883	-2.51881	0.0118343	0.104157	-2.51705
tRNA:Gln-CTG-2-3	-0.741195	-1.28939	-2.51855	0.0118408	0.104157	-2.51685
tRNA:Met-CAT-1-1	-0.74161	-1.2966	-2.51849	0.0118427	0.104157	-2.5168
sisRNA:CR46360	-0.776298	-1.02439	-2.51782	0.0118654	0.104302	-2.51612
Or98a	-0.642361	-0.725476	-2.51764	0.0118854	0.104417	-2.51553
CG7049	-0.711664	-0.895948	-2.51677	0.0119016	0.104417	-2.51505
TwdlS	-0.731757	-1.13946	-2.51673	0.0119028	0.104417	-2.51501
CG31741	-0.722258	-0.431281	-2.51701	0.0119034	0.104417	-2.51499
CG14655	0.498997	2.59345	2.51612	0.011927	0.104569	2.5143
Mcad	-0.590459	0.561827	-2.51604	0.0119345	0.10458	-2.51407
lncRNA:CR46204	-0.589847	-0.167275	-2.5158	0.0119543	0.104581	-2.51349
CG15484	-0.617754	0.438226	-2.51525	0.0119613	0.104581	-2.51328
snoRNA:Me28S-C1237	-0.6362	-0.763826	-2.51534	0.0119663	0.104581	-2.51314
RanBPM	0.536769	6.47027	2.5148	0.0119716	0.104581	2.51298
tRNA:Arg-TCT-2-1	-0.735693	-1.21712	-2.51457	0.0119745	0.104581	-2.51289
asRNA:CR43916	-0.734566	-0.957954	-2.51459	0.0119756	0.104581	-2.51286
lncRNA:CR44929	-0.721597	-1.08661	-2.51431	0.0119842	0.104581	-2.51261
CG6356	0.646447	3.62635	2.51489	0.0119846	0.104581	2.5126
lncRNA:CR44764	-0.730179	-0.96901	-2.51416	0.0119923	0.104594	-2.51237
asRNA:CR46269	-0.742492	-1.27156	-2.5136	0.0120076	0.104672	-2.51192
snoRNA:MeU6-A47	-0.71813	-0.886495	-2.51328	0.0120225	0.104733	-2.51148
CheB74a	-0.576314	-0.549617	-2.51365	0.012027	0.104733	-2.51135
CG13609	-0.609954	2.20557	-2.51261	0.012042	0.104809	-2.51091
lncRNA:CR45306	-0.68105	-0.990654	-2.51231	0.0120559	0.104875	-2.5105
CG5612	0.79174	4.53923	2.51112	0.012107	0.105162	2.50901
tRNA:iMet-CAT-1-1	-0.74541	-1.0423	-2.5107	0.0121113	0.105162	-2.50889
lncRNA:CR45793	-0.565545	0.528501	-2.51089	0.0121171	0.105162	-2.50872
CG12502	0.698478	2.98399	2.51068	0.0121245	0.105162	2.5085
Ire1	0.519161	5.01887	2.51068	0.0121275	0.105162	2.50841
snoRNA:Psi18S-525g	-0.701698	-0.882358	-2.51037	0.0121286	0.105162	-2.50838
lncRNA:CR46084	-0.567766	0.394736	-2.51056	0.0121376	0.105162	-2.50812
lncRNA:CR45462	-0.675613	-1.05645	-2.50982	0.0121392	0.105162	-2.50807
CG30001	-0.660972	1.27007	-2.50846	0.0121836	0.105492	-2.50678
CG42633	-0.607473	-0.355224	-2.50861	0.0121945	0.105532	-2.50647
tRNA:Thr-AGT-1-6	-0.740541	-1.24968	-2.50751	0.0122158	0.105621	-2.50585
lncRNA:CR45278	-0.7262	-0.977592	-2.50743	0.0122219	0.105621	-2.50567
CG43244	-0.725571	-1.10496	-2.5073	0.0122237	0.105621	-2.50562
axo	0.618931	5.53627	2.50686	0.0122502	0.105796	2.50485
CG34281	-0.726758	-1.05167	-2.50636	0.01226	0.105811	-2.50457
Rbp9	0.695643	7.34987	2.50666	0.0122647	0.105811	2.50444
snoRNA:snR38:54Ec	-0.763673	-0.921514	-2.5059	0.0122793	0.105883	-2.50401
tRNA:Lys-CTT-1-11	-0.740973	-1.26204	-2.50545	0.0122872	0.105897	-2.50379
whd	0.563682	6.92224	2.50533	0.0123044	0.10599	2.50329
Fbxl4	0.487943	4.68996	2.50519	0.0123169	0.106027	2.50293
tRNA:Ala-TGC-2-1	-0.745101	-1.26387	-2.50447	0.0123213	0.106027	-2.50281
lncRNA:CR45514	-0.731417	-1.04727	-2.50377	0.0123468	0.106152	-2.50207
asRNA:CR46045	-0.732514	-1.26872	-2.50339	0.0123588	0.106152	-2.50173
CG31792	-0.716234	0.771201	-2.50338	0.0123608	0.106152	-2.50167
sisRNA:2	-0.542593	-0.273383	-2.50425	0.0123612	0.106152	-2.50166
lncRNA:CR44988	-0.676116	-0.968581	-2.50311	0.0123742	0.106209	-2.50129
Gba1a	-1.03918	3.20956	-2.50183	0.0124273	0.10661	-2.49977
asRNA:CR44653	-0.737877	-1.28012	-2.50111	0.0124388	0.106623	-2.49945
asRNA:CR45190	-0.741652	-0.888758	-2.50104	0.0124416	0.106623	-2.49937
Epac	0.620903	5.0518	2.50128	0.0124539	0.106647	2.49902
Ir52a	-0.687283	-0.837834	-2.50085	0.0124572	0.106647	-2.49892
lncRNA:CR44874	-0.626463	0.132649	-2.50081	0.0124638	0.10665	-2.49873
CG14960	-0.768587	-0.951882	-2.50031	0.0124729	0.106673	-2.49848
CG44215	-0.738088	-1.26963	-2.49978	0.0124851	0.106722	-2.49813
CG31268	-0.736473	-0.937488	-2.49891	0.0125218	0.106982	-2.49709
CG7848	1.18191	1.71564	2.49809	0.0125487	0.106997	2.49633
CG32751	-0.947332	0.254477	-2.49791	0.0125511	0.106997	-2.49626
tRNA:Arg-TCG-3-1	-0.737126	-1.29874	-2.4978	0.0125549	0.106997	-2.49615
tRNA:Thr-AGT-1-4	-0.729355	-1.2482	-2.49778	0.0125554	0.106997	-2.49614
snoRNA:Me18S-A1806	-0.73149	-1.13003	-2.49755	0.0125637	0.106997	-2.4959
lncRNA:CR44718	-0.679638	-0.58819	-2.49762	0.0125667	0.106997	-2.49582
snoRNA:Me18S-A469	-0.756416	-1.18119	-2.49742	0.0125684	0.106997	-2.49577
CG11000	0.635685	4.65513	2.49783	0.0125795	0.107011	2.49546
CG7126	-0.676892	-0.961022	-2.49717	0.0125828	0.107011	-2.49536
lncRNA:CR45530	-0.662288	-0.409303	-2.49704	0.0125935	0.107015	-2.49506
CG14237	-0.763235	-1.07612	-2.49663	0.0125961	0.107015	-2.49499
CG33654	-0.637604	-0.806897	-2.49676	0.0126068	0.107052	-2.49469
CR7448	-0.63274	-0.8703	-2.49543	0.0126454	0.107305	-2.4936
lncRNA:CR45919	-0.802205	0.928528	-2.49499	0.0126549	0.107305	-2.49334
Adk2	-0.964927	0.529893	-2.49499	0.0126609	0.107305	-2.49317
mthl11	-0.565115	-0.225736	-2.49518	0.0126652	0.107305	-2.49305
Eaat2	0.639756	5.5621	2.49534	0.0126686	0.107305	2.49295
lncRNA:CR44564	-0.538283	-0.202448	-2.49542	0.0126819	0.107318	-2.49258
CG12158	0.737442	4.03299	2.4948	0.0126849	0.107318	2.49249
Oatp58Da	-0.770115	2.28708	-2.49429	0.0126894	0.107318	-2.49237
lncRNA:CR44650	-0.66997	-1.01757	-2.49389	0.0126993	0.107348	-2.49209
lncRNA:CR45287	-0.73375	-1.14988	-2.49347	0.0127095	0.107379	-2.49181
CG13002	-0.640234	-0.72654	-2.49333	0.0127295	0.107483	-2.49125
lncRNA:CR45377	-0.714769	-0.957131	-2.49278	0.0127373	0.107483	-2.49103
asRNA:CR45549	-0.612042	-0.659114	-2.49272	0.0127478	0.107483	-2.49074
lncRNA:CR44633	-0.731287	-1.1518	-2.49212	0.0127576	0.107483	-2.49047
Ir67b	-0.723978	-0.961862	-2.49224	0.0127593	0.107483	-2.49042
CG15186	0.622481	3.18405	2.49242	0.0127603	0.107483	2.49039
Teh4	0.708731	2.09642	2.49119	0.0128007	0.10771	2.48927
Eig71Ec	-0.730983	-1.20525	-2.49074	0.0128066	0.10771	-2.4891
lncRNA:CR44753	-0.804318	-0.599	-2.49127	0.0128098	0.10771	-2.48901
Ugt35D1	-0.914647	-0.49059	-2.49056	0.012813	0.10771	-2.48893
dpy	0.773596	7.07157	2.49008	0.01285	0.107967	2.4879
snoRNA:U14:30Eb	-0.757846	-0.734849	-2.48932	0.0128666	0.108026	-2.48744
oc	0.693886	3.01576	2.48942	0.01287	0.108026	2.48735
CG3328	0.629305	4.37949	2.4888	0.0128923	0.10811	2.48673
asRNA:CR46135	-0.757828	-0.232356	-2.48825	0.012898	0.10811	-2.48657
tRNA:Pro-TGG-1-4	-0.732972	-1.20704	-2.48817	0.0128994	0.10811	-2.48654
CG9676	0.898726	4.52506	2.48751	0.0129445	0.108421	2.48529
ng2	-0.617459	-0.379907	-2.4872	0.0129494	0.108421	-2.48516
[truncated: 14,738 more rows]

## Sheet: nora_virus
Gene	logFC	AveExpr	t	P.Value	adj.P.Val	z.std
Cyp304a1	1.59212	0.847522	17.8035	7.91839e-67	1.32601e-62	17.27
l(2)03659	1.78553	0.978524	17.3963	3.93517e-64	3.29492e-60	16.9079
CG32368	1.49341	2.51352	17.2104	4.83051e-62	2.69639e-58	16.622
narya	1.33794	0.137067	15.3215	1.67638e-50	7.01816e-47	14.9451
CG43064	1.2215	2.40967	15.2668	3.93038e-50	1.31636e-46	14.8882
CG14499	1.85573	1.1302	14.4463	4.62013e-45	1.28948e-41	14.0862
Mur29B	1.34057	3.47279	14.3814	2.56018e-44	6.12468e-41	13.9647
lectin-37Da	1.37861	2.54682	13.9638	4.71822e-42	9.87641e-39	13.588
Sox21a	1.08588	0.824764	13.7691	1.16943e-41	2.17591e-38	13.5214
Sox100B	0.98667	0.512816	13.6455	5.84309e-41	9.78485e-38	13.4025
tj	0.746921	2.82252	13.0972	5.47686e-38	8.33778e-35	12.8849
CG17224	0.815974	5.7155	13.1444	1.05991e-37	1.4791e-34	12.8338
CG8353	0.661034	3.34558	13.0281	1.2662e-37	1.63106e-34	12.82
CG42825	1.48651	3.48383	13.0777	2.48049e-37	2.96702e-34	12.7678
Takl1	1.15638	1.76512	12.8656	2.37784e-36	2.65462e-33	12.5906
CG10154	1.64797	-0.726532	12.2406	1.58331e-33	1.65713e-30	12.0667
CG17264	0.973148	1.84077	12.1321	5.63679e-33	5.55257e-30	11.9617
Ser12	1.71754	-0.46201	11.9579	4.72581e-32	4.39658e-29	11.7839
LysX	1.37567	1.14225	11.4794	1.31415e-29	1.15825e-26	11.2999
CG42566	0.786607	1.11403	11.2556	1.01978e-28	8.53865e-26	11.1185
Charon	0.489864	4.09937	11.2257	1.43372e-28	1.14329e-25	11.0881
CG4269	0.927472	2.02947	11.2138	1.70698e-28	1.29932e-25	11.0724
CG42807	1.06777	5.33217	11.1477	5.94249e-28	4.32665e-25	10.9601
Nazo	1.02876	2.02491	11.0011	2.35073e-27	1.64022e-24	10.835
lncRNA:flam	-0.989634	0.000946265	-10.6596	7.83347e-26	5.24717e-23	-10.5092
CG3987	0.807715	4.347	10.5667	2.54572e-25	1.63964e-22	10.3975
CG15784	0.861633	6.4783	10.5159	5.02991e-25	3.11966e-22	10.3324
CG42521	1.06869	1.39109	10.4252	7.04073e-25	4.21086e-22	10.3001
lncRNA:CR44138	0.922743	0.962914	10.3074	2.17044e-24	1.25332e-21	10.1912
CG31815	-0.949098	1.95115	-10.2839	2.69594e-24	1.50488e-21	-10.1701
CG30414	0.63274	1.17022	10.2457	3.79422e-24	2.04961e-21	10.1368
slbo	0.728668	1.18101	10.2361	3.92659e-24	2.05484e-21	10.1334
Cpr47Ea	1.08063	0.572631	10.1854	6.71912e-24	3.40965e-21	10.0808
cas	1.01704	-0.43276	9.98193	4.78613e-23	2.35731e-20	9.88603
Dtg	0.649985	2.01528	9.9679	5.52234e-23	2.6422e-20	9.8717
CG44013	1.13822	1.35834	9.96907	6.19781e-23	2.88302e-20	9.86012
His-Psi:CR33805	-0.979136	-1.01225	-9.9846	6.41384e-23	2.90287e-20	-9.85667
CG32107	0.760931	1.60521	9.9616	7.63283e-23	3.36367e-20	9.83918
AttD	1.19595	0.337486	9.92966	8.0547e-23	3.45856e-20	9.83377
CG14495	0.738702	2.38739	9.95497	8.77392e-23	3.6732e-20	9.82515
org-1	0.715294	0.962949	9.9021	1.25766e-22	5.13675e-20	9.78881
Vm26Ab	1.15254	0.781556	9.90164	1.414e-22	5.63783e-20	9.77696
CG17732	0.690442	0.443596	9.76423	3.90032e-22	1.51895e-19	9.6737
CG9692	-1.04444	1.01146	-9.73015	6.99979e-22	2.66406e-19	-9.61369
CG6106	0.783747	1.41671	9.66693	9.83516e-22	3.65999e-19	9.57862
CG12661	-0.721942	0.152829	-9.66349	1.02157e-21	3.71897e-19	-9.5747
tut	0.900043	1.73703	9.65314	1.13616e-21	4.04812e-19	9.5637
His2B:CG33868	-1.15125	0.457419	-9.64226	1.39978e-21	4.88347e-19	-9.54209
CG10943	0.925219	2.19426	9.64669	1.61591e-21	5.52245e-19	9.52719
CG33926	1.01363	4.15035	9.61847	1.82006e-21	6.09575e-19	9.51483
wdp	0.462308	6.19455	9.64293	2.13401e-21	7.00707e-19	9.49827
Hr4	0.610449	2.79627	9.57924	2.22929e-21	7.17916e-19	9.49372
CG43187	0.821512	0.351896	9.49925	4.73768e-21	1.49693e-18	9.41485
imd	-0.441863	4.43394	-9.48037	5.54906e-21	1.72083e-18	-9.39823
CG13728	1.06214	-0.611651	9.47518	5.82152e-21	1.77249e-18	9.39318
mira	0.761329	1.50901	9.46395	6.4453e-21	1.92738e-18	9.38246
nub	0.654049	3.18598	9.49463	6.91681e-21	2.03209e-18	9.37501
CG18128	-1.00586	1.01908	-9.48288	7.16459e-21	2.06859e-18	-9.3713
mtSSB	0.616571	1.0536	9.45459	7.6055e-21	2.15867e-18	9.36499
CG34236	0.867598	1.48514	9.47422	8.09789e-21	2.26012e-18	9.35837
CG1368	0.977769	0.520441	9.27259	3.78763e-20	1.0398e-17	9.19392
lncRNA:CR32773	0.831051	0.0945435	9.26323	4.45652e-20	1.20369e-17	9.17642
CG33109	1.28376	2.79598	9.17696	9.91371e-20	2.63516e-17	9.08989
lncRNA:CR44156	-0.679595	0.398535	-9.08295	2.22794e-19	5.82954e-17	-9.00143
Gr66a	-0.617767	0.493636	-9.06519	2.40415e-19	6.19384e-17	-8.99307
CG32277	0.840826	0.362588	9.05754	2.70352e-19	6.85957e-17	8.98017
snRNA:U5:14B	-0.866829	-1.10758	-9.07335	2.77308e-19	6.93105e-17	-8.97737
lncRNA:CR44157	-0.644118	0.15977	-9.04409	3.07823e-19	7.58059e-17	-8.96588
CG31862	1.09605	-1.01722	9.03814	3.13382e-19	7.60564e-17	8.9639
niki	0.599277	0.722227	9.03066	3.32258e-19	7.94855e-17	8.95746
CG4301	0.611086	4.15948	9.05545	3.4856e-19	8.22111e-17	8.95217
CG11961	0.464397	5.5157	9.04169	4.11018e-19	9.5596e-17	8.93396
CG34324	1.06874	6.10191	9.03386	4.55704e-19	1.03798e-16	8.92254
Tsp2A	0.672941	3.49563	9.032	4.61476e-19	1.03798e-16	8.92115
CG7702	0.506062	3.49231	9.02506	4.64877e-19	1.03798e-16	8.92034
link	0.838194	0.498869	8.98258	5.41008e-19	1.19207e-16	8.90352
CG13488	0.766686	0.868833	8.9635	5.99178e-19	1.3031e-16	8.89219
CG13999	-0.767823	2.13588	-8.98691	6.76304e-19	1.45197e-16	-8.87873
CG10912	0.943866	4.49527	8.97034	7.91359e-19	1.67748e-16	8.86123
CG17570	0.898667	0.400219	8.86725	1.39147e-18	2.91269e-16	8.7981
upd3	0.74475	-0.254579	8.85289	1.5616e-18	3.22847e-16	8.78515
CG5910	0.428395	5.21059	8.85901	2.09495e-18	4.2783e-16	8.75206
CG44251	0.783065	2.1655	8.82409	2.50219e-18	5.0484e-16	8.732
LanB2	0.492119	4.86082	8.77387	4.13075e-18	8.23495e-16	8.67513
CG11409	0.589212	1.71217	8.70047	5.84056e-18	1.15066e-15	8.63563
lncRNA:CR44615	-0.870823	-1.15473	-8.69784	6.03258e-18	1.17467e-15	-8.63193
CG34232	0.668375	3.285	8.71162	6.9819e-18	1.3439e-15	8.6152
pnt	0.372441	4.37766	8.67392	7.46116e-18	1.41982e-15	8.60759
CG5770	1.16863	1.20431	8.66605	8.44345e-18	1.5887e-15	8.5934
CG34194	0.835143	0.717851	8.65663	9.17672e-18	1.70748e-15	8.58383
CG42287	-0.787475	0.949405	-8.65686	9.49332e-18	1.74698e-15	-8.57993
Cpr78Cc	-0.655479	-0.146138	-8.63914	9.75993e-18	1.77652e-15	-8.57674
CG13704	0.522596	2.90188	8.67513	1.00791e-17	1.81488e-15	8.57304
bbg	0.429196	5.77143	8.67552	1.03436e-17	1.8427e-15	8.57005
rst	0.504924	3.30673	8.61453	1.21236e-17	2.13707e-15	8.55175
trol	0.45111	7.92169	8.63247	1.262e-17	2.2014e-15	8.54712
klar	0.358332	7.19737	8.6185	1.41481e-17	2.44252e-15	8.53391
snRNA:U2:14B	-0.794635	-0.602841	-8.5988	1.47177e-17	2.51493e-15	-8.52935
CG31324	0.4524	4.18886	8.59119	1.88273e-17	3.18467e-15	8.50081
GstE10	0.72233	2.12457	8.57552	2.04389e-17	3.4227e-15	8.49127
sqa	0.448609	5.16189	8.56525	2.56118e-17	4.24649e-15	8.46502
CG42335	0.811236	2.08277	8.54333	2.70744e-17	4.41567e-15	8.45854
fkh	0.547024	4.23082	8.5502	2.71604e-17	4.41567e-15	8.45817
Osi6	1.16064	0.526097	8.51689	2.74232e-17	4.41567e-15	8.45705
Ets21C	0.594433	1.23276	8.51701	2.78437e-17	4.44067e-15	8.45527
lncRNA:CR45158	-0.616801	-0.0655485	-8.508	2.9898e-17	4.72331e-15	-8.44696
CG30059	-0.762927	-0.49182	-8.50191	3.20135e-17	5.01026e-15	-8.43897
CG31213	-0.929713	1.86677	-8.50316	3.64981e-17	5.65923e-15	-8.42363
CG34367	-0.788343	1.27168	-8.47757	4.46649e-17	6.86201e-15	-8.39996
asRNA:CR45715	-0.705179	-1.15089	-8.47686	4.83811e-17	7.36537e-15	-8.39056
snoRNA:Psi18S-1854a	-0.941904	0.301432	-8.44651	5.62822e-17	8.42362e-15	-8.37276
snoRNA:hts-a	-0.661592	-0.660544	-8.44206	5.63385e-17	8.42362e-15	-8.37265
lncRNA:CR44973	-0.567414	-0.331553	-8.42498	5.90981e-17	8.75803e-15	-8.36701
Rcd2	0.448963	4.08257	8.45303	6.00188e-17	8.81644e-15	8.36519
Mt2	0.508926	1.44615	8.40262	7.11974e-17	1.03676e-14	8.34503
CG42329	0.736328	2.66374	8.40119	8.21433e-17	1.18584e-14	8.32811
CG5144	-0.785025	1.93403	-8.39355	9.82844e-17	1.40673e-14	-8.30684
CG13970	-0.562069	-0.128427	-8.33845	1.22765e-16	1.74222e-14	-8.2804
crm	0.419626	3.59169	8.33933	1.39741e-16	1.95875e-14	8.26496
CG1698	0.617405	3.31686	8.33746	1.40362e-16	1.95875e-14	8.26443
St4	0.632198	1.09241	8.30958	1.62764e-16	2.25259e-14	8.24675
exex	0.65661	1.88986	8.30287	1.86486e-16	2.55974e-14	8.23047
Ptx1	0.5575	3.0755	8.3082	1.9324e-16	2.63089e-14	8.2262
lncRNA:CR43279	1.09986	0.17946	8.25622	2.76303e-16	3.73143e-14	8.18324
CG15040	-0.897735	0.454664	-8.22827	3.04889e-16	4.08453e-14	-8.17138
Gp150	0.377186	8.64569	8.2548	3.2721e-16	4.34877e-14	8.16285
CG12970	0.671567	-0.324964	8.18402	4.3027e-16	5.67346e-14	8.12972
CG31087	0.758406	2.56897	8.19452	4.7897e-16	6.26627e-14	8.11672
Whamy	0.588431	2.9359	8.18767	5.13623e-16	6.66754e-14	8.10823
ex	0.47803	4.07066	8.16126	6.4212e-16	8.27149e-14	8.08105
CG7381	0.541633	4.05534	8.14317	7.17077e-16	9.16654e-14	8.06758
Muc68D	0.898449	6.05519	8.14899	7.26583e-16	9.2177e-14	8.06597
lncRNA:CR43811	-0.791091	-0.786002	-8.10768	7.98396e-16	1.00526e-13	-8.05445
CG43673	0.874202	3.43206	8.13091	8.07364e-16	1.00896e-13	8.05308
CG8509	-0.772927	0.855354	-8.08848	1.05556e-15	1.30936e-13	-8.02022
rux	-0.545301	3.65145	-8.08826	1.10595e-15	1.36178e-13	-8.01449
CG33521	0.434031	6.10081	8.08543	1.20185e-15	1.46906e-13	8.00426
CG10283	0.420553	3.76679	8.0755	1.22934e-15	1.49177e-13	8.00148
pirk	0.549137	3.42123	8.06834	1.25902e-15	1.5168e-13	7.99854
m	0.649338	0.736436	8.04782	1.27371e-15	1.52354e-13	7.99711
esg	0.570352	1.09051	8.05344	1.35008e-15	1.60343e-13	7.98994
mew	0.343526	5.66564	8.05272	1.44446e-15	1.70345e-13	7.9816
CG34171	-0.65954	0.298381	-8.02483	1.53931e-15	1.80261e-13	-7.97375
mesh	0.694678	4.68446	8.05023	1.58818e-15	1.84692e-13	7.96989
ect	0.785412	2.03501	8.0087	1.74542e-15	2.01578e-13	7.95821
TwdlR	-0.750724	-1.26234	-8.00769	1.7874e-15	2.05013e-13	-7.95527
CG13252	0.3864	4.45591	8.02388	1.83345e-15	2.07929e-13	7.95212
lncRNA:CR44070	-0.570575	-0.387208	-8.00165	1.83766e-15	2.07929e-13	-7.95184
Send2	1.01992	-0.097424	7.99807	1.89272e-15	2.12721e-13	7.94818
CG10337	0.489563	1.64904	7.99923	1.96385e-15	2.19244e-13	7.94361
miple2	0.457374	3.77855	8.00881	2.08417e-15	2.29744e-13	7.93623
CG43125	-0.723669	-1.21476	-7.98853	2.08534e-15	2.29744e-13	-7.93616
ImpL2	0.4557	5.96059	8.00789	2.1171e-15	2.31719e-13	7.93429
CG43135	-0.813696	-0.853194	-7.99861	2.21405e-15	2.40756e-13	-7.92873
Traf-like	0.54489	1.62277	7.98529	2.49715e-15	2.69789e-13	7.91377
lncRNA:CR43909	-0.713903	0.790343	-7.94575	3.18325e-15	3.41709e-13	-7.8835
E(spl)m3-HLH	0.518206	1.06818	7.92213	3.60881e-15	3.84925e-13	7.86782
CG44245	0.376644	5.9437	7.93568	3.72237e-15	3.94524e-13	7.86394
p38c	0.556959	2.04172	7.91422	3.87346e-15	4.07956e-13	7.85896
CG15628	0.435299	5.81236	7.93804	3.92132e-15	4.10415e-13	7.85742
tsh	0.401217	3.339	7.90748	4.0217e-15	4.16885e-13	7.85425
Spn55B	0.456879	4.28844	7.92528	4.03293e-15	4.16885e-13	7.8539
CG30043	0.746682	1.46172	7.90691	4.37383e-15	4.49351e-13	7.84372
ppk30	-0.684697	-0.264094	-7.88509	4.60193e-15	4.69902e-13	-7.83734
CG10051	0.647555	0.904995	7.88353	4.79934e-15	4.8709e-13	7.83206
CG14696	0.457211	2.89999	7.8913	4.92393e-15	4.96724e-13	7.82884
pain	0.384713	4.13071	7.89234	5.41232e-15	5.42722e-13	7.81694
CG12398	0.757853	0.929919	7.8664	5.62101e-15	5.57542e-13	7.81217
mid	0.455668	1.84113	7.8592	5.62669e-15	5.57542e-13	7.81205
lncRNA:CR45982	-0.975598	0.358485	-7.85331	6.01405e-15	5.88995e-13	-7.80365
TwdlS	-0.769838	-1.15826	-7.85194	6.01446e-15	5.88995e-13	-7.80364
LanA	0.457698	5.53829	7.87556	6.07996e-15	5.91948e-13	7.80228
Shrm	0.367321	5.01582	7.85685	7.29297e-15	7.05943e-13	7.7793
Hmu	0.324564	6.39511	7.83514	7.75323e-15	7.46181e-13	7.77155
Myo28B1	0.469066	4.21556	7.84003	8.17792e-15	7.81766e-13	7.76479
betaTub60D	0.421796	3.93614	7.83849	8.21634e-15	7.81766e-13	7.7642
CG42288	-0.822817	1.5745	-7.82443	8.64537e-15	8.1794e-13	-7.75774
Decay	0.663222	3.49931	7.82402	9.12421e-15	8.58393e-13	7.7509
Tim17b1	-0.642272	1.649	-7.77552	1.08487e-14	1.01493e-12	-7.72889
CG16972	-0.494759	5.24181	-7.79835	1.1224e-14	1.04421e-12	-7.72456
kibra	0.357566	4.9043	7.76709	1.20756e-14	1.11723e-12	7.71524
RIC-3	0.386839	5.2238	7.76658	1.44179e-14	1.3266e-12	7.6926
CG43175	0.756647	0.319217	7.73188	1.50716e-14	1.37918e-12	7.68692
rols	0.381464	4.07803	7.73216	1.79876e-14	1.63707e-12	7.66425
CG5391	-0.531569	-0.304142	-7.70833	1.82155e-14	1.64453e-12	-7.66264
Pof	-0.499017	4.59399	-7.73532	1.8266e-14	1.64453e-12	-7.66228
Oseg4	0.534001	2.06798	7.71788	1.87619e-14	1.68015e-12	7.65884
CG1690	-0.886717	2.34287	-7.71878	2.05231e-14	1.82808e-12	-7.64731
CG13078	0.86924	-0.174931	7.68453	2.1669e-14	1.91994e-12	7.64032
lncRNA:CR45448	-0.709104	-1.18372	-7.6835	2.20927e-14	1.94718e-12	-7.63782
CG34220	0.973014	6.85515	7.70147	2.30814e-14	2.02367e-12	7.63218
kl-3	0.894902	0.334758	7.69759	2.33368e-14	2.03541e-12	7.63076
lncRNA:CR45631	-0.919337	-0.641765	-7.68754	2.35628e-14	2.04447e-12	-7.62952
lncRNA:CR43932	-0.740315	0.441328	-7.67594	2.44543e-14	2.11088e-12	-7.62473
CG8958	-0.701614	1.81807	-7.68016	2.52034e-14	2.16439e-12	-7.62084
CG10300	0.640155	0.987671	7.66872	2.53635e-14	2.16703e-12	7.62002
snRNA:U1:82Eb	-0.71784	-0.438339	-7.66851	2.61679e-14	2.22441e-12	-7.61599
CG11453	0.535126	1.78703	7.6748	2.65026e-14	2.24148e-12	7.61435
lncRNA:CR44827	-0.63129	-1.20422	-7.65838	2.68917e-14	2.26296e-12	-7.61246
CG3831	0.393033	3.3528	7.66	2.71426e-14	2.27265e-12	7.61127
CG12992	-0.755963	2.37478	-7.65825	3.06695e-14	2.55518e-12	-7.59546
CG18635	0.662569	1.58251	7.65364	3.15377e-14	2.60816e-12	7.59185
Xrcc2	-0.871537	-0.177443	-7.65037	3.16169e-14	2.60816e-12	-7.59152
snoRNA:U3:54Aa	-0.64876	-0.635891	-7.63564	3.25539e-14	2.6723e-12	-7.58774
ytr	0.365971	4.62618	7.64145	3.36158e-14	2.746e-12	7.58358
Mics1	-0.862817	2.08214	-7.64467	3.45972e-14	2.81245e-12	-7.57984
CG13482	0.760391	2.99153	7.64585	3.50152e-14	2.83268e-12	7.57829
CG3708	-0.695588	0.924114	-7.63858	3.58398e-14	2.88545e-12	-7.57526
CG44085	0.409915	6.46268	7.64061	3.75875e-14	3.01167e-12	7.56908
stj	0.49332	5.03468	7.62923	4.08541e-14	3.25782e-12	7.55825
CG6752	-0.559205	3.29457	-7.60234	4.9073e-14	3.89467e-12	-7.53436
GEFmeso	0.353929	5.3587	7.59373	5.12101e-14	4.04511e-12	7.5288
lncRNA:CR46112	-0.513702	0.107786	-7.56797	5.3922e-14	4.23933e-12	-7.52205
CG2111	-0.690019	0.434026	-7.57863	5.53234e-14	4.32918e-12	-7.5187
clumsy	0.432151	3.15552	7.56623	6.35575e-14	4.95039e-12	7.50054
CG15210	0.395101	3.59895	7.55189	6.39896e-14	4.96098e-12	7.49965
CG32054	0.783949	2.41299	7.55269	6.88895e-14	5.31623e-12	7.48997
CG43123	-0.938782	0.707764	-7.53095	7.48279e-14	5.74802e-12	-7.47911
lncRNA:CR43661	-0.54244	-0.34708	-7.51996	7.52247e-14	5.75211e-12	-7.47841
CG13506	0.389084	6.05198	7.53952	7.62854e-14	5.80671e-12	7.47657
ND-51L2	-0.638789	0.730075	-7.53602	7.87626e-14	5.96813e-12	-7.47237
lncRNA:CR45808	-0.67563	0.727277	-7.51778	8.07373e-14	6.09021e-12	-7.46911
Mec2	0.513297	4.30556	7.52642	8.57337e-14	6.4381e-12	7.46121
Arpc3B	0.523994	2.33055	7.51962	8.78143e-14	6.5649e-12	7.45805
CG11318	0.645711	1.60866	7.50636	9.02327e-14	6.71572e-12	7.45447
CG6041	0.521865	3.12953	7.51052	9.22031e-14	6.83201e-12	7.45162
CG8907	0.562855	3.82325	7.49711	1.05637e-13	7.7646e-12	7.43366
CG1561	0.411253	4.45571	7.5014	1.05716e-13	7.7646e-12	7.43356
LanB1	0.379154	5.36769	7.4913	1.07058e-13	7.82882e-12	7.43189
lncRNA:CR44151	-0.556454	-0.364793	-7.47122	1.08677e-13	7.91266e-12	-7.4299
CG13609	-0.667684	1.75405	-7.45828	1.20938e-13	8.76719e-12	-7.41575
lncRNA:CR45262	-0.540464	-0.161053	-7.44844	1.29497e-13	9.34725e-12	-7.40668
lncRNA:CR44754	0.482089	1.6097	7.44759	1.34447e-13	9.66286e-12	7.40171
CG8785	0.531311	3.74028	7.45946	1.36494e-13	9.76806e-12	7.3997
CG32115	0.47782	2.38435	7.44188	1.42923e-13	1.01846e-11	7.39358
CG31259	0.771394	1.54338	7.4364	1.44664e-13	1.0265e-11	7.39197
Hsp70Aa	-0.698606	-0.838896	-7.43276	1.47023e-13	1.03884e-11	-7.38982
Sobp	0.456897	2.9636	7.43772	1.52707e-13	1.07446e-11	7.38478
GstT3	0.356019	4.86769	7.44272	1.53642e-13	1.07652e-11	7.38397
lncRNA:CR45824	-0.509293	-0.187835	-7.41845	1.61585e-13	1.12532e-11	-7.37726
slo	0.393064	6.82909	7.44337	1.6195e-13	1.12532e-11	7.37696
CG9084	0.624579	1.99352	7.42412	1.71579e-13	1.1873e-11	7.36926
Baldspot	0.399504	7.43039	7.42212	1.78299e-13	1.22872e-11	7.36414
tutl	0.48263	5.50136	7.42602	1.8319e-13	1.25726e-11	7.36052
CG32181	-0.839964	2.42683	-7.42118	1.84033e-13	1.25788e-11	-7.35991
CR14798	0.458198	0.978048	7.39713	1.90618e-13	1.2976e-11	7.35522
Eaat2	0.414475	5.81951	7.41795	1.95293e-13	1.32404e-11	7.35198
Osi7	0.987491	0.199909	7.39138	1.97527e-13	1.33379e-11	7.35046
snoRNA:Psi18S-640b	-0.799151	-0.115402	-7.39208	2.01213e-13	1.35322e-11	-7.34799
CG11378	0.393324	4.90965	7.41078	2.02603e-13	1.35711e-11	7.34707
CG5399	0.602469	5.46443	7.40915	2.05507e-13	1.37109e-11	7.34516
asRNA:CR44911	-0.522951	0.230581	-7.3833	2.12342e-13	1.41106e-11	-7.34079
lncRNA:CR44744	-0.601409	0.85077	-7.37424	2.23136e-13	1.47693e-11	-7.33415
CG4781	0.624357	2.4017	7.39249	2.24798e-13	1.48207e-11	7.33315
pst	0.341673	8.37528	7.39276	2.37054e-13	1.55675e-11	7.32604
snoRNA:Psi28S-2949	-0.659118	-0.215974	-7.36387	2.56195e-13	1.67588e-11	-7.31562
asRNA:CR43926	-0.568668	-1.38746	-7.35725	2.66095e-13	1.73386e-11	-7.31053
CG12035	-0.742728	1.20012	-7.36754	2.68461e-13	1.7425e-11	-7.30934
Gr59a	-0.65982	-1.01816	-7.34312	2.79236e-13	1.80544e-11	-7.30405
CG34300	-0.602742	0.093096	-7.33828	2.88786e-13	1.86e-11	-7.29952
Ugt49C1	0.472665	3.93022	7.35612	2.93434e-13	1.8827e-11	7.29738
lncRNA:CR43437	-0.588139	-0.402443	-7.33467	3.05812e-13	1.95463e-11	-7.29181
lncRNA:CR46259	-0.494894	-0.565272	-7.31519	3.41315e-13	2.17032e-11	-7.277
CG8043	-0.421129	3.90303	-7.33736	3.42149e-13	2.17032e-11	-7.27667
bru1	-0.469116	7.20012	-7.32138	3.66332e-13	2.31494e-11	-7.26745
snoRNA:Psi28S-1135c	-0.635607	0.516547	-7.31377	3.80099e-13	2.39291e-11	-7.26246
CG10993	-0.520743	-0.0695957	-7.29269	4.02197e-13	2.51847e-11	-7.25482
CG9380	0.509511	5.44592	7.31266	4.03052e-13	2.51847e-11	7.25453
mthl3	0.41496	2.69194	7.30012	4.18295e-13	2.60401e-11	7.24951
asRNA:CR43948	-0.703717	-1.0035	-7.28059	4.3992e-13	2.72848e-11	-7.24268
lncRNA:CR44419	-0.629324	-0.148195	-7.28646	4.5796e-13	2.82989e-11	-7.23722
RhoGAP16F	0.384379	3.3391	7.29329	4.65506e-13	2.86594e-11	7.23501
CG14731	-0.634351	0.329369	-7.27742	4.71312e-13	2.89106e-11	-7.23332
lncRNA:CR44953	0.537936	-0.187784	7.26962	4.77476e-13	2.91818e-11	7.23156
mEFTu1	0.250227	6.58954	7.27767	4.82307e-13	2.93698e-11	7.23019
Zip99C	0.306772	5.66871	7.28922	4.90569e-13	2.97647e-11	7.22789
lncRNA:CR42549	0.343939	3.85473	7.27458	4.95293e-13	2.99429e-11	7.22658
Ca-beta	0.435275	4.30516	7.28465	4.99451e-13	3.00064e-11	7.22545
Vha16-1	0.264487	9.54862	7.28313	4.99928e-13	3.00064e-11	7.22532
Ugt302E1	0.576415	1.3127	7.26716	5.05618e-13	3.01345e-11	7.22378
Cyp4p1	0.415781	5.73324	7.28577	5.0566e-13	3.01345e-11	7.22377
CG7568	-0.47228	0.0662725	-7.26053	5.1027e-13	3.03014e-11	-7.22254
CG5921	0.422459	3.59591	7.28106	5.14122e-13	3.04222e-11	7.22151
CG5028	0.288616	6.94204	7.28012	5.17371e-13	3.05067e-11	7.22066
meso18E	0.368017	3.55761	7.27552	5.34321e-13	3.13956e-11	7.21627
CG11269	-0.555639	-0.881116	-7.25062	5.45727e-13	3.19537e-11	-7.2134
fd102C	-0.610822	1.26347	-7.25854	5.50735e-13	3.21345e-11	-7.21215
lncRNA:CR43974	-0.54383	0.494663	-7.24934	5.66622e-13	3.29467e-11	-7.20828
ND-51L1	-0.61932	1.23379	-7.24711	6.38212e-13	3.6981e-11	-7.19206
CG7772	-0.313722	4.52347	-7.22244	6.69119e-13	3.86382e-11	-7.1856
drl	0.414535	3.82362	7.23775	6.91219e-13	3.97772e-11	7.18116
Mur2B	0.405489	4.80902	7.22088	6.99291e-13	4.00967e-11	7.17957
xmas	-0.528137	4.61581	-7.23522	7.0156e-13	4.00967e-11	-7.17913
ddbt	-0.62121	0.81801	-7.22866	7.10558e-13	4.04728e-11	-7.17739
snoRNA:Me28S-A3407a	-0.600061	-0.763603	-7.22707	7.17366e-13	4.07221e-11	-7.17608
Ir40a	-0.521219	0.295672	-7.20722	7.466e-13	4.22384e-11	-7.17062
snoRNA:Psi18S-841d	-0.736707	-0.125526	-7.21187	7.49751e-13	4.22738e-11	-7.17004
CG1674	0.369741	6.40822	7.22985	7.53705e-13	4.23542e-11	7.16932
Hk	0.411242	6.06051	7.22747	7.69906e-13	4.31199e-11	7.16641
CG43192	-0.507611	0.00462096	-7.19413	8.25548e-13	4.59734e-11	-7.15685
CG5157	0.662199	0.136773	7.19642	8.26346e-13	4.59734e-11	7.15671
CG13159	0.929211	-0.992746	7.19455	8.33116e-13	4.61966e-11	7.15559
CG10562	0.407639	4.87735	7.21223	8.38696e-13	4.63525e-11	7.15468
CG12581	0.335382	5.30805	7.21322	8.49065e-13	4.67712e-11	7.15299
bsf	0.285341	6.22449	7.20046	8.64234e-13	4.74507e-11	7.15056
aqz	0.387022	9.02591	7.20081	8.86112e-13	4.84929e-11	7.14713
Zasp52	0.347566	7.53753	7.2071	8.92818e-13	4.87008e-11	7.14609
Ggamma30A	0.394584	8.58911	7.20201	9.28813e-13	5.04997e-11	7.14066
CG13693	-0.763883	1.34772	-7.19158	9.39537e-13	5.08896e-11	-7.13909
CG15818	1.11347	2.72643	7.18446	9.42062e-13	5.08896e-11	7.13872
dally	0.317067	6.56427	7.17918	1.0026e-12	5.39855e-11	7.13015
lncRNA:CR43419	-0.560049	-0.391461	-7.15983	1.06468e-12	5.71449e-11	-7.12188
CG3906	0.783371	5.6808	7.17399	1.10371e-12	5.90503e-11	7.11691
mthl15	0.543563	2.22435	7.16092	1.14764e-12	6.11211e-11	7.11153
fa2h	0.540692	2.1419	7.16537	1.14972e-12	6.11211e-11	7.11128
CG42591	-0.483933	-0.508499	-7.14551	1.16416e-12	6.16932e-11	-7.10956
Mur89F	-0.569724	-0.22581	-7.1392	1.22402e-12	6.46608e-11	-7.10263
Rab30	-0.397075	4.07088	-7.15444	1.23746e-12	6.5165e-11	-7.10112
CG14591	0.372893	4.6194	7.14807	1.34984e-12	7.086e-11	7.0891
CG10801	-0.672035	0.672946	-7.13613	1.35426e-12	7.08699e-11	-7.08865
CG18493	0.787326	4.1006	7.14256	1.36213e-12	7.10598e-11	7.08785
CG14006	-0.717415	1.02705	-7.13564	1.41337e-12	7.35039e-11	-7.08274
lncRNA:CR43846	-0.608874	-0.974467	-7.11769	1.42333e-12	7.37927e-11	-7.08176
lncRNA:CR43607	-0.462762	-0.107885	-7.11669	1.43743e-12	7.42937e-11	-7.0804
CG9411	0.790547	0.219064	7.11372	1.45679e-12	7.50625e-11	7.07854
Arc1	0.467017	7.7944	7.12094	1.59184e-12	8.17699e-11	7.06624
fz2	0.333265	5.86311	7.12127	1.60131e-12	8.20045e-11	7.06542
t-cup	-0.593217	0.94333	-7.11507	1.65862e-12	8.46808e-11	-7.06054
Cyp28c1	-0.603211	1.826	-7.11232	1.70181e-12	8.66215e-11	-7.05696
Oatp33Eb	0.589491	3.04076	7.11033	1.71706e-12	8.71331e-11	7.05572
Idh3a	0.277747	8.50372	7.09126	1.79338e-12	9.07308e-11	7.04967
CanA1	0.402205	3.17133	7.09778	1.8595e-12	9.37927e-11	7.04463
OtopLa	0.413373	5.89248	7.09724	1.92467e-12	9.67882e-11	7.03984
gas	0.484165	2.48993	7.08392	1.96507e-12	9.85241e-11	7.03694
l(2)01289	0.390333	5.85946	7.09308	1.97677e-12	9.88148e-11	7.03611
snRNA:U1:95Cb	-0.580794	-0.379274	-7.06874	2.02819e-12	1.01083e-10	-7.03253
lncRNA:CR46247	-0.529634	-0.509719	-7.06572	2.04725e-12	1.01731e-10	-7.03123
lncRNA:CR44288	-0.688363	-0.891219	-7.08121	2.05654e-12	1.0189e-10	-7.0306
CG12974	0.603467	3.5357	7.08143	2.10705e-12	1.04085e-10	7.02721
Traf4	0.430302	2.69863	7.06937	2.12201e-12	1.04515e-10	7.02622
CG15482	-0.748849	1.3223	-7.07582	2.14846e-12	1.05508e-10	-7.02449
jing	0.366817	4.51783	7.0701	2.1977e-12	1.0761e-10	7.02133
CG12688	-0.564494	-1.00295	-7.05542	2.21413e-12	1.08099e-10	-7.02029
Ssk	0.443986	5.80919	7.07176	2.25793e-12	1.09916e-10	7.01755
CG7512	0.445809	0.46595	7.04894	2.30722e-12	1.11991e-10	7.01453
Or59b	-0.623623	0.382518	-7.04427	2.39834e-12	1.16077e-10	-7.00911
CG8526	-0.75185	2.687	-7.05917	2.44473e-12	1.17981e-10	-7.00643
CG33203	0.400958	4.17097	7.05466	2.58315e-12	1.24303e-10	6.99872
TTLL12	0.264348	4.84496	7.02815	2.70009e-12	1.29558e-10	6.99251
CG12011	0.807059	0.0998187	7.01848	2.87431e-12	1.37523e-10	6.98374
lncRNA:CR46253	-0.530421	-0.589403	-7.01429	2.96271e-12	1.41349e-10	-6.97948
CG12923	-0.618178	1.24577	-7.02959	3.00798e-12	1.43101e-10	-6.97735
rau	0.377584	2.65161	7.01042	3.03089e-12	1.43783e-10	6.97628
Cyp313a3	-0.587929	-0.0901443	-7.00603	3.11785e-12	1.4749e-10	-6.97231
CG18281	-0.769597	1.42877	-7.01113	3.1815e-12	1.50077e-10	-6.96946
CG43050	-0.722905	1.00346	-7.01665	3.24012e-12	1.52413e-10	-6.9669
His1:CG33801	-0.755821	-0.859551	-7.00521	3.31896e-12	1.55685e-10	-6.96351
snRNA:U4:38AB	-0.713282	0.071022	-6.99518	3.46506e-12	1.62084e-10	-6.95744
CG17855	0.529199	2.00226	7.00157	3.48284e-12	1.62461e-10	6.95672
lbe	-0.487838	0.012903	-6.99052	3.51213e-12	1.63372e-10	-6.95554
Zfrp8	0.290831	3.37353	6.98876	3.55919e-12	1.65103e-10	6.95366
l(3)neo38	0.382741	4.89313	7.00005	3.60236e-12	1.66644e-10	6.95196
Rgk3	0.382034	4.32374	7.00239	3.67536e-12	1.69552e-10	6.94913
hdly	0.311708	5.1845	7.00091	3.72224e-12	1.71244e-10	6.94735
Oatp33Ea	0.439191	4.12449	6.99718	3.79255e-12	1.74e-10	6.9447
CG17234	0.932428	-0.388193	6.97713	3.81903e-12	1.74736e-10	6.94372
phr6-4	-0.810311	2.0198	-6.97773	3.82989e-12	1.74756e-10	-6.94332
snoRNA:Psi28S-3305b	-0.610496	0.0820985	-6.98035	3.94019e-12	1.79247e-10	-6.93931
Zasp66	0.355599	8.05043	6.99471	3.94973e-12	1.79247e-10	6.93897
CR11023	-0.82865	1.48	-6.97291	4.17065e-12	1.88761e-10	-6.93127
CG1246	0.577379	3.48104	6.98217	4.20887e-12	1.89978e-10	6.92998
pyr	0.379137	3.76146	6.97885	4.27692e-12	1.9253e-10	6.92772
Gr32a	-0.527847	0.448303	-6.95874	4.3858e-12	1.96902e-10	-6.92416
Cad86C	0.372575	3.47455	6.97224	4.46287e-12	1.99791e-10	6.92169
Rok	0.283679	5.95682	6.97124	4.47399e-12	1.99791e-10	6.92134
acj6	-0.542537	2.50331	-6.97019	4.55959e-12	2.03072e-10	-6.91865
CG14964	0.406848	3.34722	6.96969	4.59228e-12	2.03985e-10	6.91764
CG7730	-0.570688	2.68188	-6.95785	4.76612e-12	2.11147e-10	-6.91237
CG16995	0.614568	0.425484	6.93295	5.23399e-12	2.31262e-10	6.89908
LysP	1.00833	2.1995	6.93299	5.32316e-12	2.34583e-10	6.89668
CG5758	0.357526	6.37221	6.94641	5.50728e-12	2.4206e-10	6.89185
CG5096	0.575228	4.32911	6.94065	5.60545e-12	2.4573e-10	6.88933
Gyg	0.317095	5.6179	6.94005	5.70558e-12	2.49466e-10	6.88681
saturn	-0.720601	1.60454	-6.93402	5.80047e-12	2.52955e-10	-6.88447
Twdlalpha	-0.694686	1.36681	-6.92585	5.9325e-12	2.58041e-10	-6.88126
Gr47a	-0.454779	-0.127146	-6.90585	6.26697e-12	2.71883e-10	-6.87344
CG16986	0.410345	5.48063	6.91918	6.31708e-12	2.73348e-10	6.87231
CG30089	0.410528	3.81922	6.9202	6.39815e-12	2.76143e-10	6.87049
CG12914	-0.620563	0.550311	-6.91456	6.44068e-12	2.77264e-10	-6.86955
melt	0.407348	3.01024	6.91462	6.54586e-12	2.81069e-10	6.86723
CG16710	0.559523	0.234605	6.8979	6.62548e-12	2.8376e-10	6.86551
lncRNA:CR44164	-0.471746	-0.868031	-6.88734	7.12736e-12	3.04476e-10	-6.85508
asRNA:CR43481	0.504455	0.366285	6.88469	7.36493e-12	3.13825e-10	6.85039
snoRNA:Me18S-C1366	-0.55039	-1.11882	-6.8917	7.41449e-12	3.15135e-10	-6.84943
insc	0.372873	3.51427	6.89482	7.5386e-12	3.19599e-10	6.84705
Shab	0.422421	5.39596	6.89906	7.57696e-12	3.20413e-10	6.84633
vnd	0.631572	2.49653	6.87473	8.2161e-12	3.46082e-10	6.83473
CG32639	-0.49964	0.0741606	-6.86636	8.22528e-12	3.46082e-10	-6.83457
ACXD	0.46738	3.05308	6.87513	8.63051e-12	3.62222e-10	6.82767
mthl10	0.338861	4.47411	6.87178	8.95519e-12	3.74909e-10	6.82237
CG13230	-0.582553	-1.02478	-6.84769	9.53846e-12	3.98332e-10	-6.8133
CG8160	-0.647023	-0.12684	-6.84232	9.70392e-12	4.04233e-10	-6.81083
CG18480	0.550919	2.8357	6.85603	9.95468e-12	4.1365e-10	6.80716
CG43897	0.32035	8.52875	6.85745	1.01588e-11	4.21086e-10	6.80423
lncRNA:CR44050	-0.605972	0.174208	-6.83661	1.03648e-11	4.28565e-10	-6.80134
Ttc30	0.510028	1.50036	6.83901	1.06246e-11	4.37517e-10	6.79778
snoRNA:gcl-a	-0.531012	-0.666991	-6.83494	1.06336e-11	4.37517e-10	-6.79766
asRNA:CR45804	-0.425697	0.320851	-6.82331	1.11721e-11	4.5855e-10	-6.79053
snoRNA:Me28S-G3081a	-0.543624	-1.16188	-6.83111	1.13105e-11	4.63093e-10	-6.78876
h	0.411997	5.64184	6.83122	1.18753e-11	4.85035e-10	6.78172
CG5011	0.730397	2.43707	6.8278	1.20046e-11	4.89123e-10	6.78016
tim	0.376805	7.10889	6.81815	1.28609e-11	5.22738e-10	6.7702
lncRNA:CR43410	-0.470812	-0.514035	-6.80001	1.30029e-11	5.2723e-10	-6.76861
lncRNA:CR44817	-0.544105	-0.368055	-6.79558	1.33497e-11	5.39985e-10	-6.7648
zormin	0.362514	6.82123	6.8154	1.33859e-11	5.40144e-10	6.7644
CG32246	-0.499902	0.0888644	-6.79202	1.3813e-11	5.54302e-10	-6.75986
lncRNA:CR31781	0.337623	6.08325	6.80992	1.38269e-11	5.54302e-10	6.75971
cpx	0.384631	8.25776	6.81163	1.3836e-11	5.54302e-10	6.75961
nwk	0.404503	5.45796	6.81049	1.38701e-11	5.54342e-10	6.75926
CG34347	0.37355	3.7915	6.80467	1.39395e-11	5.55787e-10	6.75853
Jheh3	0.372916	5.71959	6.80342	1.40618e-11	5.59332e-10	6.75727
PGRP-LB	0.35745	3.75427	6.8011	1.45117e-11	5.75859e-10	6.7527
Tsp42Er	0.509787	3.18253	6.79026	1.55172e-11	6.14304e-10	6.74298
nmdyn-D7	-0.497416	2.29868	-6.78679	1.5727e-11	6.21141e-10	-6.74103
CG14416	-0.55331	-0.874124	-6.76411	1.66925e-11	6.57723e-10	-6.73237
tgy	0.56778	1.54258	6.77039	1.73253e-11	6.80464e-10	6.72695
AsnRS	0.222619	6.2823	6.76007	1.73509e-11	6.80464e-10	6.72674
snoRNA:U3:9B	-0.815976	1.07122	-6.76455	1.75038e-11	6.84858e-10	-6.72546
cv-2	0.34274	3.61048	6.76563	1.79167e-11	6.99229e-10	6.72206
CG18747	0.579326	2.22092	6.76572	1.79796e-11	6.99229e-10	6.72155
lncRNA:CR44222	-0.463641	-0.11725	-6.75274	1.79964e-11	6.99229e-10	-6.72142
cora	0.326707	6.89985	6.76918	1.82781e-11	7.08532e-10	6.71916
Neos	-0.436565	3.61237	-6.75774	1.83695e-11	7.09479e-10	-6.71843
lectin-37Db	0.472329	3.06361	6.7673	1.83873e-11	7.09479e-10	6.71829
Fer2LCH	0.287479	9.21578	6.76015	1.85939e-11	7.15799e-10	6.71666
CR44906	-0.710921	-0.724773	-6.73596	2.00713e-11	7.70903e-10	-6.7055
CG6527	-0.766731	1.84355	-6.74839	2.03488e-11	7.79264e-10	-6.7035
CG5177	0.347408	5.75638	6.75323	2.03855e-11	7.79264e-10	6.70324
TwdlH	-0.595447	-1.31633	-6.73545	2.04286e-11	7.79264e-10	-6.70293
Poc1	-0.515891	2.85926	-6.74518	2.06283e-11	7.84588e-10	-6.70151
CG44250	0.600585	4.16655	6.74897	2.06619e-11	7.84588e-10	6.70127
CG31454	0.438324	0.291445	6.73105	2.07763e-11	7.8715e-10	6.70046
PpD6	-0.617897	0.505404	-6.73968	2.08751e-11	7.87496e-10	-6.69977
lncRNA:CR44730	-0.523828	-1.33661	-6.73328	2.08795e-11	7.87496e-10	-6.69974
Vml	0.741557	0.984009	6.73178	2.20411e-11	8.2944e-10	6.69182
nSyb	0.388702	6.56295	6.73911	2.24705e-11	8.43701e-10	6.689
Vps51	-0.35066	4.17504	-6.72445	2.33848e-11	8.76067e-10	-6.68316
GATAe	0.573827	2.46842	6.72651	2.36258e-11	8.82231e-10	6.68166
lncRNA:CR44472	-0.5669	-0.218519	-6.71185	2.36547e-11	8.82231e-10	-6.68148
SNF4Agamma	0.229633	7.61927	6.71735	2.46292e-11	9.15214e-10	6.67556
Ank2	0.378423	7.4566	6.72529	2.46484e-11	9.15214e-10	6.67544
CG46339	0.303178	6.20567	6.71501	2.49489e-11	9.24325e-10	6.67367
PH4alphaMP	-0.425299	0.573619	-6.69796	2.58471e-11	9.55488e-10	-6.66848
CG11873	0.347842	5.18098	6.70911	2.60281e-11	9.60059e-10	6.66745
snoRNA:Psi28S-3308	-0.749661	-0.000599425	-6.69424	2.69084e-11	9.90348e-10	-6.66257
CG32603	-0.625233	-0.310585	-6.68956	2.84284e-11	1.04399e-09	-6.65449
CG13377	-0.421225	0.698741	-6.68211	2.88381e-11	1.05672e-09	-6.65239
CG34176	0.668748	2.03783	6.69228	2.97189e-11	1.08522e-09	6.64796
Ir93a	-0.446392	0.377061	-6.67702	2.97455e-11	1.08522e-09	-6.64783
CG11672	0.672455	3.07942	6.69239	2.99354e-11	1.08978e-09	6.64689
Inx7	0.482281	3.10419	6.68727	3.03107e-11	1.10105e-09	6.64505
kay	0.322105	7.1048	6.68904	3.04516e-11	1.10377e-09	6.64437
Rbp9	0.345726	7.49745	6.68809	3.15364e-11	1.14062e-09	6.63921
CG15642	-0.515718	0.8536	-6.67233	3.18761e-11	1.14956e-09	-6.63763
CG13928	0.377126	5.31678	6.68596	3.19301e-11	1.14956e-09	6.63738
S-Lap7	0.907785	2.46317	6.6843	3.19896e-11	1.14956e-09	6.63711
Rac2	0.254396	5.76014	6.67565	3.24451e-11	1.16344e-09	6.63502
Mp20	0.357095	7.11233	6.68178	3.27641e-11	1.17117e-09	6.63358
lncRNA:CR43719	-0.495565	-0.527545	-6.66245	3.28007e-11	1.17117e-09	-6.63342
lncRNA:CR46014	-0.515244	-1.2572	-6.66399	3.31536e-11	1.18126e-09	-6.63184
caup	0.454259	2.74176	6.67205	3.33768e-11	1.18668e-09	6.63085
Lcp65Ac	-0.749701	-0.0866383	-6.65844	3.38904e-11	1.20239e-09	-6.62859
CR43359	-0.547538	-0.804119	-6.65738	3.41e-11	1.20727e-09	-6.62768
snoRNA:Psi28S-1135b	-0.683789	0.0419753	-6.65764	3.50463e-11	1.23816e-09	-6.62364
CG4935	-0.44343	2.56174	-6.65772	3.55764e-11	1.25424e-09	-6.62142
CG14820	0.631103	2.46582	6.66115	3.5839e-11	1.25869e-09	6.62033
sff	0.397335	4.52141	6.66777	3.5853e-11	1.25869e-09	6.62028
wge	0.280203	5.81315	6.65235	3.68689e-11	1.29165e-09	6.61614
CG8298	-0.377405	4.47727	-6.65743	3.73974e-11	1.30743e-09	-6.61404
asRNA:CR45056	-0.490506	-0.849284	-6.63916	3.8885e-11	1.3566e-09	-6.60827
lncRNA:CR44017	-0.561739	0.104773	-6.63505	3.94872e-11	1.37475e-09	-6.60599
CG6788	-0.65476	-0.993742	-6.63429	3.97067e-11	1.37952e-09	-6.60517
CG2120	0.456012	1.2838	6.63121	4.0427e-11	1.40164e-09	6.6025
CG10505	0.634547	2.20997	6.63011	4.23876e-11	1.46657e-09	6.59548
CG16781	-0.668092	1.02561	-6.6362	4.30328e-11	1.48583e-09	-6.59324
CG13124	0.302248	7.60269	6.62944	4.46265e-11	1.53769e-09	6.58784
Muc55B	0.636864	1.17304	6.62069	4.57515e-11	1.57321e-09	6.58414
CG32813	0.352412	4.43874	6.62733	4.65412e-11	1.59709e-09	6.5816
fzo	-0.732152	2.50634	-6.6161	4.88822e-11	1.67399e-09	-6.5743
eIF3b	0.204725	8.31362	6.6107	4.90869e-11	1.67757e-09	6.57368
CG5819	0.346877	5.5817	6.62043	4.94345e-11	1.68601e-09	6.57263
Mul1	-0.379923	3.50333	-6.61446	4.98497e-11	1.69432e-09	-6.57138
Cyp309a2	-0.629217	3.07978	-6.61314	4.98936e-11	1.69432e-09	-6.57125
CG8888	0.381185	3.6683	6.61249	4.99816e-11	1.69432e-09	6.57099
CG4676	-0.493494	1.98571	-6.59865	5.06667e-11	1.71407e-09	-6.56896
Or59c	-0.569948	0.128133	-6.59405	5.17997e-11	1.74887e-09	-6.56567
DCAF12	-0.433249	3.33848	-6.60161	5.28936e-11	1.7822e-09	-6.56255
ValRS-m	-0.420551	3.19736	-6.60165	5.38296e-11	1.8101e-09	-6.55994
Shal	0.372328	4.32996	6.60225	5.50599e-11	1.84776e-09	6.55657
Neurochondrin	0.389269	4.98421	6.59852	5.64004e-11	1.88844e-09	6.55298
Hat1	-0.415257	4.35312	-6.5932	5.64977e-11	1.88844e-09	-6.55272
rdgC	0.375359	4.68845	6.59496	5.7979e-11	1.9318e-09	6.54886
CG33288	-0.525228	1.59093	-6.59034	5.80255e-11	1.9318e-09	-6.54874
zye	0.534223	1.6341	6.57377	5.94498e-11	1.97529e-09	6.54511
lncRNA:CR44909	-0.5139	-0.263472	-6.57236	6.00956e-11	1.9928e-09	-6.5435
SK	0.38435	5.75438	6.58662	6.08518e-11	2.01388e-09	6.54163
CG12179	-0.457975	3.10398	-6.57842	6.19963e-11	2.04771e-09	-6.53884
sens-2	0.451769	1.31578	6.57164	6.22626e-11	2.05246e-09	6.5382
Swim	0.354386	5.15843	6.58325	6.24197e-11	2.0536e-09	6.53783
lncRNA:CR46083	-0.491167	-0.520118	-6.56403	6.31457e-11	2.07341e-09	-6.5361
CG5002	0.377619	4.50731	6.57968	6.3681e-11	2.08689e-09	6.53483
sals	0.345895	4.49017	6.57732	6.50793e-11	2.1273e-09	6.53158
CG33514	0.554898	2.83912	6.57235	6.51681e-11	2.1273e-09	6.53138
asRNA:CR30267	-0.49632	-0.873495	-6.55681	6.7027e-11	2.18143e-09	-6.52716
TrpRS-m	-0.365578	4.80667	-6.57134	6.70867e-11	2.18143e-09	-6.52703
CG43078	0.341555	7.83943	6.57097	6.76691e-11	2.19513e-09	6.52573
fln	0.495323	0.747119	6.55329	6.78953e-11	2.19513e-09	6.52523
up	0.382863	8.10563	6.57207	6.79013e-11	2.19513e-09	6.52522
lncRNA:CR46231	-0.465346	-1.21421	-6.5548	6.83876e-11	2.20659e-09	-6.52415
Toll-9	0.497301	0.616293	6.55731	6.85468e-11	2.20747e-09	6.5238
CG8010	0.30215	4.41087	6.55313	7.09225e-11	2.27959e-09	6.51869
Ptip	0.289112	4.56172	6.5456	7.12801e-11	2.2867e-09	6.51794
CG16791	0.326928	5.29492	6.56058	7.21927e-11	2.31155e-09	6.51603
CG14131	0.376806	3.42167	6.55904	7.24277e-11	2.31465e-09	6.51554
Trf4-2	-0.54302	2.32744	-6.55509	7.2797e-11	2.32202e-09	-6.51478
Mlp84B	0.330082	7.46287	6.55938	7.34895e-11	2.33965e-09	6.51336
eIF3h	0.198469	7.54745	6.53974	7.51551e-11	2.38813e-09	6.50999
CG11898	0.502898	1.67349	6.53895	7.65727e-11	2.42857e-09	6.50718
ci	0.325774	4.80569	6.54917	7.69384e-11	2.43355e-09	6.50647
CG18675	-0.575267	0.38391	-6.54803	7.70203e-11	2.43355e-09	-6.50631
CG9743	0.311336	5.29557	6.54935	7.81646e-11	2.46506e-09	6.50409
CG7208	-0.542895	3.01579	-6.54229	7.90077e-11	2.48289e-09	-6.50248
Eip63F-1	0.342082	5.13641	6.54581	7.90267e-11	2.48289e-09	6.50244
Tom70	-0.406187	4.84604	-6.53976	8.21078e-11	2.57486e-09	-6.49669
mirr	0.368255	3.47776	6.53047	8.35171e-11	2.61416e-09	6.49413
FER	0.30467	5.78014	6.53563	8.50219e-11	2.65396e-09	6.49144
CG15347	0.439663	5.28525	6.5354	8.51054e-11	2.65396e-09	6.49129
CG43798	-0.548997	-0.487321	-6.5201	8.57295e-11	2.66306e-09	-6.49019
Mco4	0.701952	2.23048	6.5285	8.58609e-11	2.66306e-09	6.48996
CG2930	0.417248	5.7586	6.53492	8.58744e-11	2.66306e-09	6.48993
CG15358	0.626246	1.83676	6.52814	8.75075e-11	2.70869e-09	6.48709
CG11034	0.615297	3.72778	6.52354	8.78792e-11	2.71518e-09	6.48646
CG42615	-0.543179	0.12135	-6.51811	8.82934e-11	2.71918e-09	-6.48575
lncRNA:CR45569	-0.469285	-1.40075	-6.51815	8.83335e-11	2.71918e-09	-6.48568
vsg	0.2891	7.8861	6.5262	9.04803e-11	2.78015e-09	6.48206
Sdic2	-0.522918	-0.952774	-6.50925	9.10909e-11	2.79379e-09	-6.48104
CRMP	0.324763	4.85851	6.523	9.25189e-11	2.8324e-09	6.4787
bdl	0.365676	5.49848	6.52011	9.47536e-11	2.89552e-09	6.47509
snoRNA:Psi28S-1135d	-0.624126	0.0611597	-6.50507	9.64303e-11	2.94139e-09	-6.47244
CG18304	0.385793	4.14197	6.51504	9.72591e-11	2.96127e-09	6.47115
CG5381	0.29687	5.28562	6.51533	9.76655e-11	2.96825e-09	6.47052
snoRNA:Psi18S-640d	-0.526716	-0.574864	-6.50011	9.85709e-11	2.99034e-09	-6.46913
tty	0.375296	4.58285	6.5086	1.01322e-10	3.06824e-09	6.46497
Trim9	0.370781	3.78561	6.5039	1.02888e-10	3.11004e-09	6.46265
CG9757	-0.6248	-0.468157	-6.47951	1.10123e-10	3.32275e-09	-6.45236
laza	0.324796	4.66481	6.49432	1.10875e-10	3.33941e-09	6.45133
HEATR2	-0.447399	3.60491	-6.4831	1.14967e-10	3.45645e-09	-6.44583
trpl	0.43043	6.47087	6.4899	1.15267e-10	3.45925e-09	6.44544
CG12446	-0.624499	0.464081	-6.4828	1.16171e-10	3.48015e-09	-6.44425
NT5E-2	0.313073	4.95486	6.48381	1.16604e-10	3.48689e-09	6.44369
snmRNA:CR43701	-0.455291	-0.395941	-6.47294	1.19003e-10	3.55226e-09	-6.4406
p130CAS	0.354324	5.29569	6.48174	1.19496e-10	3.56063e-09	6.43997
jim	0.349668	7.336	6.47875	1.22144e-10	3.63308e-09	6.43664
CG31974	0.318668	5.95105	6.47191	1.24385e-10	3.69316e-09	6.43388
dpr3	-0.504719	2.93852	-6.47342	1.26516e-10	3.74979e-09	-6.4313
CG13965	-0.634787	2.19976	-6.46643	1.32271e-10	3.91345e-09	-6.42454
CG14205	0.748659	1.77069	6.45545	1.33446e-10	3.94125e-09	6.42319
asRNA:CR45281	-0.480879	0.217625	-6.45108	1.33979e-10	3.95003e-09	-6.42259
CG43742	-0.489133	-0.433941	-6.44845	1.34472e-10	3.95759e-09	-6.42203
lncRNA:CR45453	-0.566032	-1.08697	-6.45974	1.35322e-10	3.97377e-09	-6.42107
hiw	0.39168	5.6057	6.4641	1.35496e-10	3.97377e-09	6.42087
CG8712	-0.435016	2.96314	-6.45422	1.39722e-10	4.09053e-09	-6.4162
CG9297	0.374487	7.71552	6.45955	1.40426e-10	4.10397e-09	6.41543
lncRNA:CR43904	-0.453276	-0.0279335	-6.43616	1.46681e-10	4.2793e-09	-6.40879
CG4928	0.369916	6.86783	6.45231	1.47764e-10	4.3034e-09	6.40767
sw	0.317099	3.98394	6.44805	1.48444e-10	4.3157e-09	6.40697
qvr	0.390053	5.81028	6.44905	1.49965e-10	4.35236e-09	6.40541
CG10911	0.700832	5.99525	6.44662	1.50656e-10	4.36485e-09	6.40471
lncRNA:CR45993	-0.519157	-0.0417908	-6.43013	1.52176e-10	4.40127e-09	-6.40318
snoRNA:Psi28S-3405c	-0.555653	0.465876	-6.43665	1.5323e-10	4.42412e-09	-6.40212
nAChRbeta1	0.380512	4.81262	6.44485	1.54083e-10	4.4411e-09	6.40128
Adgf-A	0.34998	4.0539	6.44217	1.56163e-10	4.49331e-09	6.39923
Tsp42Ec	0.642017	2.9353	6.43548	1.59571e-10	4.58348e-09	6.39593
Epac	0.342079	5.20445	6.43663	1.62153e-10	4.64968e-09	6.39348
ome	0.315121	5.88991	6.42663	1.68489e-10	4.8231e-09	6.38762
CG43845	-0.563783	1.54226	-6.42509	1.71059e-10	4.88831e-09	-6.3853
PIP82	0.395637	4.65621	6.42424	1.75435e-10	5.00482e-09	6.38144
CG9568	0.652111	3.76928	6.42088	1.76664e-10	5.03133e-09	6.38037
lectin-46Cb	-0.590854	2.3733	-6.42102	1.79046e-10	5.09051e-09	-6.37832
dsx	0.333438	4.83782	6.41672	1.83132e-10	5.19784e-09	6.37486
CG43090	-1.02522	0.177419	-6.40555	1.85102e-10	5.24486e-09	-6.37322
CCHa1	0.48424	2.10397	6.40584	1.88373e-10	5.32855e-09	6.37053
CG8563	-0.564719	0.335679	-6.39612	1.88908e-10	5.33465e-09	-6.3701
lncRNA:CR44651	0.441568	0.30124	6.39494	1.92498e-10	5.4269e-09	6.36721
boss	0.358686	4.01063	6.40723	1.95877e-10	5.51287e-09	6.36454
alpha-Man-IIb	-0.412782	4.0307	-6.40477	1.96575e-10	5.52323e-09	-6.36399
ninaE	0.410136	9.55158	6.40575	1.98542e-10	5.56915e-09	6.36246
trp	0.401318	6.84089	6.4051	1.9892e-10	5.57043e-09	6.36217
lncRNA:CR45482	-0.473496	-1.01736	-6.38533	2.03458e-10	5.688e-09	-6.35871
CG4945	0.339735	3.37114	6.39916	2.04027e-10	5.69438e-09	6.35828
CG8617	-0.316598	4.26876	-6.38239	2.05985e-10	5.73202e-09	-6.35681
Cln7	0.313625	4.56121	6.39758	2.0606e-10	5.73202e-09	6.35676
CAP	0.297798	7.14489	6.39714	2.0657e-10	5.73668e-09	6.35638
sa	-0.586214	0.438193	-6.38819	2.08903e-10	5.79186e-09	-6.35465
CG42342	0.360519	4.44836	6.3962	2.09395e-10	5.79563e-09	6.35429
Lcp65Ag2	-0.658181	-0.215478	-6.38032	2.09731e-10	5.79563e-09	-6.35404
klu	0.389323	3.20383	6.38569	2.11038e-10	5.82214e-09	6.35309
Gadd45	0.42456	3.47977	6.38331	2.1431e-10	5.90268e-09	6.35072
Ggamma1	0.285733	8.55419	6.3892	2.17207e-10	5.97267e-09	6.34865
CG9626	0.370443	3.31344	6.38388	2.22084e-10	6.09676e-09	6.34524
CG32756	-0.40234	4.02086	-6.38011	2.23535e-10	6.12653e-09	-6.34423
LUBEL	0.36899	4.97332	6.38557	2.24329e-10	6.13825e-09	6.34369
CG7386	-0.402605	2.65536	-6.36767	2.31284e-10	6.31824e-09	-6.33898
CG10559	0.482317	1.85037	6.36856	2.35641e-10	6.42678e-09	6.33611
CG43396	-0.570736	0.136244	-6.36133	2.38548e-10	6.4955e-09	-6.33422
CG31797	-0.679714	0.239723	-6.36266	2.39218e-10	6.50315e-09	-6.33379
by	0.277288	6.04658	6.375	2.41198e-10	6.54635e-09	6.33251
CG31808	0.333639	6.18213	6.37335	2.43721e-10	6.60412e-09	6.33091
metro	0.331773	4.27693	6.36994	2.46984e-10	6.68175e-09	6.32886
CG13088	-0.450682	3.21077	-6.36389	2.50788e-10	6.77371e-09	-6.3265
CG31013	-0.637558	0.914276	-6.3568	2.58155e-10	6.96145e-09	-6.32203
ths	0.3869	4.34859	6.36202	2.59136e-10	6.97666e-09	6.32144
CG11835	0.409016	3.14353	6.3596	2.59922e-10	6.98661e-09	6.32097
pigeon	-0.366824	4.18873	-6.35794	2.60811e-10	6.99926e-09	-6.32045
Octalpha2R	0.376235	4.65597	6.35668	2.67292e-10	7.16171e-09	6.31665
kek1	0.353784	4.76554	6.35722	2.68168e-10	7.17372e-09	6.31615
lncRNA:CR43878	-0.439984	-0.00167991	-6.34211	2.69117e-10	7.18761e-09	-6.3156
His1:CG33807	-0.468148	-1.43193	-6.34857	2.73674e-10	7.29769e-09	-6.313
CG15211	0.330937	4.03347	6.35249	2.7455e-10	7.3094e-09	6.31251
CG34398	0.357084	5.21133	6.35113	2.79088e-10	7.41062e-09	6.30997
CG13321	0.558778	4.25497	6.34997	2.79237e-10	7.41062e-09	6.30989
snRNA:U2:34ABa	-0.620885	0.420246	-6.34042	2.81029e-10	7.44639e-09	-6.3089
lncRNA:CR44309	-0.604197	-0.177693	-6.3385	2.81637e-10	7.4507e-09	-6.30856
Pgant2	0.325321	4.44894	6.34471	2.89578e-10	7.6487e-09	6.30426
CG42390	0.30703	6.7316	6.34322	2.93025e-10	7.72756e-09	6.30242
lncRNA:CR45150	-0.509945	-0.44881	-6.32729	2.94051e-10	7.74241e-09	-6.30188
CG4318	-0.50421	-0.414905	-6.32516	2.97169e-10	7.81222e-09	-6.30025
Duba	-0.305186	6.06419	-6.33805	2.98945e-10	7.8466e-09	-6.29932
lncRNA:CR43612	-0.536735	0.333258	-6.33009	3.01297e-10	7.89597e-09	-6.29811
Vdup1	0.326154	3.9625	6.33391	3.10568e-10	8.1262e-09	6.29341
CG8547	0.295248	6.5826	6.33009	3.15043e-10	8.23044e-09	6.29119
blw	0.253153	10.5344	6.32081	3.25218e-10	8.47785e-09	6.28625
CG15450	-0.604176	0.578892	-6.32234	3.25526e-10	8.47785e-09	-6.28611
dati	0.374466	3.94984	6.32604	3.26875e-10	8.49975e-09	6.28546
Myo31DF	0.300828	5.41608	6.32486	3.29944e-10	8.56626e-09	6.28401
tomboy40	-0.661951	2.31019	-6.31983	3.31209e-10	8.58581e-09	-6.28342
yellow-d	0.426329	4.10256	6.32105	3.35469e-10	8.68278e-09	6.28143
CG43349	0.683512	2.99166	6.31728	3.40468e-10	8.79252e-09	6.27913
Act5C	0.251134	10.0887	6.32065	3.40759e-10	8.79252e-09	6.279
how	0.28662	5.77416	6.31954	3.41565e-10	8.79976e-09	6.27863
ptc	0.389254	3.22363	6.308	3.4818e-10	8.95641e-09	6.27565
Mur82C	-0.670675	0.224174	-6.29468	3.69708e-10	9.49332e-09	-6.26631
Pxn	0.35357	5.09746	6.30617	3.70186e-10	9.49332e-09	6.26611
CG9593	-0.409414	-0.0498527	-6.28755	3.7745e-10	9.6648e-09	-6.26308
CG31446	0.798662	1.53181	6.29008	3.83295e-10	9.79948e-09	6.26068
CG7378	0.296089	6.53596	6.2985	3.89532e-10	9.94375e-09	6.25817
lncRNA:CR44971	-0.670573	-1.04717	-6.28203	3.91415e-10	9.97376e-09	-6.25741
kkv	0.673702	2.07314	6.28488	3.91899e-10	9.97376e-09	6.25722
Sarm	0.312415	8.3199	6.29554	3.96431e-10	1.00738e-08	6.25543
Syt1	0.366482	6.77697	6.29552	3.98877e-10	1.01175e-08	6.25447
Cubn	0.349464	4.53591	6.29058	3.99743e-10	1.01175e-08	6.25413
CG11068	-0.658804	1.47196	-6.29135	3.99964e-10	1.01175e-08	-6.25404
CG32686	-0.576955	3.25874	-6.29132	4.01182e-10	1.0133e-08	-6.25357
lncRNA:CR46028	-0.517113	-0.484511	-6.27527	4.08349e-10	1.02985e-08	-6.2508
GluProRS	0.258503	5.94257	6.2862	4.1158e-10	1.03644e-08	6.24957
VhaAC45	0.223825	8.1979	6.28708	4.13833e-10	1.04055e-08	6.24872
Plod	0.288727	4.79426	6.28122	4.1892e-10	1.05176e-08	6.24681
shakB	0.360962	5.16728	6.28455	4.23059e-10	1.06056e-08	6.24527
PPO3	0.399076	0.734987	6.27083	4.24221e-10	1.06188e-08	6.24484
asRNA:CR45600	0.392943	0.91949	6.27723	4.338e-10	1.08424e-08	6.24135
CG43693	0.273247	6.44804	6.2647	4.5536e-10	1.13643e-08	6.23376
mthl14	0.407906	2.96762	6.26875	4.56379e-10	1.13728e-08	6.23341
CG5346	0.274573	4.77535	6.26961	4.6486e-10	1.15669e-08	6.23053
wupA	0.370168	7.93442	6.2711	4.65812e-10	1.15734e-08	6.23021
sad	0.420226	0.606983	6.2518	4.74726e-10	1.17774e-08	6.22724
SmydA-3	0.413161	1.88755	6.25942	4.77374e-10	1.18256e-08	6.22637
CG12824	0.488045	1.78591	6.2573	4.8617e-10	1.20257e-08	6.2235
Sh	0.378946	6.93296	6.26202	4.89069e-10	1.20639e-08	6.22257
CG11911	0.746318	4.22386	6.25934	4.89154e-10	1.20639e-08	6.22255
CG9449	0.330126	4.59706	6.26136	4.91232e-10	1.20973e-08	6.22188
Myo61F	0.466358	5.47906	6.2606	4.92217e-10	1.21038e-08	6.22157
Arl6	-0.36165	0.519826	-6.24348	4.99468e-10	1.22641e-08	-6.21927
snoRNA:U29:54Ec	-0.487798	-1.25442	-6.24684	5.16946e-10	1.26746e-08	-6.21387
brv3	-0.531424	1.21482	-6.24539	5.18994e-10	1.27062e-08	-6.21325
bark	0.32749	4.68961	6.25052	5.20506e-10	1.27247e-08	6.21279
Hdc	0.37067	3.41078	6.24913	5.29707e-10	1.29307e-08	6.21004
lost	0.22547	8.80646	6.2422	5.32667e-10	1.29737e-08	6.20917
CG5348	-0.486987	1.19996	-6.24566	5.33015e-10	1.29737e-08	-6.20906
Myd88	0.235336	5.72577	6.24398	5.41508e-10	1.31612e-08	6.20658
lncRNA:CR43654	-0.491425	1.86827	-6.23101	5.54059e-10	1.34468e-08	-6.20297
CG5550	0.581873	1.6725	6.2309	5.5716e-10	1.34851e-08	6.2021
Alp5	0.602846	3.25247	6.23867	5.57249e-10	1.34851e-08	6.20207
plum	0.37348	4.36856	6.23004	5.74161e-10	1.38743e-08	6.19737
Sfp96F	0.91813	0.918481	6.23261	5.76219e-10	1.3904e-08	6.1968
snoRNA:U3:54Ab	-0.518482	-0.312894	-6.22172	5.79489e-10	1.39628e-08	-6.19591
CG44008	0.389712	6.26327	6.23376	5.83412e-10	1.40371e-08	6.19485
Ace	0.338931	6.38265	6.23156	5.95056e-10	1.42967e-08	6.19173
Cow	0.366861	6.17455	6.22896	6.04587e-10	1.45049e-08	6.18923
Cyt-c1	0.233883	7.85576	6.2205	6.0666e-10	1.45338e-08	6.18869
X11Lbeta	0.411102	4.29727	6.22493	6.16341e-10	1.47446e-08	6.18619
pip	0.475009	1.29863	6.20846	6.23075e-10	1.48845e-08	6.18448
CG12825	0.442374	4.5839	6.2214	6.24349e-10	1.48937e-08	6.18416
CG44422	0.346194	4.31928	6.22156	6.25272e-10	1.48945e-08	6.18392
Samuel	0.294014	4.78173	6.22159	6.26254e-10	1.48967e-08	6.18368
SoxN	0.414723	3.71895	6.2203	6.32684e-10	1.50283e-08	6.18207
mim	0.334437	5.47498	6.21645	6.40862e-10	1.5201e-08	6.18004
Damm	0.557244	2.97764	6.21331	6.43917e-10	1.52518e-08	6.17929
Pcp	-0.439819	0.711278	-6.20127	6.50359e-10	1.53826e-08	-6.17772
Strica	0.382452	2.35176	6.20809	6.54094e-10	1.54444e-08	6.17681
Asator	0.315851	6.61498	6.21507	6.54816e-10	1.54444e-08	6.17664
dpr6	0.464731	3.45351	6.209	6.62432e-10	1.56021e-08	6.17481
snRNA:U5:34A	-0.50889	-0.812375	-6.20021	6.63923e-10	1.56153e-08	-6.17445
E(spl)malpha-BFM	0.531026	-0.286634	6.20011	6.67417e-10	1.56754e-08	6.17363
Slob	0.354982	5.68502	6.20869	6.83628e-10	1.60337e-08	6.16983
Mrp4	0.292562	4.87723	6.20255	7.00944e-10	1.64168e-08	6.16588
tant	-0.38666	4.27908	-6.18996	7.19359e-10	1.68246e-08	-6.16177
SecCl	0.363468	3.97899	6.19827	7.22983e-10	1.68857e-08	6.16098
btsz	0.290469	6.43616	6.19584	7.3693e-10	1.71875e-08	6.15795
CG33664	-0.617579	-1.04314	-6.18022	7.4239e-10	1.72908e-08	-6.15678
CG6733	0.495467	3.09493	6.18514	7.66519e-10	1.78279e-08	6.15171
CG6175	0.271701	4.26598	6.18445	7.77974e-10	1.80693e-08	6.14936
jnj	-0.344042	4.93536	-6.18101	7.9047e-10	1.83341e-08	-6.14683
stac	0.281346	4.92662	6.17614	8.175e-10	1.89348e-08	6.14149
SmydA-4	0.396965	1.96215	6.17333	8.25655e-10	1.90973e-08	6.13992
SmydA-8	0.342105	3.75017	6.17702	8.30286e-10	1.91779e-08	6.13903
snoRNA:Psi18S-525e	-0.44285	-0.743025	-6.16515	8.41028e-10	1.93992e-08	-6.13698
Ama	0.64599	0.510996	6.15976	8.42546e-10	1.94075e-08	6.1367
Aps	0.209492	7.39961	6.16103	8.59247e-10	1.97455e-08	6.13358
phyl	0.44768	2.74621	6.17046	8.59576e-10	1.97455e-08	6.13352
CG45078	0.350478	3.67095	6.1693	8.62225e-10	1.97792e-08	6.13303
inaD	0.341119	5.46504	6.17116	8.63827e-10	1.97888e-08	6.13273
CG31869	0.349503	3.94564	6.1678	8.65776e-10	1.98064e-08	6.13237
Ac13E	0.320507	5.13572	6.16717	8.68239e-10	1.98357e-08	6.13192
CG6974	-0.476109	-0.303473	-6.1543	8.72325e-10	1.99018e-08	-6.13117
Ugt50B3	-0.53078	4.13319	-6.1683	8.74247e-10	1.99185e-08	-6.13082
lncRNA:CR46073	-0.400708	-0.431402	-6.15367	8.76105e-10	1.99338e-08	-6.13049
CG42818	-0.615333	0.522617	-6.15844	8.88118e-10	2.01797e-08	-6.12832
Xrp1	0.272382	8.37215	6.16438	8.90846e-10	2.02142e-08	6.12783
Tsp42Ed	0.337709	6.23143	6.16389	8.93876e-10	2.02556e-08	6.12729
CG5001	0.304274	4.47354	6.16299	9.02637e-10	2.04264e-08	6.12574
Apl	0.533436	3.8018	6.15681	9.058e-10	2.04704e-08	6.12518
CG5767	0.993705	3.25854	6.15657	9.11249e-10	2.05657e-08	6.12423
CG2898	-0.515165	1.80357	-6.1584	9.17613e-10	2.06815e-08	-6.12312
Wee1	-0.309119	4.81304	-6.15867	9.26532e-10	2.08545e-08	-6.12158
CG8500	0.38964	3.68282	6.15816	9.30279e-10	2.09107e-08	6.12093
SAK	-0.391445	3.5088	-6.15174	9.32955e-10	2.09261e-08	-6.12048
asRNA:CR44020	0.544617	-0.395982	6.14312	9.34366e-10	2.09261e-08	6.12024
CG5056	-0.295548	4.55375	-6.14751	9.35867e-10	2.09261e-08	-6.11998
CG14500	0.891864	2.39758	6.15058	9.35966e-10	2.09261e-08	6.11996
Gr8a	-0.478245	-0.384504	-6.14253	9.38561e-10	2.09341e-08	-6.11952
CG11200	0.313984	4.76676	6.15512	9.38875e-10	2.09341e-08	6.11947
babo	0.235619	5.91406	6.14475	9.41128e-10	2.09341e-08	6.11909
Chs2	0.512483	3.2868	6.15373	9.41322e-10	2.09341e-08	6.11905
CR43309	0.48352	0.114961	6.14124	9.475e-10	2.10435e-08	6.11801
lncRNA:CR45031	-0.448294	-1.31305	-6.14202	9.59525e-10	2.12824e-08	-6.116
CG7362	-0.682422	1.97713	-6.14943	9.61469e-10	2.12973e-08	-6.11568
CG30065	-0.574166	0.948463	-6.1487	9.66978e-10	2.1391e-08	-6.11477
CG30047	0.523136	2.10969	6.14697	9.7136e-10	2.14596e-08	6.11405
snoRNA:Psi18S-841a	-0.631649	0.156891	-6.14021	9.74866e-10	2.15087e-08	-6.11347
Rm62	0.244231	8.55978	6.14484	9.84001e-10	2.16817e-08	6.11198
CG13516	0.364677	3.16	6.14203	1.01052e-09	2.22367e-08	6.10774
CG12123	-0.348219	3.59012	-6.13309	1.036e-09	2.27675e-08	-6.10376
CG43783	-0.327825	5.01618	-6.135	1.07167e-09	2.35206e-08	-6.09835
Teh2	0.35305	4.6477	6.13293	1.09094e-09	2.39122e-08	6.0955
snoRNA:Psi28S-3405b	-0.586618	0.652285	-6.12233	1.10635e-09	2.42182e-08	-6.09326
S6k	0.214164	7.03814	6.12121	1.1125e-09	2.4321e-08	6.09237
lncRNA:CR43752	-0.545382	-0.0775872	-6.11745	1.12543e-09	2.45716e-08	-6.09052
CG31496	-0.672309	0.234576	-6.1209	1.13276e-09	2.46995e-08	-6.08948
CG15186	0.370451	3.24484	6.1217	1.15664e-09	2.51874e-08	6.08614
scaRNA:PsiU5-44	-0.535411	-0.29348	-6.10606	1.1752e-09	2.55583e-08	-6.08359
rin	0.235896	7.74824	6.10859	1.18671e-09	2.57751e-08	6.08203
Mipp1	0.314137	6.49383	6.11517	1.21004e-09	2.62478e-08	6.07891
Ada1-2	-0.38126	0.741801	-6.1015	1.21407e-09	2.63011e-08	-6.07837
lncRNA:CR46023	-0.443678	-0.501084	-6.10048	1.21761e-09	2.63438e-08	-6.07791
Rpn13R	-0.592228	0.978043	-6.11085	1.22524e-09	2.64474e-08	-6.07691
CG33111	0.264941	4.08206	6.10121	1.22556e-09	2.64474e-08	6.07686
CG43391	-0.552111	-1.34772	-6.10466	1.23437e-09	2.66033e-08	-6.07571
NAAT1	0.400648	5.10403	6.11062	1.24803e-09	2.68632e-08	6.07395
lncRNA:CR46022	-0.458105	-0.689661	-6.09549	1.25525e-09	2.69838e-08	-6.07302
CG2921	-0.329928	5.30383	-6.10689	1.2582e-09	2.70127e-08	-6.07264
Dcp-1	0.315298	2.8047	6.09894	1.29262e-09	2.77159e-08	6.06831
ninaC	0.347619	7.3214	6.10361	1.30959e-09	2.80441e-08	6.06622
CG3277	0.396759	2.25381	6.0951	1.3128e-09	2.80769e-08	6.06582
abd-A	0.409284	1.83218	6.09476	1.34056e-09	2.86341e-08	6.06246
CG15043	0.52859	4.15763	6.09488	1.3586e-09	2.89823e-08	6.06031
CG3308	0.282843	5.91831	6.09197	1.39816e-09	2.97882e-08	6.05569
CG5877	-0.391575	4.15447	-6.08826	1.40152e-09	2.98037e-08	-6.0553
CG18765	0.479886	0.800375	6.07928	1.40252e-09	2.98037e-08	6.05519
Tpl94D	0.944351	1.4331	6.08635	1.40422e-09	2.98037e-08	6.05499
CG42322	0.372357	3.95581	6.09092	1.40835e-09	2.98534e-08	6.05452
Dhc16F	-0.60279	1.63437	-6.08767	1.4155e-09	2.99652e-08	-6.05371
TTLL5	-0.345141	5.27305	-6.08734	1.4172e-09	2.99652e-08	-6.05351
ZnT41F	0.278649	4.70218	6.08747	1.43164e-09	3.02324e-08	6.05188
ABCA	0.27968	5.12224	6.08564	1.44781e-09	3.05354e-08	6.05007
chp	0.378742	6.34509	6.08663	1.45104e-09	3.05649e-08	6.04971
CG14190	-0.611594	0.156062	-6.07414	1.45917e-09	3.06975e-08	-6.04881
Syn	0.389	5.42589	6.0852	1.46224e-09	3.07235e-08	6.04847
Rpp21	0.321558	1.07796	6.06966	1.47029e-09	3.0854e-08	6.04759
dsx-c73A	0.494044	0.00367063	6.06858	1.48008e-09	3.10205e-08	6.04652
snoRNA:Or-CD1	-0.58098	-0.504498	-6.07403	1.4862e-09	3.11085e-08	-6.04585
CG6044	0.319885	4.69756	6.08233	1.489e-09	3.11085e-08	6.04555
CNT2	0.50619	3.02424	6.07713	1.48985e-09	3.11085e-08	6.04546
eIF4G2	-0.358395	6.91816	-6.07762	1.50508e-09	3.13873e-08	-6.04382
CG6972	0.341687	2.95537	6.07692	1.52483e-09	3.17597e-08	6.04172
snoRNA:Psi28S-3316b	-0.568886	-0.283666	-6.06569	1.52771e-09	3.17803e-08	-6.04141
CG12241	-0.304075	4.30617	-6.07501	1.53627e-09	3.19056e-08	-6.04051
Rim	0.365232	5.50906	6.07691	1.53755e-09	3.19056e-08	6.04038
Cyp4d20	0.367818	4.30163	6.07253	1.57221e-09	3.2565e-08	6.03678
lncRNA:CR43651	0.50996	2.186	6.06479	1.57322e-09	3.2565e-08	6.03668
Unc-89	0.344478	5.67781	6.07032	1.59954e-09	3.3069e-08	6.034
Cyp28a5	0.298325	5.36741	6.06809	1.60188e-09	3.30765e-08	6.03376
CG17568	-0.322094	3.3605	-6.05938	1.6064e-09	3.30898e-08	-6.0333
CG17005	0.639204	1.41772	6.06904	1.60647e-09	3.30898e-08	6.0333
CG13659	0.429693	2.8603	6.06148	1.61107e-09	3.31438e-08	6.03284
eag	0.398569	4.26274	6.06816	1.61483e-09	3.31803e-08	6.03246
CG6388	0.276634	2.86223	6.06032	1.63208e-09	3.34936e-08	6.03074
S-Lap1	0.792828	3.44581	6.06496	1.65009e-09	3.38218e-08	6.02897
l(1)G0193	0.214102	5.90175	6.05635	1.65546e-09	3.38904e-08	6.02844
CG5597	0.28759	5.1574	6.06278	1.67288e-09	3.42052e-08	6.02675
CG44247	0.366805	4.8337	6.06004	1.70193e-09	3.47567e-08	6.02397
Amnionless	-0.407316	0.39456	-6.04467	1.7142e-09	3.49503e-08	-6.02281
jp	0.313049	6.54689	6.05809	1.71559e-09	3.49503e-08	6.02267
NfI	0.368769	5.09125	6.05574	1.74222e-09	3.54499e-08	6.02018
SERCA	0.319753	9.7809	6.05514	1.75327e-09	3.56315e-08	6.01916
CG15270	0.366825	3.83894	6.05187	1.7848e-09	3.62282e-08	6.01627
EndoA	0.25375	6.20823	6.05237	1.7899e-09	3.62654e-08	6.01581
c(3)G	0.39201	2.66095	6.0436	1.79218e-09	3.62654e-08	6.0156
Rgk2	0.39602	3.52621	6.04956	1.79313e-09	3.62654e-08	6.01552
CG14137	-0.524329	-0.821582	-6.0368	1.80197e-09	3.64002e-08	-6.01472
lncRNA:CR42862	0.302228	9.26021	6.04643	1.81051e-09	3.65286e-08	6.01395
snRNA:U2:38ABa	-0.488411	-1.18261	-6.03809	1.83556e-09	3.69894e-08	-6.01173
CG32199	-0.642084	1.52117	-6.04134	1.85444e-09	3.73251e-08	-6.01007
CG16853	-0.591495	0.869461	-6.04261	1.85978e-09	3.73877e-08	-6.0096
glec	0.274704	5.79648	6.037	1.91789e-09	3.85096e-08	6.00461
Tsp29Fb	0.324835	6.53834	6.03944	1.93378e-09	3.87822e-08	6.00327
r	0.308507	4.93439	6.03358	1.97356e-09	3.95327e-08	5.99997
CG43647	-0.399447	0.22541	-6.02005	1.99341e-09	3.98825e-08	-5.99834
lncRNA:CR43857	0.545432	1.12844	6.02186	1.99806e-09	3.99279e-08	5.99796
fs(1)K10	0.272797	3.36498	6.02596	2.00331e-09	3.9985e-08	5.99754
vg	0.405643	2.18962	6.02532	2.01649e-09	4.02001e-08	5.99647
lncRNA:CR45994	-0.512031	0.457065	-6.02068	2.02628e-09	4.03474e-08	-5.99569
CG10472	0.608767	6.25299	6.02856	2.04423e-09	4.06563e-08	5.99425
kst	0.324442	7.59089	6.03072	2.04695e-09	4.06623e-08	5.99404
sut2	0.460255	2.00433	6.02227	2.06587e-09	4.09893e-08	5.99254
CG33099	0.39688	2.48055	6.02256	2.06899e-09	4.10027e-08	5.9923
CG15365	0.344347	2.52751	6.01802	2.09624e-09	4.14936e-08	5.99017
lncRNA:CR45484	-0.404985	-0.629493	-6.01093	2.10545e-09	4.15862e-08	-5.98946
Lsp1gamma	0.692529	2.25265	6.01507	2.10588e-09	4.15862e-08	5.98942
bt	0.342151	9.13048	6.02474	2.11374e-09	4.16921e-08	5.98882
CG14195	0.46822	1.48298	6.01383	2.133e-09	4.20226e-08	5.98734
CG18748	0.570734	2.1286	6.01656	2.16281e-09	4.25599e-08	5.98508
sgl	0.287265	5.50486	6.01768	2.18674e-09	4.29802e-08	5.98329
fzr	-0.245486	5.76694	-6.00595	2.2407e-09	4.39892e-08	-5.97932
CG3168	0.371746	7.67069	6.01278	2.25051e-09	4.413e-08	5.97861
alpha-Est1	0.322122	4.51328	6.01009	2.28935e-09	4.48392e-08	5.97582
Takl2	0.530712	1.5569	6.00344	2.30929e-09	4.51769e-08	5.97441
CG6005	-0.330864	3.69834	-6.00447	2.31752e-09	4.52849e-08	-5.97383
kdn	0.316916	8.22162	6.00861	2.33339e-09	4.55419e-08	5.97271
CG1647	-0.272203	4.36245	-5.99615	2.34961e-09	4.58051e-08	-5.97158
Ih	0.288585	7.07502	6.00568	2.35375e-09	4.58324e-08	5.9713
hwt	0.347443	4.83268	6.00417	2.38051e-09	4.62997e-08	5.96945
hep	0.244904	5.86578	5.99591	2.39569e-09	4.65409e-08	5.96842
Art7	0.283616	3.69727	5.99014	2.5e-09	4.85111e-08	5.96146
chas	0.290717	4.74173	5.9915	2.57178e-09	4.9846e-08	5.95683
eEF1alpha2	0.323758	7.27304	5.98831	2.63637e-09	5.10294e-08	5.95277
daw	0.328719	4.92114	5.98719	2.63893e-09	5.10294e-08	5.95261
CG10910	0.635065	4.11406	5.98546	2.64396e-09	5.10677e-08	5.9523
Lmpt	0.261298	7.93421	5.98481	2.65886e-09	5.12964e-08	5.95138
Sirt2	-0.285108	5.06636	-5.9819	2.67838e-09	5.15605e-08	-5.95019
rgn	0.305807	6.26445	5.98337	2.67955e-09	5.15605e-08	5.95011
Socs36E	0.312088	5.04809	5.97473	2.68178e-09	5.15605e-08	5.94998
kek6	0.344761	3.93195	5.98315	2.69788e-09	5.18104e-08	5.949
CG15546	0.358776	3.0408	5.9808	2.72865e-09	5.23413e-08	5.94714
CG18666	-0.475776	-0.00239816	-5.96373	2.80364e-09	5.37183e-08	-5.9427
CG13643	0.626091	0.486718	5.9629	2.81704e-09	5.39132e-08	5.94192
RhoL	0.277216	4.72608	5.97524	2.82581e-09	5.40193e-08	5.94141
loopin-1	0.789526	2.63868	5.97513	2.83153e-09	5.40478e-08	5.94108
Hrb27C	0.211183	9.13789	5.96651	2.8368e-09	5.40478e-08	5.94077
CG7149	0.26625	4.82191	5.97254	2.83698e-09	5.40478e-08	5.94076
DopEcR	0.37509	5.26765	5.97459	2.85062e-09	5.42427e-08	5.93998
Sema1a	0.337486	5.07579	5.97407	2.85369e-09	5.42427e-08	5.9398
Galphaf	0.437528	3.11727	5.97113	2.86757e-09	5.44448e-08	5.93901
Mhc	0.374147	9.71609	5.97218	2.91176e-09	5.52212e-08	5.9365
fs(1)Yb	0.405127	0.50834	5.96057	2.92848e-09	5.54754e-08	5.93556
CG6693	-0.302685	5.04278	-5.95819	2.94776e-09	5.57776e-08	-5.93448
Nha2	0.310144	4.81831	5.9663	2.99886e-09	5.66806e-08	5.93166
CG11626	-0.516578	0.000293081	-5.9519	3.01096e-09	5.68451e-08	-5.931
beta-Man	0.235498	5.38251	5.9613	3.01614e-09	5.68788e-08	5.93072
lncRNA:CR45357	-0.436187	-0.868269	-5.94982	3.07001e-09	5.78294e-08	-5.92781
eIF4G1	0.20525	8.58264	5.95447	3.09492e-09	5.81786e-08	5.92648
lncRNA:CR45464	-0.413095	-0.576021	-5.94732	3.09549e-09	5.81786e-08	-5.92645
CR42532	0.489169	-0.143204	5.94308	3.18538e-09	5.98009e-08	5.92175
CG1607	0.279592	5.29277	5.95552	3.19734e-09	5.99583e-08	5.92113
CG46335	-0.442521	-0.691669	-5.93981	3.23854e-09	6.06628e-08	-5.91903
CG45076	0.316198	5.88992	5.95316	3.2553e-09	6.08476e-08	5.91818
CG42340	0.409671	3.17112	5.94994	3.25567e-09	6.08476e-08	5.91816
lncRNA:CR44822	-0.418176	-0.790802	-5.93726	3.30895e-09	6.17744e-08	-5.91549
vri	0.350597	5.86505	5.94905	3.31569e-09	6.18313e-08	5.91515
lncRNA:CR43684	0.75992	0.329559	5.9428	3.3706e-09	6.27855e-08	5.91245
Nepl16	0.308977	3.87122	5.94558	3.3839e-09	6.29631e-08	5.9118
Pi3K92E	0.251883	5.43798	5.9367	3.42516e-09	6.36601e-08	5.9098
ana1	-0.362671	4.16329	-5.93782	3.48263e-09	6.46565e-08	-5.90706
snoRNA:Psi18S-301	-0.730729	0.686717	-5.92666	3.55136e-09	6.58595e-08	-5.90384
CG14506	-0.518845	-0.0732686	-5.92504	3.58019e-09	6.63206e-08	-5.90251
kl-5	0.608263	0.367742	5.93058	3.67962e-09	6.80871e-08	5.89799
tx	0.357361	2.72658	5.92584	3.71708e-09	6.87044e-08	5.89632
CG7992	0.521988	2.90547	5.92726	3.72563e-09	6.87866e-08	5.89594
CG8420	-0.56441	2.7939	-5.92523	3.74412e-09	6.90518e-08	-5.89512
CG10477	0.762916	4.17632	5.92556	3.76443e-09	6.93357e-08	5.89423
Pms2	-0.383831	3.55767	-5.92206	3.76779e-09	6.93357e-08	-5.89408
CG30046	0.312361	3.63134	5.92566	3.79815e-09	6.98176e-08	5.89275
CG18233	-0.628548	1.3677	-5.92173	3.82947e-09	7.03162e-08	-5.8914
zip	0.22728	6.71484	5.91861	3.87634e-09	7.10988e-08	5.88939
CG12728	-0.397014	4.44222	-5.91844	3.90641e-09	7.15688e-08	-5.88811
E(spl)mbeta-HLH	0.313794	1.69352	5.91121	3.91051e-09	7.15688e-08	5.88793
klg	0.353052	4.27976	5.91969	3.95291e-09	7.22658e-08	5.88615
Arr2	0.341886	8.5785	5.91621	4.05514e-09	7.40538e-08	5.88193
asRNA:CR44069	-0.4062	-0.272944	-5.90249	4.06608e-09	7.41728e-08	-5.88148
lncRNA:CR43994	-0.586974	0.700525	-5.91175	4.08721e-09	7.4477e-08	-5.88062
Syx4	0.271832	4.27263	5.91038	4.12694e-09	7.51193e-08	5.87902
ckn	0.317804	5.22431	5.91208	4.13185e-09	7.51271e-08	5.87883
Acp76A	0.906759	1.97094	5.91052	4.141e-09	7.52118e-08	5.87846
ppk29	0.376509	0.728459	5.89481	4.26539e-09	7.73871e-08	5.87356
CG32599	0.429198	0.600873	5.88768	4.43038e-09	8.02934e-08	5.86727
Ca-alpha1D	0.319119	5.19022	5.90025	4.44128e-09	8.03894e-08	5.86686
pHCl-1	0.328058	4.36612	5.89997	4.44527e-09	8.03894e-08	5.86671
CG32110	-0.499094	0.867986	-5.89371	4.46093e-09	8.05854e-08	-5.86613
CG10914	0.270213	2.53412	5.88425	4.52687e-09	8.16886e-08	5.86369
lncRNA:CR31526	-0.437497	-0.265846	-5.88569	4.53918e-09	8.18225e-08	-5.86324
CG43896	-0.592177	-0.444314	-5.88313	4.54934e-09	8.19174e-08	-5.86287
lncRNA:CR44752	-0.395824	-0.739346	-5.88283	4.55423e-09	8.19174e-08	-5.86269
Nap1	0.33548	1.01157	5.88294	4.56537e-09	8.20297e-08	5.86229
CG12645	-0.413641	-0.856866	-5.88185	4.58088e-09	8.21325e-08	-5.86172
Ppa	0.317453	4.86968	5.88997	4.58545e-09	8.21325e-08	5.86156
lncRNA:CR45752	-0.391207	-0.9721	-5.88261	4.5858e-09	8.21325e-08	-5.86154
CG7564	0.2472	5.01044	5.8933	4.60414e-09	8.23729e-08	5.86088
Der-1	-0.265788	5.31225	-5.88567	4.63847e-09	8.28985e-08	-5.85965
sv	0.351219	3.21752	5.89071	4.66221e-09	8.32338e-08	5.8588
Ddx1	-0.331372	3.67076	-5.88799	4.70416e-09	8.38933e-08	-5.85731
lectin-46Ca	-0.535769	2.40061	-5.88899	4.74617e-09	8.44885e-08	-5.85584
CG33270	-0.553786	-1.06085	-5.87631	4.74762e-09	8.44885e-08	-5.85579
Blos4	-0.35756	3.05571	-5.87418	4.80115e-09	8.53504e-08	-5.85392
CG12693	-0.599984	1.35316	-5.88391	4.82695e-09	8.57181e-08	-5.85303
Spn88Eb	0.448534	3.7532	5.88279	4.85404e-09	8.61077e-08	5.8521
Mst84Da	-0.608683	-0.934679	-5.86911	4.94914e-09	8.77018e-08	-5.84887
snoRNA:Psi18S-525d	-0.446793	-1.15903	-5.87306	4.98128e-09	8.81782e-08	-5.8478
vlc	-0.281337	5.78993	-5.87759	5.04595e-09	8.91388e-08	-5.84565
Dh44-R2	0.324287	2.95414	5.8733	5.0462e-09	8.91388e-08	5.84564
Ccdc85	0.320525	2.51751	5.87016	5.07843e-09	8.96138e-08	5.84458
Picot	0.272564	6.78856	5.87753	5.10344e-09	8.99602e-08	5.84376
para	0.373688	6.21529	5.8752	5.15729e-09	9.08139e-08	5.84202
CG17739	0.29597	6.02204	5.87462	5.17285e-09	9.09921e-08	5.84151
Pax	0.249026	6.70152	5.87165	5.19331e-09	9.12562e-08	5.84086
ovo	0.324698	4.23819	5.86709	5.22451e-09	9.17082e-08	5.83986
Cyp4ac3	0.353469	3.60932	5.85966	5.27784e-09	9.25474e-08	5.83817
lncRNA:CR43840	-0.448459	-1.12148	-5.85669	5.34703e-09	9.36626e-08	-5.836
Proc-R	0.309179	3.31688	5.86487	5.3729e-09	9.40174e-08	5.83519
CG10481	-0.412412	-0.206968	-5.8525	5.45653e-09	9.5381e-08	-5.83262
ATPsynC	0.220016	10.9694	5.85176	5.61896e-09	9.8118e-08	5.82772
lectin-22C	-0.446824	-1.37276	-5.84675	5.76346e-09	1.00536e-07	-5.82348
qua	-0.444764	3.93279	-5.84844	5.937e-09	1.03456e-07	-5.81852
CG4467	0.353549	5.18145	5.84642	6.1097e-09	1.06354e-07	5.81373
CG14000	-0.545864	0.531537	-5.84034	6.15328e-09	1.07002e-07	-5.81254
snoRNA:U76:54Eb	-0.444764	-1.28352	-5.83934	6.16486e-09	1.07092e-07	-5.81222
asRNA:CR44155	-0.440531	-0.304711	-5.83433	6.20158e-09	1.07618e-07	-5.81123
CG13947	0.904344	2.2926	5.83313	6.21441e-09	1.07729e-07	5.81088
Cpr31A	-0.454067	-0.411849	-5.82932	6.2592e-09	1.08394e-07	-5.80968
Mmp1	0.416978	4.93049	5.83297	6.28513e-09	1.08707e-07	5.80899
lncRNA:CR46143	-0.454776	-0.511086	-5.82902	6.29027e-09	1.08707e-07	-5.80885
sesB	0.24346	11.1509	5.83573	6.33736e-09	1.09408e-07	5.8076
CG4829	0.30691	4.62463	5.83617	6.41479e-09	1.1063e-07	5.80557
CG15247	0.304247	3.39921	5.83541	6.45631e-09	1.11232e-07	5.80449
snoRNA:Psi28S-3405a	-0.509087	0.105861	-5.828	6.47334e-09	1.11411e-07	-5.80405
Unc-115a	0.252285	4.33467	5.83503	6.49821e-09	1.11724e-07	5.8034
rho-4	0.22931	3.93626	5.82944	6.52021e-09	1.11987e-07	5.80284
mAcon1	0.283146	9.26597	5.83288	6.60609e-09	1.13346e-07	5.80064
sno	-0.288255	6.1231	-5.83057	6.66237e-09	1.14195e-07	-5.79922
tow	0.351893	3.37923	5.8296	6.70803e-09	1.1486e-07	5.79808
jdp	0.306164	5.90529	5.8301	6.72419e-09	1.15019e-07	5.79767
lncRNA:CR44075	-0.402295	-0.341568	-5.81655	6.75286e-09	1.15391e-07	-5.79696
CG34417	0.262376	7.93016	5.82689	6.81324e-09	1.16304e-07	5.79546
CG32295	-0.589545	1.07314	-5.82321	6.90578e-09	1.17764e-07	-5.7932
twin	-0.337508	6.35469	-5.82356	6.91337e-09	1.17773e-07	-5.79302
Col4a1	0.341858	7.1588	5.82276	7.05641e-09	1.20088e-07	5.78958
CG14854	-0.40457	0.779775	-5.80784	7.12653e-09	1.21158e-07	-5.78792
CG6550	0.272321	3.71825	5.80809	7.15339e-09	1.21392e-07	5.78728
lncRNA:CR45224	-0.456712	-0.256776	-5.80769	7.15475e-09	1.21392e-07	-5.78725
CG33946	-0.481643	0.677615	-5.80358	7.29316e-09	1.23615e-07	-5.78403
snoRNA:2R:9445205	-0.594501	0.207946	-5.80158	7.45134e-09	1.26168e-07	-5.78042
CG6479	-0.349664	3.83715	-5.80516	7.50567e-09	1.2696e-07	-5.7792
CG10041	-0.505878	0.368469	-5.80623	7.59053e-09	1.28265e-07	-5.77731
CG11168	0.243264	4.39124	5.80693	7.60759e-09	1.28424e-07	5.77693
per	0.350702	3.96359	5.80689	7.62051e-09	1.28513e-07	5.77664
be	0.231303	4.69119	5.80584	7.64038e-09	1.28718e-07	5.77621
jbug	0.287494	5.98645	5.80509	7.78735e-09	1.31062e-07	5.773
Cp110	-0.328229	3.63053	-5.80051	7.85879e-09	1.32132e-07	-5.77146
CG43085	-0.598817	0.927812	-5.79002	7.91168e-09	1.32888e-07	-5.77033
CG9220	0.294745	3.51797	5.79564	7.9557e-09	1.33493e-07	5.76939
CG15611	0.25364	4.96483	5.79323	8.01441e-09	1.34326e-07	5.76816
CG31288	0.43291	4.50002	5.79845	8.02325e-09	1.34326e-07	5.76797
scaRNA:PsiU2-55	-0.54848	0.326674	-5.79094	8.02938e-09	1.34326e-07	-5.76784
CG31805	-0.590923	1.22829	-5.79556	8.08792e-09	1.35091e-07	-5.76662
Schip1	0.339908	3.81317	5.79806	8.09125e-09	1.35091e-07	5.76655
CG17278	0.277662	3.6989	5.79549	8.14194e-09	1.35802e-07	5.76549
CG11791	0.226944	6.39413	5.78483	8.18665e-09	1.36412e-07	5.76457
mld	0.268362	5.38017	5.78634	8.25399e-09	1.37397e-07	5.76319
form3	0.313087	5.53992	5.79374	8.27226e-09	1.37564e-07	5.76281
qkr58E-1	0.267756	3.83834	5.78786	8.32119e-09	1.38198e-07	5.76182
Pgant4	0.454388	3.52928	5.79142	8.32689e-09	1.38198e-07	5.7617
ara	0.395801	2.21862	5.78705	8.35102e-09	1.38462e-07	5.76122
Act79B	0.435514	6.95446	5.79214	8.38904e-09	1.3893e-07	5.76045
RanBP3	-0.305281	4.7711	-5.79028	8.39587e-09	1.3893e-07	-5.76031
CG42878	-0.410437	-0.144106	-5.77423	8.6618e-09	1.43189e-07	-5.75505
sit	-0.559369	2.22762	-5.78405	8.70239e-09	1.43718e-07	-5.75426
Rab3	0.346235	5.43353	5.78388	8.80971e-09	1.45347e-07	5.75219
Mco1	0.399639	3.78006	5.77801	8.98534e-09	1.48099e-07	5.74885
lncRNA:CR44979	-0.37936	-0.828811	-5.76648	9.07512e-09	1.49432e-07	-5.74717
snoRNA:Psi28S-1837c	-0.621473	0.441902	-5.76753	9.14268e-09	1.50396e-07	-5.74591
lncRNA:CR44751	-0.391432	-0.879344	-5.76454	9.16564e-09	1.50626e-07	-5.74549
Asph	0.344909	5.85935	5.77218	9.36119e-09	1.53628e-07	5.74191
CG5078	-0.467919	0.401436	-5.76185	9.36664e-09	1.53628e-07	-5.74182
CG5246	0.624238	2.27	5.7618	9.46941e-09	1.55161e-07	5.73997
lncRNA:CR45157	-0.435274	-1.07444	-5.75936	9.48028e-09	1.55188e-07	-5.73977
Pkcdelta	0.305077	4.5666	5.77032	9.49897e-09	1.55342e-07	5.73944
CG14457	0.447781	1.49916	5.76489	9.56173e-09	1.56215e-07	5.73833
lncRNA:CR46254	-0.442597	0.355025	-5.75937	9.57299e-09	1.56247e-07	-5.73813
Vha26	0.200566	9.39909	5.76524	9.6971e-09	1.58118e-07	5.73594
CG1673	0.367312	5.94534	5.76762	9.71258e-09	1.58217e-07	5.73567
Itgbn	0.358647	3.1411	5.76294	9.72497e-09	1.58265e-07	5.73546
CG11664	-0.524434	0.183932	-5.75799	9.94953e-09	1.61762e-07	-5.73159
CG34353	0.361437	3.58668	5.76159	9.98887e-09	1.62188e-07	5.73092
lncRNA:roX2	0.666839	3.18373	5.75676	9.99513e-09	1.62188e-07	5.73081
ph-p	0.304247	3.51558	5.75647	1.01004e-08	1.63738e-07	5.72903
H	0.246825	4.56823	5.74846	1.029e-08	1.66651e-07	5.72588
Acbp6	0.576905	1.07764	5.74507	1.05782e-08	1.7109e-07	5.72119
unc80	0.387228	4.77014	5.75195	1.05846e-08	1.7109e-07	5.72109
corn	0.29261	4.9426	5.75041	1.06737e-08	1.72365e-07	5.71966
ppk8	-0.411254	-0.269971	-5.73527	1.08969e-08	1.75799e-07	-5.71614
CG11155	0.294878	6.42119	5.74455	1.10709e-08	1.78282e-07	5.71345
snoRNA:Psi28S-3305a	-0.529454	-0.0712516	-5.73518	1.10721e-08	1.78282e-07	-5.71343
lncRNA:CR45047	-0.369488	-0.447412	-5.73061	1.11702e-08	1.79553e-07	-5.71193
Tollo	0.297408	3.8398	5.73824	1.11725e-08	1.79553e-07	5.7119
eIF3d1	0.247095	7.20582	5.73046	1.1213e-08	1.80032e-07	5.71128
CG6048	0.503103	1.95317	5.73827	1.13055e-08	1.81343e-07	5.70988
br	0.359632	4.2401	5.73412	1.13421e-08	1.81756e-07	5.70933
CG31522	0.331068	6.53641	5.73955	1.14137e-08	1.82728e-07	5.70826
CG33552	-0.439567	0.28718	-5.72727	1.146e-08	1.83294e-07	-5.70757
Gad1	0.335445	5.98836	5.73836	1.1493e-08	1.83647e-07	5.70708
Spn88Ea	-0.296938	5.38219	-5.7351	1.15475e-08	1.84341e-07	-5.70628
mwh	0.375116	3.51545	5.73433	1.16092e-08	1.8515e-07	5.70537
CG40498	0.322666	4.3571	5.73475	1.17036e-08	1.86478e-07	5.70399
lncRNA:CR44505	-0.473251	-0.85596	-5.72238	1.17276e-08	1.86682e-07	-5.70364
Mgat1	-0.371159	3.54073	-5.73013	1.18853e-08	1.88968e-07	-5.70136
Cyp4p3	-0.505553	3.30334	-5.72896	1.18938e-08	1.88968e-07	-5.70124
CG9641	-0.388266	4.60359	-5.72512	1.20389e-08	1.91093e-07	-5.69917
18w	0.298477	4.30673	5.72877	1.20674e-08	1.91364e-07	5.69877
lncRNA:CR44922	0.360636	3.64184	5.72522	1.23452e-08	1.95585e-07	5.69489
lncRNA:CR44908	-0.45129	-0.596053	-5.71219	1.25554e-08	1.98726e-07	-5.69201
Gpo2	-0.540429	1.97319	-5.7178	1.28047e-08	2.02481e-07	-5.68865
CG43393	-0.542257	-0.377141	-5.70611	1.29096e-08	2.03947e-07	-5.68726
FoxK	0.259294	5.41824	5.71472	1.29903e-08	2.05028e-07	5.68619
CG15080	0.542039	1.23266	5.70113	1.33697e-08	2.10694e-07	5.68127
inaC	0.34636	5.75045	5.71183	1.33744e-08	2.10694e-07	5.68121
snoRNA:291	-0.511054	-0.44835	-5.69859	1.34532e-08	2.11737e-07	-5.68021
CG5612	0.398705	4.48883	5.70871	1.35118e-08	2.1246e-07	5.67946
CG31183	0.298946	4.47366	5.7083	1.35578e-08	2.12872e-07	5.67888
jus	0.338694	5.1195	5.70907	1.35635e-08	2.12872e-07	5.67881
CDC50	0.204592	5.32738	5.70491	1.35929e-08	2.13133e-07	5.67844
snoRNA:Psi18S-640g	-0.483226	-0.602213	-5.696	1.38117e-08	2.16361e-07	-5.67571
CG31041	0.566232	1.44363	5.69887	1.39816e-08	2.18818e-07	5.67361
nAChRalpha7	0.354348	5.24684	5.70339	1.40131e-08	2.19107e-07	5.67323
CG11317	0.347842	3.31646	5.70215	1.40761e-08	2.19887e-07	5.67246
Pdxk	0.242047	6.10314	5.69902	1.41231e-08	2.20416e-07	5.67189
ana	0.375707	3.11845	5.69977	1.41452e-08	2.20477e-07	5.67162
lncRNA:CR46095	-0.428728	-0.146221	-5.69055	1.41534e-08	2.20477e-07	-5.67152
CG12877	0.231025	4.50365	5.68723	1.44362e-08	2.24673e-07	5.66813
CG13427	0.633432	-0.452421	5.68195	1.48187e-08	2.30412e-07	5.66365
snoRNA:Psi28S-3316e	-0.434035	-0.979568	-5.6849	1.48849e-08	2.31227e-07	-5.66288
lncRNA:CR43656	-0.442012	0.0136191	-5.68046	1.50844e-08	2.34108e-07	-5.6606
CG10650	0.416432	5.09586	5.68894	1.5157e-08	2.35018e-07	5.65978
Tm2	0.315162	7.95489	5.68943	1.52584e-08	2.36371e-07	5.65863
Sox21b	0.41171	2.14095	5.68386	1.53898e-08	2.38186e-07	5.65716
su(r)	0.28277	4.98874	5.68566	1.54846e-08	2.39388e-07	5.65611
Dlip2	-0.332398	3.1121	-5.67752	1.5496e-08	2.39388e-07	-5.65598
CG32669	0.406338	2.86113	5.6812	1.55503e-08	2.40005e-07	5.65538
ELOVL	0.298732	4.87676	5.68491	1.55844e-08	2.4031e-07	5.655
Naa30A	0.180814	5.77817	5.67383	1.56856e-08	2.41648e-07	5.65389
side-VI	0.363755	3.39555	5.68319	1.57186e-08	2.41746e-07	5.65353
CG1888	0.228112	4.94094	5.67331	1.57209e-08	2.41746e-07	5.6535
CG12680	-0.498204	0.237361	-5.67577	1.57415e-08	2.41826e-07	-5.65328
CG3106	0.594234	3.03703	5.67893	1.5775e-08	2.41826e-07	5.65291
CG33792	-0.408522	-0.6566	-5.67094	1.57822e-08	2.41826e-07	-5.65284
Hmgcr	-0.247889	4.47669	-5.6827	1.57855e-08	2.41826e-07	-5.6528
lncRNA:CR45963	-0.363954	-0.61043	-5.67084	1.57983e-08	2.41826e-07	-5.65266
tRNA:Lys-CTT-1-13	-0.416939	-1.11968	-5.67419	1.60143e-08	2.44909e-07	-5.65033
Galphas	0.251836	5.71448	5.67571	1.64257e-08	2.50971e-07	5.64597
CG4702	0.527728	-0.0258256	5.66187	1.66483e-08	2.5414e-07	5.64365
Fum1	0.205747	7.51765	5.66825	1.68302e-08	2.56683e-07	5.64178
Snap25	0.347799	5.98366	5.67097	1.69084e-08	2.57642e-07	5.64098
Pp1-87B	0.196497	6.84571	5.66169	1.72202e-08	2.62154e-07	5.63783
Sytalpha	0.360309	3.75753	5.66589	1.7309e-08	2.63267e-07	5.63695
CG11073	0.279688	4.34841	5.66606	1.73661e-08	2.63895e-07	5.63638
Actbeta	0.328906	4.32224	5.66275	1.76163e-08	2.67455e-07	5.63392
vkg	0.308798	6.77375	5.66281	1.77208e-08	2.68798e-07	5.6329
CG32568	-0.527297	1.97954	-5.6565	1.77545e-08	2.69065e-07	-5.63257
sls	0.302581	9.4843	5.66195	1.78381e-08	2.70087e-07	5.63176
CG17716	0.335695	3.2576	5.66029	1.78875e-08	2.70591e-07	5.63128
CG9184	0.554679	0.397546	5.64783	1.8037e-08	2.72606e-07	5.62985
CG43331	-0.533597	0.262576	-5.65389	1.82905e-08	2.76188e-07	-5.62744
Actn	0.28424	7.15006	5.65587	1.83987e-08	2.77452e-07	5.62642
CG11596	0.22785	4.52847	5.64935	1.84074e-08	2.77452e-07	5.62634
lncRNA:CR45117	-0.373179	-0.764706	-5.64115	1.87434e-08	2.82263e-07	-5.62322
CG10710	0.36841	1.5365	5.64242	1.8841e-08	2.83478e-07	5.62232
MCPH1	-0.293682	5.39849	-5.65088	1.8911e-08	2.84276e-07	-5.62168
cav	-0.380341	3.3381	-5.64495	1.89675e-08	2.8487e-07	-5.62116
CG15356	0.27616	4.0476	5.63852	1.92721e-08	2.89186e-07	5.61841
CG14125	0.612964	4.38257	5.64506	1.94246e-08	2.91213e-07	5.61705
lncRNA:CR43984	-0.411621	-1.15583	-5.63475	1.9546e-08	2.92771e-07	-5.61597
cysu	0.582653	0.531207	5.6336	1.96553e-08	2.94145e-07	5.61501
barr	-0.353054	3.89195	-5.63835	1.97338e-08	2.95056e-07	-5.61432
CG3257	0.326102	3.89872	5.64199	1.99011e-08	2.97291e-07	5.61286
CG9988	0.580962	0.537406	5.62718	2.03546e-08	3.03723e-07	5.60896
Jarid2	0.229104	6.08851	5.62659	2.03679e-08	3.03723e-07	5.60885
CG3036	0.269811	6.88628	5.6356	2.05395e-08	3.06009e-07	5.60739
sli	0.323632	5.20547	5.6325	2.09476e-08	3.11812e-07	5.60399
lncRNA:CR45211	-0.40616	-0.662413	-5.621	2.1036e-08	3.12398e-07	-5.60326
CG43668	-0.466663	-0.944946	-5.62109	2.10382e-08	3.12398e-07	-5.60324
aurA	-0.431685	2.77917	-5.62737	2.10429e-08	3.12398e-07	-5.6032
sofe	-0.439643	3.05585	-5.62729	2.11782e-08	3.1403e-07	-5.60209
CG14219	0.614283	0.695422	5.62204	2.12036e-08	3.1403e-07	5.60188
CG10469	0.364884	2.82713	5.62308	2.12091e-08	3.1403e-07	5.60184
AdamTS-A	0.276112	4.12763	5.62827	2.14284e-08	3.16996e-07	5.60006
CG12535	-0.545893	0.970131	-5.61783	2.18146e-08	3.22425e-07	-5.59696
Rbp6	0.320886	6.58782	5.6258	2.18787e-08	3.23087e-07	5.59645
Snp	-0.233187	5.82638	-5.6239	2.18983e-08	3.23091e-07	-5.59629
PH4alphaNE1	-0.409062	-0.121857	-5.61384	2.19834e-08	3.24062e-07	-5.59562
lncRNA:CR44488	-0.44936	-1.32883	-5.61361	2.2137e-08	3.26039e-07	-5.59441
tok	0.296664	5.82129	5.62315	2.21865e-08	3.26481e-07	5.59403
CG4763	-0.390415	-0.456643	-5.61111	2.22678e-08	3.27389e-07	-5.59339
lncRNA:CR44379	-0.498625	-0.929816	-5.61018	2.2368e-08	3.28574e-07	-5.59261
sina	-0.239322	5.92404	-5.61033	2.24309e-08	3.29209e-07	-5.59212
lncRNA:CR44396	-0.524749	0.119171	-5.60939	2.27102e-08	3.33017e-07	-5.58998
hyx	0.205351	4.52672	5.61036	2.27638e-08	3.3351e-07	5.58957
snoRNA:Or-CD11	-0.443722	-1.02422	-5.61176	2.29386e-08	3.35778e-07	-5.58824
CG10405	0.555306	0.710368	5.60923	2.31145e-08	3.38057e-07	5.58691
Ugt317A1	0.291486	3.1064	5.6038	2.31958e-08	3.3895e-07	5.5863
px	0.258167	5.8964	5.61407	2.32258e-08	3.39092e-07	5.58608
jef	0.328272	5.20223	5.61127	2.37549e-08	3.46516e-07	5.58216
bnb	0.343555	5.73732	5.61003	2.38046e-08	3.46939e-07	5.5818
CG34256	-0.497226	1.18501	-5.60534	2.39489e-08	3.48738e-07	-5.58075
Dif	0.268293	5.51437	5.60805	2.40868e-08	3.50441e-07	5.57975
CG7142	0.414031	1.42919	5.60298	2.41578e-08	3.51169e-07	5.57924
fok	0.218109	7.97654	5.60413	2.43357e-08	3.53387e-07	5.57796
Klp3A	-0.384988	3.901	-5.60423	2.43526e-08	3.53387e-07	-5.57784
CG5059	0.228901	6.4856	5.60098	2.4418e-08	3.5403e-07	5.57737
CG13160	0.508914	-0.00548914	5.59485	2.45356e-08	3.55426e-07	5.57654
CG12253	-0.341887	2.90726	-5.59988	2.45718e-08	3.55643e-07	-5.57628
twe	-0.43355	3.7083	-5.59956	2.46812e-08	3.56919e-07	-5.57551
wgn	0.261873	4.55389	5.60191	2.48539e-08	3.59106e-07	5.57429
CG11617	0.355583	2.4189	5.59835	2.50417e-08	3.61507e-07	5.57298
lncRNA:CR45196	-0.364157	-0.616668	-5.58781	2.54351e-08	3.6687e-07	-5.57027
Appl	0.341328	6.58941	5.59838	2.55665e-08	3.68448e-07	5.56937
CG4661	-0.576102	1.65789	-5.59226	2.59758e-08	3.73967e-07	-5.5666
CG11294	-0.497343	1.81446	-5.59373	2.59941e-08	3.73967e-07	-5.56648
exu	-0.500077	5.60396	-5.59282	2.60698e-08	3.74734e-07	-5.56597
ntc	-0.34704	3.75925	-5.59252	2.62233e-08	3.76617e-07	-5.56495
Mlc-c	0.216026	5.6763	5.59163	2.63696e-08	3.78394e-07	5.56398
ssp6	0.352809	2.81522	5.59127	2.64034e-08	3.78554e-07	5.56375
snoRNA:lola-b	-0.524548	0.574834	-5.5856	2.65199e-08	3.799e-07	-5.56298
lncRNA:CR44432	-0.391873	-1.19811	-5.5804	2.66752e-08	3.81797e-07	-5.56197
IRSp53	0.296827	4.99839	5.58977	2.67434e-08	3.82447e-07	5.56152
mys	0.227972	6.57776	5.58622	2.68552e-08	3.83718e-07	5.56079
nw	0.463927	0.317038	5.57833	2.68847e-08	3.83812e-07	5.5606
Cpr92F	0.669951	1.75198	5.57836	2.73496e-08	3.90116e-07	5.55761
CG1814	0.238873	4.48539	5.58163	2.78645e-08	3.96948e-07	5.55435
5-HT2A	0.308393	3.63264	5.58222	2.7876e-08	3.96948e-07	5.55428
nrv3	0.338255	8.13207	5.58152	2.81442e-08	4.00427e-07	5.55261
CG32170	0.322947	3.04739	5.57885	2.82499e-08	4.0159e-07	5.55195
ftz-f1	0.24692	5.04011	5.57604	2.83418e-08	4.02554e-07	5.55138
Rbcn-3B	0.247788	5.64902	5.57493	2.84211e-08	4.03123e-07	5.55089
Ktl	0.311694	4.86505	5.57915	2.84408e-08	4.03123e-07	5.55077
CG15422	0.560452	2.75971	5.57698	2.8454e-08	4.03123e-07	5.55069
lncRNA:CR46260	-0.402576	-0.744471	-5.5648	2.89485e-08	4.09782e-07	-5.54768
Hayan	0.336523	2.53612	5.57276	2.90419e-08	4.10757e-07	5.54712
CG5071	-0.408828	3.43043	-5.5743	2.91528e-08	4.11977e-07	-5.54645
CG31798	-0.525081	1.85612	-5.57302	2.92652e-08	4.13217e-07	-5.54578
lncRNA:CR44966	-0.502221	-0.923584	-5.56817	2.95818e-08	4.17335e-07	-5.54389
msi	0.305914	5.72482	5.57197	2.96207e-08	4.17418e-07	5.54366
CG6118	0.551486	0.064301	5.56118	2.96375e-08	4.17418e-07	5.54356
CG8036	0.291116	8.77755	5.57324	2.96826e-08	4.17702e-07	5.5433
CG30378	-0.618704	1.55459	-5.56978	2.97136e-08	4.17787e-07	-5.54312
lncRNA:CR44801	-0.400969	-0.960885	-5.55962	2.9843e-08	4.19201e-07	-5.54236
SmydA-2	0.353854	1.90774	5.56657	2.98642e-08	4.19201e-07	5.54223
Osi14	0.571038	-0.478258	5.55842	3.00159e-08	4.20977e-07	5.54134
CG7912	0.369357	1.53973	5.56007	3.00695e-08	4.21376e-07	5.54103
MCU	-0.307735	4.73884	-5.56285	3.02668e-08	4.23786e-07	-5.53989
lncRNA:CR43837	0.424705	1.0411	5.55649	3.06161e-08	4.28319e-07	5.53788
CG42249	0.487134	4.28801	5.56458	3.06433e-08	4.28341e-07	5.53772
CG43445	-0.409344	-1.13719	-5.55496	3.08096e-08	4.30307e-07	-5.53677
CG42540	0.347036	5.4426	5.56392	3.10176e-08	4.3285e-07	5.53559
Elys	-0.317888	4.9916	-5.56172	3.11771e-08	4.34714e-07	-5.53469
lncRNA:CR43950	-0.422103	-1.44943	-5.55492	3.12135e-08	4.34859e-07	-5.53449
UQCR-11L	-0.428428	1.35727	-5.55735	3.12901e-08	4.35565e-07	-5.53406
14-3-3zeta	0.194788	9.10014	5.55892	3.13592e-08	4.36164e-07	5.53367
Nle	0.257732	3.68555	5.5523	3.15056e-08	4.37837e-07	5.53286
lncRNA:CR44034	-0.389508	-0.32623	-5.54979	3.15748e-08	4.38434e-07	-5.53247
mei-S332	-0.383102	2.64405	-5.55505	3.18752e-08	4.42239e-07	-5.53081
lncRNA:CR43285	-0.384901	-0.93251	-5.54819	3.19827e-08	4.43363e-07	-5.53022
Pxd	0.774981	0.397047	5.54647	3.21115e-08	4.44779e-07	5.52952
Ptp99A	0.283136	5.75886	5.55618	3.2251e-08	4.46343e-07	5.52876
CG4078	-0.3318	2.96472	-5.54629	3.25041e-08	4.49474e-07	-5.52738
CG32112	-0.231983	4.91295	-5.55454	3.26467e-08	4.51074e-07	-5.52662
CG9416	0.286512	3.96599	5.55123	3.32123e-08	4.5851e-07	5.5236
Ptth	0.438791	0.913468	5.54007	3.33018e-08	4.59368e-07	5.52313
Cpn	0.404332	4.62446	5.54946	3.35637e-08	4.62599e-07	5.52175
CG10265	-0.335936	3.17479	-5.54173	3.36427e-08	4.63306e-07	-5.52134
AANATL7	-0.502712	1.93745	-5.54727	3.39323e-08	4.6691e-07	-5.51983
CG8051	0.272057	4.43268	5.54534	3.42882e-08	4.7142e-07	5.518
lncRNA:CR45256	-0.476164	-0.372033	-5.53589	3.46662e-08	4.76226e-07	-5.51607
CG13500	-0.455308	-0.94879	-5.53379	3.47666e-08	4.76988e-07	-5.51556
CG31102	0.290296	4.09415	5.54233	3.47786e-08	4.76988e-07	5.5155
scrt	0.367126	5.09264	5.54282	3.48848e-08	4.78053e-07	5.51497
CG6891	0.39481	3.83769	5.53899	3.49376e-08	4.78385e-07	5.5147
if	0.256935	5.28088	5.54152	3.50905e-08	4.80086e-07	5.51393
Hip14	0.220139	5.27145	5.53648	3.517e-08	4.80781e-07	5.51353
CG34308	-0.568742	0.733344	-5.53695	3.53628e-08	4.82714e-07	-5.51257
bbx	-0.343278	0.62672	-5.52969	3.5369e-08	4.82714e-07	-5.51254
Apoltp	0.307518	7.42786	5.53977	3.55635e-08	4.84973e-07	5.51158
sprt	0.283891	4.06763	5.53307	3.61077e-08	4.91992e-07	5.5089
lncRNA:CR45020	-0.407476	-0.827505	-5.52533	3.62402e-08	4.93398e-07	-5.50826
Ca-alpha1T	0.337962	5.09957	5.53174	3.69461e-08	5.02598e-07	5.50486
Cadps	0.305008	6.2067	5.53265	3.69965e-08	5.02876e-07	5.50462
ct	0.322968	5.65886	5.53161	3.71335e-08	5.0433e-07	5.50397
Mbs	0.211145	7.02493	5.52919	3.73926e-08	5.07437e-07	5.50274
gammaTub23C	-0.27543	4.15772	-5.52367	3.76144e-08	5.10034e-07	-5.5017
dpr12	0.346527	4.72506	5.52915	3.76613e-08	5.10256e-07	5.50148
CG5022	0.349781	2.20427	5.52453	3.78564e-08	5.12485e-07	5.50057
Dys	0.25326	7.11664	5.52312	3.84991e-08	5.20765e-07	5.4976
esn	0.355234	2.58079	5.5213	3.86933e-08	5.22968e-07	5.49671
CG2082	0.290254	5.75682	5.52345	3.89577e-08	5.26118e-07	5.49551
CG13288	-0.42165	0.504999	-5.51547	3.90047e-08	5.26328e-07	-5.4953
CG43313	0.257451	3.41746	5.51476	3.93536e-08	5.30608e-07	5.49373
CG5062	-0.55122	1.22445	-5.51924	3.95893e-08	5.33356e-07	-5.49267
Dh44	0.337835	3.57371	5.51869	3.98427e-08	5.3634e-07	5.49155
CG34188	-0.484893	1.06487	-5.51474	4.01808e-08	5.40456e-07	-5.49006
orb2	-0.334397	6.58362	-5.51759	4.02871e-08	5.4145e-07	-5.48959
snoRNA:Me28S-C3227a	-0.449755	-1.10915	-5.50969	4.07343e-08	5.46621e-07	-5.48764
Dp1	0.229022	8.26879	5.51389	4.0737e-08	5.46621e-07	5.48763
t	0.309869	5.15494	5.51491	4.08266e-08	5.47384e-07	5.48724
Gbeta76C	0.327964	5.87072	5.5139	4.10574e-08	5.50037e-07	5.48624
lncRNA:CR46024	-0.358244	-0.593822	-5.50213	4.1224e-08	5.51829e-07	-5.48553
CG13113	-0.626718	-0.0402286	-5.50852	4.14572e-08	5.54506e-07	-5.48453
CG3706	0.436666	2.17436	5.50947	4.15019e-08	5.54662e-07	5.48434
tyf	0.214654	6.91979	5.50428	4.18236e-08	5.58515e-07	5.48297
stumps	0.290462	4.38175	5.50785	4.21888e-08	5.62943e-07	5.48144
CG17211	0.364086	2.39942	5.50677	4.24178e-08	5.65549e-07	5.48048
mspo	0.314472	4.02138	5.50365	4.3312e-08	5.76859e-07	5.47679
ChT	0.367316	3.21314	5.50285	4.33507e-08	5.76859e-07	5.47663
TpnC73F	0.344908	4.69337	5.50223	4.33695e-08	5.76859e-07	5.47655
lncRNA:CR44241	-0.356285	-0.719232	-5.49149	4.37618e-08	5.81615e-07	-5.47496
CG42671	0.234007	6.52803	5.49826	4.41245e-08	5.85613e-07	5.4735
CG8097	-0.379604	3.38141	-5.49518	4.41326e-08	5.85613e-07	-5.47346
dysc	0.35412	5.21588	5.50023	4.42478e-08	5.86677e-07	5.473
CG14989	0.301262	6.72151	5.49786	4.49511e-08	5.9553e-07	5.47021
lncRNA:CR44952	-0.429827	-0.888037	-5.48604	4.51865e-08	5.97915e-07	-5.46928
lncRNA:CR43304	-0.460778	-0.726302	-5.48624	4.52248e-08	5.97915e-07	-5.46913
Elp1	0.206763	4.90353	5.48941	4.52382e-08	5.97915e-07	5.46908
CG10694	-0.485192	0.495831	-5.49275	4.54061e-08	5.99661e-07	-5.46842
Gr43a	-0.370343	0.00280804	-5.48473	4.54903e-08	6.003e-07	-5.46809
rtp	0.325915	5.18701	5.49512	4.55611e-08	6.00761e-07	5.46782
Frq2	0.32082	4.68806	5.494	4.56957e-08	6.02061e-07	5.46729
Hexo1	0.242029	5.87149	5.49302	4.57867e-08	6.02786e-07	5.46694
cN-IIIB	0.228728	3.85264	5.48862	4.58739e-08	6.03459e-07	5.4666
CG6830	0.376351	5.00238	5.4922	4.61071e-08	6.06051e-07	5.4657
CG31323	0.297576	3.2357	5.48745	4.63061e-08	6.08108e-07	5.46494
miple1	0.31307	5.76339	5.49219	4.63362e-08	6.08108e-07	5.46483
CG42319	0.282099	4.94833	5.49154	4.64361e-08	6.08942e-07	5.46444
Rhau	-0.306469	4.94455	-5.48749	4.68779e-08	6.14255e-07	-5.46276
CG6329	0.318719	6.53313	5.48988	4.6931e-08	6.1447e-07	5.46256
GluRIID	0.350606	1.81337	5.48137	4.76902e-08	6.23922e-07	5.45971
CG43102	0.288544	5.06728	5.48574	4.79066e-08	6.26263e-07	5.45891
Usp30	-0.25473	5.5459	-5.47676	4.92591e-08	6.43443e-07	-5.45396
CG10116	0.504387	3.13943	5.47865	4.94971e-08	6.46047e-07	5.45311
CG33056	0.248496	4.83541	5.47726	5.00651e-08	6.52951e-07	5.45108
raw	0.209811	6.0538	5.47542	5.02465e-08	6.54493e-07	5.45044
CG31198	0.603204	5.8632	5.4762	5.02614e-08	6.54493e-07	5.45038
hiro	0.583161	3.78508	5.47431	5.06097e-08	6.58515e-07	5.44916
CG5886	-0.290745	4.89121	-5.4726	5.09455e-08	6.62371e-07	-5.44798
CG12713	-0.378636	2.17728	-5.46623	5.14228e-08	6.68057e-07	-5.44632
CG10737	0.226511	7.16733	5.47223	5.16252e-08	6.70167e-07	5.44562
snmRNA:CR43603	-0.574055	0.718307	-5.46454	5.19619e-08	6.74016e-07	-5.44446
CG15332	-0.43111	0.799149	-5.46566	5.2162e-08	6.76087e-07	-5.44378
CG2772	0.540662	2.06124	5.46559	5.23846e-08	6.78448e-07	5.44302
Vha100-5	0.387172	2.6025	5.46714	5.26721e-08	6.81644e-07	5.44205
CR44383	-0.349332	0.284931	-5.4611	5.29594e-08	6.84832e-07	-5.44108
Vha100-2	0.268172	6.26167	5.46736	5.32002e-08	6.87415e-07	5.44027
CG13796	0.335464	3.62827	5.45585	5.35637e-08	6.91579e-07	5.43906
CG3770	0.293479	1.78943	5.45345	5.48017e-08	7.07017e-07	5.43498
CG2269	0.319619	6.18125	5.4554	5.68377e-08	7.32409e-07	5.42847
Vha68-2	0.243814	7.31494	5.45487	5.68573e-08	7.32409e-07	5.42841
hpRNA:CR18854	0.272433	5.63576	5.45436	5.70055e-08	7.3372e-07	5.42795
CG30371	0.51215	3.56822	5.45176	5.70466e-08	7.3372e-07	5.42782
lncRNA:CR31451	0.332708	6.65295	5.45281	5.75413e-08	7.39515e-07	5.42628
lncRNA:CR46194	0.302699	2.83592	5.44784	5.7924e-08	7.43861e-07	5.42509
S-Lap8	0.704278	2.11298	5.45063	5.80997e-08	7.45545e-07	5.42455
sphe	0.49428	3.62838	5.44768	5.85523e-08	7.50779e-07	5.42317
Gem3	-0.422315	4.2426	-5.44203	5.8789e-08	7.53237e-07	-5.42245
CG30456	0.263989	3.95217	5.44689	5.92381e-08	7.5841e-07	5.42109
sisRNA:CR46360	-0.402463	-1.42216	-5.44274	5.94244e-08	7.60214e-07	-5.42052
Dlg5	0.258357	5.12578	5.4443	5.99555e-08	7.66423e-07	5.41893
Pal2	0.310266	5.14086	5.44508	6.0052e-08	7.67072e-07	5.41865
snoRNA:Psi18S-525c	-0.386969	-0.854622	-5.43789	6.06194e-08	7.73729e-07	-5.41696
tn	0.369638	6.27157	5.44296	6.07505e-08	7.74812e-07	5.41658
CG4229	-0.529533	-1.15179	-5.43073	6.18431e-08	7.88146e-07	-5.41339
CG14339	-0.500384	0.467796	-5.4362	6.19128e-08	7.88435e-07	-5.41319
CG12480	-0.51018	-1.29111	-5.43091	6.24743e-08	7.9498e-07	-5.41157
CR40461	-0.460267	-1.19585	-5.42997	6.26248e-08	7.9629e-07	-5.41114
Mur11Da	0.634383	-0.25517	5.42657	6.33352e-08	8.04713e-07	5.40912
Tehao	0.413341	0.709198	5.42449	6.37747e-08	8.09682e-07	5.40788
shd	0.354448	1.67107	5.42791	6.39372e-08	8.1113e-07	5.40743
CG10996	-0.467031	0.921636	-5.43016	6.43353e-08	8.15564e-07	-5.40631
Pde1c	0.263896	5.50262	5.43074	6.50289e-08	8.23733e-07	5.40439
Ggt-1	-0.358933	5.05759	-5.42621	6.55906e-08	8.30219e-07	-5.40285
CG13492	0.578579	4.84216	5.42722	6.57546e-08	8.31666e-07	5.4024
Kah	0.41928	2.92927	5.42494	6.58378e-08	8.32091e-07	5.40217
snRNA:U5:38ABa	-0.426437	-1.39302	-5.42246	6.61968e-08	8.35996e-07	-5.4012
Ebp	0.934373	3.82373	5.42635	6.63587e-08	8.37409e-07	5.40076
Stacl	0.288576	6.77689	5.42377	6.75314e-08	8.51567e-07	5.39762
PsGEF	0.335991	4.94798	5.42199	6.81905e-08	8.5861e-07	5.39587
CG4168	0.349048	3.51065	5.42119	6.82421e-08	8.5861e-07	5.39574
Acp53C14b	0.842237	2.60429	5.42094	6.82437e-08	8.5861e-07	5.39573
CG10353	0.2448	5.77914	5.41551	6.90775e-08	8.68448e-07	5.39355
CG43778	0.334115	3.37534	5.41825	6.94776e-08	8.72822e-07	5.39252
CNBP	0.188447	8.39982	5.41017	6.97304e-08	8.75341e-07	5.39186
lncRNA:CR44942	-0.435108	-1.27727	-5.40819	6.99597e-08	8.77562e-07	-5.39127
RhoGAP100F	0.371757	4.78956	5.4161	7.02979e-08	8.81145e-07	5.39041
CG12531	0.335666	4.35591	5.41487	7.08477e-08	8.87371e-07	5.38901
CG6325	-0.266082	4.41699	-5.41029	7.09022e-08	8.8739e-07	-5.38887
Rab27	-0.36295	2.17912	-5.40448	7.14351e-08	8.93393e-07	-5.38752
GramD1B	0.218398	6.31863	5.41079	7.19531e-08	8.992e-07	5.38622
CG18745	0.431539	2.24711	5.40955	7.21611e-08	9.01126e-07	5.38571
wun	0.235953	5.34494	5.40374	7.24408e-08	9.03944e-07	5.38501
CG16775	0.524456	2.27508	5.40708	7.25128e-08	9.0417e-07	5.38483
CG7320	-0.451623	-0.937239	-5.39784	7.35903e-08	9.16922e-07	-5.38218
Smyd4-2	0.343648	0.944122	5.39566	7.50126e-08	9.33949e-07	5.37873
Fer1HCH	0.201108	9.64176	5.40061	7.56244e-08	9.40867e-07	5.37727
7B2	0.274179	4.85175	5.40223	7.60567e-08	9.45542e-07	5.37624
CG17097	0.921414	3.17556	5.39986	7.65146e-08	9.49959e-07	5.37516
Rcd5	0.183181	5.22604	5.39382	7.65254e-08	9.49959e-07	5.37513
nAChRalpha6	0.387514	4.75976	5.40038	7.67103e-08	9.51548e-07	5.3747
RyR	0.312848	6.33717	5.39953	7.69731e-08	9.54102e-07	5.37408
Lgr3	-0.417649	0.0963138	-5.39091	7.70482e-08	9.54255e-07	-5.37391
lncRNA:CR43879	-0.414807	-0.649716	-5.38994	7.70994e-08	9.54255e-07	-5.37379
CG31525	-0.507946	1.44913	-5.39603	7.72e-08	9.54794e-07	-5.37355
Dic1	0.235069	6.36117	5.39474	7.75636e-08	9.58583e-07	5.37271
ast	-0.298447	3.68043	-5.39056	7.87866e-08	9.7298e-07	-5.36989
CG31381	0.300435	2.18099	5.38628	7.88859e-08	9.73488e-07	5.36966
sdt	0.228959	6.62446	5.39442	7.91743e-08	9.76328e-07	5.369
CG45071	-0.35493	2.89433	-5.38644	7.95746e-08	9.80541e-07	-5.36809
DptA	0.842559	2.8703	5.38251	8.02807e-08	9.88515e-07	5.3665
CG8260	-0.420189	1.25426	-5.38651	8.03409e-08	9.8853e-07	-5.36636
SdhB	0.28095	6.96258	5.391	8.04777e-08	9.89486e-07	5.36605
Syt4	0.319078	5.27271	5.3898	8.14219e-08	1.00036e-06	5.36395
sev	0.328816	5.14356	5.38816	8.18876e-08	1.00517e-06	5.36292
His1:CG33834	-0.374426	-1.47638	-5.38528	8.19332e-08	1.00517e-06	-5.36282
Hasp	0.294964	6.3088	5.3877	8.24795e-08	1.01113e-06	5.36162
CG43737	0.34678	4.18994	5.38562	8.31242e-08	1.01829e-06	5.36021
tRNA:Ser-AGA-2-1	-0.41881	-1.14979	-5.38002	8.32698e-08	1.01933e-06	-5.3599
lncRNA:CR45583	-0.398207	-1.32851	-5.3737	8.50407e-08	1.04024e-06	-5.35609
CG16985	0.373862	4.13564	5.37692	8.58445e-08	1.04931e-06	5.35439
CG13641	0.380969	1.41025	5.36851	8.66817e-08	1.05877e-06	5.35264
CG7896	0.437593	1.28305	5.3677	8.70139e-08	1.06205e-06	5.35194
etaTry	0.508125	2.34132	5.37443	8.75601e-08	1.06794e-06	5.35081
Lcp65Ag3	-0.631543	-0.556034	-5.36612	8.76797e-08	1.06862e-06	-5.35057
lncRNA:CR45363	-0.513582	-0.368304	-5.36664	8.79558e-08	1.07121e-06	-5.35
Atf3	0.248215	5.47322	5.37053	8.84197e-08	1.07607e-06	5.34904
Egfr	0.24316	6.25908	5.37412	8.87788e-08	1.07966e-06	5.34831
TyrRS	0.171788	5.91092	5.36435	8.92508e-08	1.08461e-06	5.34735
Cpr97Ea	0.776376	0.784133	5.36177	8.99724e-08	1.09259e-06	5.34589
FipoQ	0.307742	4.50765	5.3704	9.01471e-08	1.09378e-06	5.34554
lncRNA:CR45590	-0.40218	-0.925227	-5.36083	9.0201e-08	1.09378e-06	-5.34543
CG17807	0.248247	3.56066	5.35984	9.21484e-08	1.11658e-06	5.34156
lncRNA:CR44384	-0.346242	-0.354684	-5.35549	9.32706e-08	1.12936e-06	-5.33937
Obp56e	-0.519677	-0.37657	-5.35596	9.35565e-08	1.13201e-06	-5.33881
Ptp52F	0.344621	3.68649	5.36239	9.38293e-08	1.13449e-06	5.33829
snRNA:U1:95Cc	-0.572803	0.512896	-5.35301	9.49773e-08	1.14754e-06	-5.33608
CG32161	-0.543789	1.0798	-5.35676	9.61875e-08	1.16132e-06	-5.33378
CG6443	-0.251254	3.98728	-5.35271	9.68911e-08	1.16898e-06	-5.33246
Nrx-1	0.297863	5.08868	5.35739	9.70857e-08	1.17048e-06	5.3321
CG4587	0.330764	3.98684	5.35522	9.812e-08	1.1821e-06	5.33017
lncRNA:CR44564	-0.36753	-0.608354	-5.34491	9.8403e-08	1.18466e-06	-5.32965
BG642163	-0.728578	1.1814	-5.35187	9.85521e-08	1.1856e-06	-5.32937
CG33958	0.435486	0.63285	5.34492	9.93042e-08	1.19379e-06	5.32799
CG17633	0.639219	5.03951	5.35073	9.98556e-08	1.19956e-06	5.32699
Nlg1	0.296997	3.31409	5.35087	1.00231e-07	1.20321e-06	5.3263
lncRNA:CR43834	-0.47522	-1.06903	-5.34773	1.00484e-07	1.20538e-06	-5.32585
Arr1	0.320608	7.92916	5.34939	1.01552e-07	1.21731e-06	5.32393
asRNA:CR44873	-0.337307	0.133345	-5.33665	1.03321e-07	1.23764e-06	-5.32078
CG31097	0.399666	1.62489	5.33812	1.0356e-07	1.23893e-06	5.32036
asRNA:CR44035	0.456689	-0.329279	5.34281	1.03577e-07	1.23893e-06	5.32033
Prp8	0.20976	6.50136	5.33798	1.04763e-07	1.25222e-06	5.31826
CG11983	-0.432888	2.02783	-5.34141	1.04968e-07	1.25378e-06	-5.31791
snRNA:U4atac	-0.532567	-0.134608	-5.33163	1.06008e-07	1.2653e-06	-5.31611
moody	0.270549	4.87326	5.33953	1.06573e-07	1.27114e-06	5.31514
unc-104	0.263612	6.34606	5.33959	1.07092e-07	1.27641e-06	5.31426
CG18585	0.5254	2.62648	5.33534	1.08071e-07	1.28716e-06	5.3126
crc	0.23394	6.36393	5.33702	1.08328e-07	1.28865e-06	5.31217
angel	0.237381	3.2554	5.32729	1.0835e-07	1.28865e-06	5.31213
CG43915	-0.432434	-0.45174	-5.32713	1.08668e-07	1.29152e-06	-5.3116
lncRNA:CR46125	-0.371153	-0.802611	-5.32617	1.09234e-07	1.29732e-06	-5.31065
Es2	-0.294068	3.73327	-5.32679	1.11174e-07	1.31943e-06	-5.30744
Pvr	0.228981	5.87057	5.33121	1.11642e-07	1.32404e-06	5.30668
nAChRalpha3	0.357878	3.62974	5.33017	1.12025e-07	1.32765e-06	5.30605
chic	0.211954	7.96628	5.32597	1.12996e-07	1.33821e-06	5.30448
CG33140	-0.493332	0.82075	-5.32684	1.13782e-07	1.34656e-06	-5.30321
Eip78C	0.325615	3.36998	5.32685	1.13891e-07	1.34658e-06	5.30304
lncRNA:CR44421	-0.406443	-1.38717	-5.32036	1.13944e-07	1.34658e-06	-5.30295
CG9286	0.222478	3.8095	5.31923	1.14031e-07	1.34666e-06	5.30281
futsch	0.328025	6.68246	5.32723	1.14498e-07	1.35122e-06	5.30207
CG5934	-0.284341	3.32391	-5.32072	1.15501e-07	1.3621e-06	-5.30048
igl	0.297253	5.25739	5.32334	1.16866e-07	1.37679e-06	5.29833
lncRNA:CR46120	-0.395061	-0.755327	-5.31339	1.16911e-07	1.37679e-06	-5.29826
CG13731	0.541764	-0.0061025	5.31393	1.17232e-07	1.3796e-06	5.29776
snRNA:U2:38ABb	-0.432427	-0.889771	-5.31312	1.1767e-07	1.38378e-06	-5.29708
CG6656	0.264527	4.64458	5.32068	1.18085e-07	1.38768e-06	5.29644
CG34301	0.384873	1.21238	5.30987	1.19542e-07	1.40382e-06	5.2942
mol	-0.354133	3.8588	-5.3089	1.21302e-07	1.42349e-06	-5.29152
CG15233	-0.423451	0.23788	-5.30814	1.21405e-07	1.4237e-06	-5.29137
Mlc1	0.339027	8.10536	5.31528	1.21851e-07	1.42793e-06	5.2907
CG7720	0.329171	5.69269	5.31272	1.23262e-07	1.44346e-06	5.28859
nonA-l	-0.30189	3.71601	-5.30998	1.23377e-07	1.4438e-06	-5.28842
CG17233	0.212992	5.46234	5.30383	1.24146e-07	1.45082e-06	5.28728
CG17173	-0.386368	0.0384773	-5.3044	1.2415e-07	1.45082e-06	-5.28728
CG17672	0.380056	0.130001	5.30209	1.24437e-07	1.453e-06	5.28685
CG8519	0.354126	2.40962	5.30782	1.2451e-07	1.453e-06	5.28675
tRNA:Glu-TTC-1-5	-0.372327	-0.535401	-5.30416	1.24818e-07	1.45442e-06	-5.2863
Cdk5alpha	0.286654	4.54408	5.31075	1.24869e-07	1.45442e-06	5.28622
pAbp	0.210266	10.7028	5.30711	1.24893e-07	1.45442e-06	5.28619
lncRNA:CR45902	-0.492375	-0.508906	-5.30101	1.25061e-07	1.45537e-06	-5.28594
CG12159	-0.220973	4.81279	-5.30135	1.27116e-07	1.47729e-06	-5.28296
Adar	0.25383	6.4017	5.30558	1.27121e-07	1.47729e-06	5.28295
GstE6	0.290127	5.75775	5.30525	1.27456e-07	1.47919e-06	5.28247
CG1902	0.212365	5.86547	5.30499	1.27462e-07	1.47919e-06	5.28246
Pmp70	0.225168	5.80815	5.30487	1.28964e-07	1.49559e-06	5.28031
lncRNA:CR44951	-0.393407	-0.737997	-5.29436	1.29633e-07	1.50231e-06	-5.27936
CG3014	0.340386	1.87253	5.29612	1.3127e-07	1.52023e-06	5.27706
CG10616	-0.240521	5.21255	-5.29972	1.31587e-07	1.52284e-06	-5.27662
Cyp12a4	0.245999	7.35229	5.2995	1.31758e-07	1.52377e-06	5.27638
mib2	-0.25015	5.99888	-5.29736	1.34216e-07	1.55095e-06	-5.27299
CG4707	-0.289301	3.61139	-5.29444	1.34294e-07	1.55095e-06	-5.27289
CG31872	0.901578	2.81645	5.29556	1.34913e-07	1.55678e-06	5.27204
CG4554	0.245162	4.26153	5.29161	1.34984e-07	1.55678e-06	5.27195
alpha-Spec	0.225815	7.54775	5.29432	1.35154e-07	1.55767e-06	5.27172
alpha-Est9	0.247733	4.95769	5.2951	1.3556e-07	1.55977e-06	5.27117
asRNA:CR45026	-0.37585	-1.12822	-5.28721	1.35584e-07	1.55977e-06	-5.27113
prage	-0.290156	5.1905	-5.29408	1.35666e-07	1.55977e-06	-5.27102
CG5746	0.231659	5.31757	5.29078	1.35709e-07	1.55977e-06	5.27096
Pkc98E	0.224336	6.64524	5.29279	1.36274e-07	1.56519e-06	5.2702
rdgA	0.260887	7.40001	5.29252	1.37486e-07	1.57763e-06	5.26858
CG42327	0.21992	5.6861	5.29168	1.37546e-07	1.57763e-06	5.2685
CG45012	-0.408248	-0.373424	-5.28321	1.3815e-07	1.58348e-06	-5.26769
Cht4	0.536694	2.08696	5.28842	1.39018e-07	1.59135e-06	5.26654
snoRNA:Psi28S-1135f	-0.532989	0.916366	-5.28656	1.39027e-07	1.59135e-06	-5.26653
CG15643	-0.276774	2.43509	-5.27975	1.40255e-07	1.60431e-06	-5.26491
LpR2	0.244289	7.55031	5.28662	1.41532e-07	1.61782e-06	5.26325
l(1)G0289	0.180904	6.92192	5.28198	1.42025e-07	1.62234e-06	5.26261
bru3	0.320844	5.91124	5.28589	1.42123e-07	1.62235e-06	5.26248
beat-VII	0.341621	3.29552	5.28614	1.4223e-07	1.62247e-06	5.26234
CG4570	-0.641031	1.60927	-5.28102	1.43081e-07	1.63079e-06	-5.26125
hth	0.262606	7.05546	5.28365	1.43154e-07	1.63079e-06	5.26115
unc-13	0.28801	7.30058	5.28359	1.43985e-07	1.63914e-06	5.26009
shot	0.249712	9.3285	5.28141	1.44862e-07	1.648e-06	5.25897
Scgalpha	0.298823	3.18339	5.27752	1.48764e-07	1.69124e-06	5.25408
CG1722	-0.515807	2.22521	-5.27445	1.48913e-07	1.69179e-06	-5.2539
CG17571	0.68522	4.53091	5.27537	1.4955e-07	1.69787e-06	5.25311
Slmap	-0.254071	6.57406	-5.27462	1.50418e-07	1.70658e-06	-5.25205
CG2915	0.194812	5.37851	5.27051	1.52068e-07	1.72413e-06	5.25004
CG31076	0.379619	0.966459	5.2663	1.52507e-07	1.72793e-06	5.24951
CG1646	0.206401	5.5505	5.26842	1.53484e-07	1.73783e-06	5.24833
lncRNA:CR44695	-0.374131	-1.0407	-5.26191	1.54822e-07	1.75179e-06	-5.24673
Cbp53E	0.304678	6.18778	5.27051	1.55207e-07	1.75497e-06	5.24627
CG9804	-0.488744	0.0804336	-5.26648	1.55698e-07	1.75933e-06	-5.24569
lncRNA:CR44357	0.488026	-0.712898	5.26299	1.56389e-07	1.76492e-06	5.24487
Lsp1alpha	0.628884	0.431224	5.25956	1.56404e-07	1.76492e-06	5.24486
CG6508	-0.630808	-0.0187625	-5.26176	1.58133e-07	1.78323e-06	-5.24283
lncRNA:CR43097	-0.415733	-0.503786	-5.25689	1.58724e-07	1.78869e-06	-5.24214
Cdk4	0.239818	3.62046	5.25878	1.60393e-07	1.80629e-06	5.24021
CG14079	-0.343945	0.214743	-5.25427	1.60802e-07	1.80967e-06	-5.23974
asRNA:CR43842	-0.358011	-1.04338	-5.25351	1.61966e-07	1.82154e-06	-5.23841
Fas2	0.218428	6.66229	5.25786	1.62522e-07	1.82658e-06	5.23778
CG9514	-0.468613	1.40593	-5.25591	1.63029e-07	1.83105e-06	-5.2372
kek2	0.336239	3.711	5.26048	1.63165e-07	1.83134e-06	5.23705
CG14443	-0.39525	0.3203	-5.25253	1.63472e-07	1.83356e-06	-5.2367
GlnRS	0.192491	5.64571	5.25517	1.63828e-07	1.83571e-06	5.2363
lncRNA:CR45408	-0.626827	-0.892638	-5.25074	1.63883e-07	1.83571e-06	-5.23624
CG5267	-0.459792	1.47295	-5.25754	1.64884e-07	1.84568e-06	-5.23511
CG8562	0.76265	3.59048	5.25567	1.65019e-07	1.84596e-06	5.23496
CaMKII	0.249767	7.48933	5.25796	1.65476e-07	1.84985e-06	5.23445
RluA-1	0.272936	3.7716	5.25718	1.65868e-07	1.85299e-06	5.23401
par-1	0.190428	7.33436	5.25456	1.66105e-07	1.85439e-06	5.23375
obst-B	0.360737	1.3648	5.24937	1.67094e-07	1.8642e-06	5.23265
CG1941	0.38211	3.22744	5.25145	1.67221e-07	1.86437e-06	5.23251
CG14505	-0.489334	0.848979	-5.25286	1.68195e-07	1.87398e-06	-5.23144
CG10086	0.431875	2.81645	5.25165	1.69925e-07	1.892e-06	5.22955
Rbp	0.330675	4.83655	5.25057	1.72454e-07	1.91888e-06	5.22682
Ekar	0.336489	3.43744	5.24884	1.73414e-07	1.92829e-06	5.22579
prom	0.330908	3.61561	5.24822	1.74411e-07	1.93808e-06	5.22473
snoRNA:Psi18S-1086	-0.707394	1.18749	-5.24102	1.7525e-07	1.94611e-06	-5.22384
CG5989	0.174441	4.94494	5.23799	1.76144e-07	1.95475e-06	5.2229
CG15071	-0.375011	-0.0893304	-5.23649	1.7702e-07	1.96316e-06	-5.22198
CenG1A	0.242489	5.80498	5.24462	1.7759e-07	1.96818e-06	5.22138
lncRNA:CR43399	-0.380667	-0.352632	-5.23556	1.77778e-07	1.96896e-06	-5.22119
CG33272	-0.492319	-1.05945	-5.23463	1.78779e-07	1.97874e-06	-5.22015
Fas1	0.255237	7.86968	5.24353	1.79388e-07	1.98417e-06	5.21952
CG14120	0.569318	3.56692	5.24069	1.80092e-07	1.9893e-06	5.21879
Ets98B	0.266613	4.41342	5.24218	1.80119e-07	1.9893e-06	5.21877
CG34334	-0.468986	0.272047	-5.23404	1.80208e-07	1.9893e-06	-5.21867
CG34386	0.443031	1.57017	5.23761	1.80565e-07	1.99192e-06	5.21831
obst-A	0.414946	1.92175	5.2346	1.82357e-07	2.01037e-06	5.21648
CG42235	0.322314	5.33142	5.23914	1.83059e-07	2.01678e-06	5.21577
RhoGEF2	0.228833	6.31953	5.23836	1.83425e-07	2.01906e-06	5.2154
CG43112	-0.687119	-0.367333	-5.23297	1.83507e-07	2.01906e-06	-5.21531
CPT2	0.21711	5.29853	5.23826	1.84523e-07	2.02891e-06	5.21429
Cyp6t2Psi	-0.352964	0.619127	-5.22782	1.85553e-07	2.03889e-06	-5.21326
CG15543	-0.490721	0.898616	-5.23497	1.85751e-07	2.03925e-06	-5.21306
Gnmt	-0.758485	4.4758	-5.23303	1.85829e-07	2.03925e-06	-5.21298
Dscam4	0.354374	3.97926	5.23387	1.882e-07	2.06392e-06	5.21063
CG17219	0.318156	1.74728	5.22659	1.88517e-07	2.06604e-06	5.21032
Cpr47Eg	-0.586373	-0.625441	-5.2235	1.90316e-07	2.08439e-06	-5.20856
vls	0.270114	2.94232	5.22524	1.90699e-07	2.08722e-06	5.20818
CG31221	0.322461	6.35852	5.2308	1.91837e-07	2.0983e-06	5.20708
CG33978	0.329336	4.5844	5.22743	1.92404e-07	2.10313e-06	5.20653
28SrRNA-Psi:CR41609	-0.598975	1.47345	-5.2218	1.92647e-07	2.10442e-06	-5.2063
CG7768	-0.557499	2.83617	-5.22787	1.92918e-07	2.106e-06	-5.20603
CG42554	-0.263953	3.60597	-5.22472	1.94903e-07	2.125e-06	-5.20413
lncRNA:CR45255	-0.34586	-0.964616	-5.21932	1.94913e-07	2.125e-06	-5.20413
CG44153	0.394218	3.1587	5.22535	1.95591e-07	2.13101e-06	5.20348
CG8960	0.532243	-0.538656	5.21725	1.96233e-07	2.13661e-06	5.20287
ImpE2	0.631016	-0.478012	5.2159	1.97487e-07	2.14887e-06	5.20169
Muc68E	0.505005	3.08927	5.2223	1.98365e-07	2.15582e-06	5.20086
eIF3l	0.161703	7.59389	5.21697	1.98383e-07	2.15582e-06	5.20085
Tsp42Ej	0.256055	5.93348	5.22303	1.99698e-07	2.16871e-06	5.19962
cnk	0.214927	4.88838	5.22046	2.00198e-07	2.17272e-06	5.19915
CG42464	-0.518322	0.00780396	-5.21725	2.00605e-07	2.17573e-06	-5.19878
CG7333	-0.457626	0.332576	-5.21557	2.01576e-07	2.18485e-06	-5.19788
asRNA:CR45135	-0.348834	-0.112415	-5.21124	2.03002e-07	2.19769e-06	-5.19657
CG12917	-0.521205	0.743	-5.21719	2.03023e-07	2.19769e-06	-5.19655
TwdlP	-0.454243	-0.494531	-5.21022	2.03689e-07	2.20347e-06	-5.19594
CG15412	0.288849	3.68998	5.21808	2.03988e-07	2.20529e-06	5.19567
CG42663	0.235864	4.46504	5.21717	2.04304e-07	2.20727e-06	5.19538
Dh31-R	0.298185	3.27472	5.21586	2.05135e-07	2.21482e-06	5.19462
CG14109	0.294491	4.2056	5.21704	2.05692e-07	2.21941e-06	5.19412
CG9806	-0.46691	0.316113	-5.21431	2.06147e-07	2.22288e-06	-5.19371
GluClalpha	0.306055	5.63963	5.2163	2.07091e-07	2.23162e-06	5.19286
CG43340	0.249892	5.92228	5.21596	2.0764e-07	2.2361e-06	5.19236
CG14118	0.480099	0.718298	5.20314	2.11555e-07	2.2768e-06	5.18889
Sdc	0.189466	8.16699	5.20969	2.12657e-07	2.28687e-06	5.18792
fne	0.345977	5.39968	5.21105	2.12764e-07	2.28687e-06	5.18783
Tsp42Eq	0.359136	3.09818	5.2095	2.13264e-07	2.29077e-06	5.18739
SmydA-9	0.288909	3.01797	5.20728	2.16173e-07	2.32053e-06	5.18486
CG34404	0.265847	4.38562	5.20616	2.17823e-07	2.33675e-06	5.18345
CG31710	0.251832	3.51231	5.19864	2.2092e-07	2.36846e-06	5.18081
Ser8	0.588202	2.78919	5.20167	2.21373e-07	2.37179e-06	5.18043
CG15461	-0.438165	0.734177	-5.19817	2.23346e-07	2.3914e-06	-5.17878
cac	0.298267	5.94261	5.20145	2.23783e-07	2.39285e-06	5.17841
Rab26	0.338011	3.20473	5.20105	2.23817e-07	2.39285e-06	5.17838
kl-2	0.496595	0.184002	5.19984	2.24039e-07	2.39285e-06	5.1782
CG15253	0.494493	0.180267	5.19344	2.24053e-07	2.39285e-06	5.17819
FASN2	0.398865	5.67805	5.19919	2.26352e-07	2.41368e-06	5.17628
noc	0.284751	5.19971	5.19871	2.26382e-07	2.41368e-06	5.17626
CG9813	0.29588	5.70706	5.19959	2.26435e-07	2.41368e-06	5.17621
CG13810	0.498826	0.766393	5.19521	2.26687e-07	2.41482e-06	5.17601
asRNA:CR44192	0.377744	-0.206356	5.19008	2.26955e-07	2.41614e-06	5.17578
CG33966	0.46998	1.87521	5.19283	2.29263e-07	2.43917e-06	5.1739
CG2556	0.3039	4.50964	5.19444	2.31626e-07	2.46273e-06	5.17198
CG12662	-0.419782	0.221104	-5.18763	2.32236e-07	2.46717e-06	-5.17149
CG11638	0.295112	3.06764	5.1936	2.32338e-07	2.46717e-06	5.17141
CG31343	0.55355	5.3517	5.19327	2.32656e-07	2.46899e-06	5.17115
lncRNA:CR45922	-0.364888	-0.334749	-5.1843	2.33928e-07	2.48091e-06	-5.17013
Kdm4A	-0.313406	3.82474	-5.18503	2.35948e-07	2.50075e-06	-5.16853
CG31030	0.25908	4.23164	5.19079	2.37193e-07	2.51235e-06	5.16754
CG30325	-0.485449	0.379463	-5.18492	2.39042e-07	2.53034e-06	-5.16609
lncRNA:CR44109	-0.380154	-0.334605	-5.17891	2.41436e-07	2.55406e-06	-5.16423
5.8SrRNA-Psi:CR45863	-0.509664	-0.997135	-5.17781	2.41862e-07	2.55696e-06	-5.1639
CG33310	-0.452672	1.21924	-5.18197	2.4456e-07	2.58329e-06	-5.16182
Moe	0.176078	8.27621	5.18436	2.44661e-07	2.58329e-06	5.16174
CG15739	0.277203	4.13752	5.1798	2.50361e-07	2.6418e-06	5.15743
CG15025	-0.53909	1.24076	-5.17778	2.51711e-07	2.65438e-06	-5.15642
Os-C	0.504404	1.5349	5.173	2.52181e-07	2.65767e-06	5.15607
CG2681	0.337085	3.72354	5.17504	2.55931e-07	2.69549e-06	5.15331
bowl	0.233354	4.17229	5.17526	2.56853e-07	2.70349e-06	5.15263
CG43982	-0.384885	-1.1451	-5.16648	2.57665e-07	2.70887e-06	-5.15204
CG7298	0.567454	1.75438	5.17024	2.57764e-07	2.70887e-06	5.15197
Su(dx)	0.20243	5.4287	5.17438	2.57849e-07	2.70887e-06	5.15191
Chchd3	0.170718	6.62225	5.1653	2.59199e-07	2.72134e-06	5.15093
lncRNA:CR45344	-0.372507	-1.21368	-5.16224	2.63754e-07	2.76744e-06	-5.14766
lncRNA:CR46001	-0.385895	-1.26064	-5.16144	2.652e-07	2.78087e-06	-5.14664
CG32026	-0.617799	2.29622	-5.16663	2.66591e-07	2.7937e-06	-5.14565
robo1	0.26753	4.22209	5.16624	2.6903e-07	2.81749e-06	5.14394
Myo10A	0.28374	3.9486	5.16524	2.70554e-07	2.83168e-06	5.14288
gol	0.282209	5.15238	5.16463	2.71879e-07	2.84377e-06	5.14197
CG6225	0.260302	3.96511	5.16387	2.72465e-07	2.84813e-06	5.14156
Marf	0.198666	7.16856	5.16395	2.72669e-07	2.84848e-06	5.14142
CCT8	0.20082	6.20651	5.15909	2.74909e-07	2.8701e-06	5.13988
CG30109	-0.264567	3.84514	-5.15584	2.76149e-07	2.88124e-06	-5.13904
Cpr67Fa2	-0.439481	-0.851154	-5.15201	2.77168e-07	2.89007e-06	-5.13835
CG42808	0.297009	4.3561	5.16036	2.7759e-07	2.89267e-06	5.13806
CG12768	0.322254	2.28813	5.15685	2.78707e-07	2.90142e-06	5.1373
so	0.288192	2.75111	5.15964	2.78776e-07	2.90142e-06	5.13726
lncRNA:CR44171	-0.35876	-0.458076	-5.14987	2.80456e-07	2.91709e-06	-5.13613
Vps16B	-0.286088	2.76688	-5.15233	2.80988e-07	2.92035e-06	-5.13577
lncRNA:CR45897	-0.351357	-0.510331	-5.1496	2.81118e-07	2.92035e-06	-5.13568
lncRNA:CR44302	-0.421788	-0.0923806	-5.1479	2.86425e-07	2.97364e-06	-5.13217
CCT6	0.200174	6.44861	5.15118	2.87206e-07	2.97989e-06	5.13165
svp	0.25906	4.99674	5.15385	2.87675e-07	2.98292e-06	5.13135
FarO	0.334944	3.31748	5.15284	2.88532e-07	2.98995e-06	5.13079
Mdr50	0.536165	3.64852	5.14911	2.89371e-07	2.99679e-06	5.13024
AdamTS-B	0.295597	2.21935	5.15166	2.90043e-07	3.00189e-06	5.1298
Ady43A	0.227129	4.86557	5.15064	2.90548e-07	3.00526e-06	5.12948
Mf	0.255766	9.31667	5.15177	2.91056e-07	3.00865e-06	5.12915
ATP8B	0.2676	5.22951	5.15042	2.92465e-07	3.02135e-06	5.12824
Pino	0.207445	7.1605	5.14821	2.97092e-07	3.06727e-06	5.12528
PGRP-LC	0.254653	4.30636	5.14672	2.98248e-07	3.0773e-06	5.12455
CG2839	-0.535817	0.119559	-5.13497	3.03719e-07	3.13182e-06	-5.12112
snRNA:U5:23D	-0.447573	-0.372617	-5.13577	3.04518e-07	3.13813e-06	-5.12063
w	0.340039	3.2794	5.13944	3.06263e-07	3.15276e-06	5.11955
GstD2	0.489715	2.31418	5.1349	3.06314e-07	3.15276e-06	5.11952
CG15130	-0.362865	-0.242667	-5.12955	3.12041e-07	3.20973e-06	-5.11603
lncRNA:CR44145	0.451101	-0.472131	5.1305	3.12279e-07	3.2102e-06	5.11588
lncRNA:CR45034	-0.345173	-0.0459293	-5.12804	3.15224e-07	3.23657e-06	-5.11411
lncRNA:CR44753	-0.465777	-0.951493	-5.13133	3.1523e-07	3.23657e-06	-5.11411
CG17977	-0.336656	2.66151	-5.13149	3.17226e-07	3.25507e-06	-5.11291
CG15861	0.320593	1.31216	5.125	3.19626e-07	3.27769e-06	5.11149
HemK1	-0.27411	4.22888	-5.13138	3.20409e-07	3.2837e-06	-5.11103
lovit	0.317294	3.82418	5.13201	3.21734e-07	3.29526e-06	5.11025
CG31098	0.224214	4.73093	5.1262	3.26145e-07	3.3384e-06	5.10768
Usp20-33	-0.242001	5.00248	-5.12485	3.30765e-07	3.38256e-06	-5.10502
dyl	0.524872	-0.100512	5.11879	3.30864e-07	3.38256e-06	5.10496
Spn31A	0.293086	2.85665	5.1233	3.31836e-07	3.39043e-06	5.10441
Srpk79D	0.26652	5.10962	5.12643	3.32147e-07	3.39155e-06	5.10423
Tsp74F	0.247682	4.79734	5.12446	3.32765e-07	3.39578e-06	5.10388
CG11044	0.294926	3.27645	5.12373	3.35261e-07	3.41918e-06	5.10246
CG13775	0.276155	1.29504	5.11495	3.38101e-07	3.44604e-06	5.10087
PRAS40	0.239947	4.7727	5.11997	3.39356e-07	3.45672e-06	5.10017
CG33680	-0.395177	-1.25837	-5.11728	3.39818e-07	3.45933e-06	-5.09991
eys	0.317254	5.42823	5.12201	3.40138e-07	3.46048e-06	5.09973
CG9519	-0.358593	3.17537	-5.11973	3.43702e-07	3.49462e-06	-5.09776
onecut	0.332559	5.09525	5.11822	3.46696e-07	3.52292e-06	5.09611
tRNA:Leu-CAA-2-2	-0.367516	-1.49994	-5.1125	3.49213e-07	3.54635e-06	-5.09474
CG9098	0.290163	2.71622	5.10999	3.49667e-07	3.5488e-06	5.0945
rho	0.281929	4.04529	5.1146	3.51645e-07	3.56566e-06	5.09343
CG3078	0.315129	3.55975	5.11516	3.51754e-07	3.56566e-06	5.09337
CG32119	-0.607644	1.89101	-5.11328	3.53552e-07	3.58172e-06	-5.0924
CR4575	-0.406271	-1.20138	-5.10781	3.54964e-07	3.5925e-06	-5.09165
CG17321	0.299541	3.4662	5.11293	3.55046e-07	3.5925e-06	5.0916
CG9522	-0.354102	0.304162	-5.10449	3.55819e-07	3.59816e-06	-5.09119
CG11475	-0.499787	1.52967	-5.11044	3.58592e-07	3.62344e-06	-5.08972
lncRNA:CR44408	-0.355919	-0.483447	-5.10356	3.58811e-07	3.62344e-06	-5.0896
CG14186	0.320575	4.41238	5.11129	3.58968e-07	3.62344e-06	5.08952
Gr98a	0.437048	-0.000909692	5.10318	3.60885e-07	3.63845e-06	5.08851
side-V	0.290265	3.16039	5.10979	3.6089e-07	3.63845e-06	5.08851
Qtzl	-0.435657	1.25391	-5.10137	3.62426e-07	3.65174e-06	-5.0877
CG33051	0.257848	2.20262	5.09926	3.68523e-07	3.71094e-06	5.08454
lncRNA:CR45639	-0.419067	-1.19348	-5.09702	3.72813e-07	3.75188e-06	-5.08234
kappaTry	0.497869	3.60186	5.10125	3.76777e-07	3.78949e-06	5.08033
CG17637	-0.562131	1.33109	-5.09894	3.78414e-07	3.80125e-06	-5.07951
Lcp65Ag1	-0.594352	-1.02312	-5.09301	3.78603e-07	3.80125e-06	-5.07941
CG11319	0.294651	4.72896	5.10092	3.78627e-07	3.80125e-06	5.0794
lncRNA:CR43835	0.658371	0.133289	5.09693	3.79679e-07	3.80953e-06	5.07887
CG43829	-0.44737	-0.444978	-5.09305	3.80026e-07	3.81073e-06	-5.0787
CG3348	0.351074	3.80594	5.09695	3.81864e-07	3.82532e-06	5.07778
CG7029	0.250806	6.91931	5.09892	3.81938e-07	3.82532e-06	5.07775
l(1)G0196	0.201516	6.36393	5.09804	3.83377e-07	3.83743e-06	5.07703
Sik2	0.303806	3.83293	5.09609	3.87321e-07	3.8746e-06	5.07509
cbs	-0.272297	4.91453	-5.0917	3.88584e-07	3.88491e-06	-5.07447
Taf10b	-0.220263	4.2159	-5.0867	3.90736e-07	3.9041e-06	-5.07342
sosie	-0.357939	3.6445	-5.09278	3.91579e-07	3.91019e-06	-5.07301
snoRNA:Psi28S-3316c	-0.438977	-0.835897	-5.08531	3.94762e-07	3.93962e-06	-5.07147
lncRNA:CR46053	-0.363272	-0.865385	-5.0843	3.96517e-07	3.95477e-06	-5.07062
spn-F	-0.23429	4.07898	-5.08785	3.9754e-07	3.96263e-06	-5.07013
CG11598	0.738863	0.394626	5.08673	3.98381e-07	3.96864e-06	5.06973
CG3216	-0.410291	-0.405406	-5.08058	4.03919e-07	4.02141e-06	-5.0671
egr	0.240553	5.05206	5.08509	4.04838e-07	4.02818e-06	5.06667
qless	0.194581	4.71319	5.07879	4.0807e-07	4.05667e-06	5.06515
CG30096	-0.321168	1.95826	-5.08011	4.08186e-07	4.05667e-06	-5.0651
lncRNA:CR45228	-0.408164	-1.15014	-5.07827	4.08851e-07	4.06086e-06	-5.06479
asRNA:CR44176	-0.36594	-0.333787	-5.07787	4.09847e-07	4.06699e-06	-5.06433
CG16979	-0.248702	4.35497	-5.08515	4.09953e-07	4.06699e-06	-5.06428
Cyp12a5	0.307778	4.22303	5.08261	4.11316e-07	4.07809e-06	5.06364
Cpr49Ah	0.516178	-0.170331	5.07698	4.12592e-07	4.08821e-06	5.06305
Sfp87B	0.861768	2.97093	5.08411	4.12824e-07	4.08821e-06	5.06295
Cyp316a1	-0.350533	0.0435441	-5.07547	4.14404e-07	4.10142e-06	-5.06222
CG7248	-0.434651	-1.08851	-5.07556	4.15009e-07	4.10498e-06	-5.06194
CG15484	-0.384369	0.0840139	-5.07464	4.15953e-07	4.11068e-06	-5.06151
Rel	0.205759	6.76272	5.08288	4.16075e-07	4.11068e-06	5.06145
CG14182	-0.29744	3.04716	-5.07597	4.16761e-07	4.11502e-06	-5.06114
pdm2	0.35155	1.80135	5.07408	4.17086e-07	4.1158e-06	5.06099
Art4	0.237135	4.27938	5.07871	4.17426e-07	4.11673e-06	5.06083
Dnah3	-0.598173	1.76318	-5.08076	4.18743e-07	4.12729e-06	-5.06023
lncRNA:CR43634	-0.470122	0.0190592	-5.07439	4.23684e-07	4.17353e-06	-5.058
CG11663	-0.497304	0.395211	-5.07676	4.26321e-07	4.19704e-06	-5.05681
pod1	0.215573	5.41767	5.07638	4.27071e-07	4.20065e-06	5.05648
Plp	0.233154	6.7738	5.07764	4.27189e-07	4.20065e-06	5.05643
Ca-Ma2d	0.271103	4.06284	5.07654	4.29041e-07	4.21639e-06	5.0556
CG15865	0.397291	2.03838	5.07409	4.3042e-07	4.22746e-06	5.05499
pen-2	-0.29549	2.9023	-5.06871	4.33725e-07	4.25743e-06	-5.05353
CG30026	0.319769	3.54209	5.07176	4.37202e-07	4.28903e-06	5.052
Trpm	0.222511	5.82502	5.07248	4.39215e-07	4.30543e-06	5.05113
lncRNA:CR44568	-0.407354	-1.29546	-5.06823	4.39387e-07	4.30543e-06	-5.05105
lncRNA:roX1	0.461854	6.93012	5.06572	4.44778e-07	4.3557e-06	5.04872
CG8654	0.324958	5.43552	5.06982	4.46082e-07	4.36592e-06	5.04816
CG2993	0.344612	4.661	5.06866	4.47807e-07	4.38025e-06	5.04742
IleRS	0.185967	6.40586	5.06433	4.49549e-07	4.39358e-06	5.04668
Cln3	0.287129	4.401	5.06727	4.49695e-07	4.39358e-06	5.04662
CG32017	0.335997	5.21226	5.06696	4.52074e-07	4.41425e-06	5.04561
lncRNA:CR45654	-0.398703	-0.531409	-5.05746	4.54709e-07	4.43604e-06	-5.0445
lncRNA:CR46122	-0.322992	-0.673158	-5.05745	4.54836e-07	4.43604e-06	-5.04445
VGAT	0.307953	3.88209	5.06538	4.55585e-07	4.44076e-06	5.04413
CG32053	0.47402	1.17265	5.06026	4.59862e-07	4.47984e-06	5.04234
CG14634	-0.340692	-0.593946	-5.055	4.60524e-07	4.48368e-06	-5.04207
CG43390	-0.391223	-1.44917	-5.05911	4.62079e-07	4.49621e-06	-5.04142
CG5849	0.274878	3.51128	5.05903	4.67314e-07	4.54451e-06	5.03927
CG33110	0.281779	4.64994	5.05845	4.72211e-07	4.58946e-06	5.03727
AstA-R2	0.336164	1.66478	5.05154	4.75254e-07	4.61512e-06	5.03604
CG15601	-0.292605	2.57569	-5.05064	4.75402e-07	4.61512e-06	-5.03598
Elp2	0.24414	4.05521	5.04709	4.80126e-07	4.65828e-06	5.03409
CG6845	0.280106	3.04596	5.04609	4.82367e-07	4.67731e-06	5.0332
Uhg5	0.273409	3.7757	5.04991	4.84011e-07	4.69054e-06	5.03254
Rad60	-0.268605	4.15681	-5.05178	4.85201e-07	4.69935e-06	-5.03207
alpha-Man-Ic	0.366775	0.716523	5.0469	4.8623e-07	4.7066e-06	5.03167
CG6839	0.57097	3.35221	5.05056	4.87079e-07	4.71208e-06	5.03133
scaRNA:PsiU1-6	-0.445986	0.566853	-5.04694	4.89681e-07	4.73452e-06	-5.03031
Ir85a	-0.365293	0.642853	-5.04446	4.90643e-07	4.74109e-06	-5.02994
pxb	0.292733	2.75193	5.04352	4.92518e-07	4.75647e-06	5.0292
CG14589	-0.452545	1.82007	-5.04939	4.92863e-07	4.75705e-06	-5.02907
CG4806	0.183742	4.58844	5.04323	4.97537e-07	4.7994e-06	5.02726
lncRNA:CR44808	-0.364368	-1.28562	-5.04107	4.98788e-07	4.80869e-06	-5.02678
CG31265	0.488685	1.55332	5.0448	4.99352e-07	4.81137e-06	5.02656
CG12224	0.396796	3.48545	5.03895	5.16336e-07	4.97215e-06	5.02014
lncRNA:CR44903	-0.373051	-0.689249	-5.03204	5.19163e-07	4.9965e-06	-5.01909
lncRNA:CR45945	-0.447316	-0.466542	-5.03119	5.21246e-07	5.01366e-06	-5.01832
CG4631	-0.62354	2.87613	-5.03625	5.2339e-07	5.0314e-06	-5.01753
lncRNA:CR43911	-0.340439	-0.915158	-5.02908	5.29156e-07	5.0826e-06	-5.01543
CG9698	-0.385676	-0.205443	-5.02822	5.29323e-07	5.0826e-06	-5.01537
Gli	0.239066	4.3785	5.0351	5.32296e-07	5.10821e-06	5.01429
lncRNA:CR45563	-0.398538	-0.718176	-5.02544	5.37952e-07	5.15953e-06	-5.01226
puc	0.199698	5.49469	5.02517	5.47047e-07	5.24376e-06	5.00903
stv	0.240255	6.03374	5.02686	5.50734e-07	5.27608e-06	5.00774
rho-5	0.297853	3.1248	5.02735	5.52838e-07	5.29322e-06	5.007
CG32483	0.564616	2.80541	5.02514	5.53835e-07	5.29972e-06	5.00666
lncRNA:CR44256	-0.349737	-1.42283	-5.02066	5.58599e-07	5.34226e-06	-5.00501
CG13607	0.287522	5.15622	5.02509	5.61173e-07	5.36382e-06	5.00412
lncRNA:CR45280	-0.411082	-0.485419	-5.01625	5.62678e-07	5.37513e-06	-5.00361
nocte	0.239783	6.7624	5.02167	5.64485e-07	5.38932e-06	5.00299
CG3040	-0.181369	4.52558	-5.01591	5.65752e-07	5.39605e-06	-5.00256
RpII215	0.219099	5.24072	5.02006	5.65875e-07	5.39605e-06	5.00251
Prm	0.311101	7.3559	5.02363	5.66157e-07	5.39605e-06	5.00242
lncRNA:CR45587	-0.346778	-1.15296	-5.01553	5.67162e-07	5.40255e-06	-5.00208
snoRNA:Psi28S-3316a	-0.384582	-0.578017	-5.01603	5.67773e-07	5.4053e-06	-5.00187
CG31431	0.291848	3.19539	5.02119	5.6842e-07	5.40838e-06	5.00165
CG4577	0.317099	5.81921	5.022	5.70311e-07	5.4233e-06	5.00101
Culd	0.291125	5.22209	5.02099	5.7282e-07	5.44406e-06	5.00016
CG32590	-0.277969	2.30141	-5.01097	5.79497e-07	5.50184e-06	-4.99793
mRpS30	0.175378	5.40238	5.01334	5.79556e-07	5.50184e-06	4.99791
CG7650	-0.29345	3.15567	-5.01551	5.79948e-07	5.50244e-06	-4.99778
Cyp6a16	0.466374	0.924093	5.01033	5.84223e-07	5.53986e-06	4.99636
Gpo1	0.250606	7.37074	5.01577	5.87582e-07	5.56856e-06	4.99525
CG3528	-0.357576	-1.49754	-5.009	5.9577e-07	5.64297e-06	-4.99258
Irk3	0.291813	4.08726	5.01218	5.96274e-07	5.64454e-06	4.99242
CG43188	-0.356674	-0.264324	-5.00193	6.07067e-07	5.74347e-06	-4.98896
lncRNA:CR44893	-0.35584	-1.34985	-5.00261	6.12474e-07	5.79135e-06	-4.98724
Aplip1	0.282558	4.28363	5.00776	6.13306e-07	5.79595e-06	4.98698
spi	0.203195	6.14445	5.0033	6.18685e-07	5.84349e-06	4.98529
Pex14	0.206376	5.10644	5.00006	6.26091e-07	5.9101e-06	4.98299
CG4502	-0.240586	5.96673	-4.99575	6.27699e-07	5.92194e-06	-4.98249
Act87E	0.288994	6.93223	5.00132	6.34578e-07	5.98347e-06	4.98039
CG34288	0.446083	1.98418	4.99799	6.38854e-07	6.0204e-06	4.97909
Klp67A	-0.393918	3.19146	-4.99481	6.45693e-07	6.08143e-06	-4.97702
CG4975	-0.421022	-0.502998	-4.9902	6.46635e-07	6.08687e-06	-4.97674
ry	0.272562	4.75697	4.99436	6.55221e-07	6.16423e-06	4.97419
snoRNA:U29:54Eb	-0.38689	-1.32618	-4.99031	6.58773e-07	6.19417e-06	-4.97314
CG33301	0.445224	3.32701	4.99008	6.62638e-07	6.22701e-06	4.97201
dmrt93B	-0.41742	-0.715414	-4.98419	6.63446e-07	6.22913e-06	-4.97177
Mst57Db	0.846322	2.88004	4.99149	6.63607e-07	6.22913e-06	4.97172
brk	0.25775	3.29189	4.98591	6.65523e-07	6.24362e-06	4.97116
Pgcl	0.573135	1.72264	4.98573	6.67351e-07	6.25725e-06	4.97063
CG45002	0.280975	4.55743	4.99068	6.6899e-07	6.26912e-06	4.97016
CG15255	0.515938	3.88531	4.98865	6.71784e-07	6.29177e-06	4.96935
lncRNA:CR44230	-0.354661	-0.325579	-4.98149	6.73765e-07	6.3068e-06	-4.96878
lncRNA:CR43301	0.280049	1.15978	4.98131	6.75496e-07	6.31948e-06	4.96828
lncRNA:CR43287	0.418873	-0.386502	4.98282	6.77012e-07	6.33012e-06	4.96784
CG8379	-0.23525	4.13028	-4.98711	6.7999e-07	6.35441e-06	-4.96699
CG15530	0.587659	1.79984	4.98538	6.84898e-07	6.39456e-06	4.9656
5-HT1A	0.301611	2.66681	4.98557	6.8505e-07	6.39456e-06	4.96555
Ir47a	-0.359756	0.0812836	-4.97905	6.87088e-07	6.41002e-06	-4.96498
Chc	0.18437	8.2695	4.98227	6.93521e-07	6.46642e-06	4.96317
eIF3c	0.168819	8.17413	4.97979	6.97031e-07	6.49322e-06	4.96219
Ten-a	0.301546	5.36058	4.98215	6.97171e-07	6.49322e-06	4.96215
CG4116	-0.383967	-1.38271	-4.97908	6.97933e-07	6.49671e-06	-4.96194
Pop4	0.264312	2.96271	4.97515	7.02507e-07	6.53566e-06	4.96067
et	0.294486	2.7174	4.97941	7.04364e-07	6.54929e-06	4.96016
Npc2d	0.529186	2.27454	4.97758	7.06804e-07	6.56384e-06	4.95948
Cep97	-0.295763	4.79784	-4.97933	7.07325e-07	6.56384e-06	-4.95934
CG8299	0.5414	1.80247	4.97545	7.07325e-07	6.56384e-06	4.95934
Pcyt1	0.236311	6.61596	4.97936	7.07496e-07	6.56384e-06	4.95929
osp	0.207877	5.74843	4.9776	7.09812e-07	6.58167e-06	4.95866
lncRNA:CR44299	0.324807	0.556906	4.97068	7.10907e-07	6.58818e-06	4.95836
beat-Ib	0.326448	2.4162	4.97763	7.11937e-07	6.59408e-06	4.95808
CG14961	0.458611	0.783208	4.96933	7.1581e-07	6.62192e-06	4.95702
CG31016	-0.477635	0.548537	-4.97378	7.15928e-07	6.62192e-06	-4.95699
lncRNA:CR45118	-0.346236	-0.806092	-4.96942	7.16129e-07	6.62192e-06	-4.95694
CG18545	0.447995	-0.196982	4.9668	7.28016e-07	6.72813e-06	4.95374
CG33098	0.337478	1.91757	4.96973	7.34706e-07	6.7862e-06	4.95196
CG5023	0.271522	5.00085	4.97162	7.36318e-07	6.79734e-06	4.95153
CG4793	-0.334126	-0.584394	-4.96266	7.40611e-07	6.82606e-06	-4.9504
cmet	-0.445	3.03432	-4.96815	7.40713e-07	6.82606e-06	-4.95037
Strip	-0.228849	5.43243	-4.97034	7.41202e-07	6.82606e-06	-4.95024
kis	0.220618	8.37184	4.96676	7.41214e-07	6.82606e-06	4.95024
CG15406	0.420854	3.64254	4.96892	7.41467e-07	6.82606e-06	4.95018
CG17816	0.26883	5.84827	4.97016	7.42936e-07	6.83583e-06	4.94979
CG33159	-0.344862	-0.177067	-4.95929	7.54112e-07	6.93485e-06	-4.94688
CG32633	0.423604	2.79954	4.96522	7.5498e-07	6.93902e-06	4.94666
Mis12	-0.392522	2.58279	-4.95942	7.57194e-07	6.95555e-06	-4.94609
Kul	0.272699	5.12138	4.96514	7.59416e-07	6.97214e-06	4.94552
PSR	0.224076	3.98862	4.96055	7.74058e-07	7.10193e-06	4.9418
CG34269	-0.408304	0.411382	-4.95498	7.74402e-07	7.10193e-06	-4.94171
lncRNA:CR44173	-0.41389	-0.436158	-4.9561	7.76168e-07	7.11407e-06	-4.94127
CG9643	0.22011	3.35063	4.95335	7.76575e-07	7.11407e-06	4.94116
FoxP	0.345846	3.53417	4.96054	7.77822e-07	7.1216e-06	4.94085
CG8543	-0.383117	-1.18369	-4.9535	7.78602e-07	7.12458e-06	-4.94066
Hsp70Ab	-0.472365	-0.834796	-4.9537	7.78999e-07	7.12458e-06	-4.94056
Vha55	0.191015	8.83562	4.95833	7.827e-07	7.15453e-06	4.93963
PGRP-SC2	0.441172	3.37196	4.95818	7.8502e-07	7.17181e-06	4.93906
eEF2	0.169368	11.4393	4.95746	7.88726e-07	7.20175e-06	4.93814
fipi	0.292995	4.26254	4.95731	7.92199e-07	7.22952e-06	4.93728
CG3638	0.246155	6.78979	4.95544	7.93067e-07	7.2335e-06	4.93707
CG32982	0.253265	5.02456	4.95496	7.98015e-07	7.27467e-06	4.93585
Ir68b	-0.381302	-0.747104	-4.94789	7.98524e-07	7.27534e-06	-4.93573
unc79	0.320179	5.27899	4.9532	8.09547e-07	7.37177e-06	4.93305
kon	0.282728	3.62586	4.95064	8.10551e-07	7.3769e-06	4.93281
CG10362	0.296445	3.37771	4.95237	8.11026e-07	7.37721e-06	4.9327
TTLL6A	-0.550676	2.09032	-4.95101	8.15602e-07	7.4148e-06	-4.9316
Ance	0.243506	6.63675	4.95111	8.17303e-07	7.42624e-06	4.93119
stl	0.297277	3.27434	4.94787	8.18211e-07	7.43046e-06	4.93097
CG45072	-0.511535	-0.536252	-4.94043	8.29537e-07	7.52923e-06	-4.92829
edl	0.261144	3.00179	4.94049	8.31478e-07	7.54276e-06	4.92783
CG13074	-0.305825	-0.0703241	-4.93967	8.32661e-07	7.5472e-06	-4.92755
CG32984	0.480117	1.34117	4.94128	8.32869e-07	7.5472e-06	4.9275
CG31267	0.507136	2.09433	4.94412	8.3751e-07	7.57828e-06	4.92642
CG12539	-0.372643	-0.256417	-4.93848	8.3757e-07	7.57828e-06	-4.9264
Mtk	0.627866	2.97641	4.93847	8.37656e-07	7.57828e-06	4.92638
CG32379	0.488793	0.778899	4.94203	8.43722e-07	7.62904e-06	4.92497
obst-J	-0.355014	-0.140115	-4.93757	8.447e-07	7.63376e-06	-4.92475
CG3124	0.751931	2.36937	4.9431	8.48196e-07	7.66121e-06	4.92394
snoRNA:Psi18S-841c	-0.375882	-0.779571	-4.93712	8.49157e-07	7.66576e-06	-4.92372
lili	-0.247328	4.6652	-4.93861	8.65258e-07	7.8069e-06	-4.92004
snoRNA:Dek-a	-0.601779	0.837774	-4.93391	8.67935e-07	7.82684e-06	-4.91944
snoRNA:Psi28S-3378	-0.572626	1.20136	-4.93407	8.73492e-07	7.87271e-06	-4.91819
CG15435	-0.323086	2.72558	-4.93069	8.84785e-07	7.97021e-06	-4.91567
lncRNA:TS4	-0.364049	-1.07475	-4.92763	8.8621e-07	7.97875e-06	-4.91536
CG7054	0.250181	4.85629	4.93199	8.95833e-07	8.06105e-06	4.91324
Rab3-GEF	0.300458	4.25521	4.93242	8.96959e-07	8.06685e-06	4.91299
lncRNA:CR44024	0.347959	2.52307	4.93059	9.01485e-07	8.10321e-06	4.91201
CG15042	-0.349138	-0.254848	-4.92227	9.11592e-07	8.18689e-06	-4.90982
CG7236	-0.348918	1.13001	-4.92587	9.11773e-07	8.18689e-06	-4.90978
Dhit	0.249325	5.16324	4.92853	9.12332e-07	8.18752e-06	4.90966
Fmo-2	0.234861	4.70298	4.92898	9.14382e-07	8.20152e-06	4.90922
snRNA:U5:38ABb	-0.379357	-1.3716	-4.92445	9.15797e-07	8.20982e-06	-4.90892
Crys	0.558471	3.13028	4.92457	9.18072e-07	8.22581e-06	4.90843
Dscam1	0.268246	4.91903	4.92459	9.33257e-07	8.35739e-06	4.90521
spirit	0.34882	2.74078	4.92216	9.34561e-07	8.36099e-06	4.90494
dlg1	0.207314	7.40657	4.92389	9.35019e-07	8.36099e-06	4.90484
Nc73EF	0.228571	8.11872	4.92411	9.35157e-07	8.36099e-06	4.90481
CG13760	-0.248126	4.25767	-4.91915	9.49876e-07	8.48806e-06	-4.90175
MYPT-75D	0.22758	5.16765	4.92022	9.52384e-07	8.50593e-06	4.90123
scaRNA:MeU5-U42	-0.439756	-0.898206	-4.91062	9.64765e-07	8.61191e-06	-4.89869
CG2277	-0.209063	5.12307	-4.9163	9.68817e-07	8.64348e-06	-4.89787
fs(2)ltoPP43	-0.232988	4.03727	-4.9116	9.7359e-07	8.68143e-06	-4.8969
CG14762	0.258295	6.96088	4.91649	9.76326e-07	8.7012e-06	4.89635
CG7272	0.23963	5.10429	4.91297	9.80704e-07	8.73557e-06	4.89547
Ziz	0.244443	5.74123	4.91451	9.82409e-07	8.7461e-06	4.89513
VhaAC39-1	0.173175	7.10632	4.91273	9.84227e-07	8.75763e-06	4.89477
moon	-0.479572	0.285196	-4.9101	9.92309e-07	8.82485e-06	-4.89316
CG30411	0.340437	2.7477	4.91036	9.9561e-07	8.84951e-06	4.8925
CG42553	-0.266936	3.73157	-4.9088	1.00688e-06	8.94388e-06	-4.89029
rdo	0.293693	3.41242	4.90945	1.00729e-06	8.94388e-06	4.89021
Mlc2	0.331077	9.70887	4.90895	1.01055e-06	8.96807e-06	4.88957
CG8191	0.248702	1.86194	4.90122	1.01401e-06	8.99393e-06	4.8889
Nmd3	0.19185	4.95887	4.90456	1.01752e-06	9.02036e-06	4.88822
GstD5	0.565119	1.40563	4.9009	1.01882e-06	9.02705e-06	4.88797
alpha-Est6	-0.408719	0.921142	-4.90388	1.03101e-06	9.13026e-06	-4.88563
Ac3	0.297611	4.41173	4.90453	1.03332e-06	9.14237e-06	4.88518
eya	0.235618	3.73138	4.90451	1.03347e-06	9.14237e-06	4.88516
HERC2	0.267634	5.52239	4.90146	1.04828e-06	9.26609e-06	4.88235
Syngr	0.28253	4.87628	4.90179	1.04909e-06	9.26609e-06	4.8822
eIF3f1	0.151551	7.26237	4.89425	1.04912e-06	9.26609e-06	4.88219
CG4239	0.240214	5.76355	4.89967	1.05156e-06	9.28275e-06	4.88174
trv	0.326084	4.65677	4.90089	1.05285e-06	9.28929e-06	4.88149
CG15152	0.423727	2.84016	4.89814	1.06285e-06	9.37252e-06	4.87963
Ir25a	0.32076	1.80907	4.89587	1.06432e-06	9.38055e-06	4.87936
CG12643	0.351488	3.02569	4.89408	1.06517e-06	9.38316e-06	4.8792
Ppcs	0.226688	4.89112	4.89576	1.06656e-06	9.39044e-06	4.87894
dpr19	0.309586	3.58486	4.89747	1.06993e-06	9.41473e-06	4.87832
Est-Q	0.242099	4.49016	4.89639	1.07044e-06	9.41473e-06	4.87823
cmpy	0.304863	2.70347	4.89639	1.0741e-06	9.44159e-06	4.87755
Drip	0.24725	4.98303	4.89679	1.07514e-06	9.44159e-06	4.87736
CG18231	-0.51932	1.2349	-4.89421	1.07519e-06	9.44159e-06	-4.87735
lncRNA:CR46113	-0.330005	-0.826781	-4.88854	1.07825e-06	9.46351e-06	-4.87679
Frq1	0.308443	5.05013	4.89579	1.07926e-06	9.46741e-06	4.87661
lncRNA:CR43848	-0.351024	-0.860839	-4.88833	1.08132e-06	9.48055e-06	-4.87623
CG17560	0.383285	3.77277	4.89387	1.08781e-06	9.53239e-06	4.87505
CG15822	0.292914	2.99255	4.89242	1.09008e-06	9.54398e-06	4.87464
side-III	0.316166	2.87896	4.89359	1.09027e-06	9.54398e-06	4.8746
CG32512	0.263236	4.62631	4.89213	1.09156e-06	9.55027e-06	4.87437
Mob2	0.207582	7.1772	4.89278	1.09361e-06	9.5632e-06	4.874
Cbp20	-0.211213	4.19973	-4.88431	1.10201e-06	9.62515e-06	-4.87249
CG2291	-0.512249	0.688897	-4.89033	1.1024e-06	9.62515e-06	-4.87242
lncRNA:CR43648	-0.370863	-1.06444	-4.88434	1.10298e-06	9.62515e-06	-4.87232
lncRNA:CR45959	-0.348338	-0.183638	-4.88453	1.10299e-06	9.62515e-06	-4.87231
28SrRNA-Psi:CR45851	-0.50289	0.245989	-4.88817	1.11115e-06	9.69133e-06	-4.87086
CG9967	0.261852	2.24896	4.88272	1.11229e-06	9.69623e-06	4.87065
drosha	0.182059	4.61022	4.88373	1.11441e-06	9.70911e-06	4.87028
lncRNA:CR45637	-0.346258	-1.5126	-4.88561	1.11493e-06	9.70911e-06	-4.87019
lncRNA:CR45236	-0.376424	-1.01405	-4.88195	1.11589e-06	9.7124e-06	-4.87002
CG34330	0.328524	5.60005	4.88825	1.12139e-06	9.75523e-06	4.86904
unpg	0.349869	0.296896	4.88063	1.12278e-06	9.76226e-06	4.8688
lncRNA:CR44401	-0.371128	-0.707621	-4.88074	1.12485e-06	9.77518e-06	-4.86844
CG31109	-0.249237	3.46652	-4.8817	1.12912e-06	9.80722e-06	-4.86769
asRNA:CR44238	-0.327403	-1.55687	-4.88234	1.13564e-06	9.85866e-06	-4.86655
EMC4	-0.174366	5.62871	-4.8777	1.13861e-06	9.87938e-06	-4.86603
CG5506	0.402726	4.44659	4.88469	1.1397e-06	9.88368e-06	4.86584
Hex-A	0.1721	7.39825	4.88126	1.14308e-06	9.90788e-06	4.86526
Alp8	-0.397865	-0.374651	-4.87659	1.14494e-06	9.91884e-06	-4.86494
nAChRalpha5	0.32338	4.81339	4.88385	1.1466e-06	9.92812e-06	4.86465
Ranbp16	-0.247121	5.9436	-4.88155	1.15464e-06	9.99258e-06	-4.86327
Jon99Fii	0.594351	4.15526	4.8803	1.16001e-06	1.00338e-05	4.86235
CG9154	0.21131	2.67862	4.87375	1.16207e-06	1.00465e-05	4.862
Ir41a	-0.375839	0.54545	-4.87327	1.16418e-06	1.00595e-05	-4.86164
Mst27D	-0.475252	2.07936	-4.87932	1.16975e-06	1.01024e-05	-4.86069
CG43401	-0.509731	-0.690369	-4.87112	1.17689e-06	1.01531e-05	-4.85949
CG16779	0.278201	4.9721	4.87861	1.17729e-06	1.01531e-05	4.85942
CG34451	0.411949	-0.155224	4.871	1.17743e-06	1.01531e-05	4.8594
yellow-d2	0.295595	1.14828	4.87283	1.18269e-06	1.01923e-05	4.85851
ave	-0.26732	3.15696	-4.87164	1.1832e-06	1.01923e-05	-4.85843
ATPsyngamma	0.182923	8.79797	4.87105	1.18634e-06	1.02141e-05	4.85791
CG7156	-0.251011	3.72788	-4.8727	1.19388e-06	1.02738e-05	-4.85665
Rbfox1	0.219254	6.55674	4.87562	1.19556e-06	1.02799e-05	4.85637
fs(1)h	0.204639	6.60542	4.87108	1.19582e-06	1.02799e-05	4.85633
asRNA:CR45121	-0.336427	-0.74227	-4.86709	1.20195e-06	1.03273e-05	-4.85532
beta4GalNAcTA	0.20921	4.24591	4.86799	1.2061e-06	1.03576e-05	4.85463
Cyp4d1	0.399821	3.02968	4.86961	1.21676e-06	1.04421e-05	4.85289
l(2)efl	0.250799	4.44341	4.87165	1.21718e-06	1.04421e-05	4.85282
ppk19	-0.45761	-0.423134	-4.86337	1.22442e-06	1.04988e-05	-4.85164
snoRNA:684	-0.482367	0.601548	-4.86448	1.23219e-06	1.056e-05	-4.85039
CG7484	-0.174637	4.7536	-4.86244	1.23318e-06	1.05631e-05	-4.85023
lncRNA:CR43357	-0.388806	-0.672834	-4.86169	1.2377e-06	1.05964e-05	-4.8495
lncRNA:CR43406	-0.348182	-0.805512	-4.85899	1.25148e-06	1.07089e-05	-4.84731
CG9674	0.237734	8.54568	4.86621	1.25346e-06	1.07192e-05	4.847
CG17272	0.218806	4.42442	4.86352	1.25396e-06	1.07192e-05	4.84691
Mct1	0.256141	4.47413	4.86469	1.25666e-06	1.07368e-05	4.84649
tRNA:Asn-GTT-1-7	-0.357458	-1.07232	-4.85977	1.26345e-06	1.07893e-05	-4.84542
CG12783	-0.419676	0.522644	-4.86194	1.2701e-06	1.08405e-05	-4.84438
CG43094	-0.333432	0.370623	-4.85559	1.27202e-06	1.08513e-05	-4.84408
CG12290	0.227778	5.61409	4.85852	1.27781e-06	1.08952e-05	4.84317
CG17544	0.250863	5.10836	4.86175	1.27845e-06	1.08952e-05	4.84307
CG33476	-0.356108	-1.01146	-4.85563	1.28008e-06	1.09035e-05	-4.84282
lbk	0.1944	5.46704	4.8615	1.28368e-06	1.09286e-05	4.84226
CG10793	-0.419347	1.04945	-4.85789	1.29133e-06	1.09881e-05	-4.84108
brp	0.293674	5.63299	4.86005	1.29256e-06	1.0993e-05	4.84089
CG7409	0.276466	5.22931	4.85975	1.29354e-06	1.09957e-05	4.84074
Sfp84E	-0.428123	1.15954	-4.85647	1.30822e-06	1.11149e-05	-4.8385
CG8740	0.256336	5.50355	4.85665	1.31329e-06	1.11523e-05	4.83773
CG43111	-0.510201	1.01654	-4.85497	1.31503e-06	1.11614e-05	-4.83747
tRNA:His-GTG-1-5	-0.319007	-1.55746	-4.85255	1.32143e-06	1.12101e-05	-4.8365
CG31077	0.531545	3.92825	4.8536	1.3259e-06	1.12371e-05	4.83583
Ugt304A1	0.428079	1.60534	4.85071	1.32596e-06	1.12371e-05	4.83582
CG3703	0.266772	3.0721	4.85352	1.33053e-06	1.12701e-05	4.83514
CG14760	-0.372989	-1.04737	-4.84697	1.33165e-06	1.12739e-05	-4.83497
CG14997	0.186575	4.99541	4.84627	1.33497e-06	1.12963e-05	4.83448
lncRNA:sphinx	-0.414754	-0.254392	-4.84682	1.33714e-06	1.13089e-05	-4.83415
CG4835	0.461599	0.951552	4.84674	1.33978e-06	1.13256e-05	4.83376
CG15458	-0.392788	-0.0444925	-4.84987	1.3409e-06	1.13293e-05	-4.83359
lncRNA:CR44904	-0.331233	-1.04057	-4.84423	1.3503e-06	1.1403e-05	-4.8322
Nup205	0.232217	4.33403	4.84799	1.35531e-06	1.14396e-05	4.83147
CG17646	0.210501	6.94877	4.84987	1.36242e-06	1.14937e-05	4.83043
Ugt303B3	0.447465	2.77369	4.84663	1.36638e-06	1.15214e-05	4.82985
Pabp2	0.196531	4.9172	4.84344	1.37826e-06	1.16157e-05	4.82812
CG43147	0.818784	2.72662	4.84524	1.38565e-06	1.16721e-05	4.82706
lncRNA:CR46147	-0.432091	-0.666359	-4.84038	1.38946e-06	1.16983e-05	-4.82651
CG11313	-0.380956	-0.942965	-4.83816	1.40249e-06	1.1802e-05	-4.82465
CG15423	0.577929	2.68624	4.83988	1.41203e-06	1.18764e-05	4.8233
lncRNA:CR44711	-0.445501	-0.55151	-4.83355	1.42132e-06	1.19481e-05	-4.82199
CG8483	0.603555	1.83945	4.83362	1.42199e-06	1.19481e-05	4.8219
CG1971	-0.309125	3.11688	-4.83832	1.43127e-06	1.20201e-05	-4.8206
CG34433	-0.45157	0.261395	-4.83568	1.43484e-06	1.20425e-05	-4.8201
CG10877	0.319354	3.14455	4.83618	1.43537e-06	1.20425e-05	4.82003
PGAP5	-0.238477	3.70465	-4.83329	1.44637e-06	1.21286e-05	-4.81851
CG14453	-0.443119	-0.913144	-4.82915	1.45149e-06	1.21633e-05	-4.8178
CG8306	0.234008	5.58174	4.83676	1.45195e-06	1.21633e-05	4.81774
[truncated: 14,747 more rows]

## Sheet: DCV
Gene	logFC	AveExpr	t	P.Value	adj.P.Val	z.std
Tret1-2	0.679048	1.47441	5.78518	1.01495e-08	0.00016903	5.72821
140up	0.496251	1.98885	5.45525	6.29393e-08	0.000524096	5.41024
PI31	0.386716	6.04886	5.37464	9.53611e-08	0.000529381	5.33535
siz	0.43152	7.0922	5.01254	6.51888e-07	0.00257794	4.97517
Pp2A-29B	0.366211	5.62798	4.95737	8.70089e-07	0.00257794	4.91895
snoRNA:Psi28S-612	-0.637369	-0.92874	-4.93687	9.28766e-07	0.00257794	-4.90616
Tg	0.455088	5.16617	4.88564	1.21716e-06	0.00289579	4.85282
inaF-D	-0.658462	-0.640187	-4.83301	1.5536e-06	0.00308107	-4.80421
ADPS	0.51202	2.99086	4.82636	1.66504e-06	0.00308107	4.79033
Myd88	0.339492	5.81543	4.74844	2.34846e-06	0.00391113	4.72086
Su(var)3-3	0.499124	2.45804	4.70691	2.91116e-06	0.0041795	4.67699
Sidpn	0.510177	4.47361	4.66897	3.54911e-06	0.0041795	4.63618
Vha100-2	0.368282	5.446	4.65984	3.69411e-06	0.0041795	4.62789
Ance-3	0.504917	2.4152	4.65846	3.72387e-06	0.0041795	4.62623
fng	0.408577	4.97958	4.62938	4.16709e-06	0.0041795	4.60287
Cyp9f3	0.56961	3.27136	4.62793	4.19824e-06	0.0041795	4.60132
Timp	0.404345	5.69997	4.615	4.50544e-06	0.0041795	4.58659
asRNA:CR44382	-0.594478	-1.68727	-4.61121	4.51729e-06	0.0041795	-4.58604
AdamTS-B	0.43865	2.88866	4.59548	5.01514e-06	0.00437761	4.56415
CG7497	0.511726	4.5112	4.57948	5.27121e-06	0.00437761	4.55369
DIP-epsilon	0.510769	2.82348	4.56747	5.6625e-06	0.00437761	4.53861
CG30069	0.439846	4.48822	4.5642	5.78283e-06	0.00437761	4.53418
Lim3	0.55464	3.50844	4.55003	6.11065e-06	0.00442465	4.52252
hdly	0.339392	5.51136	4.52253	6.83491e-06	0.00474285	4.49877
grn	0.601126	2.43118	4.50797	7.4109e-06	0.00493685	4.48153
Wdr37	0.365691	5.28392	4.47924	8.47912e-06	0.00536962	4.45272
lncRNA:CR43126	0.578718	0.808632	4.4738	8.7054e-06	0.00536962	4.44706
CG10713	0.539617	2.94196	4.4678	9.03383e-06	0.00537319	4.43909
Cals	0.476254	7.66366	4.43199	1.04943e-05	0.0060266	4.40673
Mctp	0.43768	5.42575	4.4169	1.1246e-05	0.00613666	4.39172
lncRNA:CR44357	-0.670711	-1.21591	-4.41252	1.14229e-05	0.00613666	-4.38832
BBS5	-0.638499	0.227494	-4.39416	1.22996e-05	0.00640118	-4.37221
alpha-Man-Ia	0.365923	4.71829	4.38136	1.33645e-05	0.00674464	4.35405
CG34125	0.355167	4.10915	4.36383	1.41137e-05	0.00691324	4.34208
ari-1	0.358912	4.82669	4.34528	1.56575e-05	0.00709133	4.31923
CG33977	0.4511	1.59719	4.33664	1.60386e-05	0.00709133	4.31392
CG6145	0.353061	4.87433	4.33884	1.60829e-05	0.00709133	4.31331
CG11030	0.347655	5.05736	4.33392	1.61805e-05	0.00709133	4.31197
Rel	0.355373	7.1812	4.30563	1.83093e-05	0.00781855	4.28457
Papss	0.327516	5.28081	4.27528	2.10384e-05	0.00862725	4.25358
ATP8A	0.381238	7.34682	4.27318	2.14946e-05	0.00862725	4.24877
Pka-R1	0.326819	5.30262	4.26675	2.21999e-05	0.00862725	4.24153
SCOT	0.353069	5.58525	4.26048	2.2345e-05	0.00862725	4.24007
snoRNA:Me28S-C3420a	-0.557313	-1.75996	-4.2478	2.35942e-05	0.00862725	-4.22784
DnaJ-1	0.376388	4.84143	4.25127	2.3674e-05	0.00862725	4.22708
RagA-B	0.374895	2.9576	4.23796	2.48866e-05	0.00862725	4.21583
CG8008	0.440307	4.74369	4.23326	2.55549e-05	0.00862725	4.20984
PIG-T	0.325436	3.89209	4.23154	2.57701e-05	0.00862725	4.20795
Wbp2	0.338963	7.05259	4.22675	2.59266e-05	0.00862725	4.20658
beta-Spec	0.40929	6.56949	4.22433	2.67213e-05	0.00862725	4.19975
CG6218	0.348278	4.08911	4.22316	2.68413e-05	0.00862725	4.19873
Tmem63	0.357786	5.55351	4.21908	2.69375e-05	0.00862725	4.19792
unc-119	0.351379	3.95232	4.21294	2.79094e-05	0.00865219	4.18989
cv	0.335248	4.68743	4.20592	2.84932e-05	0.00865219	4.18519
CG18507	0.353867	5.98708	4.20857	2.85739e-05	0.00865219	4.18454
CG5287	0.340173	3.50757	4.19943	2.96853e-05	0.0088282	4.17587
CG2064	0.419205	1.93509	4.18374	3.14932e-05	0.00920153	4.16239
Dll	0.454393	3.79007	4.17214	3.3245e-05	0.00954591	4.15002
tun	0.325711	5.60337	4.14887	3.64779e-05	0.0102967	4.12873
Cog1	0.325349	5.38883	4.13687	3.83049e-05	0.0103311	4.11747
epsilonCOP	0.303001	5.53456	4.1363	3.83111e-05	0.0103311	4.11744
CG14406	-0.745867	0.295401	-4.13412	3.86084e-05	0.0103311	-4.11565
f-cup	0.394647	4.26805	4.13524	3.90812e-05	0.0103311	4.11285
aph-1	0.401373	2.40749	4.1255	4.03375e-05	0.0104966	4.10554
Herp	0.292986	6.36483	4.11939	4.12191e-05	0.010561	4.10054
Nup44A	0.267106	5.03301	4.11632	4.20515e-05	0.0106079	4.09591
CG18265	0.504505	2.90003	4.11516	4.26762e-05	0.0106079	4.09249
nAChRalpha3	0.422633	4.40621	4.1101	4.37556e-05	0.0107163	4.0867
AhcyL1	0.329769	6.63021	4.09896	4.49277e-05	0.0108439	4.08056
SP1173	0.358559	6.40514	4.07812	4.91546e-05	0.0113702	4.05961
lncRNA:CR44833	-0.611854	-0.631158	-4.07693	4.96252e-05	0.0113702	-4.05739
CG3618	0.344195	6.08715	4.079	4.97133e-05	0.0113702	4.05697
AnxB9	0.285941	7.81472	4.07604	4.98393e-05	0.0113702	4.05638
CG9919	0.413341	4.52434	4.07451	5.07574e-05	0.0114011	4.05211
Vha16-1	0.27133	7.87319	4.07204	5.13439e-05	0.0114011	4.04942
tinc	0.445611	5.26354	4.05656	5.46617e-05	0.0118357	4.03474
CG12926	0.431082	4.39834	4.05213	5.47225e-05	0.0118357	4.03448
CG6983	0.353875	6.46182	4.0481	5.61569e-05	0.0119902	4.0284
CG14696	0.409015	3.56365	4.0396	5.76012e-05	0.0121429	4.02243
asRNA:Eig63F-2	-0.560291	-1.14372	-4.02233	6.19413e-05	0.0128946	-4.00529
Su(Tpl)	0.324725	5.70388	4.01604	6.46842e-05	0.0132957	3.99504
CG43646	-0.583444	-0.299802	-4.00478	6.66438e-05	0.0132957	-3.98796
hpRNA:CR18854	0.352327	5.58739	4.00831	6.67559e-05	0.0132957	3.98756
CG13151	0.399434	2.76003	4.00346	6.70614e-05	0.0132957	3.98648
Khc-73	0.381873	5.38036	4.00392	6.80243e-05	0.013328	3.98309
asRNA:CR45167	-0.522967	-1.51916	-3.97537	7.56854e-05	0.0146434	-3.95767
rgn	0.367925	6.92465	3.97331	7.64964e-05	0.0146434	3.95512
CG13994	0.387471	3.43444	3.96447	7.87946e-05	0.0149119	3.94804
Ncc69	0.376615	6.60328	3.96203	8.017e-05	0.0150017	3.94389
flw	0.315236	7.30926	3.95417	8.35211e-05	0.0153624	3.93407
CG18765	-0.591046	0.19685	-3.94772	8.46468e-05	0.0153624	-3.93085
ScpX	0.289507	6.51368	3.94883	8.48647e-05	0.0153624	3.93023
sno	0.380334	6.51408	3.94089	8.74638e-05	0.0155581	3.92297
lncRNA:CR43301	-0.529289	0.382612	-3.93885	8.78145e-05	0.0155581	-3.92201
[truncated: 16,560 more rows]

## Sheet: DAV
Gene	logFC	AveExpr	t	P.Value	adj.P.Val	z.std
[truncated: 16,697 more rows]

[truncated: 5 more sheets: Thika_virus, Brandeis_virus, Craigies_Hill_virus, Bloomfield_virus, DMelSV]
