# Supplementary material for: Viruses in Laboratory Drosophila and Their Impact on Host Gene Expression
Source: Viruses. 2023 Aug 31;15(9):1849. doi: 10.3390/v15091849 (PMC10537266; doi:10.3390/v15091849)
Supplement: Supplementary file 1 [file viruses-15-01849-s001.zip › Supplementary_Files/Spreadsheet S2.xlsx]

## Sheet: galbut_virus_Sex_Int
Gene	logFC	AveExpr	t	P.Value	adj.P.Val	z.std
CG33665	-1.51269	-0.90698	-8.76532	4.44537e-18	7.42777e-14	-8.66677
Acp76A	-1.74947	2.43222	-8.34539	1.33084e-16	1.11185e-12	-8.27078
dpr6	-0.7813	4.19397	-7.47619	1.20512e-13	6.71213e-10	-7.41622
CG4676	-0.620235	2.35603	-7.31318	4.02313e-13	1.68056e-09	-7.25478
lncRNA:CR46268	-0.687711	2.63244	-7.26568	5.80617e-13	1.94031e-09	-7.20496
Apl	-0.857899	4.71709	-7.16451	1.15768e-12	3.22394e-09	-7.11033
BthD	0.940237	2.60813	7.05006	2.6775e-12	6.39119e-09	6.99369
CG11700	-0.820733	2.25363	-6.99779	3.68245e-12	7.69125e-09	-6.94886
wake	-0.476372	5.59034	-6.62764	4.64324e-11	8.62042e-08	-6.58195
lncRNA:CR43942	-1.23045	-0.729975	-6.52493	8.91385e-11	1.48942e-07	-6.48431
lncRNA:CR44371	0.755437	-1.40712	6.47946	1.21234e-10	1.81414e-07	6.43778
CG4267	-0.500614	4.82245	-6.46801	1.30287e-10	1.81414e-07	-6.42684
CG31661	1.20857	0.425509	6.44983	1.48848e-10	1.91315e-07	6.40655
CG33668	-1.07882	-0.460755	-6.43313	1.61147e-10	1.92329e-07	-6.39443
CR46027	0.816022	-0.419441	6.33735	2.95126e-10	3.28751e-07	6.30132
Obp56f	-1.05905	1.2701	-6.28794	4.0124e-10	4.1902e-07	-6.25354
Strica	0.504106	2.80175	6.19536	7.4265e-10	7.29938e-07	6.15672
Lcp4	0.687788	-1.54795	6.18181	7.94553e-10	7.37566e-07	6.14601
CG1494	-0.721358	1.8507	-6.05064	1.74532e-09	1.52003e-06	-6.01989
GstO3	-0.485544	4.64734	-6.04863	1.81941e-09	1.52003e-06	-6.01316
lncRNA:CR45876	-0.67633	-0.780342	-5.98926	2.56035e-09	2.03719e-06	-5.95756
CG43077	-0.932876	1.0798	-5.90379	4.187e-09	3.12497e-06	-5.87663
lncRNA:CR44860	0.746524	-1.69148	5.90388	4.30153e-09	3.12497e-06	5.87216
GLaz	-0.419178	4.47519	-5.8786	5.02641e-09	3.49943e-06	-5.8463
lncRNA:CR45374	0.62112	-1.80159	5.80178	7.86592e-09	5.25727e-06	5.77131
lncRNA:CR43794	-0.672141	-0.599086	-5.7162	1.28414e-08	8.21393e-06	-5.68816
CG17470	-1.0737	3.09643	-5.71038	1.32728e-08	8.21393e-06	-5.68251
CG6293	-0.584113	5.075	-5.64436	1.95951e-08	1.16934e-05	-5.61554
lncRNA:CR44534	-0.901017	-1.08349	-5.62054	2.22049e-08	1.27938e-05	-5.59388
Rab9E	-0.676958	-0.715473	-5.55821	3.14638e-08	1.75243e-05	-5.53309
lncRNA:CR40465	-1.02675	-0.664782	-5.53171	3.65592e-08	1.97054e-05	-5.50671
CG12061	-0.714448	1.29987	-5.51523	3.97096e-08	2.07346e-05	-5.49214
CG16956	0.759176	-0.346798	5.49678	4.49179e-08	2.27434e-05	5.47034
lncRNA:CR45379	-0.632959	-1.42507	-5.48501	4.77365e-08	2.28773e-05	-5.45954
CG4476	0.836601	3.86422	5.48577	4.79206e-08	2.28773e-05	5.45886
Hr4	-0.47469	3.18453	-5.45895	5.50439e-08	2.5548e-05	-5.4342
Myo10A	-0.381082	5.14431	-5.45253	5.73534e-08	2.59005e-05	-5.42686
CG3842	-0.445076	5.0289	-5.43203	6.35544e-08	2.79455e-05	-5.4085
lncRNA:CR45658	0.669329	-1.43483	5.42241	6.74458e-08	2.88962e-05	5.39785
CG13049	0.72266	-1.17273	5.39808	7.71314e-08	3.22197e-05	5.37371
lncRNA:CR44080	0.669233	-1.48288	5.39099	8.00597e-08	3.26273e-05	5.36699
Cpr65Ec	0.703361	-1.04454	5.37189	8.84156e-08	3.51633e-05	5.34905
NiPp1	0.391038	4.29999	5.37036	9.04915e-08	3.51633e-05	5.34485
CG45073	-0.671675	-1.21303	-5.30854	1.24919e-07	4.74381e-05	-5.28615
lncRNA:CR46271	-0.653668	-0.432349	-5.26285	1.59934e-07	5.93852e-05	-5.24074
CG14507	-0.596505	0.751124	-5.24435	1.74369e-07	6.21087e-05	-5.22477
CG33666	-0.87464	-0.467234	-5.24596	1.74703e-07	6.21087e-05	-5.22442
CG31226	-1.15974	2.65154	-5.22665	1.91367e-07	6.66158e-05	-5.20753
Ccp84Ad	0.660224	-1.46717	5.22007	2.01098e-07	6.85743e-05	5.19832
GstD3	-0.470423	4.33626	-5.20984	2.12679e-07	7.1073e-05	-5.1879
Cyp6a19	1.06658	3.5964	5.2002	2.25413e-07	7.38515e-05	5.17706
lncRNA:CR45982	-0.816151	0.215839	-5.19084	2.3383e-07	7.39235e-05	-5.17021
CG32086	-0.830369	1.09093	-5.18835	2.34481e-07	7.39235e-05	-5.16969
CG12744	0.494955	2.47482	5.13313	3.20776e-07	9.92564e-05	5.11081
DIP-lambda	-0.533996	2.2262	-5.11168	3.56286e-07	0.000106884	-5.09094
Ts	0.622283	2.93623	5.11198	3.58222e-07	0.000106884	5.08992
CG7298	0.80149	1.98924	5.08681	4.08064e-07	0.00011962	5.06516
LRP1	-0.448009	7.53065	-5.08085	4.18719e-07	0.000120627	-5.06024
Yp2	1.38531	9.04458	5.07517	4.27937e-07	0.000121193	5.05609
lncRNA:CR44853	-0.589692	-1.09962	-5.07216	4.37343e-07	0.000121793	-5.05194
lncRNA:CR45023	-0.643158	-0.701772	-5.0536	4.80468e-07	0.000131609	-5.03395
CG12896	-0.530874	1.40388	-5.04028	5.1757e-07	0.000139485	-5.01968
CG13705	0.896591	-0.648038	5.02408	5.5345e-07	0.000146787	5.00679
lncRNA:CR46076	-0.593784	-1.07672	-5.00085	6.30768e-07	0.000164251	-4.98155
AttC	1.08079	4.11192	4.99522	6.4834e-07	0.000164251	4.97623
lncRNA:CR44955	-0.693388	-0.780348	-4.9926	6.55548e-07	0.000164251	-4.97409
CG13230	0.600724	-1.34716	4.99268	6.58618e-07	0.000164251	4.97319
lncRNA:CR44379	0.67089	-1.19674	4.98532	6.81485e-07	0.000167455	4.96657
ppk6	-0.64517	0.0476498	-4.96708	7.43982e-07	0.000180162	-4.94952
gcm2	0.612155	-0.860919	4.95625	7.92251e-07	0.00018911	4.93727
lncRNA:CR43917	-0.683459	-0.791311	-4.9438	8.37321e-07	0.000197054	-4.92646
lncRNA:CR44631	-0.707832	-0.543193	-4.93663	8.72548e-07	0.000200778	-4.9184
CG12512	-0.310815	5.22899	-4.93641	8.77179e-07	0.000200778	-4.91736
lncRNA:CR45945	-0.663299	-0.698221	-4.92758	9.10252e-07	0.000205532	-4.91011
CG6023	0.413502	2.43867	4.90934	1.00449e-06	0.000222216	4.89076
CG3117	-0.686689	-0.74742	-4.90763	1.01074e-06	0.000222216	-4.88954
CR43086	-0.779806	0.0577814	-4.89224	1.09164e-06	0.000234322	-4.87436
hpRNA:CR32205	0.442248	1.39147	4.89326	1.09385e-06	0.000234322	4.87396
TwdlV	0.611715	-0.766021	4.85307	1.31992e-06	0.000279171	4.83673
Cpr49Ac	0.667381	-0.734044	4.84907	1.35422e-06	0.000282846	4.83163
CG43403	0.681413	-1.30896	4.84412	1.38825e-06	0.000286373	4.82668
CG4375	-0.913538	1.93049	-4.82392	1.51931e-06	0.000309586	-4.80868
lncRNA:CR43988	-0.543685	-0.2418	-4.79973	1.72338e-06	0.000346939	-4.78342
lncRNA:CR44396	-0.695248	0.16268	-4.79511	1.76923e-06	0.000351929	-4.77814
CG9436	-0.368479	5.8481	-4.77683	1.92734e-06	0.00037887	-4.7609
lncRNA:CR44491	-0.658466	-0.702202	-4.75095	2.19421e-06	0.000426315	-4.73466
Hsp23	-0.460856	3.92309	-4.74809	2.2286e-06	0.00042802	-4.73151
CG30413	0.701662	-1.15947	4.71451	2.59677e-06	0.000493061	4.70038
lncRNA:CR44326	-0.522265	-0.665215	-4.70975	2.67526e-06	0.000502257	-4.6943
lncRNA:CR43440	-0.565309	-0.337866	-4.70362	2.75598e-06	0.000511663	-4.68822
BG642312	-0.825029	4.41696	-4.69671	2.86725e-06	0.000526471	-4.68011
CG3610	-0.659231	1.93251	-4.6746	3.15362e-06	0.000572759	-4.66055
Sfp24Ba	-0.917118	1.00341	-4.6709	3.21618e-06	0.00057784	-4.65651
lncRNA:CR44232	-0.556024	-0.837744	-4.66178	3.38108e-06	0.000601005	-4.6462
lncRNA:CR44413	-0.568498	-0.393871	-4.65171	3.54371e-06	0.000623282	-4.63649
CG13318	0.470357	2.15557	4.64226	3.72305e-06	0.000648005	4.62627
lncRNA:CR45596	0.605565	-0.787941	4.6312	3.91066e-06	0.000673641	4.61607
CG7565	-0.335678	5.284	-4.62556	4.03533e-06	0.000686062	-4.60955
lncRNA:CR43793	-0.52714	-0.609199	-4.62297	4.06488e-06	0.000686062	-4.60804
exp	-0.463391	1.84065	-4.61717	4.1766e-06	0.000697868	-4.6024
lncRNA:CR46353	-0.536902	-1.02113	-4.61398	4.25275e-06	0.000703557	-4.59863
CG8837	0.430457	3.33327	4.6044	4.46558e-06	0.000725443	4.58845
l(2)03659	-0.620608	1.19982	-4.60359	4.47188e-06	0.000725443	-4.58815
dpr3	-0.533175	2.79741	-4.59916	4.58216e-06	0.000736185	-4.58306
RpS28-like	-0.602308	0.158082	-4.58664	4.80366e-06	0.000764422	-4.57319
lncRNA:CR45707	-0.517599	-1.20517	-4.58581	4.86255e-06	0.000766494	-4.57063
Eip75B	-0.36232	7.29412	-4.58334	4.93885e-06	0.000771245	-4.56737
lncRNA:CR43879	-0.569403	-0.639957	-4.57937	4.99871e-06	0.000773366	-4.56484
CG12439	-0.594785	-0.369612	-4.56683	5.29216e-06	0.000811255	-4.55286
lncRNA:CR44971	-0.719479	-1.42921	-4.55268	5.6768e-06	0.000862306	-4.53808
Cyp6d4	0.35395	3.8325	4.53985	6.04245e-06	0.000905071	4.5249
lncRNA:CR44289	0.634276	-0.00948899	4.53945	6.06667e-06	0.000905071	4.52405
CG5367	0.582484	0.580694	4.53019	6.34079e-06	0.000937595	4.5147
scpr-B	-0.762691	1.08656	-4.52225	6.5049e-06	0.000945987	-4.50928
LpR1	-0.336121	7.21625	-4.52243	6.543e-06	0.000945987	-4.50804
CG42521	0.463261	2.35314	4.52269	6.56739e-06	0.000945987	4.50725
lncRNA:CR45191	-0.587898	-0.215388	-4.51392	6.78262e-06	0.000962925	-4.5004
CG15043	0.611077	4.17395	4.51522	6.80024e-06	0.000962925	4.49985
Yp1	1.21311	8.44438	4.48921	7.60997e-06	0.00106853	4.47587
lncRNA:CR45119	0.62042	-1.01967	4.47781	8.02693e-06	0.00111412	4.46446
CG13325	0.521282	2.5263	4.47746	8.06803e-06	0.00111412	4.46337
lncRNA:CR43262	-0.544751	-0.742183	-4.46686	8.44251e-06	0.00115628	-4.45364
Fad2	1.11215	3.26218	4.45731	8.89105e-06	0.00120632	4.44252
lncRNA:CR32773	0.575659	0.338323	4.45525	8.9523e-06	0.00120632	4.44105
CG12519	0.496654	-1.55148	4.44566	9.33774e-06	0.00124819	4.43197
Or47a	0.514235	-1.29757	4.43758	9.65863e-06	0.00128084	4.42468
Cyp12c1	-0.371896	4.15644	-4.43542	9.80641e-06	0.0012902	-4.4214
Cpr66Cb	-0.600684	-0.184089	-4.43206	9.89703e-06	0.00129195	-4.41941
Dro	1.00349	3.02782	4.42999	1.0032e-05	0.00129942	4.41648
vret	0.438792	3.39207	4.42731	1.02064e-05	0.00131183	4.41275
lncRNA:CR45383	-0.493945	-0.958502	-4.41617	1.06955e-05	0.0013642	-4.40261
osk	0.96651	2.67073	4.41423	1.0833e-05	0.00137128	4.39984
eloF	0.693864	2.00013	4.40043	1.15385e-05	0.0014496	4.38613
CG13324	0.596486	2.47087	4.39512	1.18161e-05	0.0014734	4.38095
Obp99d	-0.53792	0.312391	-4.39316	1.19095e-05	0.00147404	-4.37924
CG6933	0.645752	-0.253538	4.38902	1.21096e-05	0.00148779	4.3756
SdicC	0.65055	-0.219041	4.38525	1.22639e-05	0.00149575	4.37284
CG4835	0.589874	1.05481	4.3822	1.25008e-05	0.0015082	4.36867
CecC	0.725242	0.156425	4.38027	1.25699e-05	0.0015082	4.36746
CG34205	0.509408	-1.22529	4.37888	1.26697e-05	0.0015082	4.36573
Cyp310a1	0.416976	1.85738	4.37871	1.2727e-05	0.0015082	4.36475
CG33286	-0.716108	1.46545	-4.35681	1.38891e-05	0.00163432	-4.34561
snoRNA:U31:54Ec	0.489492	-1.33411	4.35403	1.40649e-05	0.00164343	4.34285
CG31926	0.881851	0.518535	4.34726	1.46709e-05	0.00170233	4.33357
Fitm	-0.295667	5.43015	-4.34299	1.49106e-05	0.00171822	-4.33
lncRNA:CR44490	-0.603803	-1.15493	-4.33047	1.57564e-05	0.00180325	-4.31784
yellow-e2	0.552594	-0.827232	4.32471	1.6141e-05	0.0018347	4.31251
Got2	-0.376874	8.12378	-4.32261	1.62757e-05	0.00183751	-4.31067
CG43112	0.684032	0.0283437	4.30767	1.75219e-05	0.00196492	4.29433
CG18234	-0.543661	2.35669	-4.29506	1.84673e-05	0.00205714	-4.28266
Klp98A	-0.343593	6.48616	-4.29083	1.885e-05	0.00208375	-4.2781
RpS10a	-0.516773	0.745837	-4.28782	1.89557e-05	0.00208375	-4.27685
lncRNA:CR44066	-0.525582	-0.939061	-4.28295	1.94853e-05	0.00212797	-4.27071
Mtk	0.873837	3.7142	4.28063	1.96679e-05	0.00213396	4.26863
lncRNA:CR43830	0.513533	-0.820319	4.27874	1.98573e-05	0.00214061	4.26649
CG40006	-0.359918	5.24106	-4.27403	2.02689e-05	0.00217098	-4.26191
CG3397	-0.424032	3.35325	-4.25455	2.21898e-05	0.00236103	-4.24163
dmrt93B	-0.558124	-1.12742	-4.25226	2.23258e-05	0.00236103	-4.24026
Irp-1B	-0.314521	7.18767	-4.2465	2.29342e-05	0.00241011	-4.23422
CG10182	0.57873	1.13216	4.24538	2.30988e-05	0.00241224	4.23262
Yp3	0.944397	9.67922	4.23604	2.39746e-05	0.00248815	4.22424
CG11626	-0.555217	-0.457585	-4.23022	2.4623e-05	0.00252704	-4.21823
lncRNA:CR43491	-0.546022	-0.413256	-4.22881	2.4727e-05	0.00252704	-4.21728
CG15023	0.555905	-1.39407	4.22715	2.49093e-05	0.00252704	4.21562
rst	-0.42052	3.78327	-4.22685	2.49543e-05	0.00252704	-4.21521
lncRNA:CR43888	-0.63494	0.0512383	-4.22216	2.53639e-05	0.00255305	-4.21154
Cp15	1.08957	4.40879	4.21778	2.60859e-05	0.00261	4.20519
CG32195	-0.312034	4.02909	-4.19852	2.83343e-05	0.00281808	-4.18646
GstE11	-0.350436	3.5376	-4.1832	3.02589e-05	0.00299169	-4.17151
spo	0.614613	0.166817	4.16135	3.33546e-05	0.00326158	4.14926
TBC1D16	-0.279107	4.32729	-4.16012	3.35394e-05	0.00326158	-4.148
lncRNA:CR45288	-0.502604	-0.604677	-4.15872	3.35742e-05	0.00326158	-4.14776
Pgd	-0.345948	7.48345	-4.14807	3.51803e-05	0.00337949	-4.13705
CG7135	-0.38862	2.52565	-4.14899	3.51925e-05	0.00337949	-4.13697
Epg5	-0.317245	6.48891	-4.14586	3.56267e-05	0.00340164	-4.13415
CG15047	0.585618	1.36873	4.14239	3.62104e-05	0.00343772	4.13042
CG43235	-0.675065	0.453305	-4.13813	3.65972e-05	0.0034466	-4.12797
CG9107	0.304833	3.62581	4.13918	3.67164e-05	0.0034466	4.12723
lncRNA:CR44479	-0.55437	-0.31976	-4.13218	3.75564e-05	0.00350575	-4.12202
CG13643	0.524442	0.219928	4.13034	3.79632e-05	0.00352404	4.11954
LManVI	0.748878	4.57056	4.13002	3.81912e-05	0.00352562	4.11816
lncRNA:CR44501	-0.534512	-0.343383	-4.12179	3.93592e-05	0.0035865	-4.11121
CG18233	-0.511495	2.08973	-4.12157	3.94395e-05	0.0035865	-4.11074
CG43401	0.671938	-0.876325	4.12116	3.94946e-05	0.0035865	4.11042
CG43145	-0.591354	0.328866	-4.11515	4.03959e-05	0.00363323	-4.1052
CG7017	0.644538	-0.642565	4.11506	4.05117e-05	0.00363323	4.10454
IP3K1	-0.306235	3.77041	-4.1156	4.06616e-05	0.00363323	-4.10369
epsilonTry	0.581414	4.85759	4.11299	4.10929e-05	0.00363712	4.10125
CG10163	0.791088	0.550036	4.11269	4.11405e-05	0.00363712	4.10098
snoRNA:Me28S-G2703b	0.463871	-1.3191	4.10859	4.16005e-05	0.00365843	4.09841
CR43087	-0.602102	-0.519357	-4.10594	4.21993e-05	0.00369167	-4.0951
Obp22a	-0.615047	0.580272	-4.10248	4.26171e-05	0.0037088	-4.09281
lncRNA:CR45435	-0.505886	-0.502145	-4.09423	4.44706e-05	0.00383403	-4.08293
vis	-0.47509	1.8802	-4.09302	4.4515e-05	0.00383403	-4.0827
CG9961	-0.5905	1.67864	-4.08918	4.50939e-05	0.00384832	-4.0797
Ir7b	0.465344	-1.25052	4.08942	4.51416e-05	0.00384832	4.07945
lncRNA:CR45098	0.498266	-1.24069	4.08837	4.54979e-05	0.003859	4.07763
CG12592	0.479579	1.92308	4.08137	4.69931e-05	0.00396441	4.0701
CG13083	0.890854	2.0591	4.0805	4.72151e-05	0.00396441	4.069
CG34025	-0.53536	0.223499	-4.07269	4.8684e-05	0.00405297	-4.06186
lncRNA:CR44546	-0.66834	0.0921229	-4.07052	4.88582e-05	0.00405297	-4.06102
lncRNA:CR43887	0.583561	-0.000762424	4.07145	4.89976e-05	0.00405297	4.06036
AGBE	-0.33411	7.16052	-4.06087	5.10984e-05	0.00420593	-4.05055
asRNA:CR44724	0.404394	0.0834022	4.05632	5.20741e-05	0.00426523	4.04612
asRNA:CR44984	0.455304	-0.123836	4.05494	5.24249e-05	0.00427071	4.04454
hwt	-0.296398	5.3686	-4.0548	5.26522e-05	0.00427071	-4.04353
lncRNA:CR43974	0.410961	0.927613	4.04937	5.37383e-05	0.00432475	4.03874
CG9804	0.466412	-0.284371	4.04895	5.38361e-05	0.00432475	4.03832
CG6071	-0.542169	3.04082	-4.04309	5.49375e-05	0.00439211	-4.03356
CG14913	-0.396846	0.492144	-4.03818	5.61197e-05	0.00446525	-4.02856
TwdlN	0.876296	-0.790808	4.03608	5.6641e-05	0.00448184	4.02638
CG7294	0.478451	-0.786383	4.03587	5.68646e-05	0.00448184	4.02546
lncRNA:CR45942	-0.422152	-0.384046	-4.03013	5.80445e-05	0.00455336	-4.02062
lncRNA:CR43684	-0.672045	0.830368	-4.02611	5.89583e-05	0.00460343	-4.01694
CG42335	0.388677	2.0292	4.02558	5.9559e-05	0.00461096	4.01455
CG32199	-0.492565	2.22926	-4.02497	5.96066e-05	0.00461096	-4.01436
hpRNA:CR18854	-0.390156	7.26793	-4.02263	6.01262e-05	0.00462972	-4.01232
topi	-0.436302	1.97945	-4.01816	6.09605e-05	0.0046562	-4.00906
Lcp65Ag1	0.643679	-1.22837	4.01763	6.10274e-05	0.0046562	4.0088
CG14480	-0.288658	5.41636	-4.0166	6.17378e-05	0.00468898	-4.00607
Mlh1	0.371584	3.26583	4.01486	6.23101e-05	0.00471104	4.00389
CG31087	0.37012	2.31732	4.01292	6.28183e-05	0.00472807	4.00197
Ag5r2	0.440365	3.53925	4.01148	6.32006e-05	0.00473551	4.00053
Uro	0.574154	3.9524	4.00873	6.39325e-05	0.00476896	3.99781
CG11825	0.443774	2.19024	4.00467	6.49959e-05	0.00482674	3.9939
Sox100B	0.397735	0.45198	3.99539	6.71475e-05	0.00495384	3.98617
pgc	0.843029	2.46754	3.99646	6.73004e-05	0.00495384	3.98563
lncRNA:CR45984	-0.46764	-0.922202	-3.98862	6.92964e-05	0.00507839	-3.97869
CG9269	0.468452	-1.6013	3.98352	7.06383e-05	0.00515413	3.97413
clos	0.562183	5.01439	3.9757	7.33753e-05	0.00532651	3.96507
lncRNA:CR43837	0.510177	1.65267	3.97471	7.36385e-05	0.00532651	3.96421
CG17129	0.379693	3.74922	3.97148	7.46746e-05	0.0053686	3.96088
lncRNA:CR44582	0.435203	0.385303	3.96922	7.48628e-05	0.0053686	3.96028
Doc3	0.429678	0.126893	3.96705	7.55685e-05	0.00539604	3.95804
CycJ	0.487206	2.95192	3.96625	7.63196e-05	0.00541217	3.95567
CG34436	-0.564321	-1.0377	-3.96503	7.64422e-05	0.00541217	-3.95529
fs(1)M3	0.734887	3.98082	3.96191	7.77059e-05	0.00547843	3.95137
CG11241	-0.278809	4.39717	-3.94941	8.1667e-05	0.00570346	-3.93945
CG12780	0.380766	2.55097	3.94961	8.17703e-05	0.00570346	3.93915
CG5860	-0.491709	-0.362782	-3.94746	8.19667e-05	0.00570346	-3.93858
CG44476	0.597693	-0.279926	3.94798	8.2263e-05	0.00570346	3.93771
LysB	0.498898	3.31421	3.94709	8.26229e-05	0.00570473	3.93666
CG17292	-0.277306	5.84719	-3.9452	8.31095e-05	0.00571472	-3.93525
lncRNA:CR46110	-0.450613	0.0907333	-3.93752	8.54208e-05	0.00583541	-3.92866
CG5078	-0.403965	0.647451	-3.93719	8.55633e-05	0.00583541	-3.92826
CG14826	-0.53571	-0.624989	-3.93539	8.63391e-05	0.00584311	-3.92609
DptA	0.930313	3.06731	3.93551	8.63755e-05	0.00584311	3.92598
Femcoat	0.859642	1.46367	3.93281	8.76487e-05	0.00590533	3.92246
be	-0.223023	5.25539	-3.93077	8.83585e-05	0.00592925	-3.92052
CG5568	0.729047	1.96577	3.92969	8.87835e-05	0.00593394	3.91936
lncRNA:CR43849	-0.499518	-0.115728	-3.92555	8.9778e-05	0.00597649	-3.91668
Cpr31A	0.494888	-0.330306	3.91984	9.19591e-05	0.00607289	3.91088
subdued	-0.303455	5.89962	-3.92054	9.20754e-05	0.00607289	-3.91058
lncRNA:CR45726	-0.467253	-0.959277	-3.91936	9.23164e-05	0.00607289	-3.90995
CG17219	0.328666	1.88299	3.9179	9.31853e-05	0.00610601	3.90768
CG13679	0.561303	-0.0123485	3.91143	9.54089e-05	0.0062273	3.90198
Hsc70-2	-0.68384	4.13828	-3.90658	9.72619e-05	0.00630892	-3.89732
CG32237	0.483009	-1.55771	3.90565	9.74146e-05	0.00630892	3.89694
CG44335	-0.538063	-0.532575	-3.90411	9.82231e-05	0.00633672	-3.89494
CG13323	0.485178	4.68071	3.90309	9.90247e-05	0.00636386	3.89297
CG18530	-0.437279	-0.363105	-3.89941	9.99152e-05	0.00638816	-3.8908
CG11878	0.421019	4.3913	3.90028	0.000100167	0.00638816	3.89019
CG2772	0.417458	2.2819	3.89619	0.000101825	0.00644728	3.8862
lncRNA:CR44311	-0.505114	-0.185465	-3.89479	0.000101866	0.00644728	-3.8861
Rab9Fa	-0.451449	-1.1542	-3.89138	0.000103521	0.00651073	-3.88219
CG11854	-0.49956	0.409653	-3.89109	0.000103648	0.00651073	-3.88189
Rbp4	-0.478309	1.38815	-3.88919	0.000104044	0.00651115	-3.88096
lncRNA:CR43130	-0.456068	0.538111	-3.88396	0.000106542	0.00664257	-3.87519
lncRNA:CR43847	-0.492017	-0.551007	-3.87546	0.000110393	0.00683922	-3.86653
vas	0.585935	3.86189	3.87618	0.000110515	0.00683922	3.86627
Cp18	1.06447	3.36533	3.87439	0.000111309	0.00686296	3.86452
CG14545	0.699552	2.32038	3.87299	0.000111964	0.00687415	3.86309
Nox	0.412003	2.8335	3.87223	0.000112313	0.00687415	3.86232
lncRNA:CR43960	0.47876	-0.527869	3.86796	0.000113823	0.00694111	3.85906
armi	0.386051	5.47454	3.86546	0.000115427	0.00701332	3.85564
CG7997	-0.291936	5.59397	-3.86232	0.000116572	0.00705724	-3.85323
CG42728	0.448139	-1.05557	3.86013	0.000117584	0.00707364	3.85111
CG33259	-0.560444	-0.35917	-3.85944	0.000117691	0.00707364	-3.85089
CG12716	0.695277	0.817215	3.85925	0.000118113	0.00707364	3.85001
CG31872	-0.888662	4.02817	-3.85695	0.000118583	0.00707645	-3.84904
CG16723	0.443052	-0.0357317	3.85488	0.000120285	0.00715024	3.84555
Acp53C14a	-0.734753	3.50125	-3.85227	0.000121057	0.00715024	-3.84398
Dup99B	-0.834006	2.31604	-3.85177	0.000121103	0.00715024	-3.84388
Cpr	-0.411048	8.89581	-3.85008	0.000122537	0.0072094	-3.84099
ndl	0.600888	2.39517	3.84253	0.00012667	0.00742641	3.83284
lncRNA:CR43661	-0.434649	-0.343801	-3.83587	0.00012948	0.00756461	-3.82745
Ser6	0.349513	3.36226	3.83387	0.000131165	0.00759549	3.82426
Damm	0.375531	2.97142	3.83248	0.000131893	0.00759549	3.8229
Fatp3	-0.319545	5.42817	-3.83097	0.000132425	0.00759549	-3.8219
CG43074	0.755299	2.05064	3.8308	0.000132797	0.00759549	3.82121
Nazo	0.404227	1.87488	3.83043	0.000132955	0.00759549	3.82092
CG9825	0.621739	0.0215054	3.82986	0.000132991	0.00759549	3.82085
lncRNA:CR44278	0.461351	-1.05226	3.82927	0.00013319	0.00759549	3.82048
UGP	-0.32778	8.36047	-3.82677	0.000134603	0.00764992	-3.81788
CG6927	0.744495	2.92786	3.82461	0.000136144	0.00771126	3.81507
CG4734	0.389828	3.75252	3.82232	0.000137402	0.00773091	3.8128
CG31515	-0.533708	0.17611	-3.82063	0.000137416	0.00773091	-3.81277
lncRNA:CR44905	-0.449704	-1.08914	-3.81761	0.00013968	0.0078319	-3.80874
Pxt	0.877283	3.95542	3.81714	0.000140272	0.00783881	3.80769
Xrcc2	0.53289	0.325887	3.81337	0.000142412	0.00793187	3.80394
LysE	0.555092	2.91517	3.80742	0.000145822	0.00809481	3.79808
Six4	0.410384	2.04317	3.80524	0.000147141	0.00814096	3.79585
Spn28F	-0.806457	2.74655	-3.79255	0.000153664	0.00847382	-3.78507
lncRNA:CR45373	0.400583	-1.8412	3.79108	0.000155462	0.00854481	3.78218
Ziz	-0.262753	6.49911	-3.78979	0.000156416	0.00856905	-3.78065
yl	1.02182	5.45824	3.7874	0.00015797	0.00862589	3.77819
for	-0.391131	8.09665	-3.77937	0.000162791	0.00883931	-3.7707
CG43147	-0.862135	3.10104	-3.77784	0.000162937	0.00883931	-3.77048
CG13063	0.531757	-0.723483	3.77465	0.000165306	0.00893884	3.76687
CG32459	-0.633237	1.68507	-3.77241	0.00016653	0.00894117	-3.76503
CG9005	-0.346376	7.88179	-3.7731	0.00016678	0.00894117	-3.76465
CG11674	0.774174	2.40232	3.77357	0.000166955	0.00894117	3.76439
lncRNA:CR43882	-0.455026	-0.676611	-3.76974	0.000168939	0.00901696	-3.76144
del	0.414213	5.03349	3.76982	0.000169449	0.00901696	3.76068
SNCF	0.508608	-1.31288	3.76634	0.00017078	0.00905893	3.75873
lncRNA:CR45365	0.456261	-1.37704	3.76486	0.000172447	0.00909866	3.7563
lncRNA:CR43763	-0.442038	-0.463913	-3.76433	0.000172618	0.00909866	-3.75605
CG9286	0.279647	3.95949	3.75981	0.0001761	0.00925302	3.75104
DNApol-epsilon58	0.382925	2.7985	3.75907	0.000176843	0.00926293	3.74999
CG12480	0.476607	-1.49799	3.74964	0.000182477	0.00952817	3.74212
Lcp65Ag2	0.562799	0.0700882	3.74679	0.000184708	0.00961461	3.73906
CG14453	0.478826	-0.880133	3.73888	0.000190447	0.00982117	3.73136
Vkor	-0.449372	-0.925431	-3.73981	0.000190598	0.00982117	-3.73116
CG5377	-0.253522	3.7414	-3.73912	0.000190989	0.00982117	-3.73065
CG44158	-0.471822	0.318519	-3.7384	0.000191028	0.00982117	-3.7306
CG14565	0.520511	-1.12204	3.73535	0.000192901	0.00988707	3.72814
CG4815	-0.493007	-0.0545846	-3.73297	0.000195099	0.00994191	-3.72528
lncRNA:CR44578	-0.435674	-1.07658	-3.73339	0.000195161	0.00994191	-3.7252
CG10654	0.344034	3.17176	3.73255	0.000195826	0.00994548	3.72434
CG17097	-0.883134	4.31263	-3.72819	0.000198561	0.0100538	-3.72084
lncRNA:CR43840	0.458356	-1.24535	3.72814	0.000199429	0.0100673	3.71974
Cp38	0.988536	3.98618	3.72704	0.000200617	0.0100967	3.71824
CG18180	-0.49786	4.94219	-3.72554	0.000201852	0.0101284	-3.71669
Tengl2	-0.468454	0.0926137	-3.71931	0.000205653	0.0102882	-3.71197
DptB	0.816934	2.79548	3.71648	0.000208518	0.0104004	3.70847
Sfp33A2	-0.490104	0.0695	-3.71454	0.000209542	0.0104118	-3.70723
Cyp4e2	-0.27733	6.80027	-3.71488	0.000209993	0.0104118	-3.70668
CG13217	0.444519	-1.61652	3.71312	0.000210943	0.0104128	3.70554
CG34188	-0.443553	1.31937	-3.71248	0.000211261	0.0104128	-3.70516
CG10912	0.426932	4.70545	3.70947	0.000214994	0.0105657	3.70071
Mal-B2	-0.321906	6.78875	-3.70463	0.000218831	0.0107227	-3.69622
CG43055	0.435988	2.72075	3.70321	0.000220289	0.0107626	3.69454
lncRNA:CR45188	-0.480848	0.160413	-3.6982	0.000224027	0.0109133	-3.69026
CG10910	0.424422	4.09175	3.69395	0.000228423	0.0110922	3.68531
CG14933	-0.382737	0.502857	-3.69309	0.000229028	0.0110922	-3.68464
CG34176	0.337633	2.30656	3.69021	0.00023176	0.0111921	3.68162
lncRNA:CR43792	-0.453699	-0.454326	-3.68736	0.000233483	0.0111958	-3.67973
CG16775	0.414936	2.56712	3.68807	0.000233712	0.0111958	3.67948
CG3457	0.635213	1.38085	3.68793	0.000233846	0.0111958	3.67933
CG13742	0.394978	1.26018	3.68445	0.00023704	0.0113053	3.67587
Indy	-0.296387	7.38551	-3.68336	0.000237486	0.0113053	-3.67539
lncRNA:CR43409	-0.453397	-1.05728	-3.6815	0.00023919	0.0113535	-3.67356
ord	-0.482888	1.20772	-3.67901	0.0002409	0.0113535	-3.67175
Ugt302E1	0.372149	1.28977	3.68009	0.000240949	0.0113535	3.67169
CG13998	0.442467	-1.04137	3.67874	0.000241217	0.0113535	3.67141
dib	0.495919	-0.457259	3.67883	0.000241949	0.011356	3.67063
lncRNA:CR46212	-0.436688	-0.968387	-3.67419	0.000246073	0.0114984	-3.66631
CG13022	-0.45279	0.140644	-3.67435	0.000246361	0.0114984	-3.66601
Cp36	0.986406	3.8323	3.66532	0.000255284	0.0118817	3.6569
Gpdh3	-0.450884	6.04377	-3.65971	0.00025943	0.0120412	-3.65277
CG10877	-0.259561	3.16311	-3.65912	0.00026149	0.0121031	-3.65074
dhd	0.978227	5.90017	3.65807	0.000262502	0.0121164	3.64974
lncRNA:CR44597	0.49154	-0.845838	3.65656	0.000263628	0.012127	3.64864
Tre1	0.295262	4.08275	3.65522	0.000265477	0.012127	3.64685
CG34461	0.436881	-0.335746	3.65443	0.000265497	0.012127	3.64683
lncRNA:CR45245	-0.438214	-0.595117	-3.65425	0.000265635	0.012127	-3.6467
Fhos	-0.301916	7.88821	-3.65403	0.000266555	0.0121359	-3.64581
lncRNA:CR45351	-0.433361	-0.636528	-3.65182	0.000268281	0.0121813	-3.64415
Rpt6R	-0.529888	1.61692	-3.64928	0.000270025	0.0122272	-3.64248
mre11	-0.314163	4.31878	-3.64767	0.000272991	0.0123126	-3.63967
dyl	0.527267	-0.414803	3.6465	0.000273384	0.0123126	3.6393
CG4229	0.494215	-1.33701	3.64367	0.000275875	0.0123914	3.63696
Plp	-0.287804	7.69674	-3.64334	0.000277657	0.012438	-3.6353
CG11912	0.379595	2.47699	3.63661	0.000285222	0.0127427	3.62836
CG17036	-0.280928	2.82997	-3.62593	0.000297096	0.0132378	-3.61782
snoRNA:snR38:54Ec	0.401755	-1.44243	3.61926	0.000303216	0.01345	3.61254
png	0.512342	2.20251	3.62049	0.000303468	0.01345	3.61232
upd1	0.484853	0.704437	3.61646	0.000306868	0.0135647	3.60943
CG42825	0.387134	3.46923	3.6163	0.000308368	0.013595	3.60817
Drsl2	0.474981	-0.525497	3.61325	0.000311555	0.0136976	3.6055
Rsph1	-0.415689	0.353972	-3.61208	0.000312333	0.0136976	-3.60485
CG11902	-0.288436	4.95524	-3.61155	0.000313892	0.0137299	-3.60356
krimp	0.448873	3.85751	3.60973	0.000316219	0.0137956	3.60164
CG43658	-0.281959	6.82837	-3.60734	0.000318174	0.0138447	-3.60004
lncRNA:CR45449	0.512723	-1.32833	3.60189	0.000325133	0.0141108	3.59441
CG42788	-0.300245	6.74889	-3.5992	0.000329055	0.0141913	-3.59128
Jheh1	-0.274103	6.33826	-3.5983	0.00033002	0.0141913	-3.59052
CG14852	0.411949	-1.46959	3.59804	0.000330024	0.0141913	3.59052
Der-1	0.269933	5.76783	3.59718	0.000330385	0.0141913	3.59023
Cpr30B	0.404351	-1.2824	3.59611	0.000331831	0.0142008	3.58909
CG14317	0.588141	-1.03721	3.59536	0.000332306	0.0142008	3.58872
lncRNA:CR46111	0.413684	-0.33761	3.59211	0.00033683	0.0143574	3.58519
lncRNA:CR44418	-0.443852	-0.169174	-3.59123	0.000337987	0.0143701	-3.5843
snRNA:U5:14B	0.482859	-1.03858	3.59048	0.000338878	0.0143713	3.58361
CG1701	-0.545506	0.690567	-3.58803	0.000341688	0.0144538	-3.58145
gnu	0.746555	2.7557	3.57995	0.000354176	0.0149188	3.57207
CG6752	-0.369041	5.61233	-3.57905	0.000355327	0.0149188	-3.57122
lncRNA:CR43651	-0.289316	2.75886	-3.57907	0.000355358	0.0149188	-3.57119
Cp16	0.963822	2.47795	3.57568	0.000359975	0.0150447	3.56781
Ccp84Ag	0.451382	-0.713475	3.57526	0.000360246	0.0150447	3.56761
CG41284	0.41103	-1.11583	3.57414	0.000361058	0.0150447	3.56702
CG9265	-0.271737	5.29708	-3.57147	0.000365586	0.0151954	-3.56376
CG13445	-0.405424	-1.19945	-3.56989	0.000367078	0.0152196	-3.56269
lncRNA:CR44745	-0.418657	-0.793532	-3.56369	0.000375889	0.0155464	-3.55646
tll	0.443574	-1.40648	3.56231	0.000377504	0.0155746	3.55533
lncRNA:CR44750	-0.580386	-0.502925	-3.56105	0.000379383	0.0155968	-3.55403
CG42852	-0.77808	1.90723	-3.55987	0.000380069	0.0155968	-3.55355
lncRNA:CR32553	-0.399887	-0.119398	-3.56071	0.000380843	0.0155968	-3.55301
CG15642	-0.358554	0.699275	-3.55539	0.00038829	0.0158629	-3.54792
Cyp303a1	-0.323205	1.29051	-3.5524	0.000392455	0.015994	-3.54511
Cyp6d2	-0.327949	1.82347	-3.55114	0.000394588	0.0160418	-3.54368
snoRNA:Me28S-C3420a	0.389137	-1.19729	3.54765	0.000398211	0.0161358	3.54127
CG7201	0.495515	-0.513568	3.54813	0.000398832	0.0161358	3.54086
CG10960	-0.316069	7.87763	-3.54289	0.000406784	0.016391	-3.53564
CG3841	0.403383	2.75455	3.54309	0.000407103	0.016391	3.53544
Mur89F	0.522812	-0.0121451	3.53946	0.000411129	0.0164733	3.53283
lncRNA:CR44823	-0.423158	-1.43713	-3.5399	0.000411339	0.0164733	-3.5327
spg	-0.309939	6.21413	-3.53975	0.000412103	0.0164733	-3.53221
CG31689	-0.298113	7.15949	-3.53719	0.000415591	0.0165731	-3.52998
Acox57D-p	-0.260577	5.68189	-3.5351	0.00041902	0.01667	-3.52781
Ptth	-0.380903	0.648347	-3.53148	0.00042438	0.016827	-3.52444
Cpr11A	0.480646	-0.860036	3.52996	0.000425958	0.016827	3.52346
snoRNA:Me28S-A774a	0.388668	-1.25423	3.52949	0.000425988	0.016827	3.52344
PRL-1	-0.303567	4.16072	-3.52963	0.000428267	0.0168772	-3.52202
CG10953	0.493252	-1.26823	3.52384	0.000435638	0.0171273	3.5175
prd1	-0.259222	6.35017	-3.52358	0.000437751	0.0171699	-3.51621
CG42759	0.419069	-0.886362	3.52179	0.000439663	0.0172045	3.51505
CG13171	-0.425768	-0.655039	-3.52104	0.000440836	0.0172101	-3.51435
Cpr65Av	0.440156	-1.37824	3.51908	0.000443319	0.0172416	3.51286
nAChRalpha4	-0.281335	5.40759	-3.51991	0.000443707	0.0172416	-3.51262
PH4alphaPV	0.444809	1.26874	3.51811	0.000447128	0.0173343	3.51058
CG42481	-0.766665	2.41543	-3.51412	0.000451324	0.0174253	-3.5081
CG14205	0.452272	1.88009	3.51489	0.00045247	0.0174253	3.50742
Pvf2	-0.347983	1.52622	-3.51392	0.000452605	0.0174253	-3.50734
Fst	0.545431	3.02353	3.51178	0.000457758	0.0175832	3.50433
CG3708	-0.403483	1.39813	-3.50828	0.000461627	0.0176911	-3.50209
CG4733	-0.232972	4.78746	-3.50748	0.000464639	0.0177658	-3.50036
pdgy	-0.242296	6.83979	-3.50399	0.000470714	0.017957	-3.49689
CG10013	0.505349	1.37265	3.49674	0.000483675	0.0184094	3.48964
CG43935	-0.547893	1.00193	-3.49263	0.000489297	0.0185388	-3.48655
lncRNA:CR45234	-0.44558	-0.180484	-3.49291	0.000489439	0.0185388	-3.48647
Acp53C14b	-0.730704	3.2942	-3.49187	0.000490402	0.0185388	-3.48594
Tmhs	0.329381	2.63034	3.49075	0.000495114	0.0186746	3.48339
lncRNA:CR44942	0.447005	-1.42979	3.48584	0.000503342	0.0189422	3.47897
asRNA:CR45715	0.409023	-1.1875	3.48104	0.000511036	0.0191886	3.4749
CG4363	0.426283	4.62751	3.47789	0.000519279	0.0194544	3.47061
Ppr-Y	-0.453642	-0.490337	-3.47506	0.000522651	0.0195369	-3.46887
Acp36DE	-0.755532	4.79028	-3.47406	0.000524795	0.0195732	-3.46777
lncRNA:CR46148	0.388833	-1.04598	3.47296	0.000527618	0.0196347	3.46633
lncRNA:CR44369	-0.390935	-0.751062	-3.47103	0.000531725	0.0197436	-3.46424
CR43186	0.455069	-1.17066	3.46856	0.00053665	0.0198694	3.46176
His2B:CG33868	0.465549	1.26146	3.46852	0.000537493	0.0198694	3.46134
CG13704	0.287918	3.04393	3.46654	0.000541512	0.0199738	3.45933
GlyS	-0.321094	7.85692	-3.46486	0.000543854	0.0199936	-3.45817
Sfp84E	-0.453688	1.2309	-3.46342	0.000545028	0.0199936	-3.45759
betaNACtes3	-0.402312	-0.944898	-3.46404	0.000545639	0.0199936	-3.45729
CG13084	0.766618	2.05297	3.46207	0.000550534	0.0201288	3.45488
snRNA:U2:34ABa	0.477931	1.18904	3.45505	0.000564681	0.020601	3.44804
CG34051	-0.520551	2.51447	-3.45133	0.000569812	0.0207128	-3.44559
CAH2	0.25543	6.45631	3.45242	0.000570225	0.0207128	3.4454
cutlet	-0.420563	3.29351	-3.4479	0.000579954	0.0210205	-3.44082
CG33337	0.463793	0.652462	3.44281	0.00059061	0.0213302	3.43589
Ugt302C1	-0.243817	5.79481	-3.44225	0.00059105	0.0213302	-3.43569
CG4404	-0.265381	5.89241	-3.44117	0.000592914	0.0213513	-3.43484
lncRNA:CR43358	-0.594995	0.503092	-3.43971	0.000594991	0.0213612	-3.43389
gammaTub37C	0.606735	2.33643	3.44043	0.000596111	0.0213612	3.43338
CG43230	-0.382047	-0.737185	-3.43952	0.000597025	0.0213612	-3.43296
lncRNA:CR45103	-0.460457	-0.49304	-3.43513	0.000606415	0.0216192	-3.42873
stet	0.499675	3.38599	3.43557	0.000606823	0.0216192	3.42855
lncRNA:CR44665	-0.46027	-0.870095	-3.43409	0.000608768	0.0216424	-3.42768
NT1	0.455172	-0.692655	3.43085	0.000615777	0.021845	3.42457
CG30196	-0.328622	0.277068	-3.42909	0.000619527	0.0219251	-3.42292
TwdlL	0.577286	-0.530672	3.42857	0.000620658	0.0219251	3.42242
CG31909	-0.519401	0.994807	-3.42525	0.000627298	0.02208	-3.41953
Apoltp	-0.299803	8.27509	-3.42605	0.000627687	0.02208	-3.41936
CG42240	-0.312359	6.93011	-3.42366	0.000631783	0.0221774	-3.41759
TwdlM	0.701606	-0.666957	3.4218	0.000635538	0.0222625	3.41598
lncRNA:CR45675	-0.392781	-1.26999	-3.42041	0.00064037	0.0223848	-3.41391
Cp19	0.915855	3.16297	3.41789	0.000647286	0.0225683	3.41099
CG15570	0.777705	2.47056	3.41672	0.000650142	0.0225683	3.40978
CG42853	-0.586287	1.49113	-3.41527	0.00065053	0.0225683	-3.40962
CG4982	0.405214	-1.53981	3.41554	0.000651021	0.0225683	3.40942
lncRNA:CR44503	-0.408883	-1.00744	-3.41255	0.000658721	0.0227879	-3.40621
lncRNA:CR44777	0.448275	-0.479455	3.41098	0.000662076	0.0228567	3.40482
CG40813	-0.451909	-1.04988	-3.40818	0.000668306	0.0230107	-3.40226
CG17290	0.488996	-0.802947	3.40772	0.000669291	0.0230107	3.40186
lambdaTry	0.36173	3.66571	3.40744	0.000672454	0.0230719	3.40057
CG18600	0.274534	4.34296	3.3999	0.000691077	0.0236623	3.39309
CG14210	0.29091	3.11202	3.39841	0.000694894	0.0237443	3.39159
lncRNA:CR43475	-0.38708	0.220913	-3.39649	0.000696877	0.0237635	-3.3908
CheB93a	-0.455683	-0.531226	-3.3945	0.000702162	0.0238949	-3.38873
lncRNA:CR44711	-0.503942	-0.720403	-3.39263	0.000707592	0.0239602	-3.38662
lncRNA:CR43279	-0.582781	0.692706	-3.39229	0.000707594	0.0239602	-3.38662
CG43054	-0.417539	-0.309816	-3.39225	0.000708382	0.0239602	-3.38631
Cf2	-0.305388	6.37148	-3.38688	0.000723319	0.0243952	-3.38058
Tnks	-0.248892	5.95071	-3.38679	0.000724161	0.0243952	-3.38026
lncRNA:CR43718	0.399591	-0.895052	3.38489	0.000728299	0.0244852	3.3787
CG4998	0.425615	-0.394712	3.38168	0.000736934	0.0247258	3.37546
solo	0.373983	0.73661	3.37626	0.000752827	0.0251634	3.36958
LManV	0.614223	4.10984	3.37598	0.000753553	0.0251634	3.36931
PAPLA1	-0.298364	7.38215	-3.37497	0.000754495	0.0251634	-3.36897
Sfp79B	-0.678018	0.103535	-3.37045	0.00076573	0.0254872	-3.36489
CG6106	-0.432213	1.65242	-3.36936	0.000769406	0.0255587	-3.36357
lncRNA:CR46009	-0.375523	-0.496833	-3.36894	0.000772348	0.0256055	-3.36252
CG32107	0.320555	1.30454	3.36694	0.000778493	0.0257581	3.36033
Cpr67Fa1	0.421793	-1.42794	3.36449	0.000782994	0.025823	3.35874
Pde9	-0.222278	5.83328	-3.36517	0.000783545	0.025823	-3.35854
Vajk2	0.424647	2.68638	3.36448	0.000785104	0.0258234	3.35799
lncRNA:CR45866	-0.389547	-0.650464	-3.36302	0.000787698	0.0258506	-3.35708
Rubicon	-0.252992	4.6825	-3.36258	0.000789023	0.0258506	-3.35662
CG43391	0.43412	-1.58091	3.36144	0.00079116	0.0258699	3.35587
Brd	0.424688	-1.52252	3.36031	0.000794402	0.0259251	3.35474
CG5107	0.416179	5.11686	3.35653	0.000808253	0.0263257	3.34995
lncRNA:CR44305	-0.408542	-0.376573	-3.35429	0.000812548	0.0264141	-3.34848
CG5521	-0.297153	6.53923	-3.35384	0.000816001	0.0264749	-3.34731
Or56a	-0.375187	-0.978873	-3.35141	0.000821705	0.0266083	-3.34538
CG17134	0.40693	-0.844917	3.34777	0.000831396	0.0268672	3.34212
B4	-0.278129	7.30531	-3.3479	0.000832917	0.0268672	-3.34162
bves	-0.251541	5.8274	-3.34382	0.000844748	0.0271963	-3.3377
lncRNA:CR44397	-0.396305	-0.881832	-3.33979	0.00085651	0.027522	-3.33386
nom	-0.269558	3.1102	-3.33948	0.000859025	0.0275498	-3.33304
lncRNA:CR46260	0.39575	-0.666282	3.33647	0.00086574	0.0276807	3.33087
CG7006	0.291117	3.38997	3.33713	0.000866419	0.0276807	3.33066
Gem4c	-0.388451	0.457984	-3.33136	0.000881639	0.0280308	-3.3258
Sfp96F	-0.694443	1.22665	-3.33097	0.000882066	0.0280308	-3.32567
Naprt	-0.200717	6.29761	-3.33173	0.000882583	0.0280308	-3.32551
CG7631	0.334676	0.835376	3.33109	0.000885148	0.0280308	3.3247
lncRNA:CR45593	0.377692	-1.20798	3.33048	0.000885848	0.0280308	3.32448
CG15721	0.535915	1.23827	3.33041	0.000887442	0.0280308	3.32397
lncRNA:CR45598	-0.473366	-0.991942	-3.32466	0.000904267	0.0285083	-3.31873
CR30409	0.371696	0.324161	3.32119	0.000915991	0.0288235	3.31513
CG14931	0.33133	3.76508	3.32021	0.000920319	0.0289053	3.31382
CG9485	-0.29382	7.21278	-3.31616	0.000933371	0.0291744	-3.30988
Lrrk	-0.244867	5.72747	-3.31589	0.000933911	0.0291744	-3.30971
Fit1	-0.242999	6.80033	-3.31537	0.000935506	0.0291744	-3.30924
Muc68E	0.301808	3.27334	3.31549	0.000935872	0.0291744	3.30913
Rbcn-3A	-0.306119	7.97266	-3.31334	0.000941553	0.0292968	-3.30743
EcR	-0.286836	6.23128	-3.3121	0.000945897	0.0293471	-3.30614
CG32453	0.364033	-1.71009	3.31165	0.000946682	0.0293471	3.30591
CG7408	-0.243484	3.99928	-3.31057	0.000951228	0.0294075	-3.30457
CG34256	-0.356636	1.28591	-3.30902	0.000954664	0.0294075	-3.30356
lncRNA:CR44950	-0.397511	-0.288889	-3.30902	0.000955209	0.0294075	-3.3034
lncRNA:CR44284	-0.301702	0.279089	-3.30892	0.000955667	0.0294075	-3.30326
Odc2	-0.348853	1.00364	-3.30876	0.00095821	0.0294315	-3.30252
CG43390	0.375961	-1.70959	3.30748	0.000960485	0.0294472	3.30185
spen	-0.378784	9.16775	-3.306	0.000964824	0.0295261	-3.30059
lncRNA:CR44519	-0.437538	-0.717422	-3.30479	0.000969797	0.029624	-3.29915
Cyp4e1	-0.2896	3.28799	-3.3044	0.000972152	0.0296418	-3.29846
lncRNA:CR43848	-0.390241	-0.890351	-3.30237	0.000978802	0.0297902	-3.29655
CR43975	-0.422359	0.924442	-3.30088	0.000981619	0.0298216	-3.29574
CG4009	0.737399	1.85073	3.30038	0.000987397	0.0299427	3.29409
lncRNA:CR44016	0.4211	-1.08702	3.2955	0.00100315	0.0303347	3.28964
asRNA:CR45264	0.343005	-1.12226	3.29457	0.00100396	0.0303347	3.28942
Nek2	0.419888	2.84801	3.29422	0.0010091	0.0304352	3.28798
CG7542	0.452934	3.88893	3.29341	0.00101196	0.0304664	3.28718
c11.1	-0.291071	6.46372	-3.29143	0.00101853	0.030583	-3.28536
lncRNA:roX2	-0.508669	2.02261	-3.29086	0.0010195	0.030583	-3.28509
Cpr78Cb	0.414987	-1.05249	3.28893	0.0010239	0.03066	3.28388
snoRNA:Me28S-A982a	0.362881	-1.46614	3.2884	0.00102631	0.0306773	3.28321
CG3709	0.263324	3.27655	3.28794	0.00103171	0.0307314	3.28173
PCNA	0.472037	4.29953	3.28788	0.0010318	0.0307314	3.28171
CG8475	-0.22864	7.08842	-3.28308	0.00104755	0.0310829	-3.27743
lncRNA:CR44398	-0.395039	-0.312207	-3.28256	0.00104909	0.0310829	-3.27702
CG4483	-0.416323	-0.131283	-3.28218	0.00104918	0.0310829	-3.277
CG15422	0.265266	2.6039	3.28183	0.00105421	0.0311767	3.27564
Mst57Db	-0.784548	3.83585	-3.27963	0.00105786	0.0312261	-3.27467
pinta	0.240789	4.27488	3.28025	0.00105962	0.0312261	3.2742
CG31928	0.614986	1.17689	3.27937	0.00106336	0.0312811	3.2732
CG13321	0.343705	4.40868	3.27759	0.00107005	0.031376	3.27143
lncRNA:CR43963	-0.299718	0.37599	-3.27688	0.00107034	0.031376	-3.27135
Coq8	-0.209422	5.26419	-3.27571	0.00107585	0.0314822	-3.2699
Npc2a	0.243862	6.2524	3.27375	0.00108406	0.0316659	3.26775
CG3294	0.249324	2.55117	3.27296	0.00108627	0.0316659	3.26717
CG31021	-0.477787	1.08099	-3.27181	0.00108781	0.0316659	-3.26677
spz	-0.347293	5.33791	-3.26983	0.00109556	0.031836	-3.26476
CG14572	0.409316	-1.1265	3.26892	0.00109865	0.031855	3.26396
asRNA:CR44035	0.415568	-0.17892	3.26952	0.00110003	0.031855	3.26361
yellow-c	-0.308005	2.02129	-3.26881	0.0011031	0.0318888	-3.26282
CG1542	0.272444	4.92902	3.2666	0.00111201	0.0320909	3.26054
CG31680	-0.517524	0.969584	-3.2625	0.00112376	0.032374	-3.25756
CG42450	-0.248826	6.16105	-3.26291	0.00112662	0.0324005	-3.25683
CG11828	-0.489269	1.28041	-3.25919	0.00113711	0.0326459	-3.2542
CG10651	-0.403329	0.520397	-3.25601	0.00114975	0.0329523	-3.25106
CG32201	-0.363758	1.66497	-3.25541	0.00115564	0.0330524	-3.24961
lectin-29Ca	-0.572018	1.62019	-3.25405	0.0011572	0.0330524	-3.24922
Ebp	-0.835946	4.63587	-3.25076	0.00117126	0.0333776	-3.24579
Sp7	0.244117	4.49453	3.25136	0.00117258	0.0333776	3.24547
RabX5	-0.357308	0.0486974	-3.25019	0.00117766	0.0334651	-3.24424
LManIII	0.520762	2.47313	3.24659	0.00119252	0.0338299	3.24066
CG33272	0.429166	-1.26316	3.24446	0.00119788	0.0339243	3.23938
CG42692	-0.490737	0.517788	-3.24378	0.00120008	0.0339291	-3.23886
Tom	0.621527	-0.730826	3.24305	0.00120387	0.0339788	3.23796
CG4038	0.279242	4.22799	3.24262	0.00120718	0.0340147	3.23718
mey	0.443064	-0.535244	3.2415	0.00121074	0.0340576	3.23634
lncRNA:CR45236	-0.402557	-1.29865	-3.2406	0.0012161	0.034146	-3.23508
Sfp24C1	-0.503684	0.5542	-3.23939	0.00121851	0.034146	-3.23451
Nadsyn	-0.279502	6.01844	-3.23963	0.00122134	0.034146	-3.23385
Lime	0.533641	3.31489	3.23953	0.00122205	0.034146	3.23368
Or43b	-0.250295	2.11381	-3.23887	0.00122456	0.0341489	-3.2331
ImpE2	0.543521	-0.8454	3.23781	0.00122625	0.0341489	3.2327
CG6996	0.372437	-1.05886	3.23727	0.00122989	0.0341935	3.23186
CG9300	0.245436	4.70941	3.23651	0.00123537	0.0342887	3.23059
lncRNA:CR43862	0.372356	-1.51671	3.23561	0.00123769	0.0342897	3.23005
lncRNA:CR44136	-0.390214	-0.741979	-3.23495	0.00123951	0.0342897	-3.22963
snk	0.361421	1.0315	3.23183	0.00125573	0.0346809	3.22591
CG10793	-0.360408	1.38621	-3.22973	0.00126068	0.0347601	-3.22478
CG7194	0.275409	2.46716	3.2298	0.00126442	0.0348059	3.22394
qkr54B	-0.260703	5.66884	-3.22887	0.0012685	0.0348301	-3.22301
plx	-0.226547	6.9975	-3.22849	0.00126947	0.0348301	-3.22279
snoRNA:Me18S-A1061	0.371841	-1.33802	3.22562	0.0012782	0.0350121	3.22083
dpn	0.35867	-1.27637	3.21726	0.00131662	0.0359676	3.21233
lncRNA:CR45252	-0.36668	-0.397155	-3.21778	0.00131738	0.0359676	-3.21217
lncRNA:CR43242	0.245103	2.39655	3.21699	0.00132101	0.036001	3.21138
CG32813	-0.219122	4.96568	-3.21665	0.00132292	0.036001	-3.21096
Acp53Ea	-0.677533	2.78029	-3.21389	0.00133089	0.0360822	-3.20923
Jarid2	-0.360245	7.06245	-3.21407	0.00133226	0.0360822	-3.20894
magu	-0.281603	5.74669	-3.21444	0.00133238	0.0360822	-3.20891
Cp7Fa	0.684398	2.64448	3.21373	0.00133695	0.0361474	3.20793
egl	-0.272665	6.83792	-3.21255	0.00134129	0.03615	-3.20699
CG44088	-0.46369	0.898293	-3.21194	0.00134137	0.03615	-3.20698
spri	-0.286226	6.5407	-3.2118	0.00134355	0.0361504	-3.20651
CG13043	0.441818	-0.985682	3.21025	0.00134923	0.0362448	3.2053
CG9886	-0.214155	4.45434	-3.21028	0.00135237	0.0362467	-3.20463
RpS5b	0.551241	5.56181	3.21015	0.00135364	0.0362467	3.20436
CG10237	-0.28517	7.04981	-3.20751	0.00136146	0.0363837	-3.2027
ATPCL	-0.311677	8.85055	-3.20745	0.0013634	0.0363837	-3.20229
CG18284	-0.662412	2.70714	-3.20621	0.00136675	0.0363837	-3.20158
yellow-e3	0.390814	-1.26374	3.20653	0.00136747	0.0363837	3.20143
lncRNA:CR45977	-0.350742	-0.520418	-3.20546	0.00137199	0.0364462	-3.20048
CG31262	0.557321	1.43917	3.2054	0.00137613	0.036498	3.19961
CG5727	0.239387	3.37806	3.20482	0.00137848	0.0365024	3.19912
CG15071	-0.317832	0.118549	-3.20299	0.00138349	0.0365727	-3.19807
dgt6	0.324018	3.56866	3.20342	0.00138551	0.0365727	3.19765
fit	0.521459	4.19546	3.20159	0.00139375	0.0366792	3.19594
toc	-0.32496	8.00788	-3.20087	0.00139472	0.0366792	-3.19574
Nrx-IV	-0.220959	6.30736	-3.20094	0.0013966	0.0366792	-3.19535
Wwox	-0.200972	3.84215	-3.20027	0.00139833	0.0366792	-3.195
Ccp84Af	0.373002	-1.58724	3.19854	0.00140719	0.0368539	3.19317
CG10063	-0.406223	1.83847	-3.19639	0.00141507	0.0370022	-3.19156
CG14569	0.452268	-1.17957	3.19405	0.00142548	0.0372161	3.18944
tRNA:Ser-AGA-2-1	0.367302	-1.33114	3.19121	0.0014396	0.0375263	3.18659
Or22b	0.357168	-0.502157	3.19123	0.00144276	0.03755	3.18596
CG18480	0.251126	2.72257	3.19062	0.00144803	0.0375861	3.1849
CG33270	0.425521	-1.24699	3.18963	0.00144865	0.0375861	3.18478
CG44005	0.551726	1.66293	3.18911	0.00145556	0.0376896	3.1834
lncRNA:CR45429	-0.356709	-0.274622	-3.18814	0.00145715	0.0376896	-3.18308
CG11873	-0.332288	7.03392	-3.18419	0.00147831	0.0381596	-3.17891
Atg2	-0.237756	6.97045	-3.18353	0.00148179	0.0381596	-3.17823
lncRNA:CR41443	-0.413165	0.260829	-3.1829	0.00148217	0.0381596	-3.17815
lncRNA:CR43453	0.470599	-1.50792	3.18228	0.00148775	0.0382433	3.17706
lncRNA:CR44288	0.458206	-0.875163	3.18164	0.00149	0.0382433	3.17662
wuc	-0.402327	0.0311603	-3.17951	0.00150083	0.0384623	-3.17452
out	0.222962	5.74455	3.17729	0.00151562	0.0387818	3.17168
CG43703	-0.368517	-0.930403	-3.17548	0.00152248	0.0388978	-3.17036
asRNA:CR44599	0.347088	-0.55359	3.17434	0.00152759	0.0389174	3.16939
lncRNA:CR45560	0.453282	-0.443076	3.1744	0.00152791	0.0389174	3.16933
Cpr47Eg	0.528473	-0.862558	3.17303	0.00153233	0.0389706	3.16849
lncRNA:CR45599	-0.338524	-0.882945	-3.17307	0.00153606	0.0390062	-3.16778
Oseg5	-0.288506	1.09092	-3.17093	0.00154638	0.0392085	-3.16584
lncRNA:CR44545	0.39214	-1.33083	3.17057	0.00154901	0.0392157	3.16534
CG43056	-0.384454	0.181552	-3.16943	0.00155265	0.0392485	-3.16466
5PtaseI	-0.227607	5.0134	-3.16697	0.00156659	0.0395411	-3.16206
lncRNA:CR43408	-0.347969	-0.638135	-3.16634	0.00157031	0.0395463	-3.16137
CG15629	-0.251677	2.26253	-3.16657	0.00157153	0.0395463	-3.16114
snoRNA:Me28S-G3081a	0.37366	-1.24512	3.16363	0.00158372	0.039793	3.15889
RpII18	0.221588	4.98749	3.16196	0.00159571	0.040034	3.15669
Sc2	-0.248561	6.83972	-3.16121	0.00159873	0.0400497	-3.15614
lncRNA:CR44794	0.395112	-1.08105	3.16078	0.00160175	0.0400653	3.15559
CG45307	0.348354	-1.48386	3.15594	0.00162862	0.0406168	3.15073
CG43254	-0.5184	1.0916	-3.15518	0.00162866	0.0406168	-3.15073
mino	-0.241524	7.63249	-3.15471	0.00163504	0.0407152	-3.14958
LpR2	-0.32627	7.57621	-3.1496	0.00166452	0.0413876	-3.14436
lncRNA:TS14	-0.355297	-0.69615	-3.1475	0.00167592	0.0415436	-3.14236
InR	-0.24762	6.63298	-3.14747	0.00167697	0.0415436	-3.14218
Pde11	-0.260825	7.14148	-3.14686	0.00167911	0.0415436	-3.1418
l(1)sc	0.410746	-1.1385	3.14595	0.00168074	0.0415436	3.14152
puf	-0.310515	7.09672	-3.14596	0.00168391	0.0415604	-3.14097
Lcp65Ag3	0.550991	-0.696993	3.14318	0.00169848	0.0418582	3.13844
CG34041	-0.487596	0.940387	-3.14027	0.00171391	0.0421764	-3.13579
AGO3	0.369357	4.16858	3.14021	0.00172	0.0422639	3.13475
otu	0.61888	4.12835	3.13937	0.0017248	0.0423196	3.13393
Alp2	0.381554	4.17851	3.13611	0.00174407	0.0426822	3.13067
CG7632	-0.237099	4.08948	-3.13553	0.00174468	0.0426822	-3.13057
Ugt35D1	0.402794	-1.09157	3.13357	0.00175549	0.0428837	3.12875
CG11350	0.377335	-1.55356	3.13314	0.00175954	0.04292	3.12808
Hers	-0.258314	6.67267	-3.13259	0.00176452	0.0429355	-3.12725
lncRNA:CR43822	0.378039	-1.43704	3.13222	0.00176532	0.0429355	3.12711
Hs6st	-0.24962	4.90829	-3.13167	0.00176974	0.0429806	-3.12638
lncRNA:CR45823	0.385066	0.218636	3.13011	0.00177486	0.0430423	3.12553
PGAP5	-0.207345	4.08625	-3.1303	0.00177862	0.0430709	-3.12491
PH4alphaNE1	-0.355236	-0.485194	-3.12968	0.00178142	0.0430763	-3.12444
Smyd5	0.236496	3.94852	3.12755	0.00179529	0.0433491	3.12216
CG8079	-0.214344	4.73116	-3.12629	0.00180139	0.0433872	-3.12116
Plzf	-0.2144	2.66953	-3.12637	0.00180207	0.0433872	-3.12105
kappaTry	0.298248	3.42119	3.12441	0.00181451	0.0436239	3.11902
Vps52	-0.21648	4.8981	-3.12305	0.00182207	0.0437427	-3.1178
crb	-0.264308	7.08599	-3.1221	0.00182642	0.0437842	-3.1171
lncRNA:CR45289	-0.331129	-1.5658	-3.11834	0.00185028	0.044265	-3.11327
CG42397	0.318875	4.05198	3.11838	0.00185177	0.044265	3.11303
CG14854	-0.319581	0.638698	-3.116	0.00186456	0.044444	-3.111
CG15255	0.294836	4.08731	3.11634	0.00186458	0.044444	3.111
CG12998	0.551354	0.0750986	3.11546	0.0018685	0.044474	3.11038
CG10252	-0.645521	3.32696	-3.1119	0.00188586	0.0448234	-3.10764
lncRNA:CR42844	0.454336	-0.406871	3.11047	0.00189806	0.0450478	3.10574
Cpr56F	0.425775	0.871099	3.10962	0.0019007	0.0450478	3.10533
CG42579	-0.378313	-1.36152	-3.10831	0.00191289	0.0452727	-3.10343
CG11409	-0.264326	2.19117	-3.10634	0.0019266	0.045483	-3.10132
Spn38F	-0.631144	2.88006	-3.10546	0.00192722	0.045483	-3.10122
Burs	0.324149	-0.38479	3.10523	0.00193323	0.0455604	3.1003
CG10147	-0.233732	3.4656	-3.10459	0.00193963	0.0455834	-3.09932
snoRNA:Me28S-U1848	0.344475	-1.49359	3.10378	0.00193998	0.0455834	3.09927
CG10943	0.289756	2.23391	3.10418	0.00194239	0.0455834	3.0989
s-cup	-0.272213	2.24481	-3.10303	0.00194871	0.0456675	-3.09794
RpI12	0.274752	2.37007	3.10255	0.00195293	0.0457025	3.0973
CG3655	-0.247023	6.0078	-3.10108	0.00196112	0.0458298	-3.09606
lncRNA:CR45157	0.349396	-1.1826	3.09936	0.001969	0.0459498	3.09487
hoe1	-0.234157	7.2581	-3.09878	0.0019748	0.0460073	-3.094
AANATL3	0.303662	2.26627	3.09891	0.00197697	0.0460073	3.09367
lncRNA:CR46156	-0.336825	-1.24227	-3.09719	0.00198684	0.0461727	-3.09219
alpha-Man-IIb	-0.26416	6.3509	-3.09641	0.00199374	0.0462124	-3.09116
CG33234	-0.439175	1.9686	-3.09566	0.00199777	0.0462124	-3.09056
l(2)k05911	0.328819	0.703149	3.09547	0.00199812	0.0462124	3.09051
lncRNA:CR44302	-0.383836	0.179805	-3.0945	0.00200105	0.0462124	-3.09008
kibra	-0.26406	5.46038	-3.0946	0.00200434	0.0462124	-3.08959
nos	0.618785	3.93339	3.0947	0.00200515	0.0462124	3.08947
CG34292	-0.450602	0.945678	-3.09239	0.00201387	0.0463495	-3.08818
CG42807	0.428622	5.39256	3.09117	0.0020278	0.046584	3.08613
lncRNA:CR45173	-0.332181	-0.853892	-3.09083	0.00202963	0.046584	-3.08586
CG33784	-0.383926	-0.822156	-3.08878	0.00204353	0.0468385	-3.08383
RhoGEF2	-0.298537	7.45591	-3.08794	0.00204867	0.0468921	-3.08308
CG13068	0.355473	-1.34829	3.0864	0.00205877	0.0470587	3.08162
CG6300	-0.31382	0.382224	-3.08462	0.00207255	0.0472616	-3.07963
CG4615	-0.228711	5.16458	-3.08422	0.0020733	0.0472616	-3.07953
CG42878	-0.326096	-0.039912	-3.08297	0.0020802	0.0472978	-3.07854
lncRNA:CR44963	-0.357225	-0.872995	-3.08315	0.00208055	0.0472978	-3.07849
faf	-0.316569	8.37043	-3.08227	0.00208809	0.0474046	-3.07741
Mal-A7	0.452541	4.89864	3.08138	0.00209651	0.0475314	3.07621
CG33233	-0.485475	2.50718	-3.08003	0.00210467	0.0476517	-3.07505
snoRNA:Me28S-C3351	0.328	-1.38721	3.07895	0.00210781	0.0476581	3.07461
Sr-CIV	0.298653	0.66872	3.07918	0.00211114	0.0476689	3.07414
CG43063	-0.423903	0.140937	-3.07704	0.00212104	0.0478278	-3.07274
CG42869	-0.409697	0.0267421	-3.07606	0.00212778	0.0478751	-3.07179
Mcm10	0.38644	3.7621	3.07649	0.00213097	0.0478751	3.07134
asRNA:CR45171	-0.315838	-0.387175	-3.07577	0.00213295	0.0478751	-3.07107
S-Lap2	-0.62533	3.50975	-3.07497	0.00213459	0.0478751	-3.07084
CG32834	0.613294	1.28615	3.07492	0.00214218	0.0479226	3.06978
CG14756	0.476792	-0.72599	3.07419	0.00214245	0.0479226	3.06974
krz	-0.235047	6.38787	-3.07353	0.00215172	0.0480657	-3.06845
lncRNA:CR44171	0.320415	-0.39853	3.07206	0.00215763	0.0481333	3.06763
CG6178	-0.235725	6.26126	-3.07198	0.00216199	0.0481663	-3.06703
CG2990	0.417201	2.65961	3.06965	0.00218017	0.0485065	3.06452
zpg	0.545028	3.25346	3.06828	0.00219006	0.0486451	3.06317
CG4440	0.508018	-0.625382	3.06693	0.00219222	0.0486451	3.06288
snoRNA:Me28S-C3227b	0.346557	-1.42937	3.06595	0.00220113	0.0487782	3.06166
2001-12-01	0.667296	4.09187	3.06486	0.00221507	0.0490027	3.05977
CG13722	0.416614	0.31764	3.06437	0.00221713	0.0490027	3.05949
CG15044	0.326214	1.09796	3.06307	0.00222812	0.0491806	3.05801
lncRNA:CR45568	0.412378	-0.887022	3.0599	0.00224858	0.0495667	3.05527
Muc18B	0.396076	-0.882549	3.0586	0.00225766	0.0497012	3.05406
lncRNA:CR44473	-0.326833	-0.409843	-3.05579	0.00227713	0.050064	-3.05148
CG7432	0.369027	-1.13813	3.05527	0.00228072	0.050077	3.05101
lncRNA:CR44277	-0.335838	-0.898835	-3.05481	0.00228673	0.0501431	-3.05022
CG9380	0.251298	5.41107	3.05291	0.0023047	0.0504707	3.04787
snoRNA:gcl-a	0.366184	-0.558301	3.05192	0.0023091	0.0504897	3.0473
shu	0.395983	2.55223	3.05201	0.00231161	0.0504897	3.04697
lncRNA:CR45406	-0.327885	-1.02559	-3.0506	0.00232013	0.0506097	-3.04586
plu	0.415378	1.67049	3.04864	0.0023376	0.0509244	3.04361
CG15040	0.588206	1.07033	3.04647	0.0023494	0.0511147	3.04209
fray	-0.251823	6.86787	-3.04514	0.00236142	0.0513094	-3.04056
CR14033	0.336158	3.08344	3.04454	0.0023694	0.0514159	3.03954
CG4627	0.221686	3.16545	3.04188	0.00239012	0.0517983	3.03692
CG31371	-0.358789	-0.18846	-3.04079	0.00239686	0.0518772	-3.03607
CG34198	0.281898	1.92646	3.04059	0.00240043	0.0518872	3.03562
AttB	0.538577	2.82764	3.03971	0.00240425	0.0519026	3.03514
CG32301	-0.385062	0.850999	-3.03858	0.00240907	0.0519395	-3.03454
lncRNA:CR45422	-0.32388	-1.01854	-3.03797	0.00241732	0.0520233	-3.0335
lncRNA:CR44738	-0.374538	-1.41345	-3.03767	0.00242168	0.0520233	-3.03296
edin	0.520372	0.114996	3.03738	0.00242229	0.0520233	3.03288
Oaz	-0.332526	0.42532	-3.03711	0.00242664	0.0520497	-3.03234
APC7	0.472203	3.45913	3.03654	0.00243282	0.0521153	3.03157
Fbl6	-0.226577	5.51552	-3.03572	0.00243844	0.0521689	-3.03088
CG6508	0.574745	0.497956	3.03524	0.00244297	0.052199	3.03032
snoRNA:Or-CD4	0.340291	-1.2123	3.03248	0.00245836	0.0524539	3.02842
lncRNA:CR44557	-0.440972	-0.421882	-3.03226	0.00246118	0.0524539	-3.02807
lncRNA:CR43890	0.332001	-1.30619	3.02906	0.00249061	0.0529907	3.02448
Usp15-31	-0.230329	6.40978	-3.02908	0.00249271	0.0529907	-3.02422
osp	-0.229139	6.59821	-3.0276	0.00250242	0.0530672	-3.02305
CG42470	-0.390691	-0.352345	-3.02718	0.00250266	0.0530672	-3.02302
CG3638	-0.275982	7.31639	-3.02649	0.00251253	0.053209	-3.02183
Sfp70A4	-0.531392	1.03986	-3.02356	0.00253122	0.0535	-3.01958
nuf	-0.237475	7.32594	-3.02392	0.00253268	0.0535	-3.01941
arr	-0.193669	5.79091	-3.02256	0.00254754	0.053746	-3.01764
Sfp93F	-0.532947	0.743264	-3.02072	0.00255566	0.0538057	-3.01667
ac	0.367812	-1.3456	3.02048	0.00255681	0.0538057	3.01654
CG5466	-0.226445	4.48499	-3.02035	0.00256446	0.0538987	-3.01563
fs(1)Ya	0.579161	3.55315	3.01939	0.00257395	0.0540304	3.01451
CG12517	0.426458	-0.171481	3.01812	0.00258381	0.0540954	3.01335
Thd1	-0.253108	7.32564	-3.01768	0.00258667	0.0540954	-3.01301
lncRNA:CR44036	-0.330347	-0.617669	-3.01755	0.00258676	0.0540954	-3.013
CG2747	-0.247581	7.22152	-3.01629	0.00259841	0.0542711	-3.01164
CG4408	-0.344996	4.56841	-3.01379	0.00261805	0.0546129	-3.00935
Gart	-0.245594	7.23017	-3.01293	0.00262638	0.05467	-3.00839
EDTP	-0.263857	6.56605	-3.01248	0.00262818	0.05467	-3.00818
hpRNA:CR32207	0.259374	3.42657	3.01276	0.0026306	0.05467	3.0079
Cp7Fb	0.634009	2.80095	3.01181	0.00263876	0.0547714	3.00696
Mal-A8	0.370997	4.47843	3.0107	0.00264837	0.0548977	3.00585
CG3609	-0.257833	6.34751	-3.0102	0.00265141	0.0548977	-3.0055
vanin-like	0.298401	2.67748	3.00938	0.00265987	0.0549564	3.00454
lncRNA:CR41352	-0.33692	-0.778739	-3.00882	0.00266082	0.0549564	-3.00443
Vajk4	0.322058	1.44277	3.00696	0.00267663	0.0551514	3.00262
Cpr65Ea	0.47748	-1.21259	3.00662	0.00267687	0.0551514	3.0026
lid	-0.307299	7.50252	-3.00618	0.00268406	0.0552314	-3.00178
mib1	-0.209962	6.06594	-3.00398	0.00270445	0.0555827	-2.99948
His-Psi:CR33805	0.416064	-1.01807	3.00278	0.00271176	0.0556644	2.99865
lncRNA:CR44233	-0.326069	-1.18283	-3.00131	0.0027284	0.0559373	-2.99679
GlyP	-0.32646	9.42733	-2.99877	0.00274731	0.0561083	-2.99468
lncRNA:TS27	-0.328402	-1.16498	-2.99912	0.00274781	0.0561083	-2.99463
Cpr76Bc	-0.331574	0.626227	-2.99912	0.00274993	0.0561083	-2.99439
CG33298	-0.253774	6.60262	-2.99913	0.00275018	0.0561083	-2.99436
Sema5c	0.190904	5.22848	2.99642	0.00277389	0.0565231	2.99174
Desat2	0.41766	0.176716	2.99499	0.00278434	0.056667	2.9906
CG13678	0.355505	-1.22391	2.99098	0.00282144	0.0573521	2.98655
CG5961	-0.204539	4.35001	-2.98895	0.00284073	0.0576396	-2.98447
CG42704	0.643977	2.17912	2.98879	0.0028447	0.0576396	2.98404
TwdlP	-0.428298	-0.559982	-2.98769	0.00284921	0.0576396	-2.98355
Oseg2	0.280182	1.7414	2.98792	0.00284938	0.0576396	2.98354
CG8097	0.250596	4.29807	2.9874	0.00285755	0.0577263	2.98266
CG33926	0.281508	3.65176	2.98699	0.00286058	0.0577263	2.98234
mad2	0.31144	3.26592	2.98609	0.00286983	0.057799	2.98135
lncRNA:CR44914	-0.322848	0.175098	-2.98556	0.0028711	0.057799	-2.98121
CG2150	0.381037	-1.24581	2.9846	0.00287869	0.0578822	2.9804
shd	-0.267522	1.73705	-2.98435	0.00288347	0.0578933	-2.9799
Ipk1	0.231253	3.66306	2.98409	0.00288618	0.0578933	2.97961
CG10011	-0.207302	6.03874	-2.98369	0.00289217	0.0579439	-2.97897
tsg	0.337402	-1.66661	2.98153	0.00290672	0.0581657	2.97743
CenG1A	-0.230111	6.35905	-2.98106	0.00291417	0.0582037	-2.97665
spn-D	0.349052	0.808786	2.98122	0.00291558	0.0582037	2.9765
Slip1	-0.227648	6.22564	-2.97785	0.00294604	0.0586904	-2.97331
S-Lap7	-0.684649	3.79889	-2.9769	0.00294785	0.0586904	-2.97312
CG13204	-0.186475	3.33336	-2.97752	0.0029505	0.0586904	-2.97285
CG3764	-0.224976	6.53885	-2.97451	0.00297803	0.0591676	-2.97
CG4669	-0.470366	3.62408	-2.9732	0.00298352	0.0592063	-2.96943
Cyp316a1	0.30086	-0.0536395	2.97268	0.00299271	0.0593098	2.96849
CG13992	0.415357	1.3301	2.97274	0.00299682	0.0593098	2.96806
CG10598	0.397746	-1.41116	2.97165	0.00299939	0.0593098	2.9678
CR6434	0.346709	-0.886181	2.97115	0.00300926	0.0594346	2.96679
Rab9D	-0.341312	-1.37037	-2.97043	0.00301617	0.0594524	-2.96609
ERR	-0.182715	3.60731	-2.97061	0.00301727	0.0594524	-2.96597
CG32564	0.376073	0.249689	2.96926	0.00302539	0.0595422	2.96515
lncRNA:CR45583	0.342916	-1.42652	2.96907	0.00302991	0.0595609	2.96469
Sfp23F	-0.438302	0.157855	-2.96798	0.00303549	0.0596004	-2.96412
Npc1b	0.374745	3.74889	2.96547	0.00306813	0.0601706	2.96083
CG17734	-0.23164	6.06102	-2.96359	0.00308176	0.0603672	-2.95946
Sirt1	-0.248694	6.24258	-2.96285	0.00308959	0.0604495	-2.95868
Sfp26Ad	-0.589073	2.04683	-2.96181	0.00309555	0.0604953	-2.95809
CG30046	-0.220118	3.86444	-2.96228	0.00309942	0.0605003	-2.9577
MICU3	-0.187625	5.31729	-2.96187	0.0031033	0.0605053	-2.95732
CG3008	-0.221004	5.77261	-2.95968	0.00312453	0.0608416	-2.95521
lncRNA:CR45652	0.380878	-0.868487	2.95902	0.00312899	0.0608416	2.95477
lncRNA:CR44594	-0.319041	-1.33611	-2.9589	0.00313147	0.0608416	-2.95453
lncRNA:CR43937	-0.350608	-0.318218	-2.95771	0.0031389	0.0609151	-2.9538
dob	-0.255957	5.15416	-2.95579	0.00315904	0.0610498	-2.95182
CG30357	-0.272276	2.58972	-2.95583	0.00315998	0.0610498	-2.95173
nxf2	0.306596	3.30997	2.95621	0.00316131	0.0610498	2.9516
Vha100-5	0.278247	3.62006	2.95601	0.00316339	0.0610498	2.9514
CG13051	0.348979	-1.41986	2.95558	0.00316411	0.0610498	2.95133
PGRP-SC1b	0.321309	0.810875	2.95547	0.00316828	0.0610598	2.95092
cid	0.368669	2.28122	2.95419	0.00318195	0.0611511	2.94959
PGRP-SB1	0.393161	4.48438	2.95395	0.00318236	0.0611511	2.94955
Sfp65A	-0.491389	1.28458	-2.9531	0.003184	0.0611511	-2.94939
lncRNA:CR44360	-0.348656	-0.574643	-2.95102	0.00321193	0.0616167	-2.94669
TER94	-0.311186	8.80887	-2.9501	0.0032207	0.061714	-2.94585
CG43829	-0.402362	-0.537959	-2.94749	0.00324614	0.0621302	-2.94341
CG15533	0.396406	3.14071	2.94718	0.00325447	0.0621864	2.94262
lncRNA:CR45003	-0.39037	-1.32574	-2.94663	0.00325651	0.0621864	-2.94243
CG31898	0.304485	2.13892	2.94622	0.00326457	0.0622691	2.94166
SCAP	-0.227535	6.64205	-2.94423	0.00328013	0.0624269	-2.94019
CG10086	0.247119	2.91434	2.94473	0.00328032	0.0624269	2.94017
lncRNA:CR43846	0.369728	-1.27735	2.94304	0.00329502	0.0626354	2.93878
CG31683	0.268396	1.9118	2.94066	0.00332303	0.0630313	2.93616
CG13465	0.390976	-1.43723	2.93985	0.00332339	0.0630313	2.93613
WRNexo	0.394001	2.91647	2.94026	0.00332777	0.0630428	2.93572
swa	0.58615	3.78479	2.93749	0.00335736	0.0635314	2.93297
Rbcn-3B	-0.220413	6.8382	-2.93445	0.00338841	0.0640463	-2.93011
Reph	0.220411	6.70595	2.93402	0.00339242	0.0640496	2.92974
bb8	-0.532272	2.48331	-2.93166	0.00341088	0.0643255	-2.92806
snRNA:U6:96Ab	0.31537	-1.21604	2.92988	0.00343167	0.0646446	2.92617
CG14454	0.331567	-1.71102	2.92936	0.00344082	0.064744	2.92534
CG15740	0.425121	-1.13788	2.92789	0.00345506	0.0649388	2.92405
CG42747	0.253696	1.8598	2.92773	0.00346076	0.0649729	2.92354
Cht4	0.32671	1.37885	2.9274	0.00346715	0.0650198	2.92297
CG43694	-0.360381	-0.503595	-2.92634	0.00347434	0.0650816	-2.92232
CG43135	0.444596	-0.870063	2.92573	0.00348094	0.0651322	2.92173
ACXC	-0.5252	2.23228	-2.92468	0.00348936	0.065203	-2.92098
CG31388	-0.204801	2.98779	-2.92505	0.00349253	0.065203	-2.92069
Gr61a	0.32196	0.894946	2.92193	0.00352375	0.0657124	2.91792
CG10466	-0.230851	2.30496	-2.92129	0.00353538	0.0658558	-2.91689
app	-0.216529	6.58447	-2.91867	0.00356541	0.0663325	-2.91425
Ser	0.308899	2.14733	2.91778	0.00356891	0.0663325	2.91395
CG2839	0.408431	0.273332	2.91628	0.00358596	0.0665754	2.91246
lncRNA:CR44584	0.368503	-1.14547	2.915	0.00360343	0.0667551	2.91094
htt	-0.219143	6.57216	-2.9152	0.00360363	0.0667551	-2.91092
CG42464	-0.385076	-0.404236	-2.91382	0.00361497	0.066891	-2.90994
kis	-0.367696	9.51547	-2.91219	0.00363453	0.0671785	-2.90825
lncRNA:CR43950	-0.328815	-1.80741	-2.91089	0.00365256	0.0674371	-2.90671
Efhc1.2	-0.342396	1.45772	-2.91021	0.00365935	0.0674561	-2.90613
CG33235	-0.3837	0.880608	-2.90959	0.00366223	0.0674561	-2.90588
snoRNA:Me28S-U3344a	0.312615	-1.60262	2.90937	0.00366699	0.0674561	2.90547
lncRNA:CR44980	-0.334142	-0.802446	-2.90911	0.00367182	0.0674561	-2.90506
Itpr	-0.233209	7.01317	-2.90907	0.00367556	0.0674561	-2.90474
CG3124	-0.617391	3.39913	-2.90814	0.00367781	0.0674561	-2.90455
CG13033	0.393256	-1.06462	2.90754	0.00368527	0.0675188	2.90392
CG30457	0.38219	-1.51835	2.90695	0.00369476	0.0675998	2.90311
CG13728	0.358847	-1.07892	2.90674	0.00369778	0.0675998	2.90285
U3-55K	0.284799	3.88439	2.90645	0.00370717	0.0676974	2.90206
CG17440	-0.279049	1.71828	-2.90325	0.00374217	0.0682619	-2.89912
fuss	-0.264968	2.49412	-2.90274	0.00374921	0.0683158	-2.89853
lilli	-0.267989	7.11084	-2.90126	0.00376484	0.0685258	-2.89722
CG3706	0.257229	2.18531	2.90017	0.0037819	0.0687615	2.8958
Ugt35E2	-0.285666	1.18037	-2.89957	0.00378787	0.0687952	-2.89531
Rpn1	-0.260082	7.37432	-2.89838	0.00380011	0.0688805	-2.89429
dj	-0.592668	2.67579	-2.89772	0.00380082	0.0688805	-2.89424
Taf1	-0.245496	6.67878	-2.89682	0.00382026	0.0691579	-2.89263
CG1986	0.322335	-1.17076	2.89538	0.00383472	0.0692985	2.89145
Eig71Eb	-0.321091	-1.3796	-2.89541	0.00383632	0.0692985	-2.89132
etaTry	0.2443	2.26882	2.89481	0.00384682	0.0694131	2.89046
CG34034	-0.495181	2.4941	-2.89311	0.00385976	0.0694998	-2.8894
snoRNA:Me28S-A771	0.3261	-0.428715	2.89318	0.00386339	0.0694998	2.88911
sima	-0.278695	8.06101	-2.8928	0.0038641	0.0694998	-2.88905
mbc	-0.251784	7.24867	-2.89234	0.0038758	0.0696352	-2.8881
Tsp42Ef	-0.199802	5.33841	-2.89122	0.00388615	0.0697461	-2.88726
His1:CG33834	0.290221	-1.61075	2.88631	0.00394661	0.0707552	2.8824
CG15022	0.386137	-1.5098	2.88411	0.00397458	0.0711803	2.88017
GluRIIB	-0.354733	-0.361476	-2.88286	0.00398801	0.0713444	-2.87911
Pdk	-0.237339	7.28543	-2.88281	0.00399463	0.0713864	-2.87859
lncRNA:CR45502	0.302951	-0.475625	2.88144	0.00400599	0.071513	2.87769
E(spl)m4-BFM	0.372422	-1.44324	2.88072	0.00401314	0.0715641	2.87713
kirre	-0.216405	4.63329	-2.88065	0.00402231	0.0716512	-2.87641
lncRNA:CR44587	-0.343999	-0.729155	-2.87944	0.00403278	0.0717585	-2.87559
CG30049	0.254345	1.04031	2.87952	0.00403693	0.0717585	2.87526
CG4896	-0.176382	5.11513	-2.87886	0.00404547	0.0718339	-2.87459
CG14544	0.309855	1.6719	2.87841	0.00405122	0.0718597	2.87415
CG44836	-0.293851	0.532771	-2.87706	0.00406124	0.0719611	-2.87337
CG14075	-0.316852	1.30717	-2.87667	0.00406976	0.0720005	-2.8727
CG15117	0.30233	4.90767	2.87628	0.00407208	0.0720005	2.87252
CG3123	-0.29674	0.267887	-2.87515	0.00408459	0.0721181	-2.87155
PIG-Wb	0.273483	2.75237	2.8756	0.00408737	0.0721181	2.87134
Meltrin	-0.220083	6.24398	-2.8745	0.00409959	0.0722144	-2.8704
Bsg25A	0.395029	-1.30002	2.87344	0.00410407	0.0722144	2.87005
Best3	-0.358654	0.385305	-2.87343	0.00410579	0.0722144	-2.86992
tRNA:Gln-CTG-1-1	0.316804	-1.32563	2.87259	0.00411936	0.0723449	2.86887
CR43669	0.291869	-0.445185	2.87238	0.00412187	0.0723449	2.86868
Ir76a	0.342985	2.31955	2.87076	0.00414847	0.0727354	2.86665
CG9384	-0.199377	6.02304	-2.86956	0.00416514	0.0729511	-2.86538
snoRNA:Me18S-A28a	0.308962	-1.50089	2.86776	0.00418262	0.0731805	2.86405
CG14204	0.374306	-0.420189	2.86721	0.00419242	0.0732753	2.86331
gw	-0.292853	8.82497	-2.86613	0.00420559	0.0733689	-2.86231
snoRNA:U29:54Eb	0.32121	-1.57126	2.86584	0.00420656	0.0733689	2.86224
lncRNA:CR45253	-0.351159	-0.264072	-2.86471	0.00422251	0.0735703	-2.86104
CG2104	-0.380647	1.21287	-2.86064	0.00427371	0.0743849	-2.85722
Uhg5	0.254725	3.87843	2.8608	0.00428031	0.0744221	2.85673
Wnt5	-0.2293	4.05317	-2.85978	0.00429279	0.0745616	-2.8558
CG12766	-0.277648	2.51611	-2.85821	0.00431486	0.0748063	-2.85418
pcx	-0.241511	6.66579	-2.85823	0.00431584	0.0748063	-2.8541
eIF4E6	-0.304708	-0.0103185	-2.85741	0.00432385	0.0748675	-2.85352
Etf-QO	-0.191049	6.67585	-2.85646	0.00433655	0.0750098	-2.85258
CG3528	0.310533	-1.70459	2.85577	0.00434777	0.0751253	2.85176
tweek	-0.244358	7.70067	-2.85545	0.00435222	0.0751253	-2.85144
Sfp77F	-0.480558	1.11175	-2.85387	0.00436523	0.075272	-2.85049
CG12017	-0.406242	-0.354674	-2.85336	0.00437742	0.0754044	-2.8496
lncRNA:CR44577	-0.363064	-0.300511	-2.85233	0.00439006	0.0755443	-2.84868
CG43267	-0.358342	0.711059	-2.85093	0.00440645	0.0757484	-2.8475
TwdlY	0.365094	-0.160651	2.85045	0.00441869	0.0758806	2.84661
lncRNA:CR45569	0.301264	-1.71567	2.84975	0.00442991	0.0759717	2.84581
Mos	0.429126	2.5309	2.84974	0.00443312	0.0759717	2.84558
Acp33A	-0.55312	2.11902	-2.84859	0.00443763	0.0759717	-2.84525
Vps13D	-0.204634	6.08563	-2.84852	0.00444969	0.0760224	-2.84439
moon	0.39061	0.994897	2.84848	0.00445045	0.0760224	2.84433
CG8952	0.275019	3.64904	2.84822	0.00445424	0.0760224	2.84406
CG5087	-0.213017	5.64905	-2.84755	0.00446259	0.0760872	-2.84346
fs(1)N	0.386026	5.09185	2.84514	0.00449722	0.0764798	2.841
CG18754	0.286829	0.0921649	2.84459	0.00449894	0.0764798	2.84088
snoRNA:Me28S-G3255a	0.329418	-0.869118	2.84428	0.00450111	0.0764798	2.84073
CG7530	-0.209196	6.35547	-2.84454	0.00450393	0.0764798	-2.84053
cona	-0.317207	1.02353	-2.84324	0.0045139	0.0765713	-2.83982
Mal-A5	-0.236379	6.64779	-2.84093	0.00455213	0.0771415	-2.83713
CG10631	-0.242041	6.93207	-2.84001	0.00456709	0.0772443	-2.83608
Dys	-0.253711	7.99583	-2.83988	0.00456925	0.0772443	-2.83593
snoRNA:83E4-5	-0.307298	-1.29737	-2.83962	0.00457207	0.0772443	-2.83573
Invadolysin	-0.212222	6.25004	-2.83877	0.00458653	0.0772572	-2.83472
CG42577	-0.328122	-1.1727	-2.83842	0.00458818	0.0772572	-2.83461
lncRNA:CR46141	-0.317674	-0.552139	-2.83809	0.00459021	0.0772572	-2.83447
Ptp99A	-0.200805	6.23655	-2.83796	0.0045988	0.0772572	-2.83387
CG15126	0.271628	1.39939	2.83791	0.00459952	0.0772572	2.83382
asRNA:CR44367	0.296088	-1.60225	2.83758	0.00460057	0.0772572	2.83375
CG5888	-0.209444	3.15633	-2.83677	0.00461479	0.0774004	-2.83276
Rgl	-0.231027	5.96615	-2.8365	0.00461861	0.0774004	-2.8325
ph-d	-0.231858	4.77406	-2.83615	0.00462299	0.0774004	-2.83219
Spn	-0.264123	7.90566	-2.83448	0.0046438	0.0775093	-2.83076
lncRNA:CR44829	-0.307696	-0.552507	-2.83455	0.00464395	0.0775093	-2.83075
lncRNA:CR32218	-0.194932	3.57427	-2.83427	0.00464751	0.0775093	-2.8305
CG8852	-0.222329	2.88469	-2.83406	0.00465236	0.0775093	-2.83017
CG6405	-0.346621	1.6987	-2.83401	0.00465269	0.0775093	-2.83014
CG11381	0.571857	1.58446	2.83343	0.00466452	0.0775355	2.82933
nur	0.531765	-0.801309	2.83273	0.00466747	0.0775355	2.82913
Sfp36F	-0.451267	-0.0957339	-2.83249	0.00466818	0.0775355	-2.82908
asRNA:CR45686	-0.328572	-0.492309	-2.83229	0.00467627	0.0775428	-2.82853
CG34295	-0.346218	-0.377958	-2.83196	0.00467791	0.0775428	-2.82842
CG4066	0.514262	0.485715	2.83072	0.00470339	0.0778194	2.82668
CG32413	-0.344972	-0.315697	-2.83014	0.00470449	0.0778194	-2.8266
CG13113	0.499951	0.315995	2.83039	0.00470857	0.0778194	2.82632
lncRNA:CR44886	0.323092	-0.331364	2.82947	0.00471451	0.0778407	2.82592
CG43931	-0.391255	0.352947	-2.82746	0.00474132	0.078206	-2.8241
how	-0.212006	6.77744	-2.82574	0.00477143	0.078625	-2.82207
CG7637	0.258599	2.89321	2.82498	0.00478863	0.0788025	2.82092
mv	-0.223538	6.74782	-2.82466	0.00479163	0.0788025	-2.82072
Acyp	-0.425633	0.640943	-2.8236	0.00479794	0.0788287	-2.8203
CG13295	-0.188379	4.11934	-2.82347	0.00480798	0.0788751	-2.81963
DCP2	-0.258273	7.73688	-2.82323	0.00481232	0.0788751	-2.81934
lncRNA:CR43422	-0.383009	-0.832803	-2.82289	0.00481493	0.0788751	-2.81916
lncRNA:CR45283	0.317173	-1.16872	2.82185	0.00483037	0.0790506	2.81813
CG8509	-0.319547	1.41015	-2.81933	0.00486563	0.0795334	-2.8158
GluRIIE	-0.230709	1.89399	-2.81911	0.00487198	0.0795334	-2.81538
Npl4	-0.254904	8.09247	-2.81904	0.00487581	0.0795334	-2.81513
lncRNA:CR45231	-0.411024	0.691289	-2.81805	0.00488363	0.0795334	-2.81461
asRNA:CR45882	-0.346252	-0.276577	-2.81821	0.00488367	0.0795334	-2.81461
CG10734	-0.489185	3.05739	-2.81678	0.00490136	0.0796714	-2.81345
snoRNA:Me28S-G3277a	0.307821	-1.70303	2.817	0.00490168	0.0796714	2.81343
CG1077	0.543137	2.23384	2.81633	0.00491887	0.0798731	2.8123
zuc	0.331998	1.42985	2.81551	0.00493141	0.0799989	2.81148
Tsp66E	-0.258584	5.71224	-2.81474	0.00493945	0.0800517	-2.81096
Acbp6	0.353077	0.956558	2.81227	0.00497971	0.0805351	2.80834
Ste:CG33236	-0.307462	-1.24228	-2.81204	0.00498077	0.0805351	-2.80827
Myo95E	-0.173077	5.12413	-2.81193	0.00498528	0.0805351	-2.80798
lncRNA:CR43823	-0.32603	-0.654237	-2.81138	0.00498856	0.0805351	-2.80777
CG7296	0.268204	3.24901	2.81131	0.00499546	0.0805687	2.80733
CG14499	0.397123	1.15994	2.81035	0.00500983	0.0807226	2.8064
PH4alphaMP	-0.261674	0.454216	-2.80907	0.00502444	0.0808023	-2.80546
RapGAP1	-0.227693	6.46741	-2.80928	0.00502445	0.0808023	-2.80546
nclb	0.217904	4.79884	2.80882	0.00503376	0.0808295	2.80487
CG7810	-0.193633	3.52264	-2.80852	0.00503788	0.0808295	-2.8046
dah	0.48212	2.71583	2.80814	0.00504502	0.0808295	2.80414
CG42342	-0.224844	4.78389	-2.80775	0.00505084	0.0808295	-2.80377
CG4199	-0.215251	6.2436	-2.80699	0.00505564	0.0808295	-2.80347
PMCA	-0.267782	8.77989	-2.80696	0.00506059	0.0808295	-2.80315
CG15571	0.53462	0.249064	2.80675	0.00506641	0.0808295	2.80278
lncRNA:CR45262	-0.319783	0.0570883	-2.80616	0.0050672	0.0808295	-2.80273
Ubr1	-0.246548	7.72444	-2.80634	0.00506968	0.0808295	-2.80257
lncRNA:CR43053	0.335175	-0.477389	2.80304	0.0051198	0.0814888	2.7994
snoRNA:Me28S-G2703a	0.319565	-0.867854	2.80259	0.00512079	0.0814888	2.79934
CG17834	-0.169427	4.49403	-2.80041	0.00516593	0.0819487	-2.7965
CG8960	0.421993	-0.653612	2.79937	0.00517531	0.0819487	2.79591
Shawl	-0.245453	2.90309	-2.79983	0.00517537	0.0819487	-2.79591
CG14659	-0.329363	-0.490531	-2.79938	0.0051764	0.0819487	-2.79585
lncRNA:CR45574	-0.305239	-1.3143	-2.79955	0.00517648	0.0819487	-2.79584
Rpt3R	-0.331499	2.43394	-2.79916	0.00517911	0.0819487	-2.79568
Vps53	-0.199783	4.90452	-2.79867	0.00519399	0.0821063	-2.79475
CG17234	0.553715	-0.558328	2.79794	0.00520101	0.0821249	2.79431
CG17177	0.477938	0.672275	2.79747	0.005205	0.0821249	2.79407
lncRNA:CR44753	0.350365	-1.07647	2.79646	0.0052178	0.0822493	2.79327
eIF4E3	-0.487501	1.47167	-2.79611	0.00522348	0.0822611	-2.79292
CG12909	0.278223	3.59196	2.7956	0.00524393	0.0825012	2.79165
lncRNA:CR44041	-0.294873	-0.20037	-2.79382	0.00526306	0.0825012	-2.79048
RhoU	-0.219137	2.69708	-2.79435	0.00526343	0.0825012	-2.79045
Hyccin	-0.217082	5.55832	-2.79425	0.00526392	0.0825012	-2.79042
CG3756	0.201558	3.96294	2.79414	0.00526704	0.0825012	2.79023
snoRNA:Me28S-A774b	0.304161	-1.14918	2.79329	0.00526835	0.0825012	2.79015
RNaseX25	-0.192406	5.59205	-2.79298	0.0052823	0.0826423	-2.78929
lncRNA:CR46226	-0.302362	-1.52424	-2.79272	0.00528733	0.0826436	-2.78899
CG10053	0.205526	3.24213	2.79227	0.00529713	0.0827062	2.78839
CG11362	-0.370186	1.23902	-2.79146	0.00530124	0.0827062	-2.78814
CG9109	-0.296506	0.871396	-2.79095	0.00531881	0.0827819	-2.78706
Prosap	-0.238426	7.62766	-2.78995	0.00532731	0.0827819	-2.78655
snoRNA:U27:54Eb	0.310486	-1.59694	2.78991	0.00532764	0.0827819	2.78653
snoRNA:Me28S-A992	0.309099	-1.55809	2.78981	0.00532945	0.0827819	2.78642
snoRNA:Me28S-A2589b	0.306981	-1.57129	2.78979	0.00533086	0.0827819	2.78633
CG43090	0.578856	1.25921	2.78771	0.00537269	0.083354	2.7838
CG5044	-0.196221	5.25671	-2.78634	0.0053941	0.0836086	-2.7825
Rrp40	0.22047	2.52402	2.78459	0.00542416	0.0839346	2.7807
Muc55B	0.273711	0.618579	2.78444	0.00542518	0.0839346	2.78064
CG43371	-0.303295	0.6055	-2.78253	0.0054471	0.0841957	-2.77933
brm	-0.273222	6.57167	-2.78081	0.00548026	0.0845529	-2.77736
lncRNA:CR45454	0.313152	-1.31401	2.7809	0.00548032	0.0845529	2.77736
Mitf	-0.248685	6.82745	-2.77938	0.00551075	0.0848814	-2.77556
CG31275	-0.444959	0.786576	-2.77865	0.00551178	0.0848814	-2.77549
CG11600	-0.328909	-0.417164	-2.77772	0.00553268	0.0850566	-2.77426
Akh	-0.3235	0.645083	-2.77744	0.00553687	0.0850566	-2.77402
ctrip	-0.33916	8.96266	-2.77754	0.00553843	0.0850566	-2.77393
CG45063	-0.302911	-0.933908	-2.77704	0.00554738	0.0851158	-2.7734
CG7579	-0.362342	0.236805	-2.7754	0.00556808	0.0853481	-2.77219
Pzl	-0.311903	1.29634	-2.77482	0.00558066	0.0853481	-2.77145
CG11263	0.367409	1.26143	2.77523	0.0055821	0.0853481	2.77137
CG42272	-0.222699	2.5631	-2.77496	0.00558295	0.0853481	-2.77132
lncRNA:CR45306	-0.300495	-1.53626	-2.77463	0.00558917	0.0853652	-2.77096
Ptpmeg	-0.215208	7.14487	-2.7739	0.00560079	0.0854623	-2.77028
lncRNA:CR43456	-0.367106	0.069731	-2.77338	0.00560576	0.0854623	-2.76999
poe	-0.298034	9.36547	-2.77253	0.00562533	0.0856824	-2.76886
CG13075	0.313792	0.709729	2.77195	0.00563206	0.0857068	2.76847
CG13045	-0.314966	-1.20077	-2.77056	0.00565755	0.0860164	-2.767
stj	-0.219772	5.44446	-2.76767	0.00571269	0.086725	-2.76383
sad	0.297762	0.668631	2.76732	0.00571454	0.086725	2.76373
nsl1	-0.244589	7.33297	-2.76641	0.00572778	0.0868458	-2.76297
CG31524	-0.396112	0.757593	-2.76574	0.00573386	0.0868458	-2.76262
CG30048	-0.381262	0.650451	-2.76554	0.00573809	0.0868458	-2.76238
S-Lap3	-0.605986	3.55849	-2.76504	0.00574527	0.0868758	-2.76198
CG2818	-0.187496	5.03272	-2.76493	0.00575705	0.0869752	-2.76131
CG13042	0.30422	-1.60133	2.76212	0.00580633	0.0876404	2.75852
CG15213	0.332832	1.44831	2.76099	0.00582294	0.0877647	2.75759
CG8199	-0.193273	4.79856	-2.76118	0.00582507	0.0877647	-2.75747
Cpr92A	0.326408	-0.478225	2.75893	0.00586133	0.0882316	2.75544
CG14069	-0.31512	-0.673816	-2.75737	0.00588904	0.0885688	-2.7539
Ir93a	0.272412	0.490846	2.75604	0.00590892	0.088788	2.75279
Pop1	0.242081	3.59465	2.7562	0.00591587	0.0888065	2.75241
lncRNA:CR46243	0.293989	-1.72449	2.75563	0.00592079	0.0888065	2.75214
CG4570	0.48271	3.09019	2.75371	0.00596089	0.0892106	2.74993
CG43288	-0.32787	-0.642493	-2.75329	0.00596167	0.0892106	-2.74988
Ugt36A1	0.197397	3.18058	2.75307	0.00596902	0.0892106	2.74948
CG13690	0.421451	2.12416	2.75326	0.00596909	0.0892106	2.74947
CG43886	0.334711	-0.935297	2.75229	0.00597662	0.0892204	2.74906
CG2991	-0.19785	6.68806	-2.75232	0.00598042	0.0892204	-2.74885
lncRNA:CR45919	-0.300491	0.602603	-2.75074	0.00601033	0.0895866	-2.74722
TTLL6A	-0.408907	3.01401	-2.74991	0.00601654	0.0895993	-2.74688
asRNA:CR45832	0.309208	-0.980559	2.74876	0.00604502	0.0899433	2.74533
CG5589	0.262203	3.4112	2.74779	0.00606868	0.0902149	2.74405
CG34299	-0.405578	0.639517	-2.74575	0.00609385	0.0903733	-2.74269
lncRNA:CR45741	-0.337553	-1.50072	-2.74603	0.00609722	0.0903733	-2.74251
BobA	0.369951	-1.41065	2.74543	0.00609927	0.0903733	2.7424
upSET	-0.293357	7.98548	-2.74576	0.00610097	0.0903733	-2.7423
CG42682	-0.355481	0.0514564	-2.74351	0.00613654	0.0907103	-2.74039
Spn77Bc	-0.526322	3.21132	-2.74346	0.0061369	0.0907103	-2.74038
Marf1	0.49304	5.51153	2.74395	0.00614	0.0907103	2.74021
snRNA:U5:38ABa	0.327921	-1.50512	2.74306	0.00614874	0.0907174	2.73974
Apc	-0.230645	7.02084	-2.74307	0.00615464	0.0907174	-2.73943
east	-0.290681	7.96705	-2.74277	0.00615845	0.0907174	-2.73922
CG18088	0.405725	1.40084	2.74251	0.00616663	0.0907174	2.73879
lncRNA:CR44510	0.300455	-1.03663	2.74205	0.00616763	0.0907174	2.73873
Lcp65Ac	0.374954	-0.522285	2.74154	0.00618333	0.0908683	2.7379
rhi	0.360391	2.34031	2.74061	0.00620264	0.091072	2.73687
lncRNA:CR44593	-0.320219	-0.291009	-2.73665	0.00626894	0.0918874	-2.73337
cno	-0.283216	7.5141	-2.73686	0.00626917	0.0918874	-2.73336
lncRNA:CR45985	-0.295522	-0.922603	-2.73479	0.00630449	0.092324	-2.73151
CG5592	-0.306206	-0.525182	-2.73374	0.00632541	0.0925492	-2.73042
Mst57Dc	-0.545222	2.32518	-2.73186	0.00635474	0.0928971	-2.72889
CG34126	-0.22723	6.7766	-2.73174	0.0063679	0.0930081	-2.72821
Toll-9	0.256941	1.01364	2.73067	0.00639156	0.0932721	2.72699
Spn28Da	-0.366513	0.329959	-2.7289	0.00641463	0.0934471	-2.7258
unk	-0.200692	6.02404	-2.72938	0.00641474	0.0934471	-2.72579
CG43296	-0.33437	-0.404579	-2.7284	0.00642742	0.0935503	-2.72514
CG15024	0.318767	-1.49721	2.72771	0.00644065	0.0936613	2.72446
CG9170	-0.194145	5.04956	-2.72623	0.0064779	0.0941211	-2.72256
lncRNA:CR45656	0.300906	-1.44147	2.72505	0.00649104	0.0942301	2.72189
l(3)02640	-0.210765	6.74229	-2.72488	0.00650173	0.0942364	-2.72134
Vm26Aa	0.632178	3.07676	2.72485	0.00650435	0.0942364	2.72121
lncRNA:CR42491	0.22024	3.42844	2.72436	0.0065084	0.0942364	2.721
lncRNA:CR43234	-0.331583	-0.71651	-2.72316	0.00652826	0.0944422	-2.72
Pxn	-0.238798	5.7033	-2.72238	0.00655286	0.094698	-2.71875
CR15821	0.361546	-0.653668	2.72189	0.00655728	0.094698	2.71853
CG2765	-0.252954	8.20253	-2.72142	0.00656904	0.0947455	-2.71794
CG44251	0.224852	2.339	2.72146	0.00657191	0.0947455	2.71779
St4	0.294291	1.6376	2.72038	0.00659278	0.0948482	2.71674
CG43294	0.305205	-1.54499	2.72013	0.00659307	0.0948482	2.71673
CG14304	0.281914	1.43133	2.7199	0.00659607	0.0948482	2.71658
loopin-1	-0.622813	4.05361	-2.71891	0.00660847	0.0949197	-2.71596
CG6966	-0.226272	7.01066	-2.71923	0.0066124	0.0949197	-2.71576
mtrm	0.503137	3.76585	2.71895	0.00662154	0.0949694	2.7153
lncRNA:CR44735	-0.360854	-1.21955	-2.71663	0.00666187	0.0954197	-2.71329
lncRNA:CR46040	-0.339344	-0.147251	-2.71611	0.00666752	0.0954197	-2.71301
lncRNA:CR44801	-0.31116	-1.05993	-2.71622	0.00667007	0.0954197	-2.71288
Alp10	0.335117	3.01441	2.7152	0.00669657	0.0957169	2.71157
lncRNA:CR45433	0.337498	-0.343474	2.71471	0.00670483	0.0957281	2.71116
Jra	-0.173872	5.76599	-2.71428	0.00670882	0.0957281	-2.71096
RhoGAP68F	-0.204939	6.21327	-2.71377	0.00671688	0.0957614	-2.71056
CG15599	0.362112	0.529196	2.71273	0.00673609	0.0959083	2.70962
bcd	0.469251	2.40488	2.71312	0.00673866	0.0959083	2.70949
lncRNA:CR45261	0.297745	-1.54319	2.71232	0.00675116	0.0959747	2.70888
naz	-0.296316	0.690953	-2.71229	0.00675482	0.0959747	-2.7087
raskol	-0.244904	7.01299	-2.71075	0.00677892	0.0962354	-2.70751
Tim13	-0.383465	0.716584	-2.70955	0.006798	0.0963769	-2.70658
brv2	-0.332028	-0.0568632	-2.70938	0.00680377	0.0963769	-2.7063
nub	0.227212	3.49415	2.70978	0.00680619	0.0963769	2.70618
CG43896	0.415852	-0.660222	2.70865	0.00682031	0.096495	2.70549
CG4781	0.223139	2.6575	2.70876	0.00682756	0.0965158	2.70514
snoRNA:Or-CD11	0.309926	-1.1632	2.70661	0.00685665	0.0967977	2.70373
CG43181	0.310999	-1.54162	2.70666	0.00685909	0.0967977	2.70361
CG8564	-0.486891	2.89434	-2.70375	0.00691595	0.0974116	-2.70086
CG44574	-0.36854	0.0722335	-2.70383	0.00691619	0.0974116	-2.70085
CG9168	-0.387574	0.789223	-2.70365	0.00692007	0.0974116	-2.70067
CG1275	-0.176783	6.22026	-2.70256	0.0069519	0.0977021	-2.69914
lncRNA:CR44606	-0.319021	-0.316582	-2.70231	0.00695241	0.0977021	-2.69912
CG14036	0.304631	3.31951	2.70181	0.00697129	0.0978851	2.69821
lncRNA:CR45436	-0.312216	-0.326239	-2.701	0.00698336	0.0979226	-2.69764
sna	0.321892	-1.48781	2.70072	0.00698568	0.0979226	2.69753
CG45486	-0.341746	-1.66911	-2.69987	0.00700714	0.0980718	-2.6965
snoRNA:Me18S-G1620	0.29838	-1.20841	2.6991	0.00701297	0.0980718	2.69623
lncRNA:CR45965	-0.35218	0.183595	-2.69929	0.00701393	0.0980718	-2.69618
Tep1	0.349684	-0.206201	2.69904	0.00702443	0.0981365	2.69568
CG13482	0.268955	3.00882	2.69792	0.00705259	0.0984475	2.69435
Not1	-0.293268	9.29284	-2.6968	0.00706605	0.0985532	-2.69372
RhoGEF4	0.336794	2.07094	2.6959	0.00709543	0.0988803	2.69233
lncRNA:CR43874	-0.32913	-0.472665	-2.69533	0.00710173	0.0988856	-2.69204
lncRNA:CR45530	0.291036	-0.8102	2.69471	0.0071104	0.098924	2.69163
CG17974	-0.304325	-0.597547	-2.69405	0.0071306	0.0990422	-2.69068
Cdk5	-0.181632	4.48202	-2.69415	0.00713075	0.0990422	-2.69068
CG6052	-0.297568	0.676642	-2.69326	0.00714199	0.0991158	-2.69015
CG31041	0.349402	1.12853	2.69099	0.00719916	0.0998264	2.68749
CG43938	-0.362617	-0.271682	-2.68903	0.00723274	0.100209	-2.68593
Ski6	0.19671	3.42012	2.68783	0.00726854	0.10056	2.68428
Hip14	-0.234371	5.86177	-2.68763	0.00727014	0.10056	-2.68421
PAN2	-0.193597	6.23061	-2.68322	0.00736537	0.101793	-2.67986
Smr	-0.293937	8.30223	-2.68227	0.0073794	0.101891	-2.67922
lncRNA:CR44935	-0.308563	-1.15819	-2.68197	0.00739133	0.101891	-2.67868
CG4271	-0.337403	0.384496	-2.68129	0.00739779	0.101891	-2.67839
Tm1	-0.272579	9.13011	-2.68141	0.0073996	0.101891	-2.6783
lncRNA:flam	0.326799	0.647093	2.68166	0.00740296	0.101891	2.67815
CG15263	-0.438206	0.334747	-2.68105	0.00741279	0.101943	-2.67771
nrv1	-0.239301	8.04185	-2.68065	0.00742013	0.10196	-2.67738
lncRNA:CR43932	-0.281387	0.574525	-2.67979	0.00743741	0.102074	-2.6766
CG17826	0.317723	-1.66176	2.67962	0.00744064	0.102074	2.67645
lncRNA:CR44698	-0.296915	-1.33707	-2.67857	0.0074669	0.10235	-2.67527
CG17239	0.504975	0.293785	2.67819	0.00747959	0.10244	2.6747
S-Lap4	-0.577288	3.87744	-2.67694	0.0074924	0.102531	-2.67413
Acp26Aa	-0.544813	2.7423	-2.67423	0.00755262	0.103083	-2.67144
lncRNA:CR46039	-0.36373	-0.956176	-2.67453	0.00755603	0.103083	-2.67129
mim	-0.292215	6.74997	-2.6746	0.00755705	0.103083	-2.67124
Nnp-1	0.243824	5.69539	2.67428	0.00756653	0.103083	2.67082
CG1231	-0.268384	0.666928	-2.67415	0.00756897	0.103083	-2.67072
CG4572	-0.21084	6.97029	-2.67371	0.00756974	0.103083	-2.67068
tud	-0.259371	8.87783	-2.67349	0.00757967	0.103134	-2.67024
Elp2	0.180719	4.09378	2.67203	0.00761689	0.103556	2.6686
CG10650	0.253118	5.14028	2.67072	0.00764765	0.10389	2.66724
Plekhm1	-0.180427	5.0017	-2.66916	0.00767913	0.104119	-2.66586
CG9133	-0.359319	-0.142844	-2.66867	0.00768166	0.104119	-2.66575
GlcAT-P	-0.217337	6.25747	-2.66881	0.00768404	0.104119	-2.66565
CG32846	-0.387811	2.19801	-2.66875	0.00768946	0.104119	-2.66541
ppk21	0.330643	-1.17266	2.66724	0.00772221	0.104375	2.66398
CG7324	-0.215927	7.08539	-2.66712	0.00772494	0.104375	-2.66386
Cad89D	0.32947	0.65724	2.66709	0.00772709	0.104375	2.66377
CG13615	-0.294725	-1.04747	-2.66611	0.00774929	0.10459	-2.6628
CG31921	-0.422003	2.81924	-2.66476	0.00776839	0.104764	-2.66197
CG1637	-0.188624	7.01111	-2.66431	0.00778443	0.104827	-2.66128
CG14107	0.312147	-0.556896	2.6642	0.00778888	0.104827	2.66109
alphaTub67C	0.571946	4.08679	2.66439	0.00779192	0.104827	2.66096
lncRNA:CR43282	-0.340593	-0.538217	-2.66178	0.00784481	0.105454	-2.65868
mst	0.246634	3.39264	2.6607	0.00787792	0.105806	2.65726
lncRNA:CR43424	-0.309477	0.526743	-2.65984	0.0078837	0.105806	-2.65701
lncRNA:CR44560	-0.310905	-0.729336	-2.6596	0.00789383	0.105857	-2.65658
Ucp4A	-0.171725	5.58024	-2.65744	0.00794549	0.106464	-2.65438
snoRNA:Me28S-G2703c	0.282195	-1.44997	2.65666	0.00796375	0.106532	2.6536
lncRNA:CR30121	-0.292181	0.0601873	-2.65648	0.00796897	0.106532	-2.65338
Gr8a	0.331213	-0.691175	2.65652	0.00797085	0.106532	2.6533
Rpt4	-0.210051	6.38398	-2.65636	0.00797603	0.106532	-2.65308
Vti1b	-0.169007	3.68303	-2.65486	0.00800911	0.106888	-2.65169
Or7a	0.32252	-0.950423	2.65423	0.0080228	0.106986	2.65111
Arv1	-0.200985	1.98642	-2.65333	0.00804128	0.107107	-2.65033
CG14286	0.224281	2.93548	2.65361	0.00804473	0.107107	2.65019
Jheh2	-0.203325	7.23792	-2.65287	0.00805614	0.107174	-2.64971
brn	-0.1996	2.94595	-2.65287	0.00806292	0.107178	-2.64942
pyd	-0.250675	8.20688	-2.65224	0.00807308	0.107179	-2.649
Nop56	0.28652	6.09719	2.65215	0.00807816	0.107179	2.64879
Zir	-0.212286	6.50615	-2.65139	0.00809556	0.107179	-2.64806
frtz	-0.205276	4.37215	-2.65122	0.00809987	0.107179	-2.64788
lncRNA:CR45034	-0.254281	0.0554348	-2.65058	0.00810668	0.107179	-2.64759
chrb	-0.228129	7.84106	-2.65026	0.0081161	0.107179	-2.6472
CG43407	-0.329309	-0.500817	-2.64996	0.00812211	0.107179	-2.64695
CG5114	0.187407	4.81097	2.64982	0.0081344	0.107179	2.64644
tai	-0.191612	7.06853	-2.64966	0.00813636	0.107179	-2.64636
CG3085	-0.365548	3.86249	-2.64965	0.00813682	0.107179	-2.64634
CG8834	0.317951	5.30595	2.64963	0.00813955	0.107179	2.64623
lncRNA:CR44337	-0.298431	-0.65504	-2.64934	0.00813995	0.107179	-2.64621
Nipsnap	-0.19856	6.64646	-2.64858	0.00815466	0.107205	-2.6456
Naa40	0.239233	2.62255	2.64855	0.00816524	0.107205	2.64516
E(spl)mgamma-HLH	0.341182	-1.14471	2.64794	0.00816888	0.107205	2.64501
CG7381	0.260431	4.71483	2.64806	0.0081735	0.107205	2.64482
CG3626	-0.19806	5.39434	-2.64806	0.00817402	0.107205	-2.6448
Hnf4	-0.181056	6.91141	-2.64609	0.00821868	0.107707	-2.64295
CG5028	-0.211444	8.02562	-2.64461	0.00825374	0.108081	-2.64151
lncRNA:CR44056	-0.273416	-0.624343	-2.64351	0.0082782	0.108317	-2.64051
mei-38	0.358145	2.70977	2.64344	0.00828908	0.108374	2.64006
CG43175	-0.342693	0.372061	-2.64119	0.00833426	0.108861	-2.63822
lncRNA:CR43490	-0.290488	-0.925394	-2.64089	0.00834558	0.108861	-2.63776
CG17217	-0.365839	0.711074	-2.64021	0.00835463	0.108861	-2.63739
asRNA:CR43898	-0.285687	-1.0785	-2.64016	0.00835855	0.108861	-2.63723
CG9650	-0.249355	3.79263	-2.64016	0.00836684	0.108861	-2.6369
CG44174	-0.309637	-0.884234	-2.63983	0.00836923	0.108861	-2.6368
CG12607	0.344856	-1.31334	2.63935	0.00837565	0.108861	2.63654
aralar1	-0.202789	7.39436	-2.63947	0.00837847	0.108861	-2.63643
lncRNA:TS16	-0.313762	-1.12401	-2.63916	0.00838749	0.108881	-2.63606
px	-0.224757	6.84711	-2.63905	0.00839301	0.108881	-2.63584
lncRNA:CR44214	-0.317094	-0.375651	-2.63756	0.00842435	0.109203	-2.63457
CG11456	-0.18807	3.71406	-2.63716	0.00843652	0.109276	-2.63408
lncRNA:CR44349	-0.33847	-1.18214	-2.63675	0.00844759	0.109334	-2.63364
E(spl)m6-BFM	0.304259	-1.42953	2.63575	0.00846777	0.109504	2.63283
Pepck2	-0.223851	3.40207	-2.63587	0.0084738	0.109504	-2.63258
lncRNA:CR46229	0.323667	-1.28634	2.63371	0.00852363	0.109992	2.63059
larp	-0.296765	8.98051	-2.63354	0.00852472	0.109992	-2.63055
lncRNA:CR40469	0.348077	7.05829	2.63337	0.00853647	0.110059	2.63008
asRNA:CR45815	0.290604	-0.634349	2.63246	0.0085534	0.110192	2.62941
Alp9	0.334342	2.96897	2.63179	0.00857712	0.110351	2.62846
Hmgcr	-0.164172	5.86168	-2.63159	0.00858199	0.110351	-2.62827
snoRNA:Me28S-U2134b	0.280598	-1.31816	2.63093	0.00858554	0.110351	2.62813
Fie	-0.189598	5.44361	-2.63064	0.00860646	0.110534	-2.6273
Nepl5	-0.215435	3.01984	-2.63014	0.0086189	0.110609	-2.62681
CPT2	-0.181413	5.48893	-2.62931	0.00863318	0.110705	-2.62625
CG15172	-0.390347	0.790371	-2.62857	0.00864304	0.110705	-2.62586
Nurf-38	-0.239476	7.70736	-2.62874	0.00864627	0.110705	-2.62573
lncRNA:CR44055	-0.348304	0.302088	-2.62802	0.0086602	0.110742	-2.62518
CG12910	0.2099	2.46743	2.62836	0.00866235	0.110742	2.6251
CG5550	0.304135	1.74362	2.62802	0.0086721	0.110781	2.62472
CG3517	-0.454924	2.82408	-2.62645	0.00869578	0.110982	-2.62379
dpr2	-0.219887	2.08191	-2.62687	0.00870107	0.110982	-2.62358
lncRNA:CR45156	0.26947	1.05684	2.62484	0.00875264	0.111554	2.62157
CG44623	-0.313446	-0.446305	-2.62397	0.00876624	0.111643	-2.62104
Phae1	0.241281	2.54652	2.62361	0.00878531	0.1118	2.6203
lncRNA:CR44417	-0.173864	3.58792	-2.62178	0.00882918	0.11226	-2.6186
Cyp6a22	-0.236418	4.84944	-2.62136	0.00884164	0.11226	-2.61812
CG43851	-0.339156	-0.170148	-2.62091	0.00884201	0.11226	-2.6181
Rrp4	0.201172	4.36736	2.62116	0.0088483	0.11226	2.61786
lncRNA:CR42765	-0.264606	0.0511567	-2.62002	0.00886613	0.112373	-2.61717
CG34183	-0.219167	2.35656	-2.62009	0.00887568	0.112373	-2.61681
lncRNA:CR44939	-0.283822	-0.754358	-2.61963	0.00888182	0.112373	-2.61657
CG42366	0.306978	0.234954	2.61962	0.0088841	0.112373	2.61648
lncRNA:CR44077	-0.31881	-1.28139	-2.61816	0.00891836	0.112639	-2.61517
CG12576	-0.206268	6.93573	-2.61832	0.00891861	0.112639	-2.61516
Pp2A-29B	-0.227021	7.72421	-2.61754	0.00893356	0.112742	-2.61459
snoRNA:Me18S-U1356b	0.288175	-1.52881	2.61678	0.00895031	0.112823	2.61395
Evi5	-0.186668	6.74974	-2.61694	0.00895344	0.112823	-2.61383
Tep2	-0.222408	7.08977	-2.61665	0.00896414	0.112867	-2.61342
His-Psi:CR31614	0.306575	-0.880485	2.61608	0.00897047	0.112867	2.61318
CG33511	0.275237	1.49202	2.61589	0.00898361	0.112947	2.61268
CG7271	0.335812	-1.44453	2.61519	0.00899103	0.112956	2.6124
Cpr51A	0.260933	2.59636	2.61347	0.00903749	0.113423	2.61063
CG11570	0.288313	-1.47878	2.61352	0.00904179	0.113423	2.61047
vn	-0.173597	3.77462	-2.61304	0.00905927	0.113446	-2.60981
lncRNA:CR45232	0.313251	-0.165986	2.61267	0.00906028	0.113446	2.60977
CG3726	-0.184542	5.11185	-2.6126	0.00906404	0.113446	-2.60963
Sfp33A1	-0.373833	0.28158	-2.61177	0.00907853	0.113543	-2.60908
CG14500	-0.296174	2.17906	-2.61197	0.00908852	0.113583	-2.60871
SCOT	-0.167115	5.43037	-2.611	0.00910671	0.113725	-2.60802
lncRNA:CR44999	0.283026	-1.34979	2.61031	0.00912387	0.113854	2.60738
Sin3A	-0.293507	8.32285	-2.60951	0.0091484	0.114075	-2.60646
Pfrx	-0.213816	7.05277	-2.6085	0.00918075	0.114393	-2.60525
beat-Ib	-0.2041	2.93992	-2.6081	0.00919083	0.114433	-2.60487
BicD	-0.241285	6.61849	-2.60733	0.00920352	0.11445	-2.6044
lncRNA:CR43420	-0.329339	-0.624105	-2.60723	0.00920587	0.11445	-2.60431
PK2-R1	-0.305443	0.572379	-2.60617	0.00924117	0.11473	-2.603
lncRNA:CR45228	-0.339414	-1.35251	-2.60599	0.00924214	0.11473	-2.60296
Spn100A	0.336058	-0.584399	2.60531	0.00925301	0.114769	2.60256
alpha-Man-Ia	-0.191398	6.78143	-2.60534	0.00925902	0.114769	-2.60234
CG14624	0.301274	-1.35718	2.60418	0.00928556	0.114944	2.60136
tRNA:Trp-CCA-2-4	0.279277	-1.67337	2.60427	0.00928691	0.114944	2.60131
CG34451	-0.280297	-0.572028	-2.60393	0.00929605	0.114972	-2.60097
Toll-4	-0.313249	-0.48572	-2.60312	0.0093207	0.115059	-2.60006
trn	0.182065	3.67581	2.60321	0.00932228	0.115059	2.6
Cp7Fc	0.576684	1.98434	2.60294	0.00932976	0.115059	2.59973
CG15445	0.163053	4.98155	2.60294	0.00933062	0.115059	2.5997
Ppcs	-0.200752	5.09662	-2.60238	0.00934459	0.115147	-2.59918
l(2)37Cg	0.226318	2.06479	2.60185	0.00935951	0.115227	2.59864
CG31344	-0.178763	4.20396	-2.60153	0.00936488	0.115227	-2.59844
Zfrp8	0.194545	3.48772	2.60115	0.00937906	0.115315	2.59792
Pkc98E	-0.172323	6.89937	-2.6009	0.00938583	0.115315	-2.59767
CG31777	-0.214061	2.92736	-2.60025	0.00940268	0.11541	-2.59706
XNP	-0.219715	6.81246	-2.59935	0.00942371	0.11541	-2.59629
CG9592	-0.344475	0.239286	-2.59878	0.00942823	0.11541	-2.59612
CG44195	-0.274744	0.923155	-2.59924	0.00942915	0.11541	-2.59609
hoip	0.323504	4.9715	2.59912	0.00943412	0.11541	2.59591
Phf7	0.274821	3.48282	2.59908	0.00943579	0.11541	2.59585
lncRNA:CR45657	0.296233	-1.55993	2.59846	0.00944194	0.11541	2.59562
HUWE1	-0.262209	8.13266	-2.59812	0.00945593	0.115496	-2.59511
CG12688	0.304063	-1.02792	2.59767	0.00946589	0.115534	2.59475
Eno	-0.286045	9.94163	-2.59576	0.00951473	0.115835	-2.59298
CG6910	-0.261034	7.83833	-2.59581	0.00952238	0.115835	-2.59271
Rrp46	0.226824	2.4972	2.59587	0.00952379	0.115835	2.59266
lncRNA:CR45464	0.303331	-0.607662	2.59541	0.00952418	0.115835	2.59264
CG13698	-0.166477	4.73543	-2.59563	0.00952524	0.115835	-2.5926
arg	-0.243894	2.18171	-2.595	0.00954192	0.115953	-2.592
lncRNA:CR45424	-0.278583	-1.2943	-2.59455	0.00955437	0.115975	-2.59155
KrT95D	-0.195784	7.43409	-2.59441	0.00955823	0.115975	-2.59141
Prosalpha4T1	-0.349532	0.532994	-2.59381	0.00957352	0.115975	-2.59086
Atg17	-0.229241	7.25233	-2.59371	0.00957809	0.115975	-2.5907
lncRNA:CR45255	-0.279959	-1.17469	-2.59372	0.00957844	0.115975	-2.59069
Z600	0.318949	-1.16265	2.59312	0.00959041	0.116036	2.59026
CG8773	0.254806	4.11959	2.59265	0.00961314	0.116227	2.58944
snoRNA:Me28S-G2017	0.274612	-0.604217	2.59169	0.00962867	0.116252	2.58889
resilin	-0.323196	-0.196784	-2.59202	0.0096291	0.116252	-2.58887
snoRNA:U14:30Eb	0.29322	-1.21992	2.59093	0.00964579	0.116369	2.58827
CG42705	0.427005	1.03662	2.59114	0.00965514	0.116384	2.58794
lncRNA:CR44535	0.422232	-0.50175	2.59058	0.0096609	0.116384	2.58774
pygo	-0.259716	6.20422	-2.59035	0.0096741	0.116459	-2.58727
CG32284	0.350244	1.01527	2.58974	0.00969132	0.116501	2.58665
CG10911	0.345311	6.3322	2.58983	0.00969184	0.116501	2.58663
CG9896	-0.179733	6.08615	-2.58949	0.00969857	0.116501	-2.5864
Oatp33Eb	0.210567	3.12575	2.5888	0.00972081	0.116685	2.58561
lncRNA:CR44863	-0.279842	-1.71237	-2.5877	0.00974725	0.116908	-2.58467
CG10383	-0.199	6.1096	-2.58758	0.00975339	0.116908	-2.58445
Gba1a	0.327214	3.33495	2.58698	0.00977187	0.116978	2.5838
daw	-0.190922	5.12736	-2.5869	0.00977324	0.116978	-2.58375
gwl	0.37826	4.86235	2.58638	0.00978887	0.117081	2.5832
wts	-0.214518	6.71001	-2.58512	0.00981569	0.117318	-2.58226
lncRNA:CR43264	0.321759	3.11478	2.58505	0.00982502	0.117345	2.58193
halo	0.340302	-1.11439	2.58275	0.00987511	0.117855	2.58017
CG44355	-0.358462	-0.8807	-2.5828	0.00988299	0.117855	-2.5799
CG43755	-0.450709	3.49411	-2.58222	0.00988934	0.117855	-2.57967
CG43315	-0.298892	-1.21177	-2.58223	0.00990067	0.117855	-2.57928
CG5070	0.347094	-1.12822	2.58177	0.0099063	0.117855	2.57908
CG43251	-0.387577	0.504334	-2.58156	0.00990999	0.117855	-2.57895
CG43392	-0.488747	1.74828	-2.58088	0.00992748	0.117975	-2.57835
CG4661	-0.364416	2.00268	-2.58073	0.00993423	0.117975	-2.57811
CG18190	0.319037	3.77318	2.57985	0.0099752	0.118378	2.57669
CR43142	0.362713	-0.193049	2.57865	0.0099976	0.118501	2.57591
Jon99Fii	0.319231	4.46248	2.579	0.00999976	0.118501	2.57584
Gprk2	-0.20864	6.32457	-2.57795	0.010023	0.118691	-2.57504
CG13386	-0.32128	-0.90196	-2.57676	0.0100603	0.118976	-2.57375
Rok	-0.223008	6.74124	-2.57657	0.0100663	0.118976	-2.57354
ced-6	-0.258502	8.02633	-2.57638	0.0100683	0.118976	-2.57347
CG42671	-0.195468	7.09772	-2.5756	0.0100944	0.119142	-2.57258
trbd	-0.174187	6.62484	-2.57549	0.0100988	0.119142	-2.57243
skd	-0.276208	7.55692	-2.57513	0.0101037	0.119142	-2.57226
mas	0.421865	-0.64853	2.57293	0.0101649	0.119728	2.57017
CG1698	0.232225	3.20344	2.57296	0.0101737	0.119728	2.56987
lncRNA:CR43834	0.318356	-1.11102	2.57246	0.010175	0.119728	2.56983
CG8248	-0.198047	2.26109	-2.57227	0.0101947	0.119876	-2.56915
gb	0.188005	4.22879	2.57138	0.0102167	0.120009	2.56841
CG14820	0.222226	2.57574	2.57141	0.0102204	0.120009	2.56828
RhoGAP1A	-0.228745	7.28062	-2.57097	0.0102309	0.120047	-2.56793
CG13427	0.416055	-0.779849	2.56953	0.0102598	0.120271	2.56695
snoRNA:U29:54Ed	0.292728	-1.40767	2.56947	0.0102643	0.120271	2.5668
Spn75F	-0.453062	1.77542	-2.56792	0.0103053	0.120661	-2.56541
prc	0.327464	1.34554	2.568	0.010312	0.120661	2.56519
beta4GalNAcTA	-0.188947	4.57567	-2.56793	0.0103238	0.120714	-2.56479
cic	-0.247039	7.81869	-2.56714	0.0103386	0.120763	-2.56429
CG11837	0.241324	3.3628	2.56726	0.0103432	0.120763	2.56414
HP1e	-0.296345	-0.435731	-2.56664	0.0103497	0.120763	-2.56392
CG8036	-0.278501	9.21791	-2.56601	0.0103654	0.120862	-2.56339
Or67b	-0.300488	-1.05246	-2.56551	0.0103854	0.121011	-2.56273
botv	-0.191251	4.96014	-2.56516	0.010404	0.121143	-2.5621
foxo	-0.192136	6.99854	-2.5643	0.0104282	0.121245	-2.5613
ed	-0.226721	7.00253	-2.56411	0.0104308	0.121245	-2.56121
CG33946	0.301926	0.518547	2.564	0.0104345	0.121245	2.56109
Sfp51E	-0.432164	1.29649	-2.56288	0.0104561	0.121374	-2.56037
CG1503	0.249579	2.63113	2.56318	0.0104648	0.121374	2.56008
Ir56a	-0.268667	-0.00229043	-2.56287	0.0104678	0.121374	-2.55998
qless	-0.169607	4.95106	-2.56288	0.0104747	0.121374	-2.55975
c12.2	-0.17071	5.56817	-2.56187	0.0105006	0.121591	-2.55889
lncRNA:CR46348	-0.264687	0.937244	-2.56151	0.0105091	0.121604	-2.55861
CG30075	-0.299766	-0.473275	-2.56056	0.010534	0.121808	-2.55779
lncRNA:CR44200	-0.288276	-0.686372	-2.5602	0.0105469	0.121873	-2.55736
kl-3	-0.428066	0.961095	-2.55922	0.0105675	0.121972	-2.55668
CG12035	-0.352292	1.91636	-2.55879	0.0105795	0.121972	-2.55629
Jon99Fi	0.344988	4.26835	2.5592	0.0105851	0.121972	2.55611
Muc68Ca	-0.262383	0.399934	-2.55886	0.0105876	0.121972	-2.55602
mus301	0.275247	3.52637	2.55897	0.010592	0.121972	2.55588
ppk22	-0.363532	1.42042	-2.55823	0.0106012	0.121994	-2.55558
trx	-0.229118	7.70524	-2.55793	0.0106207	0.122134	-2.55494
Sik3	-0.191049	6.34307	-2.55694	0.0106466	0.122348	-2.55409
Hsp60D	-0.399672	2.25055	-2.55627	0.0106556	0.122367	-2.55379
CG9525	-0.306671	0.447281	-2.55599	0.0106679	0.122388	-2.55339
CG2909	-0.1663	3.52284	-2.55621	0.010672	0.122388	-2.55326
lncRNA:CR44175	-0.322206	-0.331323	-2.55522	0.0106935	0.122549	-2.55256
Sfp53D	-0.386056	1.05849	-2.55461	0.0107074	0.122625	-2.5521
CG42655	-0.261548	-0.102841	-2.55433	0.0107198	0.122683	-2.5517
CG13700	-0.455732	1.95814	-2.55371	0.010734	0.122734	-2.55124
lncRNA:CR46218	-0.291588	-1.36429	-2.55398	0.010739	0.122734	-2.55108
CG32277	0.315527	0.495007	2.55367	0.0107528	0.122761	2.55063
MESR4	-0.266441	6.92812	-2.55349	0.010756	0.122761	-2.55053
Ppt2	-0.168222	4.23905	-2.55248	0.0107866	0.123026	-2.54954
Ptip	-0.282157	5.67341	-2.55187	0.0108031	0.12313	-2.54901
Klp31E	-0.181037	4.84844	-2.55154	0.010819	0.123153	-2.54849
CG1640	0.204776	8.19177	2.55079	0.0108355	0.123153	2.54796
par-1	-0.248428	8.75503	-2.55055	0.0108385	0.123153	-2.54786
lncRNA:CR44528	-0.319526	0.0533677	-2.55046	0.0108393	0.123153	-2.54784
CG7054	-0.169717	5.04452	-2.55075	0.010842	0.123153	-2.54775
lncRNA:CR44870	-0.272287	-1.12802	-2.55038	0.0108496	0.123156	-2.54751
CG12645	0.268961	-0.84139	2.54864	0.0108991	0.123634	2.54592
lncRNA:CR44827	0.306322	-1.43814	2.54781	0.0109296	0.123896	2.54494
CG9192	-0.261604	0.810522	-2.5476	0.0109372	0.123898	-2.5447
vir	-0.191483	5.17357	-2.5469	0.010961	0.124083	-2.54394
yellow-g2	0.643492	2.05334	2.54592	0.0109948	0.124382	2.54286
CG15429	-0.35512	0.523206	-2.54509	0.0110031	0.124392	-2.5426
CG44477	-0.303153	-0.51005	-2.54509	0.0110112	0.1244	-2.54234
CG5937	-0.209939	4.27273	-2.54512	0.0110195	0.124408	-2.54208
Ugt35A1	-0.174308	4.6632	-2.54441	0.0110387	0.124542	-2.54147
lncRNA:CR44474	-0.268855	-0.35421	-2.54305	0.0110707	0.1248	-2.54046
scramb1	-0.174284	5.65594	-2.54309	0.0110765	0.1248	-2.54028
c(2)M	0.290828	2.42477	2.54302	0.0110861	0.124823	2.53997
CG11380	0.299677	-0.276877	2.54059	0.0111518	0.125437	2.53791
Lcp65Af	0.305085	-1.48667	2.54022	0.0111625	0.125437	2.53757
Uhg8	0.250032	1.46565	2.5405	0.0111655	0.125437	2.53748
Dyrk3	-0.188151	6.52348	-2.5402	0.0111728	0.125437	-2.53725
CG42824	-0.331338	-0.230485	-2.53968	0.0111782	0.125437	-2.53708
CG14958	-0.265372	-0.949533	-2.53782	0.0112438	0.126089	-2.53503
lncRNA:CR45322	-0.276003	-0.944232	-2.53744	0.0112565	0.126147	-2.53463
dsd	-0.19383	6.71553	-2.53727	0.011265	0.126157	-2.53437
CG44250	0.246276	4.14402	2.5368	0.0112841	0.126287	2.53377
snoRNA:Me28S-A2564	0.291985	-0.78815	2.53533	0.0113157	0.126556	2.53279
unc-13	-0.229277	8.60189	-2.53519	0.0113314	0.126646	-2.53231
lncRNA:CR45959	-0.285659	0.151101	-2.53356	0.0113747	0.127046	-2.53097
Lcp3	0.288278	-1.25319	2.53284	0.0114052	0.127301	2.53003
r-l	0.243122	4.48057	2.53048	0.011488	0.12814	2.52749
Ocho	0.333225	-1.41122	2.52952	0.0115018	0.128208	2.52707
CG32985	-0.337934	1.50779	-2.52871	0.0115295	0.128355	-2.52623
CG31357	-0.175045	4.89788	-2.52877	0.0115304	0.128355	-2.5262
CG15083	-0.170366	4.57018	-2.52728	0.0115833	0.128858	-2.52459
CG6888	-0.38399	0.757765	-2.52614	0.0116124	0.129097	-2.52371
lncRNA:CR44484	0.296408	-1.09857	2.52538	0.0116494	0.129159	2.52259
Sec6	-0.184116	4.45918	-2.52535	0.0116541	0.129159	-2.52245
Pp1-Y1	-0.334683	-0.588416	-2.52513	0.0116557	0.129159	-2.5224
Pglym78	-0.211317	7.90544	-2.52493	0.0116559	0.129159	-2.5224
Dab	-0.222711	6.89225	-2.52525	0.0116567	0.129159	-2.52237
Pglym87	-0.469925	1.98991	-2.52442	0.0116678	0.12917	-2.52204
Zip89B	0.208475	3.44315	2.52428	0.0116889	0.12917	2.5214
CG15676	-0.308198	0.626331	-2.52359	0.0116973	0.12917	-2.52115
TwdlD	0.455995	-0.917598	2.52369	0.0116983	0.12917	2.52112
Ncoa6	-0.247318	7.12409	-2.52375	0.0117003	0.12917	-2.52106
snoRNA:Me18S-C1366	0.302601	-1.26355	2.52352	0.0117041	0.12917	2.52094
blot	-0.229183	6.06241	-2.52154	0.0117808	0.129855	-2.51864
CG18335	-0.372798	2.48418	-2.52067	0.0117929	0.129855	-2.51828
Muc26B	0.334305	-1.14539	2.5206	0.0118016	0.129855	2.51802
kek6	-0.168001	4.50175	-2.52088	0.011805	0.129855	-2.51792
CG9129	-0.466818	2.32088	-2.52027	0.011806	0.129855	-2.51789
betaTub85D	-0.505595	3.86879	-2.51996	0.0118161	0.129855	-2.51759
beat-VII	-0.19484	4.25483	-2.52019	0.0118279	0.129855	-2.51724
CR18217	-0.228012	3.13558	-2.52018	0.0118283	0.129855	-2.51723
CG18368	-0.411098	2.26263	-2.5194	0.0118384	0.129881	-2.51692
CG15657	-0.320852	1.68194	-2.5189	0.0118541	0.129968	-2.51646
Debcl	-0.215696	5.43357	-2.51853	0.011877	0.130118	-2.51578
CG11470	0.284852	-1.44191	2.51829	0.0118835	0.130118	2.51559
Rtc1	0.213063	3.85533	2.5173	0.0119252	0.130461	2.51435
CHORD	0.172552	4.33468	2.51714	0.0119303	0.130461	2.5142
CG7120	-0.166401	4.99401	-2.51686	0.0119386	0.130465	-2.51395
Mst36Fa	-0.309476	2.10885	-2.51573	0.0119601	0.130572	-2.51332
CG13123	0.180011	2.4823	2.51579	0.0119767	0.130572	2.51283
lectin-30A	-0.45535	2.09204	-2.51508	0.0119804	0.130572	-2.51272
Mcad	-0.25136	0.425367	-2.51535	0.0119827	0.130572	-2.51265
Sec16	-0.244314	7.76043	-2.51529	0.0119874	0.130572	-2.51251
CG42465	-0.342751	-0.169031	-2.51449	0.0120045	0.130673	-2.51201
Mbs	-0.218244	7.699	-2.51429	0.0120188	0.13068	-2.51159
HP6	-0.297587	0.163627	-2.51399	0.0120207	0.13068	-2.51153
Ekar	-0.21882	3.66686	-2.51391	0.0120395	0.130717	-2.51099
Caf1-105	0.279014	4.75458	2.51388	0.0120407	0.130717	2.51095
CG14609	-0.433938	2.12841	-2.51314	0.0120477	0.130717	-2.51075
CG5435	-0.31338	1.57279	-2.51287	0.0120566	0.130729	-2.51048
CG13905	0.328915	2.60247	2.51307	0.0120685	0.130773	2.51014
vari	-0.177027	5.46054	-2.51212	0.012099	0.131019	-2.50924
ttk	-0.217872	6.942	-2.51123	0.0121272	0.131239	-2.50842
CG14131	0.171547	3.60132	2.50898	0.0122088	0.131963	2.50605
CG18748	0.216152	1.80163	2.50876	0.0122165	0.131963	2.50583
CG34289	-0.309266	-0.265566	-2.50829	0.0122178	0.131963	-2.50579
CG5096	0.222821	4.25014	2.50798	0.0122432	0.132153	2.50505
CG2926	-0.245084	7.48725	-2.50644	0.0122868	0.132537	-2.5038
Ids	-0.240286	1.07644	-2.50586	0.0123148	0.132754	-2.50299
CecB	0.343497	-0.922621	2.50419	0.0123661	0.13322	2.50152
Mtpalpha	-0.224679	7.7025	-2.50342	0.0123871	0.133361	-2.50092
IntS8	-0.201577	4.14568	-2.50294	0.012411	0.133447	-2.50024
Sec24CD	-0.18842	6.90145	-2.50295	0.0124111	0.133447	-2.50024
Fib	0.238984	5.59917	2.50275	0.0124214	0.133472	2.49994
Ugt36F1	-0.257473	1.61552	-2.50223	0.0124413	0.133591	-2.49937
lncRNA:CR43634	-0.316853	0.216309	-2.50161	0.0124484	0.133591	-2.49917
snRNA:U11	-0.28745	4.47149	-2.50184	0.0124567	0.133593	-2.49894
CG31418	-0.381211	0.91579	-2.5008	0.0124739	0.133692	-2.49845
RhoGEF64C	-0.180456	4.48662	-2.50097	0.0124864	0.13374	-2.49809
AttA	0.459935	2.41134	2.50046	0.0124992	0.133792	2.49773
AP-2alpha	-0.236324	7.29424	-2.49881	0.012559	0.134312	-2.49604
aust	-0.302271	-0.100189	-2.49839	0.0125639	0.134312	-2.4959
fra	-0.181438	5.5837	-2.49846	0.0125771	0.134367	-2.49552
rno	-0.247635	7.1758	-2.49775	0.0125963	0.134487	-2.49498
asRNA:CR44224	-0.261315	-1.41172	-2.49611	0.0126541	0.134939	-2.49336
Gcn2	-0.189922	5.83749	-2.49623	0.0126548	0.134939	-2.49334
CG6749	-0.19094	2.13719	-2.49563	0.0126707	0.135003	-2.49289
lncRNA:CR44234	-0.290931	-0.902672	-2.49534	0.0126769	0.135003	-2.49272
CG12674	-0.329413	0.769026	-2.4945	0.0126973	0.135134	-2.49215
lncRNA:CR45359	-0.264555	-0.578745	-2.49329	0.012744	0.13551	-2.49085
tkv	-0.180264	6.18326	-2.4933	0.0127532	0.13551	-2.49059
CG8399	-0.176432	5.66074	-2.49288	0.012757	0.13551	-2.49048
lncRNA:CR43146	-0.338165	1.32214	-2.4921	0.012783	0.1357	-2.48976
Mal-A2	0.269101	4.22777	2.49223	0.0127974	0.135724	2.48936
CheB42a	-0.246996	0.968422	-2.49178	0.0128015	0.135724	-2.48924
CG10177	-0.402465	2.02753	-2.49064	0.0128345	0.135869	-2.48833
Nrt	-0.22089	4.75657	-2.49078	0.0128387	0.135869	-2.48821
lncRNA:CR44558	-0.299374	-0.686628	-2.49084	0.0128396	0.135869	-2.48819
CG31802	-0.410161	1.73916	-2.48979	0.0128646	0.136008	-2.48749
RhoGAP19D	-0.226348	7.01153	-2.48998	0.0128691	0.136008	-2.48737
CG30161	-0.300833	0.696428	-2.48928	0.0128857	0.136098	-2.48691
CG33783	-0.335037	-1.41839	-2.48923	0.0128985	0.136147	-2.48656
CR43670	-0.219582	3.02975	-2.48898	0.0129142	0.136227	-2.48613
Nle	0.184553	3.93116	2.48858	0.0129272	0.136257	2.48577
Trf2	-0.226536	7.7387	-2.48827	0.0129333	0.136257	-2.4856
snRNA:U5:38ABb	0.28278	-1.46862	2.48719	0.0129669	0.136524	2.48468
psq	-0.247518	8.00131	-2.48688	0.0129807	0.136583	-2.4843
lncRNA:bxd	0.314462	-1.15951	2.48537	0.0130343	0.137062	2.48283
lncRNA:CR42861	-0.199613	2.50488	-2.48534	0.0130437	0.137074	-2.48257
ClC-c	-0.190286	6.50166	-2.48466	0.0130661	0.137223	-2.48196
COX7AL	-0.390738	1.24983	-2.48399	0.0130764	0.137244	-2.48168
CG33966	0.218738	1.99242	2.48429	0.0130854	0.137253	2.48144
Cc2d2a	-0.272116	1.3406	-2.48307	0.0131139	0.137452	-2.48066
snoRNA:Me28S-A2634a	0.268409	-1.54696	2.483	0.0131209	0.137452	2.48047
lncRNA:CR45453	0.309357	-1.09753	2.48232	0.0131431	0.137599	2.47987
CG6495	-0.193273	4.52878	-2.48242	0.0131538	0.137625	-2.47958
CG3902	-0.195391	7.32026	-2.48178	0.0131723	0.137626	-2.47908
CG10195	-0.161529	3.56134	-2.48164	0.0131799	0.137626	-2.47887
Ser12	-0.498271	-0.950233	-2.48128	0.0131868	0.137626	-2.47868
CG12974	0.208777	3.51894	2.48132	0.0131946	0.137626	2.47847
CG15155	0.281091	3.36012	2.4813	0.0131951	0.137626	2.47846
alt	-0.22235	7.66434	-2.47956	0.0132535	0.137895	-2.47688
Gk2	-0.181387	6.86592	-2.47947	0.013255	0.137895	-2.47684
CG4679	0.186901	5.12913	2.47949	0.0132609	0.137895	2.47669
Mtr3	0.182396	3.70868	2.47939	0.0132661	0.137895	2.47655
Hsp70Bb	-0.27914	0.101325	-2.47895	0.0132742	0.137895	-2.47633
Sfp87B	-0.601673	3.72458	-2.47834	0.0132836	0.137895	-2.47607
CG12861	-0.532932	3.36482	-2.47814	0.0132921	0.137895	-2.47585
N	-0.261598	6.56883	-2.47831	0.0133035	0.137895	-2.47554
lncRNA:CR44420	-0.322022	0.0663137	-2.47777	0.0133103	0.137895	-2.47536
lola	-0.290821	9.35907	-2.47777	0.0133131	0.137895	-2.47528
CG15185	-0.284024	-0.373253	-2.47775	0.0133158	0.137895	-2.47521
asRNA:CR46093	-0.236988	-0.1091	-2.47745	0.0133199	0.137895	-2.4751
scaRNA:MeU2-C28	0.27396	-1.42954	2.47611	0.0133734	0.138363	2.47367
CG32814	-0.268437	-0.145543	-2.47577	0.0133889	0.13839	-2.47325
Mal-B1	0.294591	4.51892	2.47591	0.0133926	0.13839	2.47315
lncRNA:CR45362	-0.284299	-0.949485	-2.47522	0.0134125	0.138481	-2.47263
CG6701	-0.214232	7.39409	-2.47501	0.0134257	0.138481	-2.47227
Gr97a	-0.297027	-0.89642	-2.47486	0.0134262	0.138481	-2.47226
htk	-0.19824	6.32806	-2.4744	0.013446	0.138538	-2.47173
WDY	-0.296196	-0.466035	-2.47402	0.0134539	0.138538	-2.47152
CG30268	-0.356255	1.07105	-2.47374	0.0134566	0.138538	-2.47145
CG17261	-0.373236	2.50815	-2.47167	0.0135351	0.13926	-2.46937
raptor	-0.243821	6.1164	-2.47189	0.0135447	0.139273	-2.46912
tapas	-0.193215	7.03742	-2.46983	0.0136175	0.139882	-2.4672
CG33127	0.233822	3.91796	2.46971	0.0136288	0.139882	2.4669
Jupiter	-0.27599	7.95339	-2.4693	0.0136314	0.139882	-2.46683
Osi5	-0.284172	-0.377891	-2.4692	0.0136374	0.139882	-2.46667
snoRNA:U49:66Da	0.279435	-1.00414	2.46847	0.0136549	0.139958	2.46622
Rpt6	-0.200097	6.10726	-2.46841	0.0136616	0.139958	-2.46604
lncRNA:CR44790	-0.268602	-1.59868	-2.46745	0.0137084	0.140351	-2.46482
kl-2	-0.378827	0.816723	-2.46535	0.0137743	0.14092	-2.4631
Gr64f	-0.278396	-0.371569	-2.46541	0.0137808	0.14092	-2.46293
CG32485	-0.15074	4.80653	-2.46505	0.0138047	0.141076	-2.4623
RhoBTB	-0.204453	6.68685	-2.46471	0.0138129	0.141076	-2.46209
CG8176	-0.207123	7.11869	-2.46384	0.0138476	0.141344	-2.46119
CG43702	-0.320752	0.35256	-2.46166	0.0139205	0.142001	-2.45931
CG17472	-0.460084	1.76202	-2.46105	0.0139399	0.142112	-2.45881
Amph	-0.189798	7.2817	-2.46093	0.0139588	0.142218	-2.45832
asRNA:CR44866	0.262972	-1.42714	2.4598	0.0139977	0.142445	2.45732
cd	-0.22592	1.50285	-2.46005	0.0139982	0.142445	-2.45731
CG3734	0.231137	3.43937	2.45979	0.0140096	0.142475	2.45702
anchor	-0.177849	6.71752	-2.45763	0.0140884	0.143189	-2.455
CG9981	0.211324	1.60951	2.45628	0.0141461	0.143688	2.45353
CG43349	0.241128	3.16138	2.45464	0.0142114	0.144173	2.45187
CG34447	-0.346761	0.450023	-2.45398	0.0142214	0.144173	-2.45162
Vti1a	-0.192975	3.68445	-2.45422	0.0142279	0.144173	-2.45146
osa	-0.28467	8.09682	-2.45392	0.0142283	0.144173	-2.45145
lncRNA:CR45363	0.332712	-0.301794	2.45318	0.0142582	0.144388	2.45069
FucTA	-0.23054	3.56336	-2.45309	0.0142705	0.144425	-2.45038
cdi	-0.20124	7.48394	-2.45198	0.014309	0.144726	-2.44941
lncRNA:CR43250	0.301181	0.715803	2.45194	0.0143175	0.144726	2.4492
CG4836	-0.546115	4.53656	-2.45091	0.0143393	0.144856	-2.44865
snoRNA:U14:30Ea	0.269024	-1.26431	2.45065	0.0143496	0.144856	2.44839
hiw	-0.215937	6.5082	-2.45085	0.0143606	0.144856	-2.44811
Arpc3B	0.217027	2.10102	2.45073	0.0143651	0.144856	2.448
lncRNA:CR45619	-0.289426	-1.65859	-2.45023	0.0143794	0.144913	-2.44764
CG11050	-0.179938	7.13816	-2.449	0.0144271	0.145306	-2.44645
hpRNA:CR33940	0.201296	3.79907	2.44792	0.0144774	0.145724	2.4452
CG43321	-0.35193	0.489281	-2.44718	0.0144877	0.14574	-2.44494
l(2)09851	0.219834	5.12637	2.4466	0.01453	0.145919	2.44389
CG7406	0.287607	-1.19359	2.4462	0.014536	0.145919	2.44374
FarO	-0.208976	3.59517	-2.4461	0.0145468	0.145919	-2.44347
CG9899	-0.327407	0.759087	-2.44554	0.014555	0.145919	-2.44327
CG43789	-0.313536	0.890991	-2.44569	0.0145567	0.145919	-2.44322
fzo	-0.295649	3.40545	-2.44552	0.0145578	0.145919	-2.4432
CG10749	-0.397511	1.36125	-2.44461	0.0145895	0.146149	-2.44241
CG32024	0.2102	1.62591	2.44447	0.0146167	0.146333	2.44174
Vha100-2	-0.215425	7.90747	-2.44406	0.0146303	0.146382	-2.4414
smash	-0.234327	7.8903	-2.44332	0.0146573	0.146564	-2.44074
PH4alphaNE3	-0.375225	1.46177	-2.44206	0.0146925	0.146734	-2.43987
CG5966	-0.212725	5.54539	-2.44238	0.0146981	0.146734	-2.43973
CG5653	-0.340542	1.93301	-2.44231	0.0147006	0.146734	-2.43967
lncRNA:CR46053	-0.292853	-1.11961	-2.44154	0.0147265	0.146859	-2.43904
lncRNA:CR44871	-0.261132	-1.11336	-2.44148	0.0147307	0.146859	-2.43893
Vps39	-0.188511	4.5075	-2.44137	0.0147426	0.14689	-2.43864
CG10949	-0.170843	3.63374	-2.44091	0.0147606	0.146895	-2.4382
CG34181	-0.314414	0.125214	-2.44046	0.0147607	0.146895	-2.4382
CG13227	0.283061	-1.379	2.44016	0.0147729	0.146901	2.4379
CG8093	0.296331	4.07965	2.44047	0.0147789	0.146901	2.43775
Sclp	0.173819	4.18111	2.43926	0.0148192	0.147072	2.43677
CG6428	-0.169508	4.43905	-2.43933	0.0148216	0.147072	-2.43671
Tor	-0.198715	6.30614	-2.43936	0.0148225	0.147072	-2.43669
CG4653	0.217855	3.5352	2.43855	0.0148574	0.14733	2.43584
CG31091	0.309491	1.13157	2.43754	0.0148937	0.147553	2.43495
CG11112	-0.332949	1.23503	-2.43705	0.0148975	0.147553	-2.43486
E(bx)	-0.284551	8.28564	-2.43436	0.0150254	0.148732	-2.43177
Gapdh1	-0.265673	9.73344	-2.43376	0.0150415	0.148774	-2.43138
Ccp84Ae	0.291771	-1.46905	2.43344	0.015055	0.148774	2.43105
CG7512	0.238519	0.542921	2.4334	0.0150563	0.148774	2.43102
piwi	0.368563	4.28855	2.43319	0.0150782	0.148902	2.43049
lncRNA:CR44821	-0.316951	-0.325726	-2.4323	0.0150986	0.149015	-2.43001
MFS12	0.243611	3.10318	2.43206	0.0151251	0.149189	2.42937
CG31286	-0.342816	1.4429	-2.43109	0.0151451	0.149243	-2.42889
inaF-D	-0.282298	0.341013	-2.4312	0.0151485	0.149243	-2.42881
CG5984	-0.210704	1.34085	-2.43095	0.0151664	0.149331	-2.42838
lncRNA:CR44256	-0.27282	-1.61118	-2.4303	0.0151926	0.149501	-2.42776
antr	-0.347166	1.09618	-2.42943	0.015214	0.149624	-2.42724
CG31380	-0.216728	2.60712	-2.42954	0.0152244	0.149638	-2.427
Ilp6	0.170802	4.2104	2.42896	0.0152545	0.149845	2.42628
Sfp24F	-0.381481	0.820102	-2.42801	0.015273	0.149939	-2.42584
CG4611	0.166911	3.93648	2.42755	0.015314	0.150253	2.42487
asRNA:CR45056	0.317531	-0.77787	2.42642	0.0153556	0.150498	2.42388
CG8312	-0.166699	6.60006	-2.42641	0.0153569	0.150498	-2.42385
CG13114	0.561728	2.05648	2.42627	0.015368	0.150518	2.42359
CG3515	-0.303888	0.607179	-2.42567	0.0153878	0.150544	-2.42312
Takl1	0.2028	1.56942	2.42555	0.0153981	0.150544	2.42288
ca	-0.19014	6.49344	-2.42531	0.0154041	0.150544	-2.42274
rost	0.189372	5.4357	2.4251	0.0154085	0.150544	2.42263
asRNA:CR43806	-0.26875	-0.711722	-2.425	0.0154157	0.150544	-2.42246
CG11983	-0.273437	2.50849	-2.42395	0.0154443	0.150735	-2.42179
esg	0.240484	1.60159	2.42375	0.0154673	0.150872	2.42125
CG12699	-0.537439	3.72847	-2.42262	0.0154998	0.15103	-2.42049
lncRNA:CR44852	-0.303132	0.0132202	-2.42267	0.0155016	0.15103	-2.42044
scpr-C	-0.358386	3.79547	-2.42258	0.0155137	0.151059	-2.42016
CheB53b	-0.26171	-1.35074	-2.42214	0.0155354	0.151101	-2.41965
CG4041	-0.159911	4.98855	-2.42195	0.0155361	0.151101	-2.41964
CG9084	0.212473	1.9188	2.42194	0.0155508	0.151143	2.41929
CG31468	-0.472114	2.3361	-2.42124	0.0155584	0.151143	-2.41911
CG11659	-0.244238	0.776758	-2.42104	0.0155867	0.15133	-2.41845
CG31516	-0.278942	1.09069	-2.42033	0.0156067	0.151436	-2.41798
snoRNA:Me18S-U1356a	0.260134	-1.55396	2.41996	0.0156219	0.151495	2.41763
CG7065	-0.163035	5.29224	-2.41832	0.0157074	0.152157	-2.41564
Cht5	0.261217	1.39526	2.41816	0.0157092	0.152157	2.4156
Nost	-0.217661	6.72277	-2.41786	0.0157201	0.152157	-2.41535
CG9150	0.242436	1.38579	2.41783	0.0157273	0.152157	2.41518
CG13946	-0.38228	0.54486	-2.41736	0.0157356	0.152157	-2.41499
lncRNA:CR45336	-0.273685	-1.20411	-2.41666	0.015771	0.15241	-2.41417
lncRNA:CR33948	-0.265294	-1.00977	-2.41534	0.0158279	0.152872	-2.41286
CG9674	-0.212904	8.95468	-2.41488	0.0158508	0.152954	-2.41233
Boot	0.348739	3.66455	2.41488	0.0158547	0.152954	2.41224
CG9925	0.37098	3.50294	2.41449	0.015872	0.153	2.41185
sev	-0.185307	6.04495	-2.41431	0.0158778	0.153	-2.41171
msn	-0.211071	7.66429	-2.41334	0.015916	0.153038	-2.41084
GILT3	-0.207573	3.44344	-2.41316	0.0159289	0.153038	-2.41054
CG42537	0.26947	-1.71842	2.41262	0.0159405	0.153038	2.41028
CG14452	-0.258524	-1.15028	-2.41268	0.0159441	0.153038	-2.41019
asRNA:CR44975	0.257214	-1.12827	2.4122	0.0159488	0.153038	2.41008
CG43272	-0.403889	1.1277	-2.41186	0.0159647	0.153038	-2.40972
CG13872	-0.388051	1.47934	-2.41173	0.0159691	0.153038	-2.40962
CG30287	-0.23749	1.29849	-2.41203	0.0159735	0.153038	-2.40952
lncRNA:CR43825	0.29621	-0.63925	2.41155	0.0159881	0.153038	2.40919
CG30472	-0.290532	0.351178	-2.41136	0.0159892	0.153038	-2.40916
zfh1	-0.183197	5.27375	-2.41163	0.0159899	0.153038	-2.40915
lncRNA:CR43764	-0.274184	-0.658352	-2.41149	0.0159916	0.153038	-2.40911
Cpr47Ee	0.223483	2.94162	2.40997	0.0160679	0.15358	2.40737
CG5151	-0.188431	4.76213	-2.4098	0.0160725	0.15358	-2.40727
l(3)72Dp	-0.157009	4.2054	-2.40954	0.0160828	0.15358	-2.40703
CG31793	-0.156842	5.58726	-2.40919	0.0160995	0.15358	-2.40665
TTLL3B	-0.432254	2.74433	-2.40851	0.0161103	0.15358	-2.40641
mAcon1	-0.26183	9.88015	-2.40871	0.0161113	0.15358	-2.40638
Su(Ste):CR42439	-0.332888	-1.06261	-2.40854	0.0161173	0.15358	-2.40625
CG43107	0.282535	-1.30031	2.40847	0.0161218	0.15358	2.40615
CG13071	-0.272304	-0.640579	-2.40707	0.0161923	0.154123	-2.40455
CG10702	-0.176387	5.12486	-2.40688	0.0161973	0.154123	-2.40444
snoRNA:Or-CD11c	0.256295	-1.6245	2.40581	0.0162393	0.154364	2.40349
CG15212	0.320285	-1.16402	2.40562	0.0162411	0.154364	2.40345
dl	-0.185985	6.57076	-2.40453	0.0163067	0.154857	-2.40198
Art9	-0.267639	-0.828787	-2.40417	0.0163145	0.154857	-2.4018
lncRNA:CR44802	-0.269161	-1.38091	-2.40393	0.0163293	0.154857	-2.40147
sls	-0.314363	10.6312	-2.40358	0.0163372	0.154857	-2.40129
chif	-0.248294	6.60649	-2.40372	0.0163393	0.154857	-2.40125
CG13474	-0.267146	-0.683784	-2.4029	0.0163701	0.154949	-2.40056
CG32053	0.226324	0.990208	2.4029	0.0163813	0.154949	2.40031
CG33773	-0.328218	-0.330284	-2.40261	0.0163819	0.154949	-2.40029
CG10341	0.202284	4.48937	2.40267	0.0163913	0.154949	2.40008
CG7766	-0.201751	7.93948	-2.40238	0.0163953	0.154949	-2.39999
EbpII	-0.57358	3.66236	-2.40178	0.0164093	0.154993	-2.39968
CG13578	-0.252168	0.043028	-2.40177	0.0164289	0.155084	-2.39924
bip2	-0.203072	6.99308	-2.40152	0.0164375	0.155084	-2.39905
lncRNA:CR45506	-0.323041	-0.734062	-2.401	0.0164579	0.155189	-2.3986
rhea	-0.225566	8.58594	-2.40019	0.0164964	0.155464	-2.39774
hiro	0.229166	3.81722	2.39975	0.0165231	0.155628	2.39715
lncRNA:CR44681	-0.249757	-1.15991	-2.39838	0.0165787	0.15605	-2.39592
ase	0.287701	-0.978544	2.39791	0.0165865	0.15605	2.39575
tbrd-3	-0.303728	-0.148297	-2.39672	0.0166455	0.156516	-2.39445
Ppi1	-0.489961	3.5932	-2.39601	0.0166688	0.156647	-2.39393
Cpr76Bb	0.271364	-1.28532	2.39555	0.0166989	0.156739	2.39327
RhoGAP100F	-0.185535	5.61853	-2.39582	0.0167005	0.156739	-2.39324
CG14860	0.255649	0.337779	2.39568	0.0167067	0.156739	2.3931
CG3348	-0.229211	4.02517	-2.39263	0.0168394	0.157895	-2.3902
CG42866	-0.267449	-0.0797777	-2.39136	0.0168886	0.158268	-2.38912
CG34462	-0.228206	0.390809	-2.3911	0.0169118	0.158396	-2.38862
Alp1	0.283245	-0.986753	2.39064	0.0169259	0.158427	2.38831
lncRNA:CR46217	-0.265306	-1.12009	-2.39057	0.016934	0.158427	-2.38814
Best1	-0.170559	5.909	-2.39011	0.0169586	0.158568	-2.3876
Fign	0.220966	2.04039	2.38962	0.0169842	0.158676	2.38705
eIF2Balpha	-0.153811	4.22579	-2.38923	0.0169902	0.158676	-2.38692
GABA-B-R3	-0.231385	3.54305	-2.38929	0.0169986	0.158676	-2.38674
Smn	0.178863	4.62062	2.38755	0.0170796	0.159206	2.38499
Osi7	0.427503	-0.254996	2.38709	0.0170887	0.159206	2.38479
Nmdmc	0.193528	5.06548	2.38688	0.0171042	0.159206	2.38446
CG5273	-0.178564	6.50972	-2.38685	0.0171119	0.159206	-2.38429
CG43449	-0.371973	0.166181	-2.38647	0.0171121	0.159206	-2.38429
rgr	-0.194887	4.82204	-2.38674	0.0171125	0.159206	-2.38428
Eo	-0.215367	0.943511	-2.3865	0.0171238	0.159222	-2.38404
CG32054	0.203196	2.2866	2.38582	0.0171601	0.159471	2.38326
spidey	-0.184639	7.47163	-2.38474	0.0171986	0.159637	-2.38243
CG33308	-0.40349	1.35922	-2.38425	0.0172095	0.159637	-2.3822
toy	-0.182356	4.32221	-2.38464	0.0172146	0.159637	-2.38209
polyph	-0.289331	0.219676	-2.38422	0.0172162	0.159637	-2.38206
CG15800	-0.321899	1.16546	-2.38338	0.0172514	0.159874	-2.38131
CG6296	0.298999	2.03501	2.38175	0.0173497	0.160696	2.37921
CG2906	-0.150772	3.01612	-2.3814	0.0173662	0.16076	-2.37886
mRpS6	0.167817	3.38858	2.38034	0.017406	0.160885	2.37802
CG30323	-0.250593	0.821002	-2.38029	0.0174103	0.160885	-2.37793
futsch	-0.22782	7.88847	-2.38041	0.017413	0.160885	-2.37787
Inos	-0.182054	7.68296	-2.37999	0.0174323	0.160885	-2.37746
lncRNA:CR46124	-0.255179	-0.858651	-2.37977	0.0174346	0.160885	-2.37741
mbm	0.246597	4.52716	2.37988	0.0174374	0.160885	2.37735
Atf6	-0.172285	6.25201	-2.37834	0.0175084	0.16145	-2.37585
Grip	-0.143002	3.65056	-2.37742	0.017551	0.161754	-2.37496
Rbpn-5	-0.169003	5.30606	-2.37725	0.0175648	0.161769	-2.37467
DNApol-theta	0.18054	4.50727	2.37693	0.0175774	0.161769	2.3744
CG41562	-0.289075	-1.30419	-2.37651	0.0175869	0.161769	-2.3742
Mrtf	-0.196122	6.23737	-2.37646	0.0175913	0.161769	-2.37411
CG32512	-0.208472	5.39907	-2.37622	0.017608	0.161833	-2.37376
Semp1	-0.323097	0.273713	-2.3756	0.0176209	0.161862	-2.37349
CG11737	-0.165064	5.63398	-2.3755	0.0176332	0.161886	-2.37323
lncRNA:CR45582	-0.243213	-0.928043	-2.37441	0.0176854	0.162217	-2.37214
CG13231	0.259999	-0.972765	2.3742	0.0176926	0.162217	2.37199
CG13833	-0.204695	4.24489	-2.37436	0.017699	0.162217	-2.37186
CG43638	-0.381321	1.83772	-2.37371	0.0177081	0.162217	-2.37167
lncRNA:CR44640	-0.249598	-0.393073	-2.37305	0.0177556	0.162563	-2.37068
NAT1	-0.272245	9.33236	-2.37245	0.0177793	0.162692	-2.37018
bt	-0.317602	10.5253	-2.37172	0.0178197	0.162971	-2.36934
jumu	0.27601	5.12549	2.37	0.0179087	0.163696	2.3675
lncRNA:CR44899	-0.25879	-0.464872	-2.36971	0.0179199	0.163709	-2.36727
Pgm1	-0.205155	8.24182	-2.36903	0.0179448	0.163778	-2.36675
CG33958	-0.263206	0.049729	-2.36914	0.017947	0.163778	-2.36671
mask	-0.276901	8.90456	-2.36793	0.0179969	0.163972	-2.36568
Or1a	0.264125	-0.362734	2.36791	0.0179976	0.163972	2.36567
Dhc64C	-0.223328	8.4375	-2.36809	0.0179977	0.163972	-2.36567
lncRNA:CR44166	-0.267701	-1.20863	-2.36755	0.0180206	0.164071	-2.3652
CG3349	-0.28192	-0.585803	-2.3668	0.0180492	0.164071	-2.36461
CG31493	-0.334614	0.585091	-2.36662	0.0180507	0.164071	-2.36458
fl(2)d	-0.186489	6.45378	-2.36672	0.0180568	0.164071	-2.36445
Mdr49	-0.212016	6.07398	-2.36672	0.0180577	0.164071	-2.36443
Dnali1	-0.349621	1.26885	-2.36596	0.0180823	0.164205	-2.36393
Cpr92F	-0.418807	1.55885	-2.3652	0.0181265	0.164517	-2.36302
lncRNA:CR44343	-0.288508	-0.665471	-2.36493	0.0181468	0.16453	-2.36261
fliI	-0.198927	5.64704	-2.36484	0.0181476	0.16453	-2.36259
lncRNA:CR43150	-0.264382	-1.00297	-2.36278	0.0182464	0.164981	-2.36058
lncRNA:CR44826	0.2636	-0.850444	2.36266	0.0182536	0.164981	2.36043
mAChR-B	-0.220617	2.69028	-2.3629	0.0182538	0.164981	-2.36043
CG9254	-0.404374	3.57656	-2.36242	0.0182551	0.164981	-2.3604
Mkp3	-0.179411	6.31994	-2.36236	0.0182631	0.164981	-2.36024
CG2225	0.159869	5.6749	2.36246	0.0182755	0.164981	2.35999
CG14187	0.449348	0.203498	2.36242	0.0182771	0.164981	2.35996
CG31233	0.288739	5.11347	2.36237	0.0182808	0.164981	2.35988
CG31697	-0.320625	1.3413	-2.36179	0.0182863	0.164981	-2.35977
PRY	-0.301172	-0.36501	-2.36122	0.0183212	0.165207	-2.35906
ND-B8	0.27063	1.84777	2.36083	0.0183553	0.165425	2.35837
CG15674	0.224511	0.354803	2.36004	0.0183894	0.165624	2.35768
SNF4Agamma	-0.212015	8.03171	-2.35961	0.0184057	0.165624	-2.35735
Vm34Ca	0.551814	3.02442	2.35979	0.018407	0.165624	2.35733
CG15484	0.2179	0.396519	2.35951	0.0184208	0.165658	2.35705
CG9098	0.167849	3.09053	2.35863	0.0184596	0.165918	2.35627
ACC	-0.254287	9.81117	-2.35763	0.0185034	0.16609	-2.35539
CheB42c	-0.189071	2.44008	-2.35767	0.0185052	0.16609	-2.35535
CG14495	0.212449	2.20483	2.35759	0.0185086	0.16609	2.35528
sisA	0.277429	-0.903257	2.3572	0.0185191	0.166096	2.35507
CG46042	-0.28278	0.199358	-2.35631	0.0185591	0.166314	-2.35427
lncRNA:CR40172	-0.293927	-0.279456	-2.35628	0.0185663	0.166314	-2.35413
CG16739	-0.411368	2.08901	-2.35604	0.0185734	0.166314	-2.35398
BoYb	0.266495	2.63877	2.35611	0.0185909	0.166382	2.35363
RpII215	-0.25641	7.06828	-2.35556	0.0186136	0.166496	-2.35318
CG9044	-0.153332	6.41948	-2.35447	0.0186667	0.166882	-2.35212
mesh	0.245545	5.22934	2.35365	0.0187141	0.167015	2.35118
CG1239	0.234935	3.25074	2.35358	0.0187174	0.167015	2.35111
CG6262	-0.459422	2.74968	-2.35305	0.0187192	0.167015	-2.35108
mtsh	-0.31888	1.76287	-2.35288	0.0187311	0.167015	-2.35084
CG5290	0.175777	3.69594	2.3533	0.0187316	0.167015	2.35083
CG30393	-0.356734	1.53149	-2.35243	0.0187513	0.167101	-2.35044
CG45050	-0.245513	8.81844	-2.35178	0.0187894	0.167285	-2.34968
temp	-0.173374	4.75366	-2.3517	0.0187919	0.167285	-2.34963
CG1738	0.212072	2.98349	2.35173	0.0188107	0.167318	2.34926
Ude	0.190669	3.96056	2.35155	0.0188156	0.167318	2.34916
FipoQ	-0.178018	4.84967	-2.35041	0.0188679	0.167694	-2.34813
CG11103	-0.176153	3.08495	-2.34898	0.018941	0.168254	-2.34669
CG12784	-0.330718	0.354047	-2.34809	0.0189715	0.168435	-2.34609
CG7906	-0.281794	-0.220315	-2.34809	0.0189931	0.168537	-2.34567
lncRNA:CR44951	0.294172	-0.759118	2.3476	0.0190105	0.168583	2.34532
CG3942	-0.370686	1.50542	-2.34703	0.0190237	0.168583	-2.34507
bmm	-0.181065	6.71809	-2.34718	0.0190285	0.168583	-2.34497
Hil	-0.14796	4.42478	-2.34689	0.0190531	0.168711	-2.34449
hfw	-0.156255	5.28624	-2.34483	0.0191582	0.169355	-2.34244
CR43734	-0.291182	-0.310813	-2.34452	0.0191598	0.169355	-2.34241
ymp	-0.377002	3.21415	-2.34435	0.0191609	0.169355	-2.34239
lncRNA:CR45114	-0.286766	-0.405331	-2.34447	0.0191664	0.169355	-2.34228
CG43277	-0.319765	0.786745	-2.34372	0.0191948	0.169516	-2.34173
Kap3	-0.205672	6.03858	-2.34352	0.0192153	0.169572	-2.34133
CG44954	-0.285687	-1.17646	-2.34341	0.0192213	0.169572	-2.34121
CG17637	-0.302977	1.5046	-2.34107	0.0193335	0.170428	-2.33904
CG4452	-0.162568	5.84718	-2.34123	0.0193388	0.170428	-2.33894
CG4658	-0.171921	6.01752	-2.34098	0.0193555	0.170486	-2.33861
CG6168	-0.375349	1.33431	-2.33989	0.0193912	0.170576	-2.33792
CG43246	-0.308991	0.0698141	-2.33973	0.0194027	0.170576	-2.3377
CG6310	0.206819	2.57061	2.33993	0.0194059	0.170576	2.33764
Eph	-0.186594	7.22027	-2.33996	0.0194066	0.170576	-2.33763
Pino	-0.191908	7.82652	-2.33949	0.0194252	0.170581	-2.33727
Spn28B	-0.351386	1.01305	-2.33923	0.0194276	0.170581	-2.33722
Gip	-0.169055	6.05031	-2.33829	0.0194872	0.171014	-2.33608
CG5326	0.226559	5.21217	2.33683	0.0195709	0.171598	2.33447
baz	-0.166158	6.89517	-2.33672	0.0195766	0.171598	-2.33437
insb	0.272531	-1.38612	2.33629	0.0195845	0.171598	2.33421
vrs	-0.394901	3.58147	-2.33521	0.0196334	0.171848	-2.33328
CG13531	-0.163847	5.70809	-2.33568	0.0196336	0.171848	-2.33328
Rpt3	-0.184527	6.39668	-2.3351	0.0196516	0.171916	-2.33293
CG15306	-0.415498	1.97876	-2.33368	0.019714	0.172372	-2.33175
lncRNA:CR45303	-0.268904	-0.274443	-2.33354	0.0197295	0.172402	-2.33145
CG42820	-0.40694	2.0498	-2.33322	0.0197382	0.172402	-2.33129
Acp29AB	-0.390518	1.07597	-2.3322	0.0197928	0.172789	-2.33025
CG7248	0.282615	-1.29859	2.33191	0.0198134	0.172822	2.32986
lncRNA:CR44204	-0.311978	-0.873562	-2.33187	0.0198287	0.172822	-2.32957
morgue	-0.164066	4.56799	-2.33165	0.0198386	0.172822	-2.32939
CG7715	0.28377	-1.20907	2.33151	0.0198464	0.172822	2.32924
Obp56g	-0.358262	6.34897	-2.33152	0.0198516	0.172822	-2.32914
sut4	-0.415465	1.9008	-2.33093	0.0198586	0.172822	-2.32901
CG6443	-0.155031	4.09614	-2.33082	0.0198824	0.172939	-2.32856
snRNA:U2:38ABa	0.278212	-1.33493	2.32998	0.0199101	0.173089	2.32804
Lsp1alpha	-0.410785	-0.0649974	-2.3298	0.0199308	0.173179	-2.32765
TwdlF	0.341448	-1.15585	2.32938	0.0199521	0.173275	2.32725
term	0.302892	-1.37874	2.32869	0.019979	0.173328	2.32674
Cog3	-0.164287	4.69711	-2.32874	0.0199973	0.173328	-2.3264
snoRNA:Me28S-A3407a	0.302225	-0.674511	2.32848	0.0200004	0.173328	2.32634
Ctr1A	-0.141832	5.30759	-2.32849	0.0200039	0.173328	-2.32627
Rtnl2	-0.341618	1.26554	-2.32797	0.0200174	0.173328	-2.32602
CG31122	-0.181198	5.47976	-2.32816	0.0200205	0.173328	-2.32596
Klp68D	-0.198188	5.58979	-2.32763	0.0200524	0.173514	-2.32537
snoRNA:Me28S-C3227a	0.27642	-1.28983	2.32634	0.020102	0.173853	2.32444
CG32718	-0.33187	0.431564	-2.32591	0.0201272	0.173981	-2.32397
asRNA:CR45143	0.247549	-1.17281	2.32553	0.0201546	0.174062	2.32346
Elo68alpha	-0.34158	1.70337	-2.32519	0.0201682	0.174062	-2.3232
Elba3	0.28596	-0.0299546	2.32519	0.0201701	0.174062	2.32317
hzg	-0.150628	6.5936	-2.32519	0.0201783	0.174062	-2.32302
AP-1gamma	-0.187947	6.97952	-2.32458	0.0202118	0.174262	-2.32239
Pez	-0.224414	5.11831	-2.32436	0.0202307	0.174335	-2.32204
CG10041	-0.285724	0.419095	-2.32378	0.0202422	0.174344	-2.32183
Cul6	-0.193294	3.11803	-2.32401	0.0202529	0.174346	-2.32163
tRNA:iMet-CAT-1-1	0.256557	-1.59801	2.32297	0.020292	0.174593	2.3209
CG42324	-0.166735	5.20104	-2.32288	0.0203129	0.174654	-2.32052
Myd88	-0.153266	6.06656	-2.32251	0.02032	0.174654	-2.32039
CG6724	0.173256	4.14251	2.32205	0.0203579	0.174795	2.31969
lncRNA:CR46299	-0.290921	-0.536358	-2.32162	0.0203653	0.174795	-2.31955
Art2	-0.276912	0.336945	-2.32163	0.0203678	0.174795	-2.3195
CG10909	-0.301699	0.0779115	-2.32024	0.0204351	0.175227	-2.31826
lncRNA:CR44409	-0.269265	-1.2032	-2.32022	0.0204464	0.175227	-2.31805
CG4377	0.250083	4.50968	2.32035	0.0204496	0.175227	2.318
gig	-0.174995	5.94524	-2.31981	0.0204758	0.17532	-2.31751
Vps15	-0.151793	5.2332	-2.31949	0.0204911	0.17532	-2.31723
myo	-0.17284	6.52971	-2.31953	0.0204919	0.17532	-2.31722
Mal-A1	0.33631	7.43145	2.31856	0.0205474	0.17564	2.3162
CG14300	0.255688	-1.60309	2.31831	0.0205504	0.17564	2.31614
snoRNA:snR38:54Eb	0.247718	-1.72046	2.31774	0.0205801	0.175804	2.3156
Sox21b	0.215623	2.28874	2.31766	0.020596	0.175827	2.31531
CG10185	-0.204692	2.7188	-2.31743	0.0206038	0.175827	-2.31517
CG42357	0.25749	-1.5821	2.31701	0.0206183	0.175861	2.3149
Sap130	-0.166025	5.60862	-2.31688	0.0206355	0.175884	-2.31459
rux	0.178615	4.66646	2.3168	0.0206421	0.175884	2.31447
Golgin245	-0.166591	6.96461	-2.31551	0.0207112	0.176383	-2.31321
Mst84Dd	-0.449215	1.77664	-2.31457	0.0207409	0.176546	-2.31267
Utx	-0.187009	5.8748	-2.31465	0.0207596	0.176615	-2.31233
Ama	0.361905	-0.300459	2.31324	0.0208199	0.177038	2.31123
verm	0.253447	3.64267	2.31259	0.0208698	0.177372	2.31033
CG6425	0.206158	3.24407	2.31149	0.0209356	0.177575	2.30914
CG13069	0.269054	-1.38975	2.31121	0.0209425	0.177575	2.30902
nej	-0.260142	8.16559	-2.3111	0.0209425	0.177575	-2.30902
CG8768	-0.143387	4.36829	-2.31118	0.0209468	0.177575	-2.30894
Rim2	-0.148731	6.58854	-2.31117	0.0209468	0.177575	-2.30894
CheA86a	-0.282134	-0.690723	-2.31057	0.0209694	0.177676	-2.30853
alpha4GT1	-0.168545	4.65617	-2.31025	0.021002	0.177727	-2.30795
CG34448	-0.257216	-1.09965	-2.31013	0.0210031	0.177727	-2.30793
CG42471	-0.333843	0.511451	-2.30964	0.0210148	0.177727	-2.30772
CG15394	-0.288361	2.7086	-2.30967	0.021025	0.177727	-2.30754
CG45489	0.261296	-1.76142	2.3097	0.0210286	0.177727	2.30747
CG14568	0.283152	-1.21953	2.30883	0.0210647	0.177943	2.30682
whd	-0.187827	7.63701	-2.30869	0.0210812	0.177992	-2.30653
r	0.195836	6.27157	2.30845	0.021103	0.178086	2.30614
CG32772	-0.190409	6.00356	-2.308	0.0211187	0.178129	-2.30586
CG13297	0.271473	-1.55783	2.30752	0.0211432	0.178245	2.30542
Osi13	-0.251578	-0.746777	-2.30682	0.0211866	0.178521	-2.30464
ND-20L	-0.312202	0.292258	-2.30542	0.0212515	0.178913	-2.30349
lncRNA:CR45331	-0.262214	-1.31973	-2.3056	0.0212545	0.178913	-2.30343
snoRNA:Me28S-A1666a	0.245672	-1.80075	2.30504	0.0212842	0.179002	2.30291
GstD5	-0.263674	1.1683	-2.30512	0.0212865	0.179002	-2.30286
asRNA:CR45271	-0.238651	-1.72369	-2.30444	0.0213232	0.179155	-2.30221
CG44139	-0.29644	-0.423674	-2.30415	0.0213279	0.179155	-2.30213
rib	0.373136	1.73861	2.30384	0.0213369	0.179155	2.30197
CG31231	-0.371364	1.89469	-2.30273	0.0213993	0.179531	-2.30086
Osi20	0.32741	-0.781028	2.30271	0.02141	0.179531	2.30067
CG18586	0.398157	1.4981	2.30293	0.0214139	0.179531	2.30061
CG11655	-0.157977	4.57268	-2.30192	0.021455	0.179785	-2.29988
CG31463	0.239713	1.78468	2.30159	0.0214892	0.179929	2.29928
CG7461	-0.184642	7.56581	-2.30113	0.0215059	0.179929	-2.29898
CG12990	-0.33653	2.64728	-2.30089	0.0215085	0.179929	-2.29894
CG4297	-0.181965	5.48186	-2.30103	0.0215152	0.179929	-2.29882
Sans	0.20035	1.93563	2.30045	0.0215522	0.180073	2.29817
[truncated: 14,710 more rows]

## Sheet: Motts_Mill_virus_Sex_Int
Gene	logFC	AveExpr	t	P.Value	adj.P.Val	z.std
tipE	-2.52951	3.30107	-13.9692	4.19412e-42	7.0197e-38	-13.5966
CG4415	-2.84698	1.10369	-10.2147	6.43598e-24	5.38595e-20	-10.085
CG11263	2.69165	1.01714	8.88841	1.43746e-18	8.01959e-15	8.79445
msd1	1.59776	1.71794	8.42177	7.35102e-17	3.07585e-13	8.34125
phr	1.35741	2.74519	7.79998	9.67608e-15	3.23897e-11	7.74344
Smyd4-1	1.1506	3.16552	7.55197	6.52051e-14	1.8189e-10	7.49718
Def	2.22871	2.06128	7.48813	1.02746e-13	2.45665e-10	7.43732
CG30440	1.39526	3.25838	7.4146	1.80842e-13	3.78344e-10	7.36225
otk2	-1.50216	2.04256	-7.1207	1.41597e-12	2.63323e-09	-7.08248
Or7a	1.7432	-0.569975	6.949	4.83638e-12	8.09466e-09	6.9103
Lime	2.17499	2.6361	6.90171	6.7469e-12	1.02657e-08	6.86292
CG11912	1.51231	2.29988	6.75926	1.8681e-11	2.60553e-08	6.71598
lncRNA:CR45631	2.41163	0.00821338	6.7197	2.49062e-11	3.20658e-08	6.67392
CG3397	-1.32638	3.15256	-6.64563	3.98972e-11	4.76971e-08	-6.60446
nxf2	1.34699	2.7442	6.578	6.16821e-11	6.88249e-08	6.5396
qin	1.22667	3.09001	6.55704	7.04308e-11	7.36751e-08	6.51974
2005-09-01	1.24816	1.8241	6.50039	1.02494e-10	1.00908e-07	6.46323
CG13088	-1.24943	3.50721	-6.4868	1.1184e-10	1.03992e-07	-6.45001
CG13609	1.12833	2.20557	6.46555	1.27126e-10	1.11985e-07	6.43057
dgo	1.09897	2.89669	6.35255	2.64082e-10	2.20997e-07	6.31852
Cad74A	1.28299	3.07739	6.3082	3.46065e-10	2.72816e-07	6.2766
Jon66Ci	2.27912	0.93348	6.3049	3.58604e-10	2.72816e-07	6.27106
Yp2	3.05691	6.74173	6.20649	6.35568e-10	4.625e-07	6.18135
CG9698	-1.60202	-0.138689	-6.18847	7.07355e-10	4.93292e-07	-6.16443
CG15083	0.8397	3.99278	6.1387	1.03104e-09	6.90259e-07	6.10453
Send1	2.55942	0.542319	6.08127	1.46383e-09	9.42315e-07	6.0483
CG9650	1.23999	3.47909	6.00339	2.34239e-09	1.45202e-06	5.97209
CG14688	0.852464	5.41253	5.95893	3.07394e-09	1.83745e-06	5.9276
CG5245	1.33957	1.32469	5.93964	3.41682e-09	1.97198e-06	5.91021
GILT2	0.909853	4.45457	5.92073	3.87496e-09	2.16184e-06	5.88944
SdicC	-1.70675	-0.0382447	-5.87218	4.95544e-09	2.67546e-06	-5.84866
CG17129	1.17166	2.94647	5.85589	5.53941e-09	2.89728e-06	5.8301
CG9825	1.93584	0.173904	5.7517	1.00216e-08	5.08278e-06	5.73036
IKKbeta	0.781898	4.07282	5.6466	1.89427e-08	9.32481e-06	5.62139
ndl	1.72926	1.84929	5.63742	1.99744e-08	9.55178e-06	5.61222
rgr	0.826597	3.98096	5.60802	2.36567e-08	1.09984e-05	5.58288
lncRNA:CR43831	1.39213	-0.976368	5.58624	2.63188e-08	1.19053e-05	5.56431
Gr98b	-1.53378	-0.882447	-5.52953	3.63936e-08	1.60295e-05	-5.50751
CG15721	1.78811	0.994736	5.51169	4.09042e-08	1.71185e-05	5.4869
fit	1.97991	3.31706	5.50767	4.09117e-08	1.71185e-05	5.48687
CG42759	1.37861	-0.526955	5.49191	4.43012e-08	1.80846e-05	5.47279
Yp1	2.61199	6.40728	5.4636	5.13074e-08	2.0446e-05	5.44672
lncRNA:CR43835	-2.27528	0.563735	-5.44205	5.93989e-08	2.312e-05	-5.4206
Cp15	2.70484	3.27701	5.42837	6.39021e-08	2.43075e-05	5.40752
sim	0.87133	2.332	5.41781	6.74578e-08	2.50898e-05	5.39781
lncRNA:CR44750	-1.8265	-0.22357	-5.36767	8.78045e-08	3.19475e-05	-5.35031
GILT3	0.96812	3.32592	5.34748	9.97196e-08	3.52618e-05	5.32723
Yp3	2.35669	7.64014	5.34534	1.01127e-07	3.52618e-05	5.32469
Mps1	0.93259	2.7081	5.33628	1.05779e-07	3.6131e-05	5.31651
CG10927	0.941029	1.7317	5.33509	1.08061e-07	3.61463e-05	5.31262
CG31681	2.04666	0.802877	5.32877	1.114e-07	3.61463e-05	5.30707
CG14480	-0.780616	5.08596	-5.3273	1.12302e-07	3.61463e-05	-5.3056
yem	0.954578	4.48155	5.28857	1.37148e-07	4.33102e-05	5.26903
CG8303	0.888965	3.51538	5.2644	1.56864e-07	4.86191e-05	5.24432
lov	-1.03366	2.25949	-5.24558	1.7374e-07	5.28707e-05	-5.22544
lncRNA:CR41443	-1.62933	0.331113	-5.23453	1.83214e-07	5.47579e-05	-5.21561
lncRNA:CR40465	-1.92659	-0.357462	-5.1769	2.44608e-07	7.18246e-05	-5.16178
E(spl)mdelta-HLH	1.50512	-0.895011	5.17419	2.51012e-07	7.24344e-05	5.15694
CG31517	1.03771	1.53264	5.09854	3.78053e-07	0.000107245	5.07969
CG31928	1.98856	0.953373	5.08351	4.1024e-07	0.000114436	5.06414
CG5953	0.721179	5.12938	5.05461	4.77763e-07	0.000131087	5.03503
Pebp1	1.41199	4.43307	5.03712	5.20752e-07	0.000140578	5.0185
lncRNA:CR44601	-1.5998	-0.210326	-5.01977	5.5718e-07	0.000148024	-5.0055
hog	-1.30619	0.391892	-4.98735	6.60957e-07	0.00017285	-4.9725
Tmhs	0.943467	2.12561	4.97334	7.15631e-07	0.000184269	4.95707
CG8564	-2.03764	2.4725	-4.94986	8.1128e-07	0.000205733	-4.93263
Cht10	1.03516	2.56053	4.90387	1.01273e-06	0.000252987	4.88915
CG32373	1.0437	1.86871	4.88349	1.11848e-06	0.000275295	4.86956
Pgcl	1.10914	1.7995	4.86858	1.22167e-06	0.000296334	4.85209
vanin-like	1.19363	2.50783	4.82509	1.51572e-06	0.000362408	4.80915
CG5013	0.665637	2.76758	4.81114	1.62227e-06	0.000377244	4.79555
Irbp	0.840819	3.69404	4.80974	1.62285e-06	0.000377244	4.79548
Jon99Fi	1.36227	4.03801	4.80609	1.66864e-06	0.000382576	4.7899
Uro	1.54589	3.4414	4.79843	1.72347e-06	0.000389807	4.78341
spo	1.58828	0.265672	4.77779	1.92506e-06	0.000429597	4.76114
CG9154	0.677305	2.6122	4.75423	2.11761e-06	0.000466347	4.74186
eIF3d1	0.74762	7.20311	4.74058	2.28006e-06	0.000495603	4.72687
lncRNA:CR44289	1.46114	0.101264	4.73579	2.37221e-06	0.000504984	4.71882
Oat	0.804429	4.72673	4.73348	2.38357e-06	0.000504984	4.71784
Ugt317A1	0.831344	2.77673	4.72167	2.49673e-06	0.000522348	4.7084
CG2915	0.609277	5.46663	4.71709	2.56539e-06	0.000530086	4.70286
nesd	-0.830976	2.90263	-4.63564	3.79887e-06	0.000775386	-4.62209
lncRNA:CR44631	-1.42168	-0.22578	-4.6218	4.01832e-06	0.000810297	-4.61043
CG9925	1.31384	2.65507	4.56378	5.35611e-06	0.0010672	4.55033
CG31869	0.742751	3.80094	4.55209	5.68188e-06	0.00111619	4.53789
CG34269	-1.15035	0.825582	-4.54766	5.73535e-06	0.00111619	-4.53592
lncRNA:CR45419	-1.1862	-0.38932	-4.5346	6.0685e-06	0.00116745	-4.52399
Ak6	0.775147	2.51298	4.52854	6.32365e-06	0.00120272	4.51527
CG5367	1.24388	0.536662	4.51364	6.80466e-06	0.00127966	4.49971
dpr6	0.985372	3.69525	4.50112	7.20852e-06	0.00134055	4.48744
CR45499	-1.47009	-0.681279	-4.49067	7.44133e-06	0.00136863	-4.48066
Nnf1b	0.859643	1.48445	4.4884	7.62934e-06	0.00138796	4.47533
Muc30E	1.43395	-0.225166	4.48026	7.80448e-06	0.00140455	4.47048
CG10463	0.669084	3.01368	4.47436	8.09185e-06	0.00144078	4.46274
CG31816	-1.74532	0.920752	-4.46043	8.67244e-06	0.0015279	-4.44787
CG13992	1.27716	1.06459	4.4573	8.82538e-06	0.00153865	4.44412
ItgaPS4	0.944788	0.413393	4.44136	9.35785e-06	0.00161466	4.4315
CG32984	0.94661	1.34192	4.43937	9.52474e-06	0.00162669	4.42769
lncRNA:CR44534	-1.42467	-0.637931	-4.41628	1.04941e-05	0.00177414	-4.40673
CG7298	1.51707	1.76988	4.4047	1.11869e-05	0.00187235	4.39286
CG44102	-1.22752	0.944767	-4.40139	1.13332e-05	0.00187807	-4.39003
lncRNA:CR44138	1.10958	1.36497	4.39717	1.15897e-05	0.00190174	4.38517
fuss	0.769502	2.0696	4.37589	1.26698e-05	0.00203161	4.36573
nAChRalpha4	0.716063	4.7807	4.37843	1.26737e-05	0.00203161	4.36566
RIOK2	0.598898	2.80177	4.37596	1.27453e-05	0.00203161	4.36443
CG6508	1.87152	0.465893	4.35889	1.37942e-05	0.00217805	4.34711
CG3457	1.45993	1.10093	4.35253	1.4256e-05	0.00222994	4.33988
Nek2	1.04051	2.17391	4.34783	1.44957e-05	0.00224644	4.33621
CG4757	1.32436	3.06655	4.33877	1.51045e-05	0.0023193	4.32716
lncRNA:CR43848	-1.07196	-0.529785	-4.3277	1.57074e-05	0.00238995	-4.31853
rost	0.644318	4.72561	4.29168	1.87281e-05	0.00282389	4.27954
CG34456	0.968956	0.673565	4.28693	1.89574e-05	0.00283295	4.27683
CG31041	1.20774	1.2158	4.27032	2.05158e-05	0.00303869	4.2592
Psf1	0.841684	1.53041	4.25607	2.1808e-05	0.00320176	4.24553
RabX2	-1.142	-0.0909067	-4.25227	2.21628e-05	0.00322556	-4.24191
CG8405	0.522012	6.32038	4.25135	2.23947e-05	0.0032312	4.23957
CG7458	0.68677	2.80084	4.24376	2.30089e-05	0.00329019	4.23349
PIG-A	0.662904	2.5189	4.23964	2.33826e-05	0.00329019	4.22987
CG6296	1.30272	1.96127	4.24059	2.33933e-05	0.00329019	4.22977
CG5776	0.786506	3.42698	4.23611	2.37839e-05	0.00331613	4.22604
CG32017	-0.770673	4.87947	-4.23583	2.39739e-05	0.00331613	-4.22425
lncRNA:CR42844	-1.32042	-0.159345	-4.22409	2.49532e-05	0.00342329	-4.21522
Mink	0.670234	2.79702	4.21413	2.62513e-05	0.00355799	4.20376
CG3748	-1.72385	1.13393	-4.21345	2.63602e-05	0.00355799	-4.20283
CG5290	0.601397	3.05104	4.2003	2.78687e-05	0.00373151	4.19022
CG42397	0.935875	3.8048	4.1927	2.89306e-05	0.00384294	4.18173
TAF1C-like	0.555188	3.92332	4.18096	3.03614e-05	0.00400125	4.17074
CG9143	0.668977	3.8849	4.17486	3.10887e-05	0.00406509	4.16534
APC7	1.21292	2.88162	4.17139	3.16803e-05	0.00409568	4.16104
Rpp21	0.780898	0.889244	4.16811	3.1812e-05	0.00409568	4.16009
Cul6	0.688565	2.64643	4.16819	3.20794e-05	0.00409858	4.15818
CG31344	0.551888	3.92364	4.1594	3.3459e-05	0.00424245	4.14855
Dtg	0.915311	1.43257	4.1508	3.44392e-05	0.0043339	4.14193
Pcp	0.883007	0.965481	4.14717	3.48411e-05	0.00435175	4.13927
Ccdc85	0.595141	2.57301	4.14206	3.6077e-05	0.00445248	4.13127
CG5550	1.14259	1.5684	4.14026	3.61796e-05	0.00445248	4.13061
esc	0.745136	3.33601	4.12771	3.80513e-05	0.00464864	4.119
2001-12-01	1.72931	3.04889	4.12603	3.8508e-05	0.00467035	4.11625
CG5568	1.47777	1.51618	4.12196	3.93301e-05	0.00473574	4.11138
CG10738	0.718175	2.46389	4.11422	4.03128e-05	0.00479129	4.10568
lncRNA:CR43144	1.04925	0.718937	4.11447	4.0364e-05	0.00479129	4.10539
CG44355	-1.16114	-0.508287	-4.1099	4.09445e-05	0.00482597	-4.10208
rst	0.781486	3.36815	4.10553	4.17235e-05	0.0048834	4.09772
CG13299	1.24615	1.57097	4.09903	4.33497e-05	0.0050385	4.08886
lncRNA:CR44278	-1.00592	-0.648418	-4.094	4.38475e-05	0.00506121	-4.08621
gsb-n	-1.12387	0.551139	-4.08846	4.52263e-05	0.00516516	-4.07902
lncRNA:CR44994	1.06023	-0.721022	4.08671	4.53653e-05	0.00516516	4.0783
CG43074	1.56423	1.6521	4.08078	4.68248e-05	0.00522776	4.07093
CG32091	0.61952	3.98953	4.08043	4.69938e-05	0.00522776	4.0701
Zyx	0.558999	5.80567	4.07994	4.71586e-05	0.00522776	4.06928
lncRNA:CR44309	-1.15665	-0.0695397	-4.07729	4.71645e-05	0.00522776	-4.06925
Teh2	-0.668689	4.53691	-4.06958	4.92109e-05	0.0054187	-4.05934
CG12288	0.893274	2.88779	4.06442	5.01317e-05	0.00548402	4.05501
CycJ	0.942461	2.38687	4.05239	5.27759e-05	0.00573578	4.04298
Jon99Fii	1.0484	4.30971	4.04968	5.35065e-05	0.00575374	4.03976
CG10274	0.544935	3.60866	4.0487	5.36287e-05	0.00575374	4.03922
CG3430	0.906178	2.80519	4.04483	5.43566e-05	0.00577446	4.03606
CG14545	1.40454	1.79649	4.04518	5.45118e-05	0.00577446	4.03539
CG17239	1.63784	0.315417	4.03863	5.61881e-05	0.00590495	4.02827
CG4563	1.19369	1.40551	4.03152	5.75355e-05	0.00590495	4.0227
c(2)M	0.897267	2.03849	4.03141	5.77712e-05	0.00590495	4.02173
CG14839	-1.25627	0.36628	-4.02906	5.82539e-05	0.00590495	-4.01977
stet	1.09731	2.62075	4.02871	5.82902e-05	0.00590495	4.01963
CG16762	-0.914435	2.28434	-4.0285	5.83901e-05	0.00590495	-4.01922
CG9253	0.580382	4.85874	4.02682	5.83992e-05	0.00590495	4.01919
Obp99a	1.10157	5.11229	4.02843	5.85662e-05	0.00590495	4.01851
CG15278	-1.54398	0.846653	-4.02027	6.04549e-05	0.0059747	-4.01103
CG11911	1.0352	4.50245	4.02068	6.0468e-05	0.0059747	4.01098
zpg	1.33824	2.44845	4.01958	6.06705e-05	0.0059747	4.01019
Vm32E	1.88729	1.19488	4.01976	6.07215e-05	0.0059747	4.00999
osk	1.68084	2.0187	4.01836	6.10428e-05	0.0059747	4.00874
RpLP0-like	0.600983	4.05081	4.01145	6.25355e-05	0.00608521	4.00303
robl22E	-1.40704	0.677288	-4.0096	6.32607e-05	0.0061202	-4.00031
BoYb	0.871702	2.02697	4.00803	6.37052e-05	0.00612778	3.99865
CG2003	0.513519	3.15622	3.99733	6.67158e-05	0.0063807	3.9877
CG8785	0.837237	3.24476	3.98975	6.8872e-05	0.0065495	3.98015
CG43672	0.66875	1.87367	3.98418	7.02687e-05	0.00664456	3.97537
Ilp8	1.07649	1.96606	3.97823	7.21379e-05	0.00678299	3.96912
clos	1.04775	3.92154	3.97433	7.31636e-05	0.006841	3.96576
CG7637	0.714517	2.68095	3.96996	7.46302e-05	0.00693936	3.96102
tej	0.874544	2.53681	3.94849	8.15028e-05	0.00753654	3.93994
CG14053	-0.766393	1.9217	-3.93954	8.45516e-05	0.00775264	-3.93112
lncRNA:CR46053	-0.959572	-0.69809	-3.93747	8.47662e-05	0.00775264	-3.93051
bam	0.973604	1.65225	3.93804	8.52429e-05	0.00775386	3.92916
Fad2	1.88413	2.4562	3.93055	8.78249e-05	0.00789899	3.92198
PK2-R2	-0.808698	0.637534	-3.9291	8.79615e-05	0.00789899	-3.9216
CG15282	1.06391	0.961827	3.92897	8.82543e-05	0.00789899	3.9208
CG15263	-1.2681	1.29878	-3.9208	9.1554e-05	0.00810881	-3.91195
CG8160	-1.17689	0.0145146	-3.9178	9.20123e-05	0.00810881	-3.91074
CG14841	-1.25826	0.279569	-3.91927	9.2052e-05	0.00810881	-3.91064
lncRNA:CR44864	-1.0237	-0.675117	-3.91062	9.47134e-05	0.00826413	-3.90375
CG44005	1.30749	1.29903	3.91268	9.48027e-05	0.00826413	3.90352
Pxt	1.68784	2.95051	3.91032	9.54217e-05	0.00827499	3.90195
peng	0.656582	4.26704	3.89766	0.00010047	0.00866787	3.88945
Cad88C	0.851554	1.47358	3.89469	0.000101263	0.0086915	3.88755
CG14072	-1.3632	1.31485	-3.89232	0.000102713	0.00877098	-3.88409
CG14929	-1.24167	0.309549	-3.89126	0.000103291	0.00877553	-3.88273
CG9926	0.862932	1.8457	3.88727	0.000105011	0.00886847	3.87871
Obp19c	1.29429	2.05548	3.88416	0.000105445	0.00886847	3.87771
Damm	0.858997	2.80479	3.87897	0.000108642	0.00905417	3.87043
lncRNA:CR45726	-0.951791	-0.562453	-3.87686	0.000108734	0.00905417	-3.87023
CG31609	-1.20457	0.164561	-3.87607	0.000109884	0.00909139	-3.86766
shu	0.961798	1.98181	3.87531	0.000110268	0.00909139	3.86681
phr6-4	0.810872	2.80743	3.87084	0.000112158	0.00913774	3.86266
CG2004	0.498722	5.56069	3.87107	0.000112518	0.00913774	3.86188
CG8046	0.847908	0.620536	3.86788	0.000112886	0.00913774	3.86108
CG30103	-1.3787	0.774993	-3.869	0.000113014	0.00913774	-3.86081
Rpb7	0.594774	3.03772	3.86337	0.000115339	0.00928087	3.85583
gammaTub37C	1.28833	1.78325	3.85944	0.000117719	0.00942709	3.85083
CG43668	-0.974386	-0.783278	-3.85335	0.000119822	0.00954978	-3.84649
CG1722	-1.12781	2.61518	-3.85326	0.000120574	0.00956418	-3.84496
CG43290	-1.27907	0.446831	-3.85124	0.000121448	0.00958806	-3.84319
aub	0.828222	3.11507	3.84722	0.000123423	0.0096983	3.83922
CG2990	0.988532	2.03044	3.83626	0.000129171	0.0101025	3.82803
CG3117	1.07309	-0.383776	3.82764	0.000132853	0.0103301	3.82111
lncRNA:CR45639	1.1158	-0.794316	3.82712	0.000133316	0.0103301	3.82025
CG13538	-1.40361	0.654732	-3.82698	0.000134074	0.0103353	-3.81885
CG32816	0.677143	2.2739	3.82457	0.000134617	0.0103353	3.81785
CG4950	0.858252	2.42639	3.82384	0.000135838	0.0103453	3.81563
CG33667	-1.25257	0.117237	-3.82318	0.000135984	0.0103453	-3.81536
CG14137	0.981116	-0.769377	3.8181	0.000138274	0.0104719	3.81123
Nazo	0.903031	1.8077	3.81495	0.000140744	0.010611	3.80686
CG9286	0.541035	3.6446	3.80757	0.00014425	0.0108265	3.80077
lncRNA:CR45433	1.0933	-0.130738	3.80772	0.000145398	0.0108273	3.7988
CG6927	1.40947	2.25806	3.80563	0.000146156	0.0108273	3.79751
dah	1.2349	2.06401	3.80552	0.000146201	0.0108273	3.79744
Gbeta5	-0.560219	4.09243	-3.80077	0.000149219	0.0109425	-3.79237
ND-MWFE	-0.796758	3.89933	-3.79894	0.000149782	0.0109425	-3.79143
CG5235	0.922321	2.43298	3.79643	0.000151542	0.0109425	3.78853
spn-B	0.713638	1.64809	3.79556	0.000151771	0.0109425	3.78815
CG9107	0.562955	3.08566	3.7949	0.000152213	0.0109425	3.78743
CG3817	0.598637	3.35535	3.79389	0.000152972	0.0109425	3.78619
CG14309	1.95089	1.58258	3.79391	0.000153015	0.0109425	3.78612
CG43112	1.28739	0.12459	3.79502	0.000153024	0.0109425	3.78611
CG12708	1.54462	0.40148	3.79199	0.000153641	0.0109425	3.78511
CG13063	-1.11595	-0.4084	-3.7817	0.000159297	0.0112973	-3.77611
lncRNA:CR43854	-1.00662	-0.744533	-3.77606	0.000163401	0.0115394	-3.76977
RpIIIC53	0.532099	4.1131	3.77032	0.000168054	0.0118173	3.76275
nclb	0.560303	4.22118	3.76918	0.000168747	0.0118173	3.76172
CG8800	-0.986767	-0.262216	-3.76153	0.000173012	0.0120156	-3.75548
mthl3	0.62926	2.64686	3.7632	0.000173016	0.0120156	3.75547
psd	1.33485	1.01491	3.76024	0.000175539	0.0121405	3.75184
CG13114	1.73811	1.59085	3.7496	0.000182535	0.0125724	3.74204
kl-3	-1.51311	0.893557	-3.74838	0.000183409	0.0125808	-3.74084
l(3)07882	0.623466	4.41673	3.74659	0.0001844	0.0125971	3.73948
lncRNA:CR43819	-0.949824	-0.331852	-3.73889	0.000189443	0.0128891	-3.73269
CG10182	1.20072	1.08864	3.73259	0.000194872	0.0132047	3.72557
CG46338	0.528353	3.63027	3.7314	0.000196592	0.0132676	3.72336
pgc	1.50977	1.88209	3.72223	0.000203607	0.0136858	3.7145
Cdc45	0.725558	4.17907	3.71839	0.000205852	0.0137814	3.71172
CG3520	0.540434	3.24289	3.71371	0.000209748	0.0139862	3.70698
CG3788	-0.737691	3.16662	-3.71202	0.000211745	0.0140634	-3.70458
cuff	0.756829	0.821926	3.70893	0.000214509	0.0141702	3.70129
Vm26Aa	1.66235	2.3149	3.70783	0.000215047	0.0141702	3.70065
eloF	1.17454	1.71913	3.70594	0.000217171	0.0142541	3.69816
CG15043	1.05566	3.74509	3.70434	0.000218267	0.0142543	3.69688
Ag5r2	0.920628	3.56254	3.70385	0.000218878	0.0142543	3.69617
CG34040	-1.08425	2.33645	-3.70046	0.00022174	0.0143847	-3.69287
Cyp28a5	0.639179	5.03275	3.69921	0.000222965	0.0144083	3.69147
eIF2Bgamma	0.465309	4.12973	3.68919	0.000230988	0.0148694	3.68247
Uhg2	0.662031	2.61282	3.68519	0.000234724	0.015052	3.67838
Papss	0.481562	4.31247	3.68534	0.00023572	0.0150582	3.6773
kl-2	-1.38537	0.784916	-3.68259	0.000237349	0.0151013	-3.67554
SA	0.594057	4.52579	3.68181	0.000238199	0.0151013	3.67463
CG12010	0.603695	2.75894	3.67976	0.000239924	0.0151533	3.67278
CG2260	0.589301	3.43637	3.67595	0.000243056	0.0152776	3.66947
CG43393	-1.1319	-0.169418	-3.67438	0.000243719	0.0152776	-3.66877
pip	0.823735	1.16666	3.67347	0.000244842	0.0152908	3.6676
Mos	1.04657	1.98528	3.66736	0.000252173	0.0156665	3.66004
Non3	0.518459	4.1615	3.66545	0.000253209	0.0156665	3.65899
CG14257	0.814609	1.53474	3.66394	0.000253667	0.0156665	3.65853
CG11131	1.12099	0.244708	3.66004	0.000257353	0.0158357	3.65483
lncRNA:CR43652	-1.078	-0.508709	-3.65893	0.000258822	0.0158678	-3.65337
CG9988	0.88594	0.382842	3.65677	0.000262273	0.0160207	3.64997
lncRNA:CR45231	-1.29588	0.778332	-3.65273	0.000266418	0.0161805	-3.64594
CG13643	-1.0236	0.31267	-3.65106	0.000266824	0.0161805	-3.64555
CG13113	1.45478	0.332504	3.64798	0.000272318	0.016422	3.6403
Uhg8	0.738295	1.23195	3.64664	0.000272768	0.016422	3.63988
Vm34Ca	1.66046	2.28725	3.64495	0.000274666	0.016477	3.63809
CG1835	-1.22392	1.71556	-3.6412	0.000278912	0.0166719	-3.63414
Cad99C	0.526537	3.86187	3.63534	0.000285545	0.0169512	3.62807
scb	0.628711	4.93491	3.63488	0.00028626	0.0169512	3.62743
Obp83cd	0.838313	0.957793	3.63315	0.000286628	0.0169512	3.6271
Cpr11B	-0.817942	1.16942	-3.63295	0.000287634	0.0169512	-3.62619
CG12204	0.638535	2.53208	3.62718	0.000294117	0.0172724	3.62043
CG15255	0.760466	3.7865	3.62277	0.000299705	0.0175391	3.61555
fs(1)M3	1.2661	3.04362	3.61523	0.00030797	0.0179599	3.6085
Aatf	0.525989	3.86567	3.61066	0.000312957	0.0181874	3.60433
CG32284	1.01545	1.31392	3.60934	0.000314963	0.0182406	3.60267
CG11630	-1.09054	0.585895	-3.60613	0.000318756	0.0183966	-3.59956
CG4069	0.542769	3.6708	3.60011	0.000325849	0.0187413	3.59383
lncRNA:CR44033	-0.878123	-0.722498	-3.59804	0.000327441	0.0187684	-3.59256
CG43090	1.47344	1.01431	3.5987	0.000328724	0.0187776	3.59154
CG4788	0.632109	3.06048	3.593	0.00033466	0.0190517	3.58688
solo	0.831284	0.641658	3.59016	0.000339714	0.0192739	3.58297
RecQ4	0.917002	3.13862	3.58749	0.0003422	0.0193493	3.58106
ppk30	0.973796	-0.092968	3.57947	0.000351528	0.0197463	3.57403
nxf4	-1.20963	0.539913	-3.5806	0.000351581	0.0197463	-3.57399
CG15570	1.62689	1.88563	3.57764	0.000355411	0.0197841	3.57115
THADA	0.492554	3.11974	3.57801	0.000355473	0.0197841	3.57111
lncRNA:CR44263	1.04524	-0.374832	3.57772	0.000355799	0.0197841	3.57087
Desat2	1.06566	0.317914	3.572	0.000361476	0.0199936	3.56672
Rtc1	0.568895	3.14862	3.57242	0.000361956	0.0199936	3.56637
Cp18	1.89822	2.67777	3.5674	0.000369017	0.0203165	3.5613
CG4009	1.61419	1.43818	3.56663	0.000371106	0.0203646	3.55982
St4	0.875594	1.30766	3.56112	0.000377627	0.0206547	3.55525
CG16957	-1.34805	1.53989	-3.55707	0.000384158	0.0209435	-3.55073
CG9302	0.527051	4.11891	3.55563	0.000386039	0.0209777	3.54945
CG8366	0.477165	3.81692	3.5499	0.000394927	0.0213757	3.54345
CG34021	-1.28633	0.884927	-3.54846	0.000397094	0.0213757	-3.54201
NimB5	0.712738	2.68014	3.54783	0.00039859	0.0213757	3.54102
tum	0.881312	3.13233	3.54675	0.000399394	0.0213757	3.54048
CAH5	-0.996647	1.1646	-3.54687	0.000399749	0.0213757	-3.54025
U3-55K	0.650743	3.29278	3.53989	0.000409556	0.0218304	3.53385
CG33233	-1.29329	2.40351	-3.5287	0.00042844	0.0227506	-3.52192
gnu	1.3899	2.08771	3.5278	0.000429538	0.0227506	3.52124
CG4038	0.586832	3.6649	3.52525	0.000432946	0.0228069	3.51914
pnr	0.732108	1.16949	3.52507	0.000433327	0.0228069	3.51891
Liprin-gamma	-0.524925	5.08383	-3.52449	0.000435348	0.0228414	-3.51767
Vm26Ac	1.5652	0.380542	3.52355	0.000436994	0.0228562	3.51667
CG13049	-1.02226	-0.697725	-3.52113	0.000438662	0.0228719	-3.51566
lobo	-1.38407	1.29297	-3.51828	0.000444883	0.0231242	-3.51192
lncRNA:CR44942	0.959487	-0.912075	3.51609	0.000447063	0.0231656	3.51062
snoRNA:Me28S-A771	0.890706	-0.202709	3.51327	0.000451825	0.0233194	3.5078
CG12325	0.568387	3.42748	3.51299	0.000452818	0.0233194	3.50722
CG30403	0.693819	1.75779	3.51213	0.000454282	0.0233231	3.50636
AdSL	0.54621	5.04694	3.50988	0.000459187	0.0235028	3.5035
Jon66Cii	1.12085	-0.213547	3.50655	0.000464515	0.023703	3.50043
CG31687	0.554879	2.5261	3.50358	0.000470183	0.0238703	3.49719
Su(var)3-9	0.541996	2.72886	3.50288	0.000470647	0.0238703	3.49693
Elp2	0.46471	3.85876	3.50074	0.000473872	0.0239613	3.49511
CG11286	-1.21139	0.577137	-3.49992	0.000476449	0.024019	-3.49366
CG1785	0.55137	4.17376	3.49701	0.000480928	0.024172	3.49116
CG10628	0.417133	3.80252	3.49443	0.000485141	0.0242128	3.48883
ebd1	0.519729	4.56803	3.49416	0.000485242	0.0242128	3.48877
Root	0.887913	4.87558	3.49491	0.000486078	0.0242128	3.48831
CR18217	0.619465	2.54338	3.49203	0.000489528	0.0243123	3.48642
Jon65Ai	0.976312	3.72727	3.48702	0.000500222	0.0247252	3.48064
CstF64	0.505914	3.2547	3.48593	0.000500798	0.0247252	3.48033
CG7025	0.837197	1.80812	3.4803	0.000512752	0.025241	3.474
CG8939	0.54661	4.47703	3.4786	0.000515015	0.0252532	3.47282
CG6607	0.431193	3.77901	3.47873	0.000516223	0.0252532	3.47219
lncRNA:CR43808	-1.14547	-0.508435	-3.47626	0.000517527	0.0252532	-3.47152
CG42675	-1.07462	3.32331	-3.47025	0.000532549	0.0255702	-3.46383
cin	0.530386	4.59227	3.46935	0.000533047	0.0255702	3.46358
nos	1.31511	2.93853	3.46957	0.000533199	0.0255702	3.4635
CG34188	-1.02381	1.29653	-3.46922	0.000533821	0.0255702	-3.46319
SerRS	0.461276	5.88497	3.46973	0.000533854	0.0255702	3.46317
lncRNA:CR46268	0.666682	2.52445	3.46854	0.000534175	0.0255702	3.46301
CG16824	-0.996697	0.810044	-3.4682	0.000535561	0.0255702	-3.46231
CG16753	0.574943	3.23033	3.46806	0.000536245	0.0255702	3.46197
CG14304	0.777303	1.21395	3.46417	0.000541567	0.0257506	3.45931
CG13641	0.796583	0.863209	3.4606	0.000549386	0.0260484	3.45544
CG11034	1.01738	3.3451	3.45827	0.000555725	0.0262745	3.45235
CG13494	-1.13304	0.366234	-3.45735	0.000557962	0.026306	-3.45127
MtnC	-0.924566	3.22747	-3.45501	0.000562989	0.0264684	-3.44885
Surf6	0.689682	3.99092	3.45374	0.000564821	0.0264801	3.44797
CG13083	1.51699	1.6017	3.45191	0.000569645	0.0266049	3.44567
rtet	0.575784	3.70317	3.45094	0.00057066	0.0266049	3.44519
mthl5	0.47568	2.98979	3.44813	0.000577099	0.0268303	3.44216
CG3045	0.579667	2.79193	3.44688	0.00057887	0.0268381	3.44133
TTLL4B	-0.987798	3.25387	-3.44419	0.000585724	0.0270809	-3.43814
Obp83ef	0.733581	1.19289	3.44291	0.000587711	0.0270978	3.43722
CG12729	-1.19575	0.574318	-3.44015	0.000594249	0.027324	-3.43423
CG18547	-0.584532	5.18761	-3.43927	0.000597414	0.0273943	-3.43279
lncRNA:CR44755	0.844019	-1.05319	3.43541	0.000604122	0.0276262	3.42976
CG43089	-1.20228	0.68963	-3.43084	0.000614979	0.028046	-3.42492
CG13324	1.00176	2.60861	3.42944	0.000618396	0.028056	3.42341
lncRNA:CR43605	-0.897649	0.798855	-3.42859	0.000618549	0.028056	-3.42335
CG10336	0.710679	2.54235	3.42781	0.000621004	0.0280912	3.42227
Nox	0.717294	2.25367	3.42655	0.000624597	0.028157	3.4207
ARY	-1.17114	0.39539	-3.42606	0.000625824	0.028157	-3.42017
HisRS	0.522723	5.72104	3.42459	0.000630465	0.0282898	3.41816
CG8611	0.603462	3.68004	3.41916	0.000640373	0.0286575	3.41391
CG16903	0.451436	4.54717	3.41915	0.000642606	0.0286808	3.41296
CG15483	-1.30516	0.84599	-3.40846	0.000667347	0.0297058	-3.40265
CG7246	0.552429	3.2103	3.40388	0.000677383	0.0300726	3.39857
Six4	0.735539	1.71706	3.40279	0.000681104	0.0300745	3.39707
CG33307	0.615863	3.63786	3.4031	0.000681518	0.0300745	3.39691
CG32107	0.792012	1.48469	3.4019	0.000682817	0.0300745	3.39639
CG4210	0.564961	2.68474	3.39736	0.000695599	0.0305356	3.39131
CG16775	0.853495	2.32223	3.39658	0.000696936	0.0305356	3.39078
CG4477	-1.18093	0.481496	-3.38943	0.000715042	0.0312472	-3.38375
CG14017	-1.17951	0.601174	-3.38825	0.00071832	0.0313087	-3.38249
moon	0.922878	0.854605	3.38763	0.000720996	0.0313436	3.38147
CG18301	-1.33999	1.22705	-3.38471	0.000727666	0.0315517	-3.37894
CG12517	1.10826	-0.0147403	3.38384	0.000732096	0.0316102	3.37727
RfC4	0.653053	3.46256	3.38224	0.000732794	0.0316102	3.37701
CTPsyn	0.513705	5.23485	3.38055	0.000738818	0.0317691	3.37475
stw	-0.477419	4.15485	-3.38014	0.000740272	0.0317691	-3.37421
snk	0.787214	0.847628	3.37723	0.000748099	0.0320228	3.37132
CG13390	0.457965	2.78721	3.37557	0.000750873	0.0320596	3.3703
lncRNA:CR45082	0.900131	-0.0312935	3.37504	0.00075407	0.0321142	3.36913
Npc1b	0.979952	3.12352	3.3738	0.000756442	0.0321334	3.36826
lncRNA:CR44794	-0.868679	-0.662017	-3.37109	0.000761287	0.0322574	-3.3665
Vti1a	0.49157	2.95947	3.36852	0.000770529	0.0325085	3.36317
CG33172	0.679094	2.90134	3.36812	0.000772002	0.0325085	3.36264
lncRNA:CR45752	-0.779069	-0.638124	-3.36689	0.000773042	0.0325085	-3.36227
CG3756	0.487521	3.42271	3.36641	0.000776124	0.0325564	3.36117
cid	0.807989	1.79562	3.36488	0.000781816	0.0326755	3.35915
lncRNA:CR43422	-0.941733	-0.484999	-3.3632	0.000782869	0.0326755	-3.35878
JhI-21	0.502532	4.62238	3.35902	0.000797898	0.0332199	3.35352
AGO3	0.751863	3.324	3.35731	0.000802961	0.0333478	3.35177
Pus7	0.540012	3.24524	3.35496	0.000808737	0.0334385	3.34979
l(2)09851	0.528459	4.54623	3.3547	0.00080914	0.0334385	3.34965
DNAlig1	0.696302	3.067	3.3521	0.000817329	0.0336937	3.34686
CG18586	1.12698	1.17994	3.3517	0.000820454	0.0337394	3.3458
CG14834	1.10118	2.69678	3.34943	0.000824254	0.0338126	3.34452
CG8080	0.417994	4.37169	3.34947	0.000827813	0.0338756	3.34332
CG8142	0.607443	2.67664	3.34666	0.000833364	0.0340195	3.34147
CG32751	1.00332	0.254477	3.34329	0.00084378	0.0342485	3.33802
Fib	0.593083	4.79191	3.34276	0.000845524	0.0342485	3.33745
Oatp58Dc	0.682064	5.03368	3.34296	0.000846989	0.0342485	3.33696
mst	0.590646	2.8984	3.34213	0.000847158	0.0342485	3.33691
CG34174	0.63124	1.50206	3.33997	0.000855219	0.0344519	3.33428
Pop5	0.603276	2.15485	3.33971	0.0008564	0.0344519	3.33389
CG45603	-1.14511	0.635954	-3.33837	0.000859428	0.0344519	-3.33291
CG11816	-0.870989	-0.243873	-3.33699	0.000860422	0.0344519	-3.33259
CG14537	-1.17046	0.594769	-3.3333	0.000875235	0.0349336	-3.32784
CG12605	-0.709437	5.00776	-3.33262	0.000878491	0.0349336	-3.3268
Cyp4p3	0.855044	3.05449	3.33218	0.000879137	0.0349336	3.3266
CG43333	1.37512	0.789871	3.33099	0.000881612	0.0349336	3.32581
Mcm10	0.799871	2.82402	3.33071	0.00088289	0.0349336	3.32541
Teh4	-0.649158	2.09642	-3.32855	0.000890781	0.0351291	-3.32293
vas	0.940268	2.88701	3.32784	0.000892026	0.0351291	3.32254
wus	0.681007	2.97549	3.32662	0.000896415	0.0351724	3.32117
CG9752	0.735461	2.12788	3.32637	0.00089733	0.0351724	3.32088
Blm	-0.603956	4.29019	-3.32292	0.00090728	0.0354793	-3.3178
CanB	-0.555882	3.92526	-3.3192	0.000921377	0.0359466	-3.3135
shd	0.695739	1.43351	3.31664	0.000927821	0.0361138	3.31155
Xrcc2	0.971488	0.351463	3.31383	0.00094003	0.0364791	3.30789
Vps33B	0.419522	3.43373	3.31223	0.000943492	0.0364791	3.30686
lncRNA:CR44344	-1.25593	-0.205837	-3.31094	0.000943744	0.0364791	-3.30678
CG6388	0.452098	3.2156	3.30931	0.000952683	0.036652	3.30414
CG31661	1.32925	0.409672	3.30947	0.000953939	0.036652	3.30377
CG3071	0.561049	4.03326	3.30833	0.000954879	0.036652	3.30349
CG12398	0.925553	1.28295	3.30802	0.000956976	0.036652	3.30288
Tes	0.515947	3.77675	3.30673	0.000960952	0.0367182	3.30172
CG14708	-1.10687	0.404149	-3.30645	0.000963092	0.0367182	-3.30109
Fst	1.19352	3.28243	3.30533	0.000967337	0.0367962	3.29986
Spn77Bc	-1.56854	2.77343	-3.30365	0.000973109	0.0369318	-3.29819
CG11381	1.36322	1.24909	3.30298	0.000976168	0.0369641	3.29731
Rrp46	0.578858	2.3715	3.3008	0.000982682	0.0371267	3.29544
CG10962	0.691184	1.89485	3.29913	0.00098767	0.0372312	3.29402
Gart	0.583987	6.25688	3.29774	0.000994935	0.0373933	3.29196
CG3735	0.484375	4.15541	3.29634	0.000996438	0.0373933	3.29153
kar	0.495786	4.71709	3.29564	0.00100249	0.0375362	3.28983
CG32214	-0.859779	-1.05656	-3.29324	0.0010084	0.0375919	-3.28817
CR43734	-0.92499	-0.0932141	-3.29301	0.00100847	0.0375919	-3.28815
RpI135	0.537049	3.85424	3.29061	0.00101726	0.0378352	3.28571
lncRNA:CR45003	-0.902952	-0.838755	-3.28563	0.00103312	0.0383401	-3.28135
Sgsh	0.653137	1.37007	3.28259	0.00104669	0.0387233	3.27767
rpk	0.63694	2.38836	3.2825	0.00104823	0.0387233	3.27725
fan	-1.4004	1.75199	-3.28192	0.00105039	0.0387233	-3.27667
CG42704	1.36541	1.66797	3.2787	0.0010628	0.0390946	3.27335
su(r)	0.601598	5.3835	3.27672	0.00107241	0.039273	3.27081
Duox	0.628514	3.92512	3.27565	0.00107255	0.039273	3.27077
Mst77Y-7	-1.01266	0.0939118	-3.27544	0.00107469	0.039273	-3.27021
betaggt-II	0.474035	4.08273	3.27293	0.00108557	0.0395842	3.26736
cort	0.840959	2.07126	3.27098	0.00109163	0.0397189	3.26578
msd5	0.562441	2.31038	3.27027	0.00109436	0.0397317	3.26507
DCTN6-p27	0.463885	3.39186	3.26728	0.00110593	0.0399114	3.26209
Sfp24Bd	-1.06652	0.442218	-3.26715	0.00110641	0.0399114	-3.26197
yellow-d	0.579942	4.59979	3.26746	0.00110646	0.0399114	3.26196
CG7006	0.557386	3.21648	3.26504	0.00111443	0.0399756	3.25992
RfC38	0.631153	2.40597	3.26423	0.00111604	0.0399756	3.25951
CG9213	0.519409	3.03518	3.26378	0.00111719	0.0399756	3.25922
CG42711	0.731354	0.96751	3.26351	0.0011178	0.0399756	3.25907
CG7101	0.586052	2.52352	3.2598	0.00113282	0.0403857	3.25528
lncRNA:TS4	-0.819935	-0.776829	-3.25863	0.00113629	0.0403857	-3.25441
lncRNA:CR44779	0.441329	2.97622	3.25913	0.0011365	0.0403857	3.25435
CG6888	-1.22621	0.778504	-3.25795	0.00114259	0.040516	-3.25284
asRNA:CR43464	-0.743122	1.2177	-3.25556	0.00115245	0.040779	-3.2504
CG14286	0.529628	2.59278	3.25424	0.00115647	0.0408351	3.2494
CG18278	0.827313	0.448013	3.24972	0.00117304	0.0413331	3.24536
Hakai	0.507394	3.51167	3.2469	0.00118726	0.0417449	3.24192
CG30033	0.655328	1.29405	3.24642	0.00118972	0.0417449	3.24133
Ugt37A2	0.771337	2.8584	3.2447	0.00119739	0.0419262	3.2395
CG14990	0.651799	2.15845	3.24382	0.00120131	0.0419757	3.23857
lncRNA:CR43435	-0.800358	-0.644712	-3.24191	0.00120433	0.0419933	-3.23785
CG5693	-1.27057	0.796865	-3.23966	0.00121775	0.0423732	-3.23469
CG12684	-1.21361	0.802299	-3.23778	0.00122586	0.0425546	-3.23279
Ogg1	0.507688	2.46266	3.2368	0.00122805	0.0425546	3.23228
CG15403	-1.12467	0.880433	-3.23582	0.00123427	0.0426816	-3.23084
fs(1)Ya	1.16898	2.72757	3.23441	0.00124051	0.0426993	3.2294
CG16852	-1.00091	0.712687	-3.23376	0.00124274	0.0426993	-3.22889
CG7102	0.724012	1.13931	3.23387	0.00124395	0.0426993	3.22861
CG13984	-1.03056	0.466447	-3.23348	0.00124498	0.0426993	-3.22837
lncRNA:CR43718	-0.805065	-0.524309	-3.22853	0.00126155	0.0431247	-3.22459
CG30054	0.605544	2.02713	3.22875	0.0012657	0.0431247	3.22365
CG8065	-1.35422	1.30466	-3.22836	0.00126693	0.0431247	-3.22337
CG14210	0.545415	2.85746	3.22775	0.0012693	0.0431247	3.22283
CG9630	0.484667	3.54797	3.22719	0.00127027	0.0431247	3.22261
CG9304	0.39817	4.98318	3.2229	0.00129006	0.0437079	3.21818
ldbr	0.537994	2.72228	3.22183	0.00129674	0.0438336	3.2167
CG31010	-1.22675	1.43413	-3.22105	0.00129901	0.0438336	-3.2162
Dhc98D	-1.18642	2.9974	-3.21991	0.00130549	0.0439638	-3.21477
CG5556	-1.25159	0.924731	-3.21832	0.00131187	0.0440346	-3.21337
CG10494	0.509832	2.65408	3.21764	0.00131286	0.0440346	3.21315
CG43249	-0.99221	0.253201	-3.21629	0.00132147	0.0441618	-3.21128
CG34367	-0.881755	0.904186	-3.2158	0.00132193	0.0441618	-3.21118
DNApol-epsilon58	0.634221	2.14498	3.21519	0.00132559	0.0441961	3.21038
Ns1	0.451898	5.05691	3.21342	0.00133287	0.0443504	3.20881
CG17687	-0.980905	1.48108	-3.21157	0.00134344	0.044518	-3.20654
mthl2	0.761825	1.14706	3.21064	0.0013456	0.044518	3.20607
Prosbeta4R1	-1.10496	0.427691	-3.21092	0.00134589	0.044518	-3.20601
CysRS	0.446247	4.68504	3.20402	0.00137816	0.0454957	3.19919
CG13690	0.93841	1.65123	3.20252	0.00138647	0.0456799	3.19745
smash	0.536062	7.33203	3.2012	0.00139388	0.0458327	3.19592
CG14013	-1.26174	0.932562	-3.20021	0.00139659	0.0458327	-3.19536
ND-24L	-1.20682	0.757909	-3.19856	0.00140463	0.0460063	-3.1937
CG12519	-0.815667	-0.996647	-3.19653	0.00141358	0.046135	-3.19186
CG10943	0.729047	2.13607	3.19668	0.00141407	0.046135	3.19176
CG8508	-1.29316	0.938046	-3.19528	0.00142056	0.0462568	-3.19044
CG5853	0.60051	2.38572	3.19411	0.00142657	0.0463623	3.18922
zen	0.84124	-0.446168	3.19185	0.00144046	0.0467228	3.18642
CG11837	0.585719	3.17935	3.18954	0.00144944	0.0467534	3.18462
flz	0.927207	0.411824	3.18826	0.00144945	0.0467534	3.18462
CG30001	0.62299	1.27007	3.1896	0.00144978	0.0467534	3.18455
CG32409	0.535268	3.97239	3.18777	0.00145683	0.0468904	3.18315
CG17300	-1.27687	0.976385	-3.18714	0.00146094	0.0468909	-3.18233
lncRNA:CR45249	-0.760406	-0.592292	-3.18558	0.00146416	0.0468909	-3.18169
Naa40	0.570479	2.22996	3.18542	0.00146743	0.0468909	3.18105
CG1428	-1.04271	0.458405	-3.18564	0.00146805	0.0468909	-3.18093
CG15563	-0.773499	-0.448316	-3.18383	0.00147216	0.0469325	-3.18012
tor	0.754451	3.13486	3.1832	0.00148183	0.0471508	3.17822
dor	0.405789	3.88853	3.18165	0.0014899	0.0473178	3.17664
CG12637	-1.14555	1.11675	-3.18083	0.00149343	0.04734	-3.17596
CG34310	0.517289	1.486	3.17915	0.00149908	0.0474294	3.17486
CG15548	-1.22645	0.939271	-3.17844	0.00150519	0.0475329	-3.17368
CG32834	1.24866	1.03357	3.17813	0.00150804	0.0475332	3.17313
CG10912	0.779977	4.50412	3.17608	0.00151867	0.0477782	3.17109
CG43069	-1.00868	0.519282	-3.17418	0.00152677	0.0478594	-3.16955
Spc25	0.748841	1.79306	3.17421	0.00152754	0.0478594	3.1694
CG5506	0.713738	4.49309	3.17357	0.00153169	0.0478594	3.16861
Sas-4	0.587094	3.31707	3.17272	0.00153294	0.0478594	3.16837
Cdk1	0.705632	2.87805	3.17255	0.00153555	0.0478594	3.16788
CG4476	0.884667	2.97185	3.17061	0.00154321	0.0480087	3.16643
CG34245	-0.997228	0.343885	-3.1657	0.00157322	0.0488516	-3.16083
Lip3	-0.755858	0.894289	-3.16449	0.00157942	0.0488538	-3.15968
CG15333	-1.06773	0.77398	-3.16409	0.0015805	0.0488538	-3.15948
CG14618	0.460217	2.70741	3.16237	0.00158794	0.0488538	3.15811
CG42446	-1.11771	0.623836	-3.16273	0.0015886	0.0488538	-3.15799
CG3704	0.453492	3.84362	3.16198	0.00159003	0.0488538	3.15773
cype	-0.463895	7.72232	-3.16192	0.00159348	0.0488538	-3.1571
CG42402	-0.547716	3.85571	-3.16207	0.00159372	0.0488538	-3.15705
Socs44A	0.396454	4.15192	3.16055	0.00160077	0.0489194	3.15577
CG2187	0.568619	3.09834	3.15963	0.00160572	0.0489194	3.15487
CG31259	0.787569	1.1314	3.15915	0.00160685	0.0489194	3.15466
Alh	0.484949	5.68077	3.15929	0.00160755	0.0489194	3.15453
CG18213	0.594504	2.90187	3.15567	0.00162671	0.0493274	3.15108
H15	0.617467	1.33823	3.15493	0.00162868	0.0493274	3.15072
CG43183	-1.06671	0.429004	-3.15505	0.00163056	0.0493274	-3.15038
Cdk4	0.50896	3.59796	3.15412	0.00163395	0.0493274	3.14978
Prip	0.596465	4.90757	3.15419	0.0016357	0.0493274	3.14946
CG44341	-0.751102	-0.393172	-3.15261	0.00163935	0.0493486	-3.14881
PpY-55A	-1.08017	0.546846	-3.15286	0.00164299	0.0493693	-3.14817
CG2875	0.590926	3.20127	3.1516	0.00164784	0.0494264	3.1473
CG7110	0.55695	3.65496	3.14999	0.00165627	0.0495048	3.14581
MED28	0.455681	3.29435	3.15019	0.00165818	0.0495048	3.14547
CG13059	-0.866375	-0.355683	-3.15004	0.00165933	0.0495048	-3.14527
CG33941	0.582794	2.72027	3.14878	0.00166418	0.0495612	3.14442
CG14113	-1.19816	0.884769	-3.14604	0.00168105	0.0499748	-3.14146
CG9864	0.580389	4.03346	3.14552	0.00168519	0.0500088	3.14075
IntS12	0.587329	2.42615	3.14381	0.00169253	0.0501379	3.13947
CG11882	0.467012	2.77771	3.14121	0.00170719	0.0504827	3.13694
Mcm7	0.761714	1.79245	3.14043	0.00171469	0.0505398	3.13566
CG44014	0.640308	4.52475	3.14058	0.00171516	0.0505398	3.13558
CG42705	1.02437	0.855773	3.13994	0.00171898	0.0505635	3.13492
Ran-like	-1.37587	1.15956	-3.13843	0.00172532	0.0506608	-3.13385
pirk	0.703234	3.31715	3.13428	0.00175061	0.0513008	3.12957
l(2)k09022	0.554288	4.74589	3.13326	0.00175419	0.0513008	3.12897
CG11858	0.441325	3.65164	3.13276	0.00175631	0.0513008	3.12862
obst-B	0.7118	1.48352	3.13023	0.00176949	0.0515957	3.12642
Vml	1.27807	1.58141	3.12954	0.00177812	0.0517573	3.12499
CG18858	0.463121	2.39525	3.12723	0.00179192	0.0519919	3.12271
rasp	0.485119	3.24125	3.12688	0.00179268	0.0519919	3.12259
CG13526	-1.07	0.88632	-3.12664	0.0017955	0.0519919	-3.12213
CG31294	-1.30952	1.01783	-3.1244	0.00180935	0.0523023	-3.11986
CG13053	-0.828141	-0.581382	-3.12282	0.00181379	0.0523403	-3.11914
sn	0.509621	5.40028	3.12343	0.00181877	0.0523938	3.11833
CG9981	0.693905	1.58844	3.12231	0.00182263	0.0524146	3.11771
EbpII	-1.74569	3.23744	-3.12169	0.00182664	0.0524399	-3.11706
CG18190	0.730279	2.86338	3.11972	0.00183791	0.0526599	3.11525
CG17803	-0.44498	2.1868	-3.11858	0.00184555	0.0526599	-3.11402
CG13117	0.531149	3.89184	3.11865	0.00184648	0.0526599	3.11387
CG42340	-0.475625	3.17825	-3.11789	0.0018514	0.0526599	-3.11309
Sf3b3	0.52186	4.36038	3.11714	0.00185389	0.0526599	3.11269
CG7631	0.773279	1.16797	3.11713	0.00185516	0.0526599	3.11249
CG42536	-1.0411	0.300897	-3.11678	0.00185633	0.0526599	-3.11231
SdhAL	-1.28681	1.19249	-3.11529	0.00186573	0.0527808	-3.11081
BomT1	0.790903	1.39838	3.11449	0.00186689	0.0527808	3.11063
ebd2	0.507819	3.03834	3.11342	0.00187844	0.0530175	3.10881
Nuf2	0.595191	2.31029	3.10998	0.00189878	0.0535015	3.10562
eIF3d2	-1.38221	1.42997	-3.10733	0.00191726	0.0539315	-3.10276
CG12521	-1.17267	0.723302	-3.1063	0.00192337	0.0540124	-3.10182
CG31098	0.414108	4.60034	3.10543	0.00192987	0.0541043	3.10082
Orc6	0.723998	1.79229	3.10404	0.00193892	0.0542669	3.09943
link	0.918163	0.376626	3.10026	0.00195597	0.0546529	3.09684
Mlh1	0.538718	2.55524	3.10039	0.00195963	0.0546638	3.09628
nopo	0.551236	2.78336	3.0982	0.00197503	0.0550017	3.09396
CG18661	0.478786	2.86751	3.09774	0.00197959	0.0550372	3.09328
CG12011	1.11495	-0.0757857	3.0946	0.00199374	0.0552697	3.09116
lncRNA:CR44953	0.721295	0.0398467	3.09457	0.00199456	0.0552697	3.09104
CG42238	0.353396	4.8322	3.09457	0.00200252	0.0553628	3.08986
lncRNA:CR44486	-0.812952	-0.330349	-3.09308	0.00200453	0.0553628	-3.08956
yellow-g2	1.5707	1.59193	3.09313	0.00200888	0.0553916	3.08892
CG32302	1.01323	0.194839	3.0912	0.00202161	0.0556508	3.08704
CG18180	0.875471	4.81848	3.0893	0.00203754	0.0559974	3.0847
WRNexo	0.793172	2.24268	3.08715	0.00205066	0.0561327	3.0828
CG12909	0.580905	3.07606	3.08681	0.00205169	0.0561327	3.08265
lncRNA:CR44484	-0.751105	-0.675134	-3.08579	0.00205457	0.0561327	-3.08223
CG30022	0.369333	4.53082	3.08667	0.00205588	0.0561327	3.08204
zuc	0.728468	1.14079	3.08594	0.0020605	0.0561533	3.08137
l(1)G0020	0.57228	3.4405	3.08352	0.00207417	0.0561533	3.0794
CG14362	-1.04039	0.572715	-3.08352	0.00207505	0.0561533	-3.07928
fs(1)N	0.781891	3.80007	3.08303	0.00207884	0.0561533	3.07873
Mpp6	0.453753	2.54005	3.08274	0.00207946	0.0561533	3.07864
CG14095	-0.827575	-0.919357	-3.08262	0.00208004	0.0561533	-3.07856
lncRNA:roX2	-1.09693	3.39819	-3.08278	0.00208041	0.0561533	-3.07851
CG43799	0.694722	-0.0568857	3.08123	0.00208618	0.0561533	3.07768
CG4983	-1.47883	1.68865	-3.08197	0.00208684	0.0561533	-3.07759
CenB1A	0.426972	5.03238	3.08049	0.00209751	0.0561866	3.07607
CG17380	-1.09469	0.387801	-3.07995	0.00210023	0.0561866	-3.07568
Acyp2	-0.449184	4.14388	-3.07906	0.00210103	0.0561866	-3.07557
CG15879	0.524824	1.90006	3.07974	0.0021015	0.0561866	3.0755
CG6171	0.429379	3.63647	3.07784	0.00211524	0.0562953	3.07356
CG30349	0.466673	4.64685	3.07741	0.0021155	0.0562953	3.07352
Cyp313a4	0.604629	1.31547	3.07765	0.00211565	0.0562953	3.0735
tbrd-3	-0.908047	0.0397228	-3.07685	0.00212064	0.0563384	-3.07279
CG9106	-1.22265	1.05953	-3.07654	0.00212499	0.0563644	-3.07218
CG8138	-1.18884	0.825489	-3.07351	0.00214654	0.0567153	-3.06917
CG13773	0.565821	3.36232	3.0734	0.00214731	0.0567153	3.06906
CG3808	0.517129	3.34441	3.0729	0.00214838	0.0567153	3.06891
CG6937	0.579978	4.26362	3.07229	0.002153	0.0567475	3.06827
CG3199	-1.27081	1.11898	-3.06992	0.00217233	0.056956	-3.0656
RNaseZ	0.458896	3.56579	3.06967	0.00217238	0.056956	3.06559
CG6961	0.419725	4.01166	3.06972	0.0021729	0.056956	3.06552
PH4alphaPV	0.802973	1.19568	3.06985	0.00217452	0.056956	3.0653
CG8006	-1.27031	1.17473	-3.06793	0.00218704	0.0571946	-3.06358
CG3106	0.85666	3.17402	3.06708	0.00219333	0.0572696	3.06272
Cht4	0.822496	1.71725	3.06665	0.00219711	0.0572789	3.06221
sunz	-1.17386	0.763759	-3.0653	0.00220595	0.05742	-3.061
CG7420	0.46177	2.25376	3.06411	0.0022134	0.0574844	3.06
CG43063	-1.01333	0.270752	-3.06406	0.0022153	0.0574844	-3.05974
CG13539	-1.067	1.33337	-3.06254	0.0022257	0.057665	-3.05834
CG11588	-1.2167	0.928207	-3.06061	0.00224051	0.0579589	-3.05635
otu	1.13478	3.0937	3.0593	0.00224951	0.058102	3.05515
CG14221	0.596061	1.13694	3.05871	0.00225366	0.0581193	3.05459
mei-38	0.787775	2.07524	3.05613	0.00227452	0.0585088	3.05183
CG2577	-1.08819	0.596662	-3.05597	0.00227575	0.0585088	-3.05167
hng3	0.462819	3.11217	3.05474	0.00228219	0.0585843	3.05082
swa	1.1508	2.84014	3.05084	0.00231399	0.0593097	3.04666
GXIVsPLA2	0.451996	4.27447	3.04974	0.00232349	0.0594621	3.04543
CG34028	-0.751627	-0.626067	-3.04666	0.00234319	0.0598747	-3.04289
kl-5	-1.21591	0.930019	-3.04429	0.00236544	0.0602034	-3.04004
Pif1	0.726328	2.81109	3.04403	0.00236587	0.0602034	3.03999
CG8501	0.751845	0.492973	3.04332	0.00236815	0.0602034	3.0397
CG34175	-0.695615	-0.647556	-3.04291	0.00237044	0.0602034	-3.03941
dany	0.82137	0.629496	3.04142	0.00238047	0.0603221	3.03814
alphaTub67C	1.22359	3.2239	3.04193	0.00238232	0.0603221	3.0379
lncRNA:CR44217	-0.768809	-0.270269	-3.04073	0.00238746	0.060361	-3.03725
lncRNA:CR44537	0.786576	-0.778995	3.03965	0.0023974	0.0605207	3.036
ValRS	0.412467	5.62457	3.03967	0.0024017	0.060538	3.03546
lncRNA:CR44744	-0.789902	1.29852	-3.03692	0.00241366	0.060748	-3.03396
CG15035	-1.15068	1.14098	-3.03662	0.00242521	0.0609304	-3.03252
CG14907	0.439648	3.13964	3.03602	0.00243262	0.0609304	3.0316
CG33235	-0.947498	0.849949	-3.03506	0.00243773	0.0609304	-3.03097
CG13949	-0.797882	0.0809144	-3.03423	0.00244068	0.0609304	-3.0306
CG5033	0.490204	4.31775	3.03424	0.00244257	0.0609304	3.03037
CG10909	-0.947278	0.199099	-3.03432	0.00244427	0.0609304	-3.03016
lncRNA:CR44908	0.85543	-0.179492	3.03316	0.00244639	0.0609304	3.02989
CG11920	0.515104	3.21568	3.03161	0.0024639	0.0612754	3.02774
CG18155	-0.97374	1.83213	-3.03101	0.00247074	0.0613542	-3.0269
CG31909	-1.14271	1.03667	-3.03026	0.0024769	0.0614161	-3.02615
lncRNA:CR44503	-0.745863	-0.59109	-3.02723	0.00249531	0.061781	-3.02391
wuho	0.447898	3.40754	3.02657	0.00250959	0.0620429	3.02218
CG1218	0.526088	3.78333	3.02541	0.00251456	0.0620741	3.02158
Tdc2	0.592184	1.60925	3.02466	0.00252253	0.0621791	3.02063
CG34005	0.726677	0.214868	3.02282	0.00254069	0.0624725	3.01845
nod	0.687171	3.27569	3.02208	0.0025419	0.0624725	3.01831
papi	-0.373629	5.83595	-3.022	0.00254613	0.0624847	-3.0178
mus301	0.611633	2.73197	3.02067	0.00255529	0.0625447	3.01672
Cp7Fa	1.26124	2.10855	3.02035	0.00255605	0.0625447	3.01663
CG14535	-0.521195	2.44895	-3.02018	0.00256255	0.0626123	-3.01586
dgt4	0.555077	1.51036	3.01847	0.00257478	0.0628194	3.01441
CAH2	-0.478563	6.04729	-3.0163	0.00259667	0.0631377	-3.01184
CG30177	-1.19541	1.148	-3.01559	0.00259961	0.0631377	-3.0115
CCY	-1.06122	0.519799	-3.01541	0.00260167	0.0631377	-3.01126
CG34258	-0.907574	0.547633	-3.01507	0.00260292	0.0631377	-3.01111
ppk6	-0.858341	0.197544	-3.01147	0.00262821	0.0636379	-3.00818
CG32055	0.653561	0.373293	3.01139	0.00263114	0.0636379	3.00784
CG12020	-1.18243	0.987945	-3.0104	0.00264438	0.0637478	-3.00631
CG13742	0.652949	1.0569	3.01043	0.0026454	0.0637478	3.00619
CG17658	0.667741	1.26324	3.00984	0.00265007	0.0637478	3.00566
Dlip3	0.470187	2.9333	3.00952	0.00265394	0.0637478	3.00521
eIF5	-0.490593	2.77761	-3.00919	0.00265473	0.0637478	-3.00512
glob2	-1.17077	0.953047	-3.00783	0.00266646	0.0638686	-3.00378
CG14262	-1.12148	1.0225	-3.00768	0.0026681	0.0638686	-3.0036
CG3309	0.452969	3.58394	3.0069	0.00267121	0.0638686	3.00324
lncRNA:CR44091	-0.728088	-0.625558	-3.00583	0.00267719	0.0639203	-3.00256
CG13138	0.885285	-0.0346487	3.00519	0.00268407	0.0639261	3.00178
Bet3	0.429257	2.74807	3.00541	0.00268507	0.0639261	3.00167
CG32277	0.813924	0.460115	3.00436	0.00269667	0.064111	3.00035
CG16700	0.414377	4.22312	3.00359	0.00270696	0.0642354	2.99919
RIOK1	0.514635	3.78548	3.00263	0.00270958	0.0642354	2.9989
Tim17b2	-1.26434	1.15962	-3.00195	0.00271876	0.0643619	-2.99787
CAH16	-0.91314	0.338612	-3.00096	0.00272791	0.0644872	-2.99684
CG11839	0.465858	2.66864	2.99837	0.00274841	0.06464	2.99456
CG11899	0.449747	5.88202	2.99857	0.00275152	0.06464	2.99422
CG4806	0.404343	4.66437	2.99782	0.00275172	0.06464	2.99419
CG15170	0.683899	1.36048	2.99813	0.00275379	0.06464	2.99396
CG7544	0.543557	2.46474	2.99759	0.00275481	0.06464	2.99385
CG13397	0.526749	4.52644	2.99691	0.00276181	0.06464	2.99308
CG14231	0.436859	3.22507	2.9967	0.00276456	0.06464	2.99277
CG14861	-1.28924	1.20781	-2.99627	0.00276934	0.06464	-2.99224
CG42369	-0.515832	6.39397	-2.99625	0.00277279	0.06464	-2.99186
CG43295	0.733223	0.39346	2.99626	0.00277299	0.06464	2.99184
CG31233	0.761142	4.75758	2.99519	0.00278094	0.0647353	2.99097
CG14512	0.510212	1.70738	2.99325	0.00279405	0.0649501	2.98953
Fcp3C	1.22484	1.46208	2.99232	0.00280308	0.0650267	2.98855
CG13766	0.404942	2.77531	2.9921	0.00280512	0.0650267	2.98832
CG40439	0.723672	0.354179	2.98949	0.00282396	0.065373	2.98628
Ir40a	0.70734	0.302599	2.98786	0.00283822	0.0656124	2.98474
lncRNA:roX1	-1.11308	7.53737	-2.98665	0.00284685	0.0657211	-2.98381
CG12438	-1.07631	0.597602	-2.98726	0.00285193	0.0657477	-2.98326
Rab14	-0.371069	6.46767	-2.9861	0.00286343	0.06576	-2.98203
eIF4E7	-1.21727	1.29683	-2.98566	0.00286633	0.06576	-2.98172
spel1	0.493236	4.15818	2.98557	0.00286659	0.06576	2.98169
CG42780	0.910704	0.451807	2.98594	0.00286818	0.06576	2.98152
CR33318	-1.05121	0.761606	-2.98419	0.00287913	0.0658887	-2.98036
mbm	0.564279	3.82592	2.98379	0.00288167	0.0658887	2.98009
CG9485	-0.466315	5.37988	-2.98252	0.00289832	0.0661714	-2.97832
CG2614	0.429505	3.78547	2.98123	0.00290575	0.0661714	2.97754
CG8539	0.572757	3.456	2.98142	0.00290827	0.0661714	2.97727
CG31007	-1.30434	1.49737	-2.98067	0.00291367	0.0661714	-2.9767
lncRNA:CR43372	-0.855669	-0.455394	-2.97975	0.0029138	0.0661714	-2.97669
CG16908	0.430531	3.42464	2.97997	0.00291791	0.0661748	2.97626
l(2)k09848	0.478846	3.79484	2.97812	0.00293531	0.0664123	2.97443
CG33060	-1.13745	0.758091	-2.97811	0.00293842	0.0664123	-2.97411
dib	0.946431	-0.222327	2.97777	0.00294313	0.0664123	2.97362
lncRNA:CR31044	0.437875	3.28549	2.97754	0.00294425	0.0664123	2.9735
CG45071	0.515542	3.26418	2.97654	0.00295372	0.0665363	2.97251
CG15047	0.82077	1.09724	2.97622	0.00295846	0.06654	2.97202
CG14860	0.696841	0.474403	2.97595	0.00296253	0.06654	2.9716
Dhfr	0.477533	3.17886	2.97484	0.00296821	0.06654	2.97101
CG15283	-1.05731	0.691126	-2.97482	0.00296979	0.06654	-2.97085
CG13148	-0.639551	2.14805	-2.97314	0.00298838	0.0668671	-2.96893
CG17163	0.535088	3.5356	2.97132	0.00299839	0.0669865	2.9679
lncRNA:flam	0.793394	0.631946	2.9712	0.00300476	0.0669865	2.96725
Amyrel	-0.891157	1.13269	-2.97118	0.00300573	0.0669865	-2.96715
CG43246	-0.924549	0.195268	-2.97007	0.00301582	0.0671204	-2.96612
Dhit	-0.392297	5.36091	-2.96994	0.00301975	0.0671204	-2.96572
Mmp2	0.478774	4.53177	2.96911	0.00302791	0.0672124	2.96489
eIF4H2	-1.25899	1.89604	-2.96767	0.00303899	0.0673689	-2.96377
CG14383	-0.798263	1.24052	-2.96688	0.0030475	0.0674434	-2.96291
TotC	1.02857	3.24316	2.96622	0.00305139	0.0674434	2.96251
lncRNA:CR43408	-0.695772	-0.252727	-2.96521	0.00305444	0.0674434	-2.96221
dwg	0.448354	3.60876	2.96464	0.00306681	0.0676273	2.96096
CG43061	-1.24979	-0.192827	-2.9607	0.00310032	0.0680716	-2.95761
Ser12	1.31352	-0.576845	2.96108	0.00310046	0.0680716	2.9576
SmydA-1	0.484668	3.71885	2.96126	0.00310265	0.0680716	2.95738
CG1958	-1.26087	1.31314	-2.96122	0.00310322	0.0680716	-2.95732
lncRNA:CR46039	0.817833	-0.568429	2.95942	0.00311373	0.0682126	2.95628
tj	0.56599	2.89002	2.95762	0.00313052	0.068482	2.95462
CG11584	-0.725777	-0.622296	-2.95744	0.00313421	0.068482	-2.95426
CG3594	0.4789	2.88562	2.95766	0.00313877	0.0684924	2.95381
CG17801	0.827032	0.349821	2.95673	0.00315111	0.0686721	2.9526
SkpF	-1.11793	0.927595	-2.95312	0.0031856	0.0693333	-2.94924
lncRNA:CR44914	0.694024	0.372077	2.94906	0.00322048	0.0699145	2.94587
lncRNA:CR43912	-1.02863	0.828441	-2.94963	0.00322065	0.0699145	-2.94585
Cp7Fc	1.33593	1.67399	2.94921	0.00322803	0.0699838	2.94515
Lztr1	0.384057	4.83059	2.94853	0.00323553	0.0700558	2.94443
Marcal1	0.470857	3.21256	2.94736	0.00324196	0.0701043	2.94381
Listericin	0.614394	3.59444	2.9465	0.00325564	0.070298	2.94251
Mur29B	0.640307	3.49312	2.94616	0.00325932	0.070298	2.94216
lncRNA:CR43961	0.707385	0.518353	2.94595	0.00326375	0.0703029	2.94174
spz5	0.693268	1.41561	2.94463	0.00327468	0.0704477	2.9407
AgmNAT	0.68052	0.862845	2.94424	0.0032806	0.0704846	2.94014
CG13725	-1.19107	1.01974	-2.94181	0.00330361	0.0708879	-2.93798
Takl2	0.636962	1.52327	2.94128	0.00331077	0.0709505	2.93731
Tollo	0.428749	4.12874	2.93941	0.0033292	0.0712532	2.93558
lncRNA:CR45155	0.941565	-0.310172	2.93809	0.00333341	0.0712532	2.93519
CG32588	-0.95631	0.309993	-2.93831	0.00334147	0.0713343	-2.93444
RhoGEF4	0.693602	1.60639	2.93766	0.00334855	0.0713516	2.93379
Sdic4	-0.860678	-0.349183	-2.93621	0.00335429	0.0713516	-2.93325
CG5728	0.515819	4.76757	2.93677	0.00335506	0.0713516	2.93318
Rac2	0.333393	5.64091	2.93601	0.00336868	0.0714058	2.93193
Cp16	1.5623	1.88304	2.93566	0.00336942	0.0714058	2.93186
CG7653	-1.2	1.10095	-2.93557	0.00337041	0.0714058	-2.93177
CG11396	0.376459	4.27776	2.93434	0.00338305	0.0715181	2.9306
Cyp6a19	1.15603	2.84339	2.93423	0.00338454	0.0715181	2.93047
CG5139	-1.21474	1.1176	-2.93372	0.00339054	0.0715181	-2.92992
CG4570	0.994414	2.53363	2.93317	0.00339705	0.0715181	2.92932
CG34124	-1.08599	1.14326	-2.93309	0.00339708	0.0715181	-2.92932
CG12516	-1.12528	0.823309	-2.9315	0.00341474	0.0717997	-2.9277
LSm7	0.459181	2.68865	2.93034	0.00342284	0.0718796	2.92697
CG11377	0.382729	4.30538	2.92904	0.00344184	0.072188	2.92525
Rpt3R	-0.77039	2.01354	-2.92487	0.00348668	0.0730369	-2.92122
CG5126	0.381983	4.42773	2.92318	0.00350941	0.0734213	2.91919
CG43251	-1.07155	0.61297	-2.92046	0.00353754	0.0738295	-2.9167
Skp2	0.605651	3.38029	2.91991	0.00354213	0.0738295	2.9163
lncRNA:CR42657	-1.23357	1.11828	-2.92004	0.00354216	0.0738295	-2.91629
CG8157	0.648217	1.16206	2.91935	0.00354767	0.0738525	2.91581
yip3	-0.874989	0.238588	-2.91798	0.0035655	0.0741313	-2.91425
CG11052	-0.730159	1.69204	-2.91745	0.0035732	0.0741514	-2.91357
CG30458	-0.753959	-1.1607	-2.91667	0.00357913	0.0741514	-2.91305
CG42847	-1.1881	0.913559	-2.91676	0.00357975	0.0741514	-2.913
His2B:CG33868	0.867623	1.05889	2.91549	0.00359214	0.074316	2.91192
CG31776	-0.955608	0.605967	-2.91518	0.00359868	0.0743593	-2.91135
lncRNA:CR43942	1.06936	-0.335728	2.91375	0.00360423	0.0743822	2.91087
PPO3	0.676954	0.831687	2.91299	0.0036116	0.0744426	2.91023
CG12498	-0.929541	0.467935	-2.91312	0.00362101	0.0744872	-2.90942
CG14402	-1.15899	1.17121	-2.91293	0.00362345	0.0744872	-2.90921
CG8197	-1.03436	0.671779	-2.91265	0.00362712	0.0744872	-2.90889
GAPsec	0.429498	3.40318	2.91143	0.00363685	0.0745883	2.90805
Pol32	0.497082	3.38237	2.91108	0.00364095	0.0745883	2.9077
CG8078	0.413837	2.90097	2.90991	0.00365366	0.0747448	2.90661
nerfin-1	0.769435	-0.306377	2.90922	0.00365753	0.0747448	2.90628
dmGlut	0.483047	5.08568	2.90959	0.00366454	0.0747968	2.90568
CG3942	-1.18235	1.26143	-2.90888	0.00367061	0.0748295	-2.90516
CG6481	-1.11794	1.79835	-2.90733	0.00369006	0.075049	-2.90351
CG15177	-1.27208	1.28366	-2.90717	0.00369035	0.075049	-2.90349
CG31141	-1.17924	1.04015	-2.90646	0.0036991	0.0750653	-2.90274
CG32344	0.452819	4.63283	2.90598	0.00370012	0.0750653	2.90266
l(2)34Fd	0.449776	3.65957	2.90516	0.00370986	0.0751717	2.90183
GstE1	-0.494288	4.57926	-2.905	0.00371463	0.0751775	-2.90143
ATPsynCF6L	-1.10109	0.914726	-2.90433	0.00372403	0.0752766	-2.90064
CG11815	-1.02458	0.669417	-2.90353	0.00373374	0.0753818	-2.89982
CG3085	-0.845783	3.09625	-2.90252	0.00374577	0.0753961	-2.89881
CG6403	0.771753	0.541803	2.90259	0.00374592	0.0753961	2.8988
Obp56a	0.645893	3.4004	2.90218	0.00375067	0.0753961	2.8984
lncRNA:CR42491	0.614553	3.69862	2.90185	0.00375615	0.0753961	2.89795
CG7194	0.571143	2.21232	2.90096	0.00376333	0.0753961	2.89735
lncRNA:CR43451	-1.02356	-0.508649	-2.89994	0.00376607	0.0753961	-2.89712
CAH15	-1.12552	0.782221	-2.9005	0.00376972	0.0753961	-2.89681
BthD	0.770078	2.1525	2.90054	0.00377048	0.0753961	2.89675
CG10163	1.22741	0.53713	2.90003	0.00377598	0.075416	2.89629
RAF2	0.477328	4.19285	2.89918	0.00378272	0.0754606	2.89573
mtrm	1.01455	2.87247	2.89842	0.00379444	0.0756043	2.89476
CG4594	0.48379	3.21656	2.89738	0.00380734	0.075771	2.8937
CG43231	-0.848901	0.396868	-2.89637	0.00381455	0.0757971	-2.8931
Ugt302K1	0.646237	0.913595	2.89616	0.00381771	0.0757971	2.89284
CG18266	-1.40043	1.74286	-2.8954	0.00383136	0.0758682	-2.89172
dimm	0.669006	0.153454	2.89443	0.00383428	0.0758682	2.89148
Cyp4s3	0.599017	3.38354	2.89525	0.00383489	0.0758682	2.89143
CG7239	0.423067	3.76936	2.8945	0.00384307	0.0759404	2.89076
Brf	0.360416	4.07401	2.89377	0.00385204	0.0760278	2.89003
Dic4	-0.968109	0.451166	-2.89163	0.00387729	0.076436	-2.88798
lncRNA:CR44548	0.737568	-0.922384	2.88868	0.00390726	0.0769363	2.88555
CG17819	-1.03644	0.715251	-2.88848	0.00391611	0.0770199	-2.88484
x16	0.531793	4.72932	2.88776	0.00392307	0.0770409	2.88428
CG31949	-1.18736	1.05542	-2.88766	0.00392638	0.0770409	-2.88402
CG12990	-1.04932	2.23568	-2.88642	0.00394229	0.0772623	-2.88274
CG8607	0.516366	2.05755	2.88585	0.00394798	0.0772834	2.88229
lncRNA:CR44229	-0.787422	-0.93607	-2.88177	0.00399349	0.0780705	-2.87868
Dis3	0.462593	4.36925	2.8817	0.00399751	0.0780705	2.87836
CG45072	-0.91769	-0.49553	-2.88071	0.00400329	0.0780921	-2.8779
CG33308	-1.24625	1.17963	-2.87954	0.00402833	0.0784892	-2.87593
CG43062	-0.759003	0.761235	-2.8782	0.00404451	0.0787001	-2.87467
bwa	0.488166	4.62988	2.87816	0.00404856	0.0787001	2.87435
RpI12	0.526713	2.3634	2.87731	0.00405765	0.0787153	2.87365
CG4259	0.58439	2.54334	2.87707	0.00406171	0.0787153	2.87333
AttD	0.882637	0.248183	2.87677	0.00406345	0.0787153	2.87319
CG17508	0.381515	7.08297	2.87592	0.00407306	0.0788101	2.87245
Mcm3	0.78378	3.07763	2.87502	0.00408309	0.078913	2.87167
CG7567	0.77065	1.43697	2.87491	0.00408852	0.0789268	2.87125
Arp8	0.464919	3.09743	2.87359	0.00410148	0.0790317	2.87025
Ccp84Ad	-0.812822	-0.945468	-2.87332	0.0041034	0.0790317	-2.8701
CSN1a	-1.12214	0.869602	-2.87332	0.00410824	0.079034	-2.86973
lncRNA:CR43821	-0.783122	-0.0653028	-2.87079	0.0041315	0.0793902	-2.86794
asRNA:CR42743	-0.683859	-0.43678	-2.87047	0.00413707	0.079406	-2.86752
gwl	0.784832	3.7877	2.87049	0.00414398	0.0794476	2.86699
Arts	0.442814	4.96333	2.87001	0.0041497	0.0794664	2.86655
jumu	0.607141	4.18539	2.86907	0.00416078	0.0795874	2.86571
CG31677	-0.810679	0.364386	-2.86785	0.00417761	0.0798181	-2.86443
CG3473	-1.01552	0.597558	-2.86738	0.00418616	0.0798903	-2.86378
Uhg5	0.496274	3.55031	2.86671	0.00419456	0.0798993	2.86315
CG33704	-1.25998	1.23255	-2.86642	0.00419809	0.0798993	-2.86288
lncRNA:CR44606	-0.759782	-0.0689788	-2.8649	0.00421085	0.0798993	-2.86192
Rrp4	0.453569	3.7432	2.86536	0.00421297	0.0798993	2.86176
CG32642	1.19621	1.02548	2.86554	0.00421317	0.0798993	2.86174
plu	0.754795	1.3057	2.8653	0.00421528	0.0798993	2.86159
CG14316	-1.11858	0.929156	-2.86436	0.00422551	0.0800027	-2.86082
CG30148	0.671523	1.551	2.86234	0.0042505	0.0803849	2.85895
Pbp95	0.495216	2.42983	2.86172	0.00425722	0.0804211	2.85845
CG4161	-1.23705	1.32219	-2.86076	0.00427363	0.08064	-2.85722
Glut3	-1.08975	0.864624	-2.86011	0.00428235	0.0806482	-2.85658
CG42692	-1.04653	0.518436	-2.86001	0.0042837	0.0806482	-2.85648
CG8349	-1.15327	1.0163	-2.85848	0.00430433	0.0809455	-2.85495
lncRNA:CR45166	0.608674	0.264194	2.85693	0.00431543	0.0809871	2.85413
CNT2	0.654831	2.72561	2.85769	0.00431621	0.0809871	2.85408
Actn3	-1.15584	1.16562	-2.85619	0.0043353	0.0811696	-2.85267
CG2574	-1.11124	0.913341	-2.85598	0.00433871	0.0811696	-2.85242
CG13998	0.838203	-0.641734	2.85618	0.00434274	0.0811696	2.85213
Git	0.38325	4.28136	2.85524	0.00434915	0.0811696	2.85166
CG14106	-0.988025	0.801201	-2.8551	0.00435019	0.0811696	-2.85158
betaTub85D	-1.39357	3.41119	-2.85319	0.00437854	0.0816076	-2.84952
CG33225	-0.938793	0.409984	-2.85253	0.00438562	0.0816487	-2.849
wake	0.417502	5.1492	2.85208	0.00439631	0.081684	2.84823
RpI1	0.460403	4.83825	2.85155	0.00439728	0.081684	2.84816
CG7878	0.348478	5.68246	2.84973	0.00442267	0.0820033	2.84633
Prosbeta4R2	-1.11252	0.942996	-2.84942	0.00442853	0.0820033	-2.84591
RnrL	0.822341	3.88694	2.84912	0.00442917	0.0820033	2.84586
lncRNA:CR44418	-0.818844	0.0285135	-2.84855	0.00443932	0.0821005	-2.84513
Osi9	0.753744	0.225235	2.84723	0.00445051	0.0821337	2.84433
CG32846	-0.976818	1.7578	-2.84795	0.00445093	0.0821337	-2.8443
wcd	0.49806	3.38154	2.84529	0.00448272	0.0826292	2.84203
CG17048	-0.946436	0.660403	-2.84461	0.00449444	0.082754	-2.8412
vret	0.5454	2.69699	2.84352	0.00450996	0.0829486	2.8401
CG30048	-0.961006	0.611986	-2.84274	0.00452137	0.0830296	-2.83929
CG43760	-0.951988	0.361919	-2.84259	0.00452429	0.0830296	-2.83909
Nup37	0.504342	2.62065	2.84187	0.0045301	0.0830452	2.83868
CG5107	-0.724806	4.85221	-2.84103	0.00454844	0.0832902	-2.83739
DIP-iota	0.618562	0.612864	2.84	0.00455415	0.0833036	2.83699
CG32444	-0.704328	7.56776	-2.84018	0.00456225	0.0833589	-2.83642
CG5665	0.786431	-0.211261	2.84001	0.00456714	0.0833589	2.83608
CG43796	-0.895382	0.320916	-2.838	0.00458984	0.0836458	-2.83449
CG10621	0.585884	5.29744	2.8381	0.00459285	0.0836458	2.83428
CG15728	-0.93443	0.660203	-2.83726	0.0046017	0.0837159	-2.83367
CG44314	-0.914479	0.532629	-2.83667	0.00460707	0.0837227	-2.8333
CG7755	-1.22892	1.26686	-2.83582	0.00462052	0.083876	-2.83236
CG2336	-1.12337	1.28978	-2.83315	0.00465871	0.0844467	-2.82973
CG5681	-1.04	0.736336	-2.83295	0.00466205	0.0844467	-2.8295
CG42481	-1.55095	2.18108	-2.83258	0.00466789	0.0844611	-2.8291
trem	0.396509	3.47795	2.83132	0.00468219	0.0846235	2.82812
Fkbp39	0.594948	5.50719	2.83093	0.00468698	0.0846235	2.8278
CG8064	0.394354	4.16964	2.82961	0.00470841	0.0849188	2.82633
CG10814	0.888418	-0.116691	2.82832	0.00472347	0.0850987	2.82531
lncRNA:CR44225	-0.712951	-0.0904997	-2.82704	0.00474092	0.085311	-2.82413
FANCI	0.491976	2.70493	2.82675	0.00475148	0.085311	2.82342
Hex-t1	-0.960683	0.621586	-2.82663	0.00475509	0.085311	-2.82317
ppk20	0.750378	-0.342536	2.82612	0.00475564	0.085311	2.82314
CG42691	-0.972979	0.482541	-2.82587	0.00476589	0.0854032	-2.82245
asRNA:CR45366	0.667812	-0.37946	2.82424	0.00478507	0.0855845	2.82116
CG14416	0.707182	-0.722011	2.82423	0.00478623	0.0855845	2.82108
Rab9Db	-0.686391	-0.775588	-2.8233	0.00479504	0.0856506	-2.82049
CG5565	-1.20925	1.26932	-2.82239	0.00481826	0.0859736	-2.81894
CG14495	0.595913	2.13831	2.82125	0.0048374	0.0861882	2.81767
Arpc2	0.478272	6.26304	2.82079	0.00484059	0.0861882	2.81746
CG11674	1.12117	1.86096	2.81918	0.00486824	0.0865091	2.81563
CG13481	-0.980047	0.593422	-2.81873	0.00487262	0.0865091	-2.81534
Smyd5	0.402741	3.35385	2.81834	0.00487456	0.0865091	2.81521
lncRNA:CR43053	-0.760834	-0.219665	-2.81783	0.00487928	0.0865091	-2.8149
Sugb	0.369061	4.39574	2.81579	0.00491608	0.0870692	2.81248
CG4988	-1.21224	1.23973	-2.81415	0.0049424	0.0873412	-2.81076
Dic2	-1.3153	1.60549	-2.81397	0.00494518	0.0873412	-2.81058
cDIP	-0.554681	4.13674	-2.81404	0.00494862	0.0873412	-2.81036
Fatp2	-0.833917	2.50682	-2.81353	0.00495434	0.0873412	-2.80999
slow	0.450671	3.0738	2.81315	0.00496013	0.0873412	2.80961
CG31787	-1.0943	0.829633	-2.81283	0.00496275	0.0873412	-2.80944
mms4	0.609755	1.7437	2.81248	0.00496974	0.0873724	2.80899
CG33775	0.684616	-0.85717	2.81167	0.0049755	0.0873818	2.80862
CG11180	0.478553	4.56418	2.81158	0.00498285	0.0874192	2.80814
CG6144	0.366776	3.23088	2.81098	0.00499294	0.0874826	2.80749
CG7094	-1.17174	1.17699	-2.81062	0.00499691	0.0874826	-2.80723
ND-B18	-0.350042	6.26261	-2.80814	0.0050352	0.0880174	-2.80477
CG8679	0.42086	3.73223	2.80778	0.00503798	0.0880174	2.8046
CG13110	-1.05305	0.668018	-2.80694	0.00505422	0.0880945	-2.80356
CG31948	-1.43518	2.00437	-2.80691	0.00505473	0.0880945	-2.80353
I-3	-1.00392	1.1645	-2.80683	0.00505818	0.0880945	-2.8033
Invadolysin	-0.365037	5.71648	-2.80595	0.00507434	0.088284	-2.80228
UQCR-Q	-0.504039	8.17919	-2.80518	0.00508052	0.0882998	-2.80188
CG13813	-0.672664	0.3425	-2.80449	0.00509262	0.0883409	-2.80112
Rbm13	0.448683	4.22221	2.80407	0.00509345	0.0883409	2.80106
Klp61F	0.603721	2.80423	2.80327	0.0051111	0.0885554	2.79995
lncRNA:CR45902	0.805867	-0.249974	2.80158	0.00512647	0.0886943	2.79898
CG12301	0.445363	3.90738	2.80192	0.00512972	0.0886943	2.79877
asRNA:CR44035	0.784822	0.012671	2.80206	0.0051391	0.0887171	2.79818
GstE11	0.456131	3.29097	2.80142	0.00514164	0.0887171	2.79802
CG31050	-1.02736	0.681378	-2.79985	0.00516635	0.0889977	-2.79647
laza	0.422473	4.30389	2.79993	0.00516853	0.0889977	2.79634
retm	-0.342459	6.34533	-2.7996	0.00517565	0.0890287	-2.79589
Dtd	0.492861	1.90532	2.79802	0.00519897	0.0893379	2.79444
CG10953	-0.889721	-0.794411	-2.79662	0.00521073	0.08941	-2.79371
CG13603	0.338393	4.96089	2.7971	0.00521385	0.08941	2.79352
okr	0.439566	2.74328	2.79609	0.00522268	0.0894418	2.79297
CG41561	-1.06765	0.74323	-2.79607	0.0052268	0.0894418	-2.79271
Ndg	0.580673	3.33201	2.79588	0.00523173	0.0894418	2.79241
hoe2	-0.533163	3.71751	-2.79529	0.00524205	0.0895267	-2.79177
Glyat	0.654369	0.500773	2.79438	0.00524773	0.0895323	2.79142
lncRNA:CR44256	0.70542	-1.04802	2.79349	0.00526367	0.0896146	2.79044
CG44163	-0.84753	0.503488	-2.7937	0.00526733	0.0896146	-2.79021
CG9743	0.485846	5.20846	2.79381	0.00526861	0.0896146	2.79013
Ir51b	0.528873	1.10921	2.79141	0.00529828	0.0900277	2.78832
CG9525	-0.807224	0.477617	-2.79081	0.0053093	0.0901046	-2.78764
lncRNA:CR45613	-0.653898	-0.65698	-2.79016	0.00531357	0.0901046	-2.78738
Lsp1alpha	-0.842359	0.30157	-2.78963	0.00531999	0.0901057	-2.78699
CG13676	0.507254	1.60021	2.78925	0.0053278	0.0901057	2.78652
CG15011	0.38703	4.01049	2.78954	0.00532978	0.0901057	2.7864
CG3699	-0.634643	5.88778	-2.78889	0.00535074	0.0902616	-2.78512
CG32645	0.637822	2.32796	2.78763	0.00535425	0.0902616	2.78491
CG2972	0.40593	3.89796	2.78792	0.00535519	0.0902616	2.78485
CG31262	0.953943	1.21706	2.78695	0.00537874	0.0905674	2.78343
CG7968	0.71666	2.83558	2.78625	0.0053884	0.0905921	2.78285
CG30096	0.500752	1.99613	2.78545	0.00539836	0.0905921	2.78225
Gpdh2	-1.04718	0.779669	-2.78536	0.00540166	0.0905921	-2.78205
CG13025	0.507379	3.43535	2.78504	0.00540186	0.0905921	2.78204
CG32485	0.369569	4.40027	2.78526	0.00540765	0.0905984	2.78169
CG31784	-1.20594	1.261	-2.78427	0.00541926	0.0906904	-2.78099
CG31867	-0.951034	0.612334	-2.78382	0.00542731	0.0906904	-2.78051
Nle	0.417292	3.53246	2.78337	0.00543027	0.0906904	2.78034
w	0.465044	2.97921	2.78319	0.00543948	0.0906904	2.77979
CG34286	-0.923905	0.505372	-2.78285	0.00544398	0.0906904	-2.77952
CG15435	0.429213	3.03684	2.78212	0.00545243	0.0906904	2.77901
CG13038	-0.793328	-0.648588	-2.78137	0.0054569	0.0906904	-2.77875
caz	0.383198	4.91287	2.78217	0.00545716	0.0906904	2.77873
mira	0.591728	1.51111	2.78141	0.0054619	0.0906904	2.77845
IM4	0.670818	6.18341	2.78115	0.00547687	0.0908033	2.77756
CG13544	-1.2045	1.18604	-2.78068	0.00547959	0.0908033	-2.7774
CG15233	-0.676218	0.608507	-2.78005	0.00548498	0.0908033	-2.77708
CG32536	0.445342	1.21934	2.77828	0.00550504	0.0909803	2.77589
Ebp	-1.56769	4.26997	-2.77926	0.00550655	0.0909803	-2.7758
MED21	0.452147	3.52157	2.77842	0.00551359	0.0910069	2.77539
CG11634	-1.01399	0.729009	-2.77752	0.00553249	0.0912289	-2.77427
Cp36	1.45531	2.86218	2.77654	0.0055487	0.0914061	2.77332
CG5478	-0.878237	0.314217	-2.77615	0.00555628	0.091441	-2.77288
Sfp51E	-1.19791	1.15265	-2.77426	0.0055882	0.0915007	-2.77101
CG10734	-1.14212	2.49099	-2.77415	0.00559067	0.0915007	-2.77087
ebo	0.388137	5.23679	2.77378	0.00559318	0.0915007	2.77072
Ir7c	1.02535	1.01483	2.77343	0.00559562	0.0915007	2.77058
CG9757	0.751669	-0.359662	2.77335	0.00559599	0.0915007	2.77056
CG1077	1.12669	1.74731	2.77256	0.00561076	0.0915007	2.7697
lncRNA:CR44178	-0.8313	1.15602	-2.77245	0.00561195	0.0915007	-2.76963
CG18585	0.719166	2.63862	2.77295	0.00561258	0.0915007	2.7696
Mtk	1.30293	2.91129	2.77188	0.00561994	0.0915007	2.76917
CG30393	-1.07932	1.35907	-2.77213	0.00562494	0.0915007	-2.76888
CG7376	0.383097	3.09089	2.77165	0.00563146	0.0915007	2.7685
Rad17	0.460151	2.94245	2.77158	0.0056316	0.0915007	2.76849
RluA-2	0.418932	3.3788	2.77126	0.00563666	0.0915007	2.7682
Kal1	0.443445	2.84234	2.7716	0.00563685	0.0915007	2.76819
CG32487	-0.941073	0.486498	-2.77116	0.00564191	0.0915007	-2.7679
CG13243	-1.24463	1.32985	-2.77074	0.0056487	0.091522	-2.76751
CG13005	0.519907	2.79815	2.76919	0.00567096	0.0917939	2.76622
CG43867	-0.41781	5.55196	-2.7684	0.0056936	0.091993	-2.76492
lncRNA:CR43754	-0.937845	0.701645	-2.76811	0.00569426	0.091993	-2.76489
CG8141	-0.946332	0.439121	-2.76755	0.00570405	0.0920624	-2.76433
vito	0.41906	3.53098	2.76688	0.00571561	0.0921251	2.76367
asRNA:CR44873	0.538802	0.678265	2.76589	0.00571894	0.0921251	2.76348
lectin-24Db	0.629214	1.96273	2.76313	0.00578194	0.093046	2.7599
CG12608	0.362142	4.41353	2.76242	0.00578801	0.093046	2.75956
tos	0.583258	3.55592	2.76222	0.00579279	0.093046	2.75929
lncRNA:CR45035	-0.729612	0.0249733	-2.76106	0.00580572	0.0931487	-2.75856
CG14218	0.80675	-0.105446	2.76152	0.00581032	0.0931487	2.7583
CG32713	-0.953046	0.840528	-2.75992	0.00583747	0.0934945	-2.75677
CG10588	-1.05367	1.07299	-2.75911	0.00585271	0.0935649	-2.75592
Trxr-2	-1.04401	0.918702	-2.75902	0.00585436	0.0935649	-2.75583
elg1	0.664183	3.90436	2.75855	0.00585864	0.0935649	2.75559
Oxp	0.655684	0.701338	2.75815	0.00587489	0.093735	2.75468
CG31206	-1.26429	1.50405	-2.757	0.00589111	0.0939044	-2.75378
CG15530	-1.20052	1.99557	-2.7565	0.00590087	0.0939704	-2.75324
CG10505	0.590107	1.97501	2.75416	0.00594091	0.094518	2.75103
antr	-0.995905	1.02946	-2.75291	0.00596474	0.094807	-2.74971
CG14736	-1.0401	0.921468	-2.75215	0.00597842	0.0949344	-2.74896
CG9308	-0.877317	0.466581	-2.75053	0.00600609	0.0952833	-2.74745
SP	-1.41168	1.75032	-2.74935	0.00602982	0.0955692	-2.74616
CG5535	0.44361	4.50858	2.74791	0.00605847	0.095902	2.7446
CG42710	-1.00219	0.652436	-2.74756	0.00606227	0.095902	-2.74439
IleRS	0.382335	6.42758	2.74611	0.00608619	0.0961356	2.7431
lncRNA:TS16	-0.664415	-0.697013	-2.7455	0.00608853	0.0961356	-2.74298
eIF2Bepsilon	0.338471	4.53928	2.74281	0.00614796	0.0969109	2.73978
msps	0.494804	7.19057	2.74297	0.00614921	0.0969109	2.73972
CG11291	-1.13073	1.19677	-2.74238	0.00615858	0.0969529	-2.73922
CG7296	0.590694	2.94598	2.7422	0.00616347	0.0969529	2.73896
Nup35	0.513721	2.77069	2.74068	0.00618429	0.0971891	2.73785
CG4335	0.546324	2.82822	2.74056	0.00619532	0.0972331	2.73726
CG13186	-1.09138	0.906878	-2.73985	0.00620549	0.0972331	-2.73672
CG15124	-1.06521	0.807683	-2.73976	0.00620756	0.0972331	-2.73661
mRRF2	0.362783	3.07845	2.73922	0.00621527	0.0972331	2.7362
CG12126	-1.10464	0.99592	-2.7393	0.00621671	0.0972331	-2.73613
CG42733	-1.03755	1.2158	-2.73861	0.00622822	0.0972331	-2.73552
Drep2	0.560457	5.26446	2.73863	0.0062308	0.0972331	2.73538
CG46304	-1.13228	1.11582	-2.73842	0.00623356	0.0972331	-2.73524
CG3376	0.379282	5.10954	2.73682	0.00626837	0.097685	2.7334
Bub3	0.459446	3.84234	2.73556	0.00628069	0.097786	2.73276
TyrRS-m	0.378339	3.5761	2.7357	0.00629118	0.0978583	2.73221
CG31008	-1.08238	0.9639	-2.73423	0.00631194	0.0980901	-2.73112
CG10725	0.748926	0.846806	2.73348	0.00632723	0.0982364	2.73032
p-cup	-1.03335	0.817074	-2.732	0.00635514	0.0985734	-2.72887
Gpo3	-1.27204	1.9832	-2.73157	0.00636403	0.0985734	-2.72841
CG14282	-1.02508	0.870991	-2.73137	0.00636661	0.0985734	-2.72828
CG45066	-1.05853	0.855879	-2.73097	0.00637471	0.0985828	-2.72786
CG18748	0.582455	1.93485	2.73087	0.00637908	0.0985828	2.72763
CG13674	-0.715687	-0.862779	-2.73018	0.00638488	0.0985828	-2.72733
Rrp1	0.461799	4.41923	2.72928	0.00640422	0.0987903	2.72633
lncRNA:CR45453	0.823524	-0.680652	2.72898	0.00642017	0.0989164	2.72551
pit	0.467251	4.65233	2.72799	0.0064256	0.0989164	2.72523
CG10749	-1.1354	1.18844	-2.72811	0.00643013	0.0989164	-2.725
CG10748	-0.925654	0.409182	-2.72697	0.00645226	0.0991658	-2.72387
Myo31DF	0.380518	5.47755	2.72385	0.00651787	0.100058	2.72052
Pgam5	0.406973	3.88963	2.7231	0.00652229	0.100058	2.7203
CG9624	-1.0792	1.56637	-2.72289	0.00653357	0.10014	-2.71973
CG33234	-0.897244	1.66235	-2.72232	0.00654564	0.100233	-2.71912
CG31777	0.488287	2.63408	2.72163	0.0065595	0.100353	2.71842
PRY	-0.780324	-0.145774	-2.71937	0.00660029	0.100627	-2.71637
CG32087	-0.940592	0.659494	-2.7192	0.00660492	0.100627	-2.71613
CG32148	-1.15208	1.27597	-2.71918	0.00660626	0.100627	-2.71607
CG11905	-0.770486	0.260342	-2.71848	0.00660698	0.100627	-2.71603
CG6201	0.438653	2.60772	2.71928	0.00660745	0.100627	2.71601
CG11318	0.609449	1.61934	2.71811	0.00662678	0.100829	2.71504
CG7309	-1.21457	1.9182	-2.71778	0.0066334	0.100829	-2.71471
CG6873	-0.965965	0.671802	-2.71717	0.00664629	0.100829	-2.71407
Rbf2	0.717171	2.44834	2.71693	0.00664958	0.100829	2.7139
CG15425	-1.21049	1.30805	-2.7169	0.00665085	0.100829	-2.71384
CG4949	0.571051	2.74725	2.71601	0.00666574	0.100963	2.7131
CG4797	0.530998	2.18873	2.71571	0.00667647	0.101002	2.71256
CG43750	-1.04369	0.947389	-2.71543	0.00668038	0.101002	-2.71237
CG10950	-1.11749	1.03191	-2.71472	0.00669524	0.101105	-2.71163
CG1603	0.356807	3.61815	2.71445	0.00669926	0.101105	2.71144
CG9098	0.406792	2.72043	2.71362	0.00671872	0.101238	2.71047
CG15773	0.597655	1.37853	2.71333	0.00672017	0.101238	2.7104
CG42782	-1.50508	1.74798	-2.71296	0.00672833	0.101258	-2.71
CG18004	0.392692	3.65506	2.71241	0.00673379	0.101258	2.70973
lncRNA:CR43890	-0.648579	-0.77807	-2.71213	0.00673967	0.101258	-2.70944
CG33287	-1.19139	1.46068	-2.7121	0.00674747	0.101285	-2.70906
CG43292	-0.835762	0.153072	-2.71163	0.00675767	0.101347	-2.70856
Rpp30	0.434886	2.48729	2.71024	0.00678251	0.101628	2.70734
eIF3g2	-0.956884	0.785295	-2.70878	0.00681575	0.102035	-2.70572
Tgi	0.357683	4.25484	2.70783	0.00683752	0.102264	2.70466
tam	0.39062	3.41197	2.7073	0.00684326	0.102264	2.70438
CG2063	0.355023	3.60188	2.70651	0.0068599	0.102343	2.70357
CG31275	-1.08563	0.852324	-2.70658	0.00686076	0.102343	-2.70353
Femcoat	1.23123	1.17938	2.70618	0.00687087	0.102402	2.70304
piwi	0.763162	3.23341	2.70505	0.00689015	0.102598	2.70211
CG12310	-0.708509	0.320878	-2.70384	0.00690839	0.102709	-2.70123
CG7011	0.352404	3.26681	2.70416	0.00690987	0.102709	2.70116
CG43058	-0.833459	0.150623	-2.70226	0.00695085	0.103227	-2.69919
Smu1	0.374504	3.64996	2.70127	0.00697509	0.103363	2.69803
CG15534	0.711066	3.41328	2.70051	0.00698835	0.103363	2.6974
CG14609	-1.17142	2.01375	-2.70039	0.00698963	0.103363	-2.69734
Rrp45	0.444272	2.94412	2.7	0.00699378	0.103363	2.69714
CG15650	0.653637	-0.427179	2.69977	0.00699477	0.103363	2.69709
CG13989	-1.07652	0.872477	-2.70001	0.00699707	0.103363	-2.69698
Drep4	0.456435	2.19884	2.69868	0.00701813	0.103582	2.69598
CG13084	1.20206	1.58883	2.69814	0.00703741	0.103739	2.69507
CG43373	-0.459539	3.24799	-2.69808	0.00704114	0.103739	-2.69489
CG18063	-1.00466	1.45366	-2.69608	0.00707877	0.104202	-2.69312
Cpr67Fa2	-0.752492	-0.677141	-2.69523	0.00708591	0.104215	-2.69278
CG7557	-1.2058	1.27755	-2.69453	0.00711242	0.104513	-2.69153
CG10910	0.711439	4.05246	2.69418	0.00712303	0.104577	2.69104
Fer3HCH	-0.85181	1.04751	-2.69249	0.00715379	0.104937	-2.6896
Obp22a	-0.981186	0.64801	-2.69205	0.00716545	0.105016	-2.68906
CG12289	-1.09368	1.00913	-2.69145	0.00717807	0.105109	-2.68847
lncRNA:CR43298	-0.6696	-0.52775	-2.6905	0.00718557	0.105127	-2.68812
CG14689	-1.12701	1.13949	-2.69068	0.00719481	0.105169	-2.68769
Atg7	0.35718	3.7058	2.69014	0.00720389	0.105169	2.68727
Dbp73D	0.432812	3.49099	2.68975	0.00721002	0.105169	2.68698
lncRNA:CR43830	-0.696685	-0.414859	-2.68923	0.0072136	0.105169	-2.68682
retinin	-0.527904	4.81724	-2.6888	0.00723918	0.10545	-2.68564
lncRNA:CR44833	0.588229	0.824275	2.68807	0.00725231	0.105469	2.68503
CG8526	-0.808195	3.15923	-2.68798	0.00725311	0.105469	-2.68499
CG34173	-0.826427	0.198025	-2.68741	0.00726614	0.105567	-2.68439
CG5265	-1.15874	1.48698	-2.68476	0.00732312	0.10625	-2.68178
asRNA:CR45815	-0.628991	-0.276935	-2.68393	0.00732711	0.10625	-2.6816
Dic3	-1.00806	0.885128	-2.68418	0.00733539	0.10625	-2.68122
NimB1	0.556968	1.85709	2.68415	0.00733856	0.10625	2.68108
CG5589	0.479287	3.0344	2.68261	0.00736726	0.106574	2.67977
CG4078	0.457416	3.59846	2.68121	0.00739339	0.106663	2.67859
PCNA	0.718129	3.39157	2.68131	0.00739433	0.106663	2.67854
Gba1a	0.737919	3.20956	2.68154	0.00739592	0.106663	2.67847
CG11902	0.389211	4.30551	2.6812	0.00740003	0.106663	2.67828
Atg10	0.463344	1.93396	2.68076	0.00741087	0.106663	2.67779
smo	0.425406	3.74338	2.68053	0.00741165	0.106663	2.67776
CG30457	-0.808125	-0.98162	-2.6783	0.00746026	0.107231	-2.67557
CG4669	-1.02512	3.08811	-2.67842	0.00746398	0.107231	-2.6754
lncRNA:CR45667	0.715682	-1.04931	2.67717	0.00749067	0.107523	2.6742
eIF6	0.395757	4.71297	2.67669	0.00750242	0.107551	2.67368
lncRNA:CR44539	-0.769194	-0.813708	-2.67521	0.00752304	0.107551	-2.67276
snRNP-U1-70K	0.362635	5.1058	2.67563	0.00752982	0.107551	2.67246
Zip89B	0.489787	3.01371	2.6756	0.00753033	0.107551	2.67243
Dbp45A	0.332051	3.95426	2.67491	0.00753515	0.107551	2.67222
CG43405	-0.84688	0.305027	-2.67509	0.0075373	0.107551	-2.67212
CG14488	-1.08797	1.18404	-2.67508	0.00753766	0.107551	-2.67211
CG14260	-0.832099	0.472488	-2.67449	0.007551	0.10765	-2.67151
Sodh-2	-0.476311	2.74791	-2.67277	0.00758502	0.107971	-2.67
snRNA:U2:14B	0.781129	-0.108077	2.67283	0.00758886	0.107971	2.66983
CG17648	-0.823032	0.22469	-2.67263	0.00759312	0.107971	-2.66965
NimB4	0.521465	2.31382	2.67231	0.00760077	0.107971	2.66931
CG4991	0.574318	5.03737	2.67168	0.0076121	0.107971	2.66881
CG8414	0.477066	4.31288	2.67117	0.00761932	0.107971	2.66849
CG17237	-1.15722	1.42982	-2.67135	0.00762147	0.107971	-2.66839
CG12057	0.95076	3.83451	2.67122	0.00762511	0.107971	2.66823
vari	-0.365136	4.29663	-2.67057	0.00764203	0.108107	-2.66749
snoRNA:Psi18S-1854b	0.856198	1.72849	2.67004	0.00764765	0.108107	2.66724
CG10050	0.482863	1.74943	2.66982	0.00765639	0.108139	2.66686
Sh3beta	0.312389	6.10383	2.66928	0.00766909	0.108212	2.6663
CG31370	0.524754	2.57699	2.66889	0.00767445	0.108212	2.66607
CG15710	-0.672863	-0.26831	-2.66831	0.00768198	0.108227	-2.66574
CG3999	0.589103	3.54323	2.66828	0.00769493	0.10825	2.66517
CG31093	-0.93811	0.56244	-2.668	0.00769657	0.10825	-2.6651
Cp7Fb	1.11066	2.28971	2.6668	0.00772258	0.108525	2.66396
Sfp60F	-1.51839	2.92619	-2.66527	0.00776105	0.108974	-2.66229
CG6277	-0.900616	2.69788	-2.66493	0.00776967	0.109003	-2.66192
snoRNA:Me18S-A1061	0.724569	-0.853059	2.66432	0.00777938	0.109013	2.6615
CG12831	-1.01967	1.03462	-2.66412	0.00778528	0.109013	-2.66124
CG13599	0.493431	2.01913	2.66395	0.00778993	0.109013	2.66104
CG5662	-0.867718	0.429787	-2.66345	0.00780248	0.109085	-2.6605
lncRNA:CR44490	-0.752781	-0.71842	-2.66259	0.00780809	0.109085	-2.66026
CG42851	-0.918061	0.602222	-2.66184	0.00783987	0.109284	-2.65889
CG15597	-0.627264	-0.612962	-2.66119	0.00784176	0.109284	-2.65881
Rs1	0.373677	4.86991	2.66148	0.0078419	0.109284	2.6588
pwn	0.536072	1.96751	2.66031	0.00786781	0.109554	2.65769
CG5103	-1.18966	1.3488	-2.66007	0.0078798	0.109623	-2.65718
CG8750	-1.0153	0.702907	-2.65971	0.00788863	0.109623	-2.6568
alpha-Est4aPsi	0.621271	0.938307	2.65923	0.00789242	0.109623	2.65664
Nsun2	0.375351	4.29951	2.65893	0.00790389	0.109691	2.65615
U2A	0.419825	3.01691	2.65843	0.00791304	0.109727	2.65576
CG45263	-0.49295	5.00301	-2.65836	0.00792473	0.109798	-2.65526
CG6629	-1.0708	1.01537	-2.65757	0.00793833	0.109896	-2.65468
CG4960	-0.874998	0.574277	-2.65587	0.00797615	0.110201	-2.65308
CG32232	-0.903166	0.860272	-2.65576	0.00797981	0.110201	-2.65292
CG3306	-0.987292	1.8372	-2.65593	0.00798017	0.110201	-2.65291
lncRNA:CR43753	-0.816923	0.192399	-2.65498	0.00799543	0.110321	-2.65226
Sgs5bis	0.662813	-0.962537	2.65359	0.00802424	0.110463	2.65105
DIP-lambda	0.61946	2.08257	2.65339	0.00803262	0.110463	2.6507
CG1129	0.295218	5.19952	2.6535	0.00803398	0.110463	2.65064
CG4892	-0.866641	0.431323	-2.65294	0.00804808	0.110463	-2.65005
CG11378	0.462821	4.65328	2.653	0.00805159	0.110463	2.6499
CG9129	-1.26836	1.97149	-2.65258	0.00805678	0.110463	-2.64968
CG1999	-1.2516	1.61693	-2.6525	0.0080583	0.110463	-2.64962
CG31551	0.674184	0.690558	2.6521	0.00805854	0.110463	2.64961
Cp38	1.36898	3.05343	2.65123	0.00808601	0.110668	2.64846
Uch-L5R	-0.94485	0.691861	-2.65129	0.00808712	0.110668	-2.64841
lncRNA:CR45651	-0.636443	-0.50111	-2.65054	0.00809329	0.110668	-2.64815
CG34298	-0.951479	0.618065	-2.64827	0.00815823	0.111325	-2.64545
Dph1	0.338131	4.6037	2.64828	0.00816126	0.111325	2.64532
CG31926	1.16007	0.47667	2.6483	0.00816127	0.111325	2.64532
CG15605	-1.01859	1.13362	-2.64737	0.00817984	0.111419	-2.64455
CG1236	0.346761	4.33607	2.64706	0.00818242	0.111419	2.64445
O-fut2	0.392357	3.49137	2.64731	0.00818817	0.111419	2.64421
CG5347	-0.806181	0.349414	-2.64663	0.00819825	0.111466	-2.64379
Spt7	0.396445	2.66406	2.64586	0.00821022	0.111538	2.6433
gudu	-1.03735	1.2998	-2.64552	0.00822523	0.111651	-2.64268
CG14230	0.469215	3.85075	2.64471	0.00823885	0.111685	2.64212
CG10936	0.398375	2.78532	2.64492	0.00824109	0.111685	2.64203
Tim17a2	-0.73265	1.86091	-2.64441	0.00825046	0.111722	-2.64164
CG4676	0.502267	2.11279	2.644	0.00825839	0.111739	2.64132
CG33217	0.480374	3.41835	2.6427	0.0082929	0.112115	2.63991
COX6B	-0.402357	8.47119	-2.64153	0.00831083	0.112176	-2.63917
CG5024	-1.12283	1.24583	-2.64201	0.00831084	0.112176	-2.63917
Cdc6	0.532784	3.36305	2.64097	0.0083333	0.112312	2.63826
Pp1-Y2	-0.809024	0.183502	-2.64111	0.00833432	0.112312	-2.63822
CG12229	-0.952156	2.64925	-2.64074	0.00834449	0.112316	-2.6378
CG31482	-1.07926	0.97915	-2.64008	0.00835837	0.112316	-2.63724
Trf4	-0.90059	0.524822	-2.63992	0.00836261	0.112316	-2.63707
CG12589	-0.896052	0.742196	-2.63994	0.00836355	0.112316	-2.63703
CG13078	0.727553	-0.286154	2.63947	0.00836967	0.112316	2.63678
lncRNA:CR45449	-0.784579	-0.843342	-2.63892	0.00837484	0.112316	-2.63657
CG2652	-0.986541	0.918868	-2.6385	0.00840115	0.112517	-2.63551
Sirt6	0.504181	2.04168	2.63806	0.00840603	0.112517	2.63531
CG2528	-1.11062	1.85144	-2.63783	0.00841383	0.112517	-2.635
CG8545	0.500883	5.20583	2.63751	0.00841678	0.112517	2.63488
asRNA:CR45686	-0.672715	-0.231434	-2.63615	0.00844464	0.112715	-2.63375
DNApol-alpha50	0.557037	2.37505	2.63643	0.00844502	0.112715	2.63374
Lsd-1	-0.499474	5.77228	-2.63652	0.00845184	0.112716	-2.63347
CG14071	-0.934789	0.72813	-2.63579	0.00846382	0.11278	-2.63298
Prosalpha6T	-1.05574	1.03887	-2.63559	0.00847016	0.11278	-2.63273
CG9386	0.382023	2.52033	2.6349	0.00847875	0.112805	2.63239
CG15296	-0.908468	0.96508	-2.63454	0.00849426	0.112922	-2.63176
CG43121	-1.05164	0.987407	-2.63382	0.00851351	0.113031	-2.631
EMC3	-0.325615	5.62931	-2.63377	0.00851799	0.113031	-2.63082
CG43968	0.540134	1.32502	2.63318	0.0085267	0.113031	2.63047
CG11251	-1.05559	0.975995	-2.63317	0.00852953	0.113031	-2.63036
lectin-21Cb	-0.748716	-0.0928863	-2.63234	0.00854195	0.113106	-2.62986
Naa20B	-0.805648	0.223824	-2.63113	0.00858062	0.113475	-2.62833
CG32301	-0.854505	0.741627	-2.63095	0.00858334	0.113475	-2.62822
lncRNA:CR43387	-0.61568	-0.646754	-2.62776	0.0086532	0.114308	-2.62546
CG9406	-0.990775	0.880871	-2.62778	0.00866578	0.114323	-2.62497
lncRNA:CR45014	-0.599129	-0.507979	-2.62697	0.00867194	0.114323	-2.62472
CG9582	-0.969587	0.771142	-2.62725	0.00867914	0.114323	-2.62444
CG18469	-0.72548	0.00198499	-2.627	0.00868163	0.114323	-2.62434
CG7514	-1.03117	0.916604	-2.62686	0.00868916	0.114332	-2.62405
CG13442	-1.14756	1.81111	-2.62544	0.00872554	0.114721	-2.62262
CG18368	-1.05585	2.24602	-2.62361	0.00877328	0.115139	-2.62076
CG15705	-0.938095	0.606989	-2.62339	0.00877809	0.115139	-2.62058
CG3335	0.380612	4.19047	2.62289	0.0087842	0.115139	2.62034
CG8773	0.577849	3.77996	2.62322	0.00878492	0.115139	2.62031
snoRNA:Or-CD12	0.659568	-0.660823	2.62236	0.00880473	0.115309	2.61954
CG6724	0.375496	3.83751	2.62059	0.00884359	0.115727	2.61804
magu	0.397905	4.53597	2.62045	0.00885611	0.115769	2.61756
CG12112	0.454507	2.88215	2.62008	0.00886058	0.115769	2.61739
CG3809	-1.17398	1.5678	-2.61954	0.00887877	0.115916	-2.61669
Sp7	0.404347	4.17481	2.61874	0.00890069	0.116019	2.61585
Or71a	0.559058	0.752917	2.61806	0.00890408	0.116019	2.61572
CG30105	0.464156	1.72886	2.61827	0.00890869	0.116019	2.61554
e(y)1	0.390432	3.00256	2.61783	0.00891549	0.116019	2.61528
Grip71	0.463653	3.48398	2.61769	0.00892135	0.116019	2.61505
CG9010	-1.14515	1.37678	-2.61713	0.00893936	0.116163	-2.61436
Pp1-13C	-1.07007	1.51843	-2.61656	0.00895611	0.116249	-2.61372
l(3)72Dn	0.520584	3.87268	2.61581	0.00897421	0.116249	2.61304
CG10920	-1.06745	1.10233	-2.61577	0.00897517	0.116249	-2.613
h-cup	-1.09632	1.31479	-2.61564	0.00897868	0.116249	-2.61286
CG16734	0.436506	2.33472	2.61512	0.00899413	0.116249	2.61228
BigH1	0.685806	3.56954	2.61491	0.00899589	0.116249	2.61221
CG4270	-1.01039	0.902192	-2.61491	0.00899777	0.116249	-2.61214
CG4661	-0.919045	1.95766	-2.61465	0.00900152	0.116249	-2.612
PIG-Wb	0.608975	2.54529	2.61427	0.00901623	0.116254	2.61144
Adgf-E	-1.11144	1.12594	-2.61393	0.0090233	0.116254	-2.61117
ACXB	-0.839678	0.503187	-2.61371	0.00902989	0.116254	-2.61092
COX2	-0.665938	10.8784	-2.61347	0.00903345	0.116254	-2.61079
CG32117	-0.991228	0.821354	-2.61342	0.00903664	0.116254	-2.61066
lncRNA:CR46123	0.571652	-0.0786616	2.61248	0.00905678	0.116423	2.6099
CG5380	0.390441	2.75607	2.61086	0.00909424	0.11678	2.60849
Mzt1	-0.686937	0.424473	-2.61033	0.0091149	0.11678	-2.60771
metl	0.374285	3.90061	2.61031	0.00911709	0.11678	2.60763
CG5958	0.489439	5.89769	2.61052	0.00912472	0.11678	2.60735
CG10035	0.949355	-0.110958	2.60938	0.00912481	0.11678	2.60734
DptB	1.29326	2.29846	2.6091	0.00913526	0.11678	2.60695
Mcm6	0.581354	4.02644	2.60895	0.00914904	0.11678	2.60643
Nep2	0.412884	4.5559	2.60924	0.00915309	0.11678	2.60628
CG32263	-0.83677	0.349093	-2.60903	0.0091534	0.11678	-2.60627
CG43237	-0.881892	0.394705	-2.60901	0.00915432	0.11678	-2.60624
bib	0.5132	2.2447	2.60764	0.00918322	0.116984	2.60516
hd	0.604974	2.46994	2.60769	0.00918429	0.116984	2.60512
CG13728	0.717762	-0.61556	2.60669	0.00920661	0.117179	2.60429
CG15219	-1.34546	2.21239	-2.60609	0.00923262	0.117363	-2.60332
Tim17a1	-0.957181	0.795758	-2.60595	0.00923502	0.117363	-2.60323
lectin-37Da	0.686506	2.68908	2.60572	0.0092443	0.117391	2.60288
CG31819	-1.08779	1.07067	-2.60528	0.00925367	0.117421	-2.60254
CG9592	-0.826034	0.321126	-2.60364	0.00929803	0.117895	-2.6009
IFT54	0.53971	0.708932	2.6023	0.00931981	0.118081	2.60009
bcd	0.86306	1.84007	2.60021	0.00939366	0.118857	2.59738
Keap1	0.337986	4.34318	2.60012	0.0093952	0.118857	2.59733
CG7728	0.419805	4.55663	2.59916	0.00941616	0.118955	2.59656
Sfp96F	-1.30753	1.19659	-2.5992	0.00941717	0.118955	-2.59653
CG7997	-0.36663	5.74787	-2.59839	0.00944374	0.1192	-2.59556
CG14205	0.783512	1.78138	2.59721	0.00947196	0.119467	2.59453
CG17083	-1.16163	1.77852	-2.59669	0.00948878	0.119589	-2.59392
CG12661	-0.553491	0.52326	-2.59593	0.00949751	0.119609	-2.59361
SmD3	0.326677	3.58979	2.59593	0.00950958	0.11962	2.59317
CG7369	0.365207	4.6638	2.59542	0.00951838	0.11962	2.59285
lncRNA:CR43909	-0.699692	1.34588	-2.59533	0.00951989	0.11962	-2.5928
CG4554	0.422356	4.60382	2.59499	0.00952868	0.119641	2.59248
CG13723	-0.81322	0.271813	-2.59455	0.00954611	0.11977	-2.59185
CG33090	0.37326	5.22454	2.59389	0.00957089	0.119991	2.59096
CG14974	-1.02137	0.939881	-2.59339	0.0095786	0.119998	-2.59068
CecA2	0.909265	0.471711	2.59201	0.00960045	0.120182	2.5899
ProtA	-1.16488	1.31259	-2.59177	0.0096236	0.120381	-2.58907
CG17068	0.403188	3.52665	2.59143	0.00963372	0.120414	2.58871
CG13043	-0.778458	-0.598463	-2.59058	0.00964095	0.120414	-2.58845
CG32809	-0.378373	4.62625	-2.59106	0.00964778	0.120414	-2.5882
Ctr9	0.345087	6.0217	2.59073	0.00965682	0.120437	2.58788
CG14589	-0.888212	1.94072	-2.59019	0.00966751	0.12048	-2.5875
CG43271	-0.756501	-0.00606205	-2.58966	0.00967824	0.120524	-2.58712
GILT1	0.439594	5.76672	2.58859	0.00970995	0.120764	2.58599
Mcm5	0.73233	3.36102	2.58828	0.00971722	0.120764	2.58573
Pus1	0.362107	3.5433	2.5882	0.0097191	0.120764	2.58567
porin	-0.457799	9.51577	-2.58681	0.00974522	0.120998	-2.58474
E(spl)m4-BFM	0.77208	-0.921788	2.58683	0.00975851	0.121003	2.58427
Start1	0.325858	4.54577	2.58672	0.0097601	0.121003	2.58421
CG11726	-0.917886	0.551812	-2.586	0.009786	0.121235	-2.5833
CG12609	-0.981766	0.90188	-2.58491	0.00981587	0.121515	-2.58225
CG6652	-1.15022	2.18128	-2.58453	0.00982884	0.121567	-2.58179
Alp9	0.775625	2.83417	2.58414	0.0098398	0.121567	2.58141
ATPsynC	-0.563874	10.8735	-2.58305	0.0098489	0.121567	-2.58109
aqz	-0.572363	9.41143	-2.58363	0.00985179	0.121567	-2.58099
CG30345	0.44016	3.09821	2.5834	0.00986248	0.121567	2.58061
CG15708	-1.02326	0.955242	-2.5831	0.00986806	0.121567	-2.58042
CG12134	0.451302	3.08488	2.58281	0.00987092	0.121567	2.58032
Prp19	0.408868	3.8114	2.58182	0.00989987	0.121804	2.57931
CG2124	0.419722	2.0414	2.58146	0.00990625	0.121804	2.57908
Obp58b	0.633611	-0.71929	2.58111	0.00991195	0.121804	2.57889
rhi	0.647559	1.8226	2.58094	0.00993115	0.12195	2.57822
CG32240	-1.14826	1.37629	-2.57943	0.00997307	0.122309	-2.57676
Zpr1	0.336205	4.30339	2.57899	0.00997766	0.122309	2.5766
Esp	0.38069	2.94746	2.57904	0.00998231	0.122309	2.57644
Rcd2	0.403012	3.87137	2.57865	0.0100001	0.122437	2.57583
lncRNA:CR45821	-0.735164	0.174314	-2.57735	0.0100298	0.122711	-2.5748
CG14759	-0.825603	0.295451	-2.57656	0.010057	0.122843	-2.57386
Arp53D	-1.09966	1.18913	-2.57635	0.0100621	0.122843	-2.57369
CG4619	0.32364	3.97205	2.57634	0.0100626	0.122843	2.57367
lncRNA:CR44241	-0.595305	-0.370883	-2.57511	0.0100787	0.12295	-2.57312
CG7341	0.489253	1.75428	2.57524	0.0100887	0.122982	2.57278
UQCR-11	-0.416057	6.52249	-2.5738	0.0101339	0.123444	-2.57123
Gr39a	0.455407	2.56594	2.5732	0.0101513	0.123462	2.57063
CG4480	-1.0834	1.10512	-2.57319	0.0101538	0.123462	-2.57055
CG13476	-1.03778	1.26138	-2.57304	0.0101576	0.123462	-2.57042
CG42355	-1.06614	1.18956	-2.57218	0.0101829	0.12368	-2.56955
CG42766	-0.74769	0.619595	-2.57131	0.0101996	0.123778	-2.56899
stg	0.89081	3.25101	2.5712	0.0102057	0.123778	2.56878
CG9114	0.467807	2.59358	2.5706	0.0102295	0.123976	2.56797
lncRNA:CR44220	-0.576362	-0.263457	-2.56892	0.0102586	0.124239	-2.56699
pyd3	0.439693	4.62031	2.56915	0.0102757	0.124328	2.56641
dhd	1.30771	4.35579	2.56833	0.0102905	0.124328	2.56591
sowi	-1.18611	1.3966	-2.56842	0.0102938	0.124328	-2.5658
lncRNA:CR43661	0.601258	-0.118037	2.56775	0.0102956	0.124328	2.56574
Rcp	0.415371	2.44659	2.56639	0.0103456	0.124546	2.56406
Itgbn	0.430949	3.11197	2.56671	0.0103458	0.124546	2.56405
Best2	0.417432	5.24612	2.56694	0.0103459	0.124546	2.56405
CG17242	-1.25859	1.65216	-2.56643	0.0103539	0.124546	-2.56378
dpn	0.691896	-0.787205	2.5665	0.0103553	0.124546	2.56373
eIF4E3	-1.13258	1.40793	-2.5659	0.0103689	0.124546	-2.56328
CG11170	0.383696	2.70514	2.56602	0.01037	0.124546	2.56324
Reepl1	-0.974338	0.804328	-2.56574	0.0103732	0.124546	-2.56313
lncRNA:CR44777	-0.738631	-0.217289	-2.56375	0.0104174	0.124936	-2.56166
CG33340	-1.33744	2.89768	-2.56419	0.0104207	0.124936	-2.56155
tra	0.335674	2.75435	2.56384	0.0104303	0.124962	2.56123
CG42855	-1.08655	1.19994	-2.56276	0.0104631	0.125265	-2.56014
CG15019	0.374034	5.00543	2.56098	0.0105132	0.125775	2.55848
RacGAP84C	-0.794517	0.516322	-2.55877	0.0105847	0.12654	-2.55612
Obp99b	-0.960205	3.90204	-2.55852	0.0105933	0.126552	-2.55584
CG31600	-0.75015	0.0725846	-2.55782	0.0106105	0.126668	-2.55527
CG9173	-1.10128	1.55204	-2.55756	0.0106193	0.126682	-2.55498
CG42526	0.393158	1.45005	2.55653	0.0106427	0.126871	2.55422
hoip	0.589544	4.43928	2.55535	0.0106828	0.127244	2.55291
CG12659	0.459098	2.15439	2.55536	0.0106892	0.127244	2.5527
hwt	0.395653	4.80532	2.55511	0.0107007	0.12729	2.55233
Ndc80	0.518733	2.28868	2.55436	0.0107178	0.127404	2.55177
Vps2	0.345422	4.71901	2.55402	0.0107364	0.127534	2.55116
CG7789	0.365834	3.88958	2.55261	0.0107703	0.127845	2.55007
CG10286	0.375295	4.32681	2.55222	0.010778	0.127847	2.54981
CG16741	-0.970059	0.782434	-2.55171	0.0107995	0.128011	-2.54912
I-t	-1.03601	0.961132	-2.55139	0.0108091	0.128034	-2.54881
CG43922	-0.866934	0.529033	-2.55118	0.0108173	0.12804	-2.54855
Art4	0.454798	4.65248	2.54996	0.0108475	0.128307	2.54757
AlaRS	0.38829	5.99541	2.54916	0.0108802	0.128603	2.54652
CG3565	-1.03309	0.985619	-2.54767	0.0109245	0.128993	-2.54511
dyl	0.746921	-0.183893	2.54687	0.0109286	0.128993	2.54497
CG43935	-0.972595	1.05165	-2.54728	0.0109368	0.128999	-2.54471
alpha-Est6	-0.807793	1.47832	-2.54685	0.0109491	0.129053	-2.54432
CG30192	-0.913874	0.519762	-2.54559	0.0109906	0.129451	-2.543
asRNA:CR44027	-0.716699	0.612028	-2.5445	0.0110175	0.129641	-2.54214
CG10324	0.354038	3.12146	2.54434	0.0110222	0.129641	2.54199
CG11836	0.462231	2.60189	2.54353	0.0110532	0.129833	2.54101
lncRNA:CR43887	0.845411	0.529834	2.54341	0.0110614	0.129833	2.54075
CG34292	-0.932202	0.896848	-2.54319	0.0110642	0.129833	-2.54066
Zip42C.2	0.679232	0.21893	2.54297	0.0110696	0.129833	2.54049
lncRNA:CR43837	-0.609331	1.37286	-2.54207	0.0110914	0.129997	-2.53981
CG34168	-1.30952	2.1647	-2.54214	0.0110997	0.130004	-2.53955
ArfGAP3	0.312445	5.97573	2.54186	0.0111125	0.130051	2.53914
CG12081	0.357195	4.29184	2.5415	0.011124	0.130051	2.53878
CG1234	0.365092	4.64564	2.54111	0.011127	0.130051	2.53868
CG43068	-0.824936	0.848423	-2.54089	0.0111417	0.130132	-2.53822
CG32104	0.341904	3.38592	2.54013	0.0111583	0.130189	2.5377
CG8851	-1.14887	1.63976	-2.54013	0.0111621	0.130189	-2.53758
Claspin	0.735533	3.04189	2.5394	0.0111818	0.130327	2.53697
CG12861	-1.28904	2.88368	-2.53855	0.0112138	0.130531	-2.53596
CG31693	-1.00681	1.15146	-2.53844	0.0112149	0.130531	-2.53593
rut	-0.377306	5.89696	-2.53738	0.011257	0.130921	-2.53462
Zir	0.348016	5.90183	2.53705	0.011264	0.130921	2.5344
CG6931	-0.835784	0.590729	-2.53606	0.0112919	0.131154	-2.53353
asun	0.35938	3.28835	2.5351	0.0113162	0.131193	2.53278
CG7907	-0.956103	0.804854	-2.53528	0.0113174	0.131193	-2.53274
CG11694	-0.839666	0.428943	-2.53504	0.0113256	0.131193	-2.53249
Sas10	0.423569	3.6701	2.53474	0.0113267	0.131193	2.53246
CG32643	-0.881215	0.533317	-2.53425	0.0113514	0.131388	-2.53169
Gr22f	-0.70271	-0.483928	-2.53309	0.01137	0.131513	-2.53112
CR31562	-0.620466	0.387216	-2.53312	0.0113794	0.131531	-2.53083
CG34261	0.524274	1.07571	2.5326	0.0114083	0.13175	2.52994
ACXC	-1.10548	1.85778	-2.53236	0.0114141	0.13175	-2.52976
CG3611	-0.879961	0.650183	-2.53194	0.0114239	0.131773	-2.52946
CG31381	0.434522	2.25889	2.53107	0.0114487	0.131967	2.5287
lncRNA:CR45637	0.609146	-1.18957	2.53035	0.011475	0.132179	2.52789
CG31406	-0.982682	0.991024	-2.52808	0.0115502	0.132873	-2.5256
CG7191	0.521777	1.97811	2.52805	0.011551	0.132873	2.52557
CG1890	0.376316	4.5203	2.52753	0.0115654	0.132933	2.52514
CG17154	-0.946264	0.748944	-2.52745	0.0115721	0.132933	-2.52493
Tgt	0.399591	3.01929	2.52704	0.0115804	0.132937	2.52468
NHP2	0.432527	4.31808	2.52565	0.0116328	0.133446	2.52309
Vm26Ab	1.0497	1.70114	2.5246	0.0116621	0.133691	2.52221
CG42833	0.534342	1.28785	2.52351	0.0116989	0.134021	2.5211
CG6769	0.343134	4.44462	2.52244	0.0117389	0.134387	2.5199
Traf-like	0.500606	1.84232	2.52139	0.0117744	0.134614	2.51883
morgue	0.321652	4.04447	2.52143	0.0117748	0.134614	2.51882
CG14835	-1.01807	1.2935	-2.52103	0.0117847	0.134617	-2.51853
CG13855	-0.87493	1.47643	-2.52067	0.0117983	0.134617	-2.51812
Kaz-m1	0.547632	2.5572	2.52072	0.0117992	0.134617	2.51809
CG3323	-0.919038	2.34977	-2.52016	0.0118127	0.134679	-2.51769
IleRS-m	0.40286	3.12894	2.51936	0.0118405	0.134835	2.51686
CG5623	-0.939444	0.779775	-2.5193	0.0118425	0.134835	-2.5168
Sfp33A4	-0.872475	0.422762	-2.51862	0.0118627	0.134974	-2.5162
CG2887	-0.748873	0.498124	-2.5177	0.0118939	0.135237	-2.51528
CG7839	0.419225	4.9925	2.51622	0.0119394	0.135661	2.51393
CG14744	-0.723504	0.312509	-2.51564	0.0119637	0.135739	-2.51321
CG11309	0.534093	1.33919	2.51555	0.0119676	0.135739	2.5131
CG7299	0.613631	1.87207	2.51557	0.0119705	0.135739	2.51301
RpS19b	-0.762231	1.05162	-2.51472	0.0119937	0.13591	-2.51233
CG1113	0.56164	0.867596	2.51364	0.0120276	0.136201	2.51133
CG43348	0.644879	1.61866	2.51358	0.0120391	0.136239	2.511
CG2209	-0.87136	0.681245	-2.5131	0.0120539	0.136315	-2.51056
CG12111	-0.931026	0.897903	-2.51272	0.0120654	0.136315	-2.51023
CG4438	-0.903134	0.90123	-2.51255	0.0120702	0.136315	-2.51009
Sfp70A4	-1.11047	1.01512	-2.51196	0.0120909	0.136456	-2.50948
UQCR-14L	-0.893935	0.600758	-2.51153	0.0121066	0.136542	-2.50902
CG6752	-0.521672	4.26947	-2.50954	0.0121768	0.137179	-2.50698
CG5515	0.329146	4.58769	2.50898	0.0121849	0.137179	2.50674
Rassf	0.355236	5.24549	2.509	0.0121877	0.137179	2.50666
lncRNA:CR44396	-0.808803	0.557918	-2.50837	0.0122002	0.13719	-2.5063
Nna1	-0.546514	6.04326	-2.50872	0.0122085	0.13719	-2.50606
CG4021	-1.04873	1.06274	-2.50835	0.0122137	0.13719	-2.50591
CG8173	0.521066	3.54637	2.50809	0.0122214	0.13719	2.50569
png	0.685356	1.75605	2.50753	0.0122462	0.137376	2.50497
lncRNA:CR32773	0.727188	0.432698	2.50685	0.0122699	0.137515	2.50429
RpL10Aa	-1.0434	1.0061	-2.50659	0.0122751	0.137515	-2.50414
ATPsynE	-0.367881	7.90551	-2.50551	0.0123068	0.137778	-2.50322
lncRNA:CR44076	-0.751855	-0.584191	-2.5038	0.0123531	0.137944	-2.50189
CG3557	-0.954583	0.991467	-2.50412	0.0123612	0.137944	-2.50166
Den1	-0.303635	5.23875	-2.50386	0.0123654	0.137944	-2.50154
CG32450	-1.00173	1.78174	-2.5038	0.0123705	0.137944	-2.5014
CG34283	-0.688589	-0.0849348	-2.50327	0.0123772	0.137944	-2.5012
CG33136	-1.02351	1.17024	-2.50364	0.012378	0.137944	-2.50118
CG31709	-1.23109	2.00817	-2.5035	0.0123837	0.137944	-2.50102
Dredd	0.292973	4.22157	2.50364	0.0123875	0.137944	2.50091
CG18223	-0.788107	0.40219	-2.50306	0.0123984	0.137973	-2.5006
CG15571	1.07271	0.282108	2.50289	0.012413	0.138034	2.50018
CG12448	-1.05955	1.35243	-2.50225	0.0124267	0.138034	-2.49979
Uhg3	0.487697	2.99748	2.50175	0.0124425	0.138034	2.49934
DENR	0.341029	2.82958	2.50169	0.0124493	0.138034	2.49915
CG33668	-0.876387	-0.167882	-2.50072	0.012463	0.138034	-2.49876
CG15125	-0.880321	0.519478	-2.50109	0.0124667	0.138034	-2.49865
Tango4	0.431585	3.84395	2.50074	0.0124674	0.138034	2.49863
TfIIEalpha	0.358565	4.82193	2.50073	0.0124698	0.138034	2.49856
TwdlD	-0.939437	-0.53293	-2.5	0.0124839	0.138099	-2.49816
CG15056	-0.674497	0.0598173	-2.49975	0.0125096	0.138292	-2.49743
lok	0.700762	4.18143	2.49882	0.0125406	0.13854	2.49655
lncRNA:CR43301	0.44061	1.43423	2.49843	0.0125486	0.13854	2.49633
CG14606	0.541917	2.08193	2.49779	0.012582	0.138729	2.49539
lncRNA:CR45655	-0.670224	-0.930493	-2.49729	0.0125903	0.138729	-2.49515
CG33309	-0.994932	0.889518	-2.49756	0.0125906	0.138729	-2.49514
ACXA	-1.08282	1.34541	-2.49674	0.0126202	0.138963	-2.49431
lncRNA:CR46117	-0.615025	-0.425237	-2.4956	0.0126406	0.139097	-2.49374
Xpc	0.367265	5.95901	2.49393	0.0127175	0.139851	2.49158
CG13561	-0.604246	-0.618189	-2.49276	0.0127452	0.140063	-2.49081
CG32115	0.49781	2.04693	2.49268	0.0127618	0.140094	2.49035
Sfp33A1	-0.871695	0.422366	-2.49274	0.0127647	0.140094	-2.49027
gd	0.562332	1.05613	2.49219	0.0127882	0.140191	2.48961
kz	0.420498	3.44865	2.49175	0.0127903	0.140191	2.48956
S-Lap7	-1.35145	3.26625	-2.4916	0.0128058	0.140269	-2.48913
Traf6	0.318792	4.25927	2.48969	0.0128696	0.140875	2.48736
ATPsynO	-0.38314	8.47591	-2.48871	0.0129047	0.140881	-2.48639
CG31802	-1.05776	1.50928	-2.48857	0.0129132	0.140881	-2.48615
Zwilch	0.488086	2.47746	2.48851	0.0129146	0.140881	2.48612
CG43076	-0.849685	0.427575	-2.48845	0.0129187	0.140881	-2.486
CG4936	0.411417	3.48448	2.4881	0.0129215	0.140881	2.48592
yellow-g	1.07749	2.00423	2.48789	0.0129295	0.140881	2.4857
CG34107	-1.09903	1.31835	-2.48796	0.0129354	0.140881	-2.48554
vig2	0.485546	6.73493	2.48786	0.0129374	0.140881	2.48549
CG5131	0.350114	3.5072	2.48745	0.0129471	0.140894	2.48522
spn-E	0.53449	3.42826	2.48722	0.0129576	0.140917	2.48493
tst	0.345211	4.13459	2.48699	0.0129671	0.140929	2.48467
Fen1	0.456541	2.8888	2.48584	0.0130083	0.141252	2.48354
Art7	0.35003	3.71251	2.48542	0.0130277	0.141252	2.48301
CG7840	0.497898	4.23557	2.48532	0.0130283	0.141252	2.48299
lncRNA:CR43239	-1.10384	1.09561	-2.48533	0.0130306	0.141252	-2.48293
CG3907	-0.3109	6.0063	-2.48476	0.013047	0.141338	-2.48248
CG14294	-0.928993	0.86824	-2.48321	0.0131085	0.141913	-2.48081
ush	0.327213	3.2614	2.48295	0.0131204	0.14195	2.48048
Orc2	0.606029	2.23288	2.48151	0.01317	0.142311	2.47914
CG9215	0.33021	3.59526	2.48121	0.0131752	0.142311	2.479
CG11459	0.617946	2.03282	2.48127	0.0131793	0.142311	2.47889
CG12511	-0.759588	0.264075	-2.48058	0.0132042	0.142431	-2.47821
CG11629	-0.793452	0.420379	-2.48028	0.0132148	0.142431	-2.47793
CG43236	0.754295	0.788703	2.47981	0.013216	0.142431	2.4779
fzo	-0.700581	2.9965	-2.47919	0.0132583	0.142795	-2.47676
SC35	0.323919	5.27662	2.4785	0.0132814	0.14282	2.47613
asRNA:CR42254	0.418756	1.97571	2.47849	0.0132845	0.14282	2.47605
lncRNA:CR43421	-0.638152	-0.77782	-2.47797	0.0132863	0.14282	-2.476
CG12267	0.376939	2.72001	2.47794	0.0132947	0.14282	2.47578
CG1358	0.320632	5.29375	2.47576	0.0133916	0.143768	2.47318
asRNA:CR44512	0.621019	-0.262752	2.47524	0.0134052	0.143823	2.47282
lncRNA:CR44111	-0.502315	1.007	-2.47448	0.0134196	0.143885	-2.47243
CG5282	-0.453573	2.63043	-2.47323	0.0134839	0.144353	-2.47073
l(1)G0004	0.386832	3.50587	2.47327	0.0134884	0.144353	2.47061
CG12866	-0.834595	0.892298	-2.47287	0.0134909	0.144353	-2.47054
COX7AL	-0.993846	1.16477	-2.47272	0.0134978	0.144353	-2.47036
CG7848	-0.924133	1.71564	-2.47249	0.0135073	0.144363	-2.47011
CG14926	-1.25678	2.26041	-2.47222	0.0135187	0.144393	-2.4698
CG43255	0.618352	0.86981	2.47148	0.0135414	0.144503	2.4692
CG13891	-0.920282	1.36522	-2.47139	0.0135469	0.144503	-2.46906
CG32368	0.731079	2.50096	2.47074	0.013569	0.144503	2.46848
CG14384	-0.805434	0.65809	-2.47051	0.0135797	0.144503	-2.46819
CG4586	0.634365	2.51019	2.47031	0.0135854	0.144503	2.46804
ea	0.399557	3.70088	2.47069	0.0135862	0.144503	2.46802
CG5800	0.416294	3.81224	2.46961	0.0136076	0.144503	2.46746
CG42383	-1.02359	1.45724	-2.46978	0.0136116	0.144503	-2.46735
CG14154	-0.954426	1.67933	-2.46958	0.0136159	0.144503	-2.46724
CG5335	0.333513	4.62876	2.46973	0.013617	0.144503	2.46721
CG7573	-0.762727	0.535295	-2.4694	0.0136241	0.144503	-2.46702
CG43319	-1.09791	1.01626	-2.46803	0.0136757	0.144881	-2.46567
CG18577	0.533829	1.075	2.46784	0.0136853	0.144881	2.46542
snoRNA:Me28S-G2017	0.608591	-0.311203	2.46787	0.0136856	0.144881	2.46541
CG9861	-1.14	1.92933	-2.46683	0.0137218	0.145136	-2.46446
ProtB	-1.17945	1.62151	-2.4665	0.0137344	0.145136	-2.46414
28SrRNA-Psi:CR45848	-0.882822	1.89401	-2.4664	0.0137435	0.145136	-2.4639
CG13747	-1.08924	1.2838	-2.46594	0.0137561	0.145136	-2.46357
CG30384	-0.942658	1.35199	-2.46576	0.0137631	0.145136	-2.46339
CG31087	0.53279	2.30592	2.46568	0.0137686	0.145136	2.46325
CG17684	-0.374605	3.82924	-2.4657	0.0137707	0.145136	-2.46319
lncRNA:CR44524	0.659114	-0.378544	2.46541	0.0137869	0.145136	2.46277
mtg	0.473605	2.05536	2.46507	0.013795	0.145136	2.46256
snky	-0.716865	0.553203	-2.46483	0.0137965	0.145136	-2.46252
tobi	-0.651405	7.94974	-2.46464	0.0138143	0.145179	-2.46206
CG8476	-1.05445	1.55344	-2.46432	0.0138179	0.145179	-2.46196
DCP1	0.363524	4.10552	2.46383	0.0138367	0.145286	2.46147
CG11109	0.589066	-0.924583	2.46289	0.0138704	0.145464	2.4606
CG3104	0.416636	3.51148	2.46309	0.0138711	0.145464	2.46058
AttB	0.992188	2.49777	2.46194	0.0138925	0.145512	2.46003
CG32537	0.349567	3.04081	2.4622	0.0139024	0.145512	2.45978
phm	0.558177	0.516886	2.46164	0.0139137	0.145512	2.45948
Karl	0.520203	1.54172	2.46131	0.013924	0.145512	2.45922
Ppt1	0.330725	3.14214	2.46125	0.0139308	0.145512	2.45904
CG1738	0.429461	2.61799	2.46121	0.0139335	0.145512	2.45897
GstZ1	0.358253	3.00774	2.46139	0.0139365	0.145512	2.4589
CG43168	-0.968908	0.955865	-2.4604	0.0139682	0.145672	-2.45808
CG31861	-0.964298	1.25193	-2.46046	0.0139693	0.145672	-2.45805
CG11670	0.597216	0.0111011	2.46002	0.0139864	0.14576	2.45761
Acbp6	0.731598	1.08905	2.45928	0.0140128	0.145944	2.45694
JMJD7	0.374241	2.97291	2.45788	0.0140582	0.146173	2.45577
CG7741	0.374894	3.3269	2.45791	0.0140609	0.146173	2.4557
lncRNA:CR44036	-0.586016	-0.318839	-2.45766	0.014061	0.146173	-2.4557
lncRNA:CR43973	0.475202	1.33183	2.4576	0.0140774	0.146181	2.45528
Tengl4	-0.970544	1.0014	-2.45758	0.0140792	0.146181	-2.45524
Semp1	-0.798535	0.346399	-2.45716	0.0140948	0.146252	-2.45484
Cpsf5	0.343932	5.34967	2.45632	0.0141191	0.146413	2.45422
RpIII128	0.332653	3.9181	2.45559	0.0141557	0.146702	2.45329
l(2)k01209	0.326892	4.92173	2.45448	0.0141922	0.146973	2.45236
Bin1	0.34272	3.70557	2.45451	0.014202	0.146973	2.45211
CG6283	-0.724207	3.26438	-2.45439	0.0142081	0.146973	-2.45196
Top3alpha	0.376544	4.14093	2.45381	0.0142205	0.147009	2.45165
CecA1	0.979012	1.49139	2.45346	0.0142319	0.147037	2.45136
CG16739	-1.05701	2.06164	-2.453	0.0142634	0.147259	-2.45056
tbrd-2	-0.946035	0.903544	-2.45264	0.014273	0.147259	-2.45032
GCS2beta	0.296084	5.72299	2.45242	0.0142798	0.147259	2.45015
rod	0.467548	3.83964	2.45181	0.0143006	0.147383	2.44962
CG12679	-0.977993	0.957553	-2.45165	0.0143121	0.147399	-2.44933
CG15539	-0.875483	0.972413	-2.45137	0.0143265	0.147399	-2.44897
CG43339	-0.806312	0.493141	-2.45117	0.0143306	0.147399	-2.44887
Ugt316A1	0.357217	4.91454	2.45092	0.0143374	0.147399	2.4487
CG5267	-0.658784	1.43168	-2.44978	0.0143903	0.147804	-2.44737
Rab23	0.55944	2.93248	2.44867	0.014421	0.147804	2.4466
mAcon2	-1.10435	1.57461	-2.44876	0.0144274	0.147804	-2.44644
CG30485	-0.939897	1.39874	-2.44826	0.0144438	0.147804	-2.44603
ft	0.628727	2.85841	2.44832	0.0144455	0.147804	2.44599
CG43938	-0.671417	-0.0745247	-2.44765	0.0144489	0.147804	-2.44591
Npc2h	-0.529623	5.01863	-2.4484	0.0144507	0.147804	-2.44586
Bdbt	0.341935	3.62305	2.44769	0.0144591	0.147804	2.44565
CG33965	0.573714	1.04431	2.44777	0.0144679	0.147804	2.44543
lncRNA:CR42859	-0.804621	0.730199	-2.44769	0.0144681	0.147804	-2.44543
Elp3	0.358289	3.60537	2.44746	0.014474	0.147804	2.44528
Ets97D	0.349612	3.35852	2.44651	0.0145134	0.148015	2.4443
kni	0.455173	2.46607	2.44653	0.0145213	0.148015	2.4441
asRNA:CR44599	0.624531	-0.126249	2.44655	0.0145224	0.148015	2.44407
CG10359	0.520522	1.90998	2.44602	0.014537	0.148015	2.44371
Vha14-2	-0.865807	0.769816	-2.44597	0.0145388	0.148015	-2.44367
CG17122	-0.978237	1.75243	-2.44418	0.0146136	0.148685	-2.44182
CG13097	0.411217	4.28413	2.44367	0.0146225	0.148685	2.4416
Zip42C.1	0.62034	0.116118	2.44352	0.0146425	0.148769	2.4411
RpS7	-0.54648	10.2203	-2.44289	0.0146484	0.148769	-2.44096
CG31910	-0.945399	1.37172	-2.44255	0.0146748	0.148845	-2.44031
lncRNA:CR45434	-0.685556	-0.299106	-2.44195	0.0146819	0.148845	-2.44013
CG30324	-1.07614	1.64476	-2.44244	0.0146826	0.148845	-2.44011
CG5039	0.472834	1.23205	2.44187	0.0147005	0.148936	2.43967
CG43095	0.523004	0.386292	2.44082	0.0147325	0.14917	2.43889
CG10750	-0.948531	0.886754	-2.44007	0.0147781	0.149541	-2.43777
CG11327	-1.10929	1.90844	-2.43961	0.0147968	0.149562	-2.43731
tRNA:Lys-CTT-1-13	0.629456	-0.809768	2.43944	0.014798	0.149562	2.43729
icln	0.45425	2.94603	2.43808	0.0148546	0.150044	2.4359
mus201	0.339759	4.27646	2.43772	0.0148709	0.150118	2.43551
CG10317	-1.06213	1.47739	-2.43691	0.0149072	0.150356	-2.43463
CG9300	0.337938	4.12711	2.43661	0.0149125	0.150356	2.4345
CG8419	0.490595	1.6705	2.43606	0.014943	0.150553	2.43376
CG13001	0.39066	3.08065	2.43577	0.0149501	0.150553	2.43359
CG31999	0.383503	5.23525	2.43548	0.0149712	0.150675	2.43308
CG11018	-0.998053	1.44933	-2.43432	0.015013	0.150974	-2.43206
CG6870	0.476714	3.42147	2.43432	0.0150189	0.150974	2.43192
CG30270	-0.925727	0.876853	-2.43359	0.0150431	0.151126	-2.43134
CG31139	-0.933648	0.871729	-2.43162	0.0151248	0.151634	-2.42938
CG34155	-0.442366	2.76144	-2.43171	0.0151251	0.151634	-2.42937
CG14111	-0.553435	-0.529781	-2.43084	0.0151414	0.151634	-2.42898
CG2540	0.352758	3.1456	2.43114	0.0151426	0.151634	2.42895
Obp8a	-0.626376	1.43633	-2.43117	0.0151442	0.151634	-2.42891
aly	-0.724011	0.325473	-2.43102	0.015148	0.151634	-2.42882
SIDL	0.300914	4.49276	2.429	0.0152355	0.152418	2.42673
Prosalpha3T	-0.756298	0.341584	-2.42834	0.0152651	0.152624	-2.42603
CG31418	-0.954211	0.920805	-2.42778	0.015288	0.152725	-2.42548
COX5A	-0.39835	8.73418	-2.42747	0.0152935	0.152725	-2.42535
CG6006	0.353057	3.8869	2.42753	0.0153044	0.152742	2.4251
lncRNA:CR45876	-0.574875	-0.447144	-2.42642	0.0153225	0.152746	-2.42467
CG12320	0.368643	2.32982	2.42665	0.015323	0.152746	2.42465
RfC3	0.453416	2.69988	2.42623	0.015347	0.152895	2.42409
Zmynd10	-0.689849	1.66241	-2.42426	0.0154344	0.153674	-2.42202
CG45413	-0.73781	0.165997	-2.42388	0.0154517	0.153755	-2.42161
lncRNA:CR44519	-0.664004	-0.379798	-2.42298	0.0154702	0.153847	-2.42118
Nmd3	0.335255	4.85548	2.42313	0.0154838	0.15389	2.42086
Sod1	-0.422305	8.73643	-2.42303	0.0154946	0.153907	-2.42061
CG13436	-0.838027	2.13999	-2.42251	0.0155115	0.153983	-2.42021
CG30039	-1.13289	1.62406	-2.42155	0.0155501	0.154275	-2.41931
CG9570	-1.0851	1.62981	-2.42133	0.0155603	0.154285	-2.41907
CG32727	-0.75702	0.405177	-2.42072	0.0155844	0.154432	-2.41851
lncRNA:CR44804	-0.553378	-0.831209	-2.41994	0.015606	0.154555	-2.418
CG31862	0.686503	-0.985506	2.41956	0.0156304	0.154623	2.41743
lncRNA:CR45741	0.622084	-0.964932	2.41935	0.0156314	0.154623	2.41741
Dbp21E2	0.396041	3.2391	2.41934	0.015641	0.154627	2.41719
lncRNA:CR45379	0.598081	-0.914617	2.41889	0.0156517	0.154641	2.41694
TTLL1B	-0.934542	1.54289	-2.41872	0.0156706	0.154659	-2.4165
CG3589	0.292063	3.6548	2.41847	0.015672	0.154659	2.41647
CG33322	-0.972926	1.51957	-2.41794	0.0157048	0.154817	-2.41571
CG33120	0.421694	3.74364	2.41806	0.0157065	0.154817	2.41567
CG12824	0.541892	1.72315	2.41734	0.0157312	0.154889	2.41509
PH4alphaEFB	0.375386	5.07349	2.41723	0.0157323	0.154889	2.41507
Tab2	0.357743	5.67498	2.4173	0.0157431	0.154905	2.41482
mu2	0.431126	4.06606	2.41653	0.0157617	0.154996	2.41439
CG31286	-0.86281	1.33236	-2.41633	0.0157733	0.155019	-2.41412
MED17	0.326156	3.6642	2.41481	0.0158346	0.155452	2.41271
Pat1	0.305528	5.33312	2.41519	0.015836	0.155452	2.41267
CG1896	0.397249	3.3767	2.41423	0.0158574	0.155572	2.41218
CG7326	0.446612	3.16136	2.41317	0.0159029	0.155927	2.41114
CG30222	-0.975822	1.03546	-2.41292	0.0159222	0.156024	-2.41069
CR45716	-0.57336	-0.698232	-2.41189	0.015953	0.156134	-2.40999
Eglp1	-0.966865	1.14729	-2.41205	0.0159598	0.156134	-2.40983
CG2113	-1.07439	1.35828	-2.41197	0.0159635	0.156134	-2.40975
CG15059	-0.848961	0.834181	-2.41181	0.0159755	0.156134	-2.40947
bb8	-1.12612	2.06304	-2.41148	0.0159856	0.156134	-2.40924
CG6138	-0.935331	1.19045	-2.41136	0.0159893	0.156134	-2.40916
lncRNA:CR44110	-0.554022	-0.791961	-2.41072	0.0160019	0.156139	-2.40887
eater	0.556266	1.69818	2.41076	0.0160159	0.156139	2.40855
yellow-e2	-0.644245	-0.478664	-2.41008	0.0160243	0.156139	-2.40836
CG1409	-0.757129	0.309206	-2.41053	0.0160272	0.156139	-2.4083
CG14370	-0.716882	0.16474	-2.40999	0.01605	0.15627	-2.40778
wa-cup	-1.06325	1.35881	-2.40897	0.0160947	0.156564	-2.40676
CG34170	-0.815741	0.453262	-2.40891	0.0160989	0.156564	-2.40667
CG9316	-0.974036	1.18453	-2.40803	0.0161361	0.156688	-2.40582
Cyp313a3	0.614936	0.0581908	2.40764	0.0161373	0.156688	2.4058
Anp	-1.23878	1.7253	-2.4078	0.0161465	0.156688	-2.40559
Tre1	0.374302	3.47456	2.40766	0.0161491	0.156688	2.40553
CG7630	-0.376655	7.89977	-2.40712	0.0161643	0.156722	-2.40518
RpS28-like	-0.743849	0.258548	-2.4072	0.0161713	0.156722	-2.40503
CG6304	-1.13267	1.64917	-2.40666	0.0161968	0.156805	-2.40445
dy	0.606894	-0.200467	2.40636	0.0161986	0.156805	2.40441
lncRNA:CR44856	-0.624547	-0.783941	-2.40592	0.0162113	0.156837	-2.40412
CG13203	-0.689097	0.896333	-2.40587	0.016233	0.156904	-2.40363
T3dh	0.395555	2.71656	2.40558	0.0162478	0.156904	2.4033
lncRNA:CR43904	-0.519068	0.383907	-2.40502	0.0162498	0.156904	-2.40326
CG44251	0.492433	2.21351	2.40537	0.0162556	0.156904	2.40312
schuy	-1.11251	1.60077	-2.4041	0.0163092	0.157288	-2.40192
CG4701	-1.03406	1.22437	-2.40399	0.0163143	0.157288	-2.40181
CG14395	0.692879	0.181572	2.403	0.0163372	0.157419	2.40129
CG32219	-0.706227	0.95586	-2.40306	0.016348	0.157432	-2.40105
CG15167	-0.717669	0.125482	-2.40283	0.0163676	0.15753	-2.40061
lectin-21Ca	-0.777207	0.342761	-2.40239	0.0163848	0.157604	-2.40023
CG12259	0.308353	3.46771	2.40157	0.0164111	0.157767	2.39964
Tfb4	0.377041	2.75559	2.40099	0.0164423	0.157965	2.39895
lncRNA:CR45511	0.565238	-1.00355	2.4009	0.0164538	0.157965	2.39869
CG31740	-1.29704	2.5989	-2.40077	0.01646	0.157965	-2.39855
etaTry	0.488391	2.38018	2.40057	0.0164727	0.157996	2.39827
Tektin-A	-1.05727	1.57649	-2.40008	0.01649	0.158071	-2.39789
CG42659	-1.08102	1.34207	-2.39951	0.0165156	0.158226	-2.39732
Atet	0.35563	5.4081	2.39921	0.0165385	0.158325	2.39681
CG14298	0.463704	1.95315	2.39876	0.0165514	0.158325	2.39652
asRNA:CR43152	-0.810812	0.7542	-2.39866	0.0165542	0.158325	-2.39646
Alp11	-0.692007	1.2412	-2.39824	0.0165733	0.158346	-2.39604
CG18284	-1.28017	2.4269	-2.39821	0.0165753	0.158346	-2.39599
Grx1t	-0.987791	1.20189	-2.39775	0.0165947	0.15844	-2.39557
CG3635	0.496559	1.5075	2.39725	0.0166185	0.158577	2.39504
Mst87F	-1.24631	2.50934	-2.39647	0.0166534	0.158779	-2.39427
CG14011	-0.943232	0.999874	-2.39633	0.0166586	0.158779	-2.39416
Sprn	-1.06545	1.52416	-2.39601	0.0166728	0.158824	-2.39384
HipHop	0.559306	3.36311	2.3955	0.016693	0.158926	2.3934
CG5773	0.505452	4.82473	2.39449	0.0167494	0.159372	2.39216
CG6712	0.408304	3.84221	2.39399	0.0167638	0.159418	2.39185
Mgstl	-0.425621	4.25269	-2.39314	0.016811	0.159461	-2.39082
Sin	0.311763	3.90777	2.39281	0.0168119	0.159461	2.3908
CG44476	0.805879	-0.0761589	2.39303	0.0168257	0.159461	2.39049
lncRNA:CR45301	0.571995	-0.917827	2.39237	0.0168265	0.159461	2.39048
CG14701	0.395775	1.98543	2.39207	0.0168393	0.159461	2.3902
CG6012	-0.531681	1.87588	-2.39228	0.0168461	0.159461	-2.39005
Sfp26Ad	-1.22574	1.93939	-2.39225	0.0168465	0.159461	-2.39004
l(2)k10201	0.383124	2.50402	2.39179	0.0168578	0.159461	2.38979
Rpt6R	-0.888291	1.4828	-2.39189	0.0168603	0.159461	-2.38974
Spn85F	0.570916	-0.292214	2.39137	0.0168636	0.159461	2.38967
CG17991	-0.887606	1.76573	-2.39143	0.0168813	0.159531	-2.38928
Prosbeta5R2	-0.806943	0.549157	-2.39125	0.0168901	0.159531	-2.38909
lncRNA:CR42696	-0.579378	-0.385274	-2.39048	0.0169074	0.15958	-2.38871
CG3740	0.287115	2.83051	2.39076	0.0169169	0.15958	2.38851
CG33177	0.473308	0.549421	2.38964	0.0169396	0.15958	2.38802
lncRNA:CR45793	0.507731	0.528501	2.38964	0.0169512	0.15958	2.38776
CG8891	0.353776	3.60216	2.38983	0.0169604	0.15958	2.38757
CR45458	0.594511	-0.590961	2.38971	0.0169662	0.15958	2.38744
Cp19	1.25695	2.37238	2.38944	0.0169712	0.15958	2.38733
CG3847	0.363224	4.58301	2.38939	0.0169752	0.15958	2.38725
CG14204	0.710995	-0.150345	2.38903	0.016981	0.15958	2.38712
CG10425	0.293809	4.4492	2.38909	0.0169933	0.159606	2.38685
CG11635	-1.00802	1.79503	-2.38841	0.0170219	0.159644	-2.38623
lncRNA:CR33942	0.572068	1.65537	2.38784	0.0170428	0.159644	2.38578
Gmd	0.302933	4.24842	2.38771	0.0170523	0.159644	2.38558
Mst84Dd	-1.17185	1.57401	-2.38752	0.0170622	0.159644	-2.38536
CG12784	-0.820398	0.422177	-2.38749	0.0170641	0.159644	-2.38532
beta'COP	0.289223	6.23202	2.3876	0.0170675	0.159644	2.38525
CG31974	0.395172	5.59029	2.38743	0.0170677	0.159644	2.38525
PpD5	-0.816656	0.597707	-2.38736	0.0170737	0.159644	-2.38512
mldr	0.374338	2.61438	2.38653	0.0171025	0.159824	2.3845
lncRNA:CR43962	0.623384	-0.955592	2.38643	0.0171133	0.159835	2.38427
CG8407	-0.715231	1.61917	-2.38608	0.0171293	0.159866	-2.38392
CG9902	0.357953	3.51565	2.38607	0.0171356	0.159866	2.38378
yellow-f	0.502158	1.77386	2.3853	0.0171672	0.159921	2.38311
CG13978	-1.12517	1.85529	-2.38512	0.0171751	0.159921	-2.38294
ocn	-1.27322	2.60402	-2.385	0.0171822	0.159921	-2.38279
CG6614	-0.93074	0.985273	-2.38475	0.0171907	0.159921	-2.3826
Tsp26A	0.372771	3.22158	2.38469	0.0171987	0.159921	2.38243
CG9246	0.427812	4.4977	2.38443	0.0171989	0.159921	2.38243
Cyp4e3	0.632435	3.4805	2.38418	0.0172217	0.160003	2.38194
CNT1	-0.941729	1.33063	-2.38388	0.0172303	0.160003	-2.38176
CG34043	0.579416	2.94754	2.38377	0.0172364	0.160003	2.38163
Oatp58Da	0.493648	2.28708	2.38236	0.0173035	0.160537	2.38019
ND4L	0.663881	2.73937	2.38154	0.0173352	0.160742	2.37952
CG3491	-0.823611	1.32683	-2.38131	0.017352	0.160753	-2.37916
sinah	-1.04485	2.3366	-2.38128	0.0173556	0.160753	-2.37909
Cyp4d8	0.495053	3.36122	2.38061	0.0173913	0.160994	2.37833
lncRNA:CR44059	-0.558593	-0.54591	-2.37973	0.0174077	0.161052	-2.37798
Iris	-0.45609	5.19813	-2.38008	0.0174168	0.161052	-2.37779
CG5745	0.316157	3.38845	2.37889	0.0174641	0.161364	2.37679
CG8562	0.539312	3.98244	2.37874	0.0174778	0.161364	2.3765
CG32579	0.383052	3.20386	2.37861	0.0174794	0.161364	2.37647
Obp57a	0.438007	3.61993	2.37842	0.0174922	0.161393	2.37619
CG42450	-0.357306	5.60946	-2.37789	0.017521	0.161481	-2.37559
Nxt1	0.433237	3.36391	2.37787	0.0175211	0.161481	2.37559
Tpl94D	-1.20295	2.21045	-2.37739	0.01754	0.161566	-2.37519
vap	0.321109	5.14325	2.3771	0.0175575	0.161566	2.37482
CG17751	0.549801	2.06076	2.37688	0.0175592	0.161566	2.37478
Cyt-c1L	-0.87756	1.21851	-2.37665	0.0175722	0.161597	-2.37451
lncRNA:CR44735	-0.637518	-0.764778	-2.37544	0.0176091	0.161847	-2.37374
CG32026	-0.845074	2.80432	-2.37506	0.017647	0.162089	-2.37294
lncRNA:CR45658	-0.627773	-0.920354	-2.37461	0.0176548	0.162089	-2.37278
CG33332	0.392595	2.79117	2.37442	0.0176702	0.162141	2.37246
BomBc1	0.833951	3.02705	2.37297	0.0177434	0.162724	2.37093
lncRNA:CR45353	0.627154	-0.980857	2.37237	0.0177643	0.162791	2.37049
CG13577	-0.904165	0.997437	-2.37244	0.0177711	0.162791	-2.37035
CG34216	-0.49228	1.80066	-2.37225	0.0177798	0.162791	-2.37017
HP1b	0.375474	4.01895	2.37181	0.0178008	0.162853	2.36974
ATPsynD	-0.369485	8.51634	-2.37185	0.0178061	0.162853	-2.36963
CG8034	-0.273392	6.25824	-2.37136	0.0178322	0.163002	-2.36908
CG7231	0.321709	4.39474	2.36975	0.0178983	0.163499	2.36772
Mal-A6	-0.636773	6.24827	-2.36979	0.0179061	0.163499	-2.36755
CG11373	-0.949528	0.895549	-2.36934	0.017922	0.163556	-2.36723
Oseg4	0.409567	2.03752	2.36832	0.0179748	0.163948	2.36614
Tim13	-0.82239	0.760267	-2.36725	0.0180225	0.164293	-2.36516
CG11417	0.422101	4.51553	2.36647	0.0180559	0.164508	2.36447
CG43233	-0.769935	0.535822	-2.36579	0.0180985	0.164806	-2.3636
mei-9	0.389103	3.2796	2.36525	0.0181101	0.164823	2.36336
CG31301	0.327971	4.84877	2.36456	0.0181479	0.164993	2.36259
Sfp79B	-1.05995	0.219714	-2.3644	0.0181485	0.164993	-2.36257
Csl4	0.370602	3.21802	2.36433	0.0181654	0.165057	2.36223
lncRNA:CR45285	-0.527549	-0.733952	-2.36369	0.0181794	0.165094	-2.36194
CG5114	0.307836	4.12248	2.36344	0.0182065	0.165227	2.36139
tomboy20	-1.02811	1.30114	-2.36335	0.0182138	0.165227	-2.36124
CG4267	0.370764	4.29038	2.36282	0.0182489	0.165456	2.36053
lncRNA:Hsromega	-0.561516	9.37429	-2.3622	0.0182727	0.165582	-2.36005
TfIIA-S-2	-0.556184	-0.329467	-2.36058	0.0183268	0.165843	-2.35895
CG13618	-0.600806	3.8615	-2.36115	0.018329	0.165843	-2.3589
DNApol-alpha180	0.581909	3.24395	2.36072	0.0183368	0.165843	2.35875
CG4520	-0.994673	1.30899	-2.36075	0.0183411	0.165843	-2.35866
Cpr64Ad	-0.646358	0.145001	-2.36015	0.0183646	0.165915	-2.35818
Obp56g	-0.798308	5.42755	-2.36035	0.0183689	0.165915	-2.3581
snoRNA:Me18S-U1356a	0.597284	-1.00916	2.35878	0.0184402	0.166441	2.35666
mRpL39	0.361891	4.34498	2.35859	0.018447	0.166441	2.35652
mago	0.366211	4.44853	2.35778	0.0184815	0.166455	2.35583
CG31730	-0.827508	0.635796	-2.35774	0.0184897	0.166455	-2.35566
CG43273	0.437097	1.71191	2.35742	0.0184961	0.166455	2.35553
CG15443	0.313231	3.43211	2.3574	0.0185019	0.166455	2.35542
CG11106	-1.0365	1.2294	-2.35731	0.0185118	0.166455	-2.35522
CG11893	0.486964	3.66976	2.3573	0.0185155	0.166455	2.35514
inaF-D	0.566435	0.359149	2.35673	0.0185182	0.166455	2.35509
Ser	0.608445	1.78276	2.35672	0.0185414	0.166502	2.35463
CG45045	0.835791	0.978818	2.35633	0.0185433	0.166502	2.35459
CG15577	-0.926516	0.916708	-2.3563	0.018562	0.16658	-2.35421
CG14840	-0.842556	0.525362	-2.35521	0.018616	0.166931	-2.35313
CG11241	0.343253	3.8907	2.35507	0.0186308	0.166931	2.35284
CG12689	-0.940755	1.0685	-2.35488	0.0186324	0.166931	-2.3528
CG9503	0.514414	1.18013	2.35476	0.018641	0.166931	2.35263
CG12620	-1.01749	1.22806	-2.35449	0.0186518	0.166938	-2.35242
CG13659	0.460042	2.52477	2.35422	0.0186658	0.166974	2.35214
ATPsynCF6	-0.348813	7.85978	-2.35336	0.0187073	0.167257	-2.35131
snoRNA:Me28S-G2703b	0.619124	-0.831007	2.35288	0.0187345	0.167343	2.35077
l(2)41Ab	0.683698	3.18977	2.35248	0.0187539	0.167343	2.35039
lncRNA:CR44039	-0.652779	0.0219224	-2.35204	0.018757	0.167343	-2.35032
g	0.32004	5.88012	2.35222	0.0187655	0.167343	2.35016
sut4	-1.08512	1.59992	-2.35219	0.018767	0.167343	-2.35013
CG13385	-0.939143	0.997173	-2.35168	0.0187925	0.167408	-2.34962
CG32832	-0.98007	1.21513	-2.35158	0.0187976	0.167408	-2.34952
RhoGAP5A	0.352284	3.43844	2.35143	0.0188105	0.167408	2.34926
stumps	-0.36135	4.11861	-2.35141	0.0188143	0.167408	-2.34919
CG11425	0.587311	2.57955	2.35072	0.0188385	0.167534	2.34871
CG44088	-0.830407	0.956164	-2.35025	0.018869	0.167664	-2.34811
CG11125	-0.493707	3.72366	-2.34984	0.018889	0.167664	-2.34771
CG9799	0.34545	4.40134	2.34965	0.0188906	0.167664	2.34768
CG10822	-0.850623	0.550883	-2.34971	0.0188931	0.167664	-2.34763
CG10919	-0.974211	1.05641	-2.34907	0.0189251	0.167859	-2.347
CG11164	0.572601	2.06592	2.34828	0.0189639	0.167905	2.34624
wg	0.536895	1.12711	2.34821	0.0189642	0.167905	2.34623
Tak1	0.296008	5.64183	2.34817	0.0189671	0.167905	2.34618
CG10154	0.788058	-0.634698	2.34783	0.0189761	0.167905	2.346
TTLL15	0.352687	3.07111	2.34803	0.0189804	0.167905	2.34591
CG15576	-0.922135	0.89001	-2.34745	0.0190066	0.167931	-2.3454
CG5906	-0.901773	0.962068	-2.34737	0.0190126	0.167931	-2.34528
RhoL	0.413964	4.43797	2.34743	0.0190166	0.167931	2.34521
Prosbeta2R1	-0.81999	0.555948	-2.34696	0.0190327	0.167931	-2.34489
CG15221	0.47469	1.88726	2.34683	0.0190336	0.167931	2.34487
tld	0.504163	1.31633	2.34636	0.0190519	0.168004	2.34451
epsilonTry	0.670021	4.84474	2.34622	0.0190751	0.168061	2.34406
p38c	0.459416	1.86686	2.34582	0.0190896	0.168061	2.34378
lncRNA:CR45665	0.620011	-1.05112	2.34576	0.0190934	0.168061	2.3437
lncRNA:CR46147	0.668656	-0.147879	2.34593	0.0190985	0.168061	2.3436
CG31055	-0.988221	1.53814	-2.34528	0.0191155	0.168122	-2.34327
B9d1	-0.774078	0.664576	-2.34502	0.0191328	0.168186	-2.34293
Mst84Dc	-1.18212	1.9761	-2.34435	0.0191667	0.168396	-2.34227
CG13455	-0.902037	1.33694	-2.34373	0.0191941	0.168548	-2.34174
S-Lap3	-1.24763	3.16287	-2.34342	0.0192161	0.168583	-2.34131
lncRNA:CR46052	-0.532827	-0.917133	-2.3429	0.0192269	0.168583	-2.3411
CG32720	-0.803721	0.758382	-2.34284	0.0192412	0.168583	-2.34082
CG12499	0.458818	4.9599	2.34263	0.019246	0.168583	2.34073
Pex10	0.369287	3.56632	2.34275	0.0192485	0.168583	2.34068
CG5391	-0.553304	-0.213987	-2.34146	0.0192893	0.168852	-2.33989
lncRNA:CR45408	-0.820026	-0.881914	-2.34137	0.0193008	0.168865	-2.33967
CG10428	0.311471	4.19298	2.34081	0.0193426	0.169106	2.33886
ZnT33D	-0.845695	1.71214	-2.34088	0.0193487	0.169106	-2.33874
Moca-cyp	0.318588	5.68243	2.33979	0.0194119	0.16957	2.33753
CG30385	-0.64961	0.521223	-2.33905	0.0194361	0.169614	-2.33706
Setd3	0.362216	3.58924	2.3389	0.0194372	0.169614	2.33704
CG8136	-0.960033	2.74576	-2.33763	0.0195154	0.170208	-2.33554
CG11403	0.51273	2.66301	2.33699	0.0195389	0.170324	2.33509
nenya	0.390988	1.63376	2.33659	0.0195588	0.170409	2.33471
dj	-1.21231	2.48222	-2.33543	0.0196292	0.170934	-2.33336
CG6168	-0.948839	1.18058	-2.33474	0.0196639	0.171147	-2.3327
CG2691	0.392732	5.367	2.33417	0.0196918	0.1713	2.33217
CG13096	0.387877	4.94811	2.33376	0.0197089	0.17136	2.33184
CG34195	0.398062	2.69666	2.33331	0.0197313	0.171466	2.33142
AttC	1.18065	3.44427	2.33159	0.0198125	0.172082	2.32988
CG31099	-0.936509	1.04948	-2.33157	0.0198303	0.172086	-2.32954
CG13999	-0.624818	1.77496	-2.33157	0.0198336	0.172086	-2.32948
asRNA:CR45715	0.67462	-0.746673	2.33139	0.0198534	0.172169	2.32911
CG3342	0.326012	2.66422	2.3301	0.0199018	0.172411	2.32819
CG9399	-0.295898	6.29167	-2.33032	0.0199018	0.172411	-2.32819
atk	-0.757664	1.78608	-2.3295	0.0199408	0.172595	-2.32746
lncRNA:CR45465	-0.618387	-0.72753	-2.32903	0.0199438	0.172595	-2.3274
CG31960	-0.79545	0.445975	-2.32887	0.0199721	0.172707	-2.32687
CG34274	-0.81094	0.587651	-2.32878	0.0199774	0.172707	-2.32677
Prosalpha4T1	-0.735142	0.523095	-2.32852	0.0199987	0.172772	-2.32637
lncRNA:CR45359	0.532399	-0.27471	2.32759	0.0200157	0.172772	2.32605
eIF2Balpha	0.279929	4.22543	2.32797	0.0200158	0.172772	2.32605
ssp5	-1.149	2.10981	-2.32717	0.0200642	0.173101	-2.32514
CG3062	-0.766565	0.469672	-2.32659	0.0200954	0.173254	-2.32456
CG5810	0.507963	0.998919	2.32631	0.0201027	0.173254	2.32443
CG13700	-1.05869	1.58944	-2.32623	0.0201151	0.173271	-2.32419
CG8908	0.449077	2.45492	2.32576	0.0201357	0.17336	2.32381
Mal-A8	-0.59636	4.53527	-2.32536	0.0201661	0.173532	-2.32324
jb	-0.532102	-0.462287	-2.32436	0.0201912	0.173603	-2.32278
CG8326	0.398007	2.91608	2.32453	0.0201951	0.173603	2.3227
Psa	-0.392402	7.15319	-2.32424	0.0202251	0.173772	-2.32215
asRNA:CR45485	-0.504019	-0.218476	-2.3231	0.0202558	0.173946	-2.32158
snoRNA:Psi18S-1347b	0.488272	0.565212	2.32208	0.0203296	0.174455	2.32021
CG15172	-0.865791	0.825057	-2.3221	0.0203359	0.174455	-2.32009
CG31327	-1.06847	1.47917	-2.32144	0.0203702	0.174612	-2.31946
HemK1	-0.344493	4.17574	-2.32143	0.0203818	0.174612	-2.31924
nop5	0.477679	5.65575	2.32098	0.0203901	0.174612	2.31909
CG11409	0.395056	1.79759	2.32083	0.0203959	0.174612	2.31898
lncRNA:CR43274	-0.551613	-0.952419	-2.31974	0.0204512	0.174995	-2.31797
CG5790	-1.13005	2.09147	-2.31961	0.0204705	0.175071	-2.31761
CG43829	0.664321	-0.220086	2.31863	0.0204991	0.175226	2.31709
CG17821	-0.680483	0.640725	-2.31866	0.0205206	0.17532	-2.31669
CG14995	-0.58291	6.37122	-2.31741	0.0205985	0.175796	-2.31526
dao	0.438699	3.4591	2.31729	0.0206032	0.175796	2.31518
CG34437	0.568729	-0.522471	2.31667	0.0206161	0.175796	2.31494
CG43147	-1.33534	2.87204	-2.31671	0.0206308	0.175796	-2.31467
borr	0.536343	2.9958	2.31661	0.0206326	0.175796	2.31464
CG4956	-0.731597	0.30167	-2.3165	0.0206396	0.175796	-2.31451
CG5213	-0.840466	0.655381	-2.31632	0.0206498	0.175796	-2.31433
CG32236	-0.896577	1.43776	-2.31586	0.020674	0.175913	-2.31389
CG10834	-0.787524	0.521708	-2.31541	0.0206984	0.176031	-2.31344
CG7707	-0.921452	1.00517	-2.31499	0.0207226	0.176148	-2.313
CG15734	-0.775361	0.449123	-2.3138	0.0207885	0.176536	-2.3118
CG13126	0.352084	3.27369	2.31362	0.0207894	0.176536	2.31179
CG14739	-1.01042	1.2539	-2.31181	0.0208978	0.177346	-2.30983
Rep	0.307255	3.47143	2.31162	0.020906	0.177346	2.30968
Klp59C	-1.09023	1.76015	-2.31139	0.0209209	0.177383	-2.30941
CG10164	-1.07836	1.78236	-2.31105	0.0209399	0.177453	-2.30907
CG7443	0.524155	1.76589	2.31071	0.0209589	0.177525	2.30872
mad2	0.45943	2.53757	2.30882	0.0210604	0.178295	2.3069
CG14505	-0.684904	1.37602	-2.30823	0.0210958	0.178504	-2.30626
lncRNA:CR44530	-0.549011	-0.785156	-2.30726	0.0211323	0.178642	-2.30561
CG42835	0.541258	-1.2269	2.30752	0.0211335	0.178642	2.30559
CG8060	0.302735	3.89708	2.30703	0.0211607	0.178698	2.3051
Pif2	-1.01031	1.40222	-2.3068	0.0211769	0.178698	-2.30482
Etl1	0.344547	5.10877	2.30652	0.0211851	0.178698	2.30467
Vha100-5	0.493145	2.94776	2.30656	0.0211912	0.178698	2.30456
Cdc16	0.349945	3.68116	2.30633	0.0211935	0.178698	2.30452
Naa30B	-0.714706	0.665902	-2.306	0.0212175	0.178811	-2.30409
CG32625	0.59194	1.01274	2.30589	0.0212339	0.178845	2.3038
CG8321	0.321301	3.88024	2.30547	0.0212536	0.178845	2.30345
IntS4	0.364647	3.886	2.30532	0.0212595	0.178845	2.30334
GstE8	-0.401725	3.46532	-2.30512	0.0212738	0.178845	-2.30309
MED15	0.311431	4.45779	2.30509	0.021275	0.178845	2.30307
CG14070	-0.793541	0.609475	-2.30431	0.0213134	0.179078	-2.30239
Con	-0.377953	4.24877	-2.30398	0.0213415	0.179151	-2.30189
CG11257	0.327503	2.5846	2.30369	0.0213436	0.179151	2.30185
edl	0.392258	2.89315	2.30357	0.0213684	0.17927	2.30141
Vhl	0.330977	2.45264	2.30159	0.0214706	0.180037	2.2996
CG33489	-0.903516	0.967652	-2.30105	0.0214988	0.180073	-2.29911
CG15256	-0.949424	1.03064	-2.30103	0.0215008	0.180073	-2.29907
PNPase	0.314169	3.47778	2.30086	0.0215072	0.180073	2.29896
[truncated: 14,738 more rows]

## Sheet: nora_virus_Sex_Int
Gene	logFC	AveExpr	t	P.Value	adj.P.Val	z.std
CG6967	1.42617	2.30383	15.6894	4.49859e-52	7.53333e-48	15.1842
Ser12	-2.58168	-0.46201	-14.5275	2.20554e-45	1.40337e-41	-14.1383
narya	-1.72121	0.137067	-14.4365	2.5141e-45	1.40337e-41	-14.1291
cas	-1.79458	-0.43276	-14.5013	3.62068e-45	1.5158e-41	-14.1034
lncRNA:CR43932	1.48455	0.441328	14.3375	2.94277e-44	9.85593e-41	13.9548
CG10154	-2.35426	-0.726532	-14.2413	6.02331e-44	1.6811e-40	-13.9036
CG43123	1.8726	0.707764	14.2521	1.18499e-43	2.83483e-40	13.8551
lncRNA:CR43811	1.592	-0.786002	14.1245	2.40093e-43	5.02574e-40	13.8043
CG9692	1.5555	1.01146	13.8935	1.29477e-41	2.40914e-38	13.5139
CG15040	1.66251	0.454664	13.6945	8.20216e-41	1.37353e-37	13.3773
Or59b	1.38162	0.382518	13.6321	1.93596e-40	2.94723e-37	13.3134
CG18128	1.44917	1.01908	13.2113	5.94004e-38	8.28933e-35	12.8786
imd	0.728735	4.43394	13.0977	1.39357e-37	1.79513e-34	12.8126
Or59c	1.31938	0.128133	13.0598	1.99002e-37	2.38034e-34	12.7849
Ggt-1	0.915579	5.05759	13.0421	5.0831e-37	5.67477e-34	12.7118
CG2839	1.51252	0.119559	12.7957	3.86087e-36	4.04088e-33	12.5523
CG34300	1.22565	0.093096	12.7113	1.02485e-35	1.00954e-32	12.4748
lncRNA:CR45363	1.35912	-0.368304	12.6948	1.63197e-35	1.51828e-32	12.4377
CG4078	0.862052	2.96472	12.6717	2.36159e-35	2.08143e-32	12.4081
lncRNA:CR45982	1.72285	0.358485	12.5884	4.91051e-35	4.11157e-32	12.3494
CG43798	1.19433	-0.487321	12.5918	5.88426e-35	4.69228e-32	12.3348
link	-1.54067	0.498869	-12.4905	1.44883e-34	1.10282e-31	-12.262
CG43396	1.25387	0.136244	12.4484	3.01382e-34	2.19433e-31	12.2025
rux	0.880086	3.65145	12.4581	4.73704e-34	3.30527e-31	12.1656
CG31862	-1.77631	-1.01722	-12.3154	1.29913e-33	8.70207e-31	-12.083
CG34171	1.16272	0.298381	12.2497	2.2703e-33	1.46225e-30	12.037
l(2)03659	-1.48403	0.978524	-12.1347	8.67901e-33	5.38291e-30	-11.9259
Mur82C	1.41483	0.224174	12.171	9.33377e-33	5.58226e-30	11.9198
lncRNA:CR43752	1.18297	-0.0775872	12.1214	1.56718e-32	8.98121e-30	11.8765
CG6928	0.807877	3.45056	12.1253	1.60896e-32	8.98121e-30	11.8743
phr6-4	1.56143	2.0198	12.0048	4.32684e-32	2.33733e-29	11.7913
CG11131	1.33341	-0.0673245	11.9611	5.0883e-32	2.66277e-29	11.7777
lncRNA:CR32773	-1.28419	0.0945435	-11.9974	9.18132e-32	4.6591e-29	-11.7278
CG18281	1.35996	1.42877	11.8959	1.99544e-31	9.82815e-29	11.6619
CG42287	1.13514	0.949405	11.8721	2.56715e-31	1.22827e-28	11.6404
CG12011	-1.72811	0.0998187	-11.7795	4.77344e-31	2.22045e-28	-11.5874
CG14190	1.30305	0.156062	11.7627	8.37914e-31	3.79235e-28	11.5391
CG2111	1.13685	0.434026	11.7725	1.04481e-30	4.60433e-28	11.5201
DCAF12	0.798522	3.33848	11.6729	2.60931e-30	1.1204e-27	11.441
lncRNA:CR43909	1.09592	0.790343	11.6518	3.06868e-30	1.2847e-27	11.4269
lncRNA:CR45158	0.980377	-0.0655485	11.6029	3.20678e-30	1.30978e-27	11.4231
CG32277	-1.30933	0.362588	-11.65	3.34059e-30	1.33194e-27	-11.4195
CR11023	1.40625	1.48	11.6309	3.60928e-30	1.4056e-27	11.4128
CG31797	1.34723	0.239723	11.5737	6.44403e-30	2.45254e-27	11.3623
Mgat1	0.795045	3.54073	11.5893	7.4912e-30	2.78773e-27	11.3491
lncRNA:CR45808	1.09545	0.727277	11.4604	2.08514e-29	7.5908e-27	11.2593
CG7384	0.744867	3.24938	11.4371	3.11921e-29	1.11137e-26	11.2237
CG8509	1.14082	0.855354	11.4245	3.68736e-29	1.28643e-26	11.2089
lncRNA:CR43437	1.02784	-0.402443	11.3986	3.80301e-29	1.2997e-26	11.2062
aqz	-0.679955	9.02591	-11.4232	4.06622e-29	1.36186e-26	-11.2002
Tim17b1	1.04355	1.649	11.353	5.26582e-29	1.72905e-26	11.1773
CG13728	-1.57163	-0.611651	-11.3014	8.43379e-29	2.716e-26	-11.1354
lncRNA:CR44156	0.921907	0.398535	11.2813	1.28923e-28	4.07349e-26	11.0976
CG43393	1.24042	-0.377141	11.2633	1.39976e-28	4.34082e-26	11.0902
Hat1	0.743975	4.35312	11.272	1.95776e-28	5.96084e-26	11.0601
alpha-Man-IIb	0.761296	4.0307	11.2404	3.05822e-28	9.14516e-26	11.0201
Cyp4p3	1.01349	3.30334	11.2343	3.2614e-28	9.58166e-26	11.0143
CG7650	0.69221	3.15567	11.2145	3.59714e-28	1.02291e-25	11.0055
CG12661	0.97783	0.152829	11.173	3.60396e-28	1.02291e-25	11.0053
CG12713	0.821518	2.17728	11.1849	4.06882e-28	1.13561e-25	10.9943
CG33288	0.908718	1.59093	11.1833	5.56643e-28	1.50373e-25	10.966
CG42464	1.17765	0.00780396	11.1716	5.56738e-28	1.50373e-25	10.966
CG42288	1.17855	1.5745	11.1659	6.26409e-28	1.6572e-25	10.9553
lncRNA:CR46083	0.996988	-0.520118	11.1088	6.33349e-28	1.6572e-25	10.9543
CG42818	1.18193	0.522617	11.1457	6.91405e-28	1.75788e-25	10.9464
CG7730	0.940514	2.68188	11.1456	6.92823e-28	1.75788e-25	10.9462
CG13159	-1.67364	-0.992746	-11.0841	9.89076e-28	2.4721e-25	-10.9139
lncRNA:CR44309	1.14291	-0.177693	11.0628	1.4596e-27	3.59447e-25	10.8785
Neos	0.76631	3.61237	11.0772	1.4818e-27	3.59627e-25	10.8771
lncRNA:CR45262	0.938392	-0.161053	11.0259	1.70703e-27	4.08371e-25	10.8642
lncRNA:CR44472	1.08233	-0.218519	11.008	1.91855e-27	4.52508e-25	10.8535
CG8960	-1.42804	-0.538656	-10.9824	2.18787e-27	5.08862e-25	-10.8415
Hr4	-0.879964	2.79627	-10.9527	3.57479e-27	8.20048e-25	-10.7965
phr	0.761632	2.86026	10.9599	4.58861e-27	1.0301e-24	10.7736
CG6479	0.698461	3.83715	10.962	4.61351e-27	1.0301e-24	10.7731
CG12535	1.13661	0.970131	10.931	6.12944e-27	1.35057e-24	10.7469
xmas	0.820754	4.61581	10.9416	6.51052e-27	1.40807e-24	10.7413
CG42615	1.00854	0.12135	10.9235	6.55856e-27	1.40807e-24	10.7406
Mst77Y-13	-0.980682	-1.29214	-10.889	6.92855e-27	1.46868e-24	-10.7356
lncRNA:CR44908	0.978383	-0.596053	10.8876	8.08996e-27	1.69343e-24	10.7213
Twdlalpha	1.12985	1.36681	10.9114	8.3585e-27	1.72804e-24	10.7182
CG12241	0.570183	4.30617	10.8947	1.09344e-26	2.23301e-24	10.6934
Cpr56F	1.43867	0.599797	10.832	1.2052e-26	2.40985e-24	10.6843
lncRNA:CR43634	1.07999	0.0190592	10.8654	1.20881e-26	2.40985e-24	10.684
lncRNA:CR44817	1.04357	-0.368055	10.8024	1.51536e-26	2.98543e-24	10.6631
lncRNA:CR45945	1.13123	-0.466542	10.7981	1.66835e-26	3.24863e-24	10.6541
Vps16B	0.662503	2.76688	10.8315	1.82142e-26	3.50592e-24	10.6459
CG34367	1.08689	1.27168	10.8275	1.93507e-26	3.68235e-24	10.6403
Rab30	0.630924	4.07088	10.8244	2.34148e-26	4.40567e-24	10.6225
Ku80	0.654463	3.29544	10.787	2.85349e-26	5.30939e-24	10.6041
bru1	0.739448	7.20012	10.7527	4.11867e-26	7.57926e-24	10.5697
CG5144	0.983065	1.93403	10.759	4.19457e-26	7.63502e-24	10.568
CG5078	0.984264	0.401436	10.7257	4.25312e-26	7.65836e-24	10.5667
CG18666	1.01512	-0.00239816	10.7037	4.50389e-26	8.02364e-24	10.5613
CG14731	1.02757	0.329369	10.7153	5.09614e-26	8.98316e-24	10.5497
CG12398	-1.24953	0.929919	-10.7213	5.48254e-26	9.56361e-24	-10.5428
CG31213	1.16589	1.86677	10.7163	5.65046e-26	9.75491e-24	10.54
CG8420	1.02878	2.7939	10.702	6.93681e-26	1.18535e-23	10.5207
CG15743	0.593673	3.63875	10.6931	7.73182e-26	1.30785e-23	10.5105
Ddx1	0.629746	3.67076	10.6896	8.48569e-26	1.42101e-23	10.5017
tant	0.720782	4.27908	10.6731	9.00147e-26	1.49246e-23	10.4961
CG31496	1.21776	0.234576	10.6626	1.05379e-25	1.73008e-23	10.4812
CG15599	1.1234	0.0337628	10.5965	1.61902e-25	2.63225e-23	10.4405
lncRNA:CR44157	0.848192	0.15977	10.5865	1.65042e-25	2.65749e-23	10.4387
CG31016	1.06733	0.548537	10.597	1.94299e-25	3.09879e-23	10.4232
CG4935	0.739761	2.56174	10.5624	2.68052e-25	4.23472e-23	10.3926
lncRNA:CR43612	0.966354	0.333258	10.5501	3.08763e-25	4.82869e-23	10.3791
tut	-1.13677	1.73703	-10.5265	3.11417e-25	4.82869e-23	-10.3783
CG11367	0.635202	2.31875	10.5273	3.64509e-25	5.60007e-23	10.3632
CG14456	1.32365	0.652974	10.5038	3.70965e-25	5.64743e-23	10.3615
lncRNA:roX1	-0.969351	6.93012	-10.5174	4.12638e-25	6.21475e-23	-10.3513
lncRNA:CR44744	0.958204	0.85077	10.4811	4.15653e-25	6.21475e-23	10.3507
CG32199	1.12485	1.52117	10.5148	4.56455e-25	6.76441e-23	10.3417
TwdlS	1.22912	-1.15826	10.4435	6.37688e-25	9.3673e-23	10.3096
CG8298	0.623373	4.47727	10.4674	8.03889e-25	1.1706e-22	10.2873
Es2	0.620508	3.73327	10.4126	1.20735e-24	1.74296e-22	10.2481
CG11664	1.00781	0.183932	10.4215	1.21906e-24	1.74481e-22	10.2471
CG10801	1.03013	0.672946	10.3975	1.39756e-24	1.98335e-22	10.2339
CG13609	1.00338	1.75405	10.3333	2.0928e-24	2.94505e-22	10.1948
CG45012	0.926564	-0.373424	10.3385	2.11817e-24	2.95591e-22	10.1936
CG34256	0.951902	1.18501	10.3631	2.17385e-24	3.00854e-22	10.1911
lncRNA:CR46254	0.874896	0.355025	10.3272	2.36924e-24	3.25207e-22	10.1827
Poc1	0.814701	2.85926	10.3445	2.43779e-24	3.31896e-22	10.1799
CaBP1	0.473703	6.2438	10.3528	2.80306e-24	3.78549e-22	10.1663
CG8958	0.957928	1.81807	10.3054	3.61446e-24	4.84222e-22	10.1415
fz3	0.686889	2.77914	10.317	3.66009e-24	4.86444e-22	10.1403
Cyp304a1	-1.05208	0.847522	-10.2735	3.83567e-24	5.04809e-22	-10.1357
sel	0.514481	4.93427	10.3031	3.85856e-24	5.04809e-22	10.1351
CG14506	1.01975	-0.0732686	10.2794	3.9371e-24	5.10937e-22	10.1332
CG5877	0.683543	4.15447	10.2992	3.96643e-24	5.10937e-22	10.1324
Vps51	0.581184	4.17504	10.2997	4.25874e-24	5.44404e-22	10.1255
RnrS	0.866779	4.253	10.2741	4.86915e-24	6.17718e-22	10.1124
CG12680	0.98006	0.237361	10.2502	5.62548e-24	7.08302e-22	10.0982
CG12179	0.733886	3.10398	10.2526	5.83607e-24	7.29335e-22	10.0946
CG9641	0.731343	4.60359	10.2492	6.19829e-24	7.68864e-22	10.0887
Uba5	0.51955	4.50592	10.2378	6.73094e-24	8.28796e-22	10.0806
Vm26Ab	-1.51017	0.781556	-10.1888	1.04343e-23	1.27542e-21	-10.0374
mol	0.748167	3.8588	10.1748	1.088e-23	1.32027e-21	10.0333
CG13427	-1.38301	-0.452421	-10.1699	1.14864e-23	1.38382e-21	-10.028
CG18233	1.09325	1.3677	10.1806	1.23452e-23	1.47667e-21	10.0208
CG2975	0.96685	0.86073	10.1682	1.36562e-23	1.6219e-21	10.0109
lncRNA:CR44357	-1.06067	-0.712898	-10.1479	1.60068e-23	1.88767e-21	-9.99514
CG11600	0.962959	-0.442292	10.1205	1.85279e-23	2.16971e-21	9.98063
lncRNA:CR46143	0.924524	-0.511086	10.0996	1.93406e-23	2.24915e-21	9.97637
lncRNA:CR44973	0.829374	-0.331553	10.0879	1.96514e-23	2.26953e-21	9.97479
ERp60	0.372664	8.22418	10.1211	2.23763e-23	2.56653e-21	9.96189
PpD6	0.988514	0.505404	10.1091	2.31631e-23	2.6387e-21	9.95846
msl-3	0.54991	3.21794	10.0982	2.52411e-23	2.856e-21	9.94991
eIF4G2	0.633988	6.91816	10.1166	2.57135e-23	2.88992e-21	9.94806
Spn88Ea	0.574667	5.38219	10.1197	2.62456e-23	2.93006e-21	9.94603
lncRNA:CR45902	1.09653	-0.508906	10.0595	2.74115e-23	3.03995e-21	9.9417
Pms2	0.687045	3.55767	10.0874	2.8482e-23	3.13789e-21	9.93788
CG43050	1.06725	1.00346	10.0889	2.97248e-23	3.25341e-21	9.93363
cbc	0.563435	3.61738	10.1053	3.12501e-23	3.39815e-21	9.92864
sip1	0.59442	3.22226	10.0813	3.18333e-23	3.43923e-21	9.92679
asRNA:CR44911	0.802346	0.230581	10.0548	3.27728e-23	3.51803e-21	9.92389
Nup58	0.590381	3.96431	10.0793	3.30161e-23	3.52158e-21	9.92315
tj	-0.755716	2.82252	-10.0249	3.95331e-23	4.19001e-21	-9.90516
abo	0.588471	3.25419	10.0419	4.34448e-23	4.57564e-21	9.89573
lncRNA:CR45357	0.861091	-0.868269	10.0079	4.79471e-23	5.01826e-21	9.88586
senju	0.538739	4.04703	10.0149	4.98845e-23	5.18861e-21	9.88189
lncRNA:CR44615	1.19129	-1.15473	10	5.0306e-23	5.20015e-21	9.88104
aurA	0.795684	2.77917	10.0129	5.69108e-23	5.8468e-21	9.86868
CG34334	1.01291	0.272047	9.98829	6.37135e-23	6.50577e-21	9.85734
CG42566	-0.906634	1.11403	-9.93902	8.93984e-23	9.03351e-21	-9.82327
TfIIFbeta	0.535146	3.5214	9.96552	8.95475e-23	9.03351e-21	9.8231
lncRNA:CR44332	-0.990575	-0.802685	-9.94554	9.06144e-23	9.0444e-21	-9.82191
CG7289	0.418363	5.37197	9.98362	9.12309e-23	9.0444e-21	9.82122
lncRNA:CR45256	0.947918	-0.372033	9.95876	9.12757e-23	9.0444e-21	9.82117
nmdyn-D7	0.729041	2.29868	9.96577	9.53466e-23	9.3922e-21	9.81677
CG8712	0.675752	2.96314	9.87612	2.17627e-22	2.13121e-20	9.7332
RanBP3	0.55074	4.7711	9.87573	2.38393e-22	2.32101e-20	9.72393
lncRNA:CR31526	0.834981	-0.265846	9.84471	2.57697e-22	2.49445e-20	9.716
CG12992	0.97168	2.37478	9.84731	2.93578e-22	2.82543e-20	9.70272
ImpL2	-0.619254	5.96059	-9.84553	2.98433e-22	2.85575e-20	-9.70104
CG15435	0.689702	2.72558	9.81107	3.69409e-22	3.51484e-20	9.67925
ValRS-m	0.636285	3.19736	9.81308	4.07224e-22	3.85275e-20	9.66928
CG15642	0.842852	0.8536	9.80198	4.44243e-22	4.17938e-20	9.66037
BORCS5	0.559283	3.94342	9.81993	4.53648e-22	4.24401e-20	9.65823
slv	0.527715	4.03798	9.76418	4.63944e-22	4.31623e-20	9.65593
asRNA:CR44020	-1.06314	-0.395982	-9.76589	4.79767e-22	4.43877e-20	-9.65249
CG7208	0.82403	3.01579	9.7635	6.2161e-22	5.7195e-20	9.6259
lncRNA:CR44173	0.897238	-0.436158	9.7559	6.38798e-22	5.84552e-20	9.62309
barr	0.642354	3.89195	9.7549	6.47372e-22	5.89179e-20	9.62172
CG9723	0.565311	3.14799	9.74755	7.41408e-22	6.69289e-20	9.60777
CG17234	-1.61577	-0.388193	-9.74699	7.43388e-22	6.69289e-20	-9.60749
Snp	0.426771	5.82638	9.75537	7.56627e-22	6.77566e-20	9.60567
CG15141	0.533148	3.72662	9.73434	8.29273e-22	7.3867e-20	9.59622
CG13999	0.877658	2.13588	9.73529	8.86067e-22	7.85083e-20	9.58939
CG42866	0.863025	0.0610845	9.72171	9.56528e-22	8.43054e-20	9.58149
Ugt50B3	0.832669	4.13319	9.72363	9.96984e-22	8.7411e-20	9.57721
Manf	0.429383	5.64033	9.67832	1.20261e-21	1.0489e-19	9.55782
CG3708	0.912733	0.924114	9.69346	1.23209e-21	1.06904e-19	9.55531
Orc4	0.64641	2.91779	9.67569	1.28722e-21	1.11112e-19	9.55078
lncRNA:CR44151	0.850127	-0.364793	9.64352	1.44519e-21	1.24108e-19	9.53878
sit	0.949485	2.22762	9.67757	1.5288e-21	1.30619e-19	9.53295
lncRNA:roX2	-1.14339	3.18373	-9.66261	1.5589e-21	1.32515e-19	-9.53092
lncRNA:CR44345	0.975624	-0.526814	9.63441	1.73766e-21	1.46964e-19	9.51965
Tom70	0.620437	4.84604	9.65544	1.82631e-21	1.53685e-19	9.51448
CG10993	0.842607	-0.0695957	9.61172	1.88571e-21	1.5789e-19	9.51115
Cyp28c1	0.848577	1.826	9.65087	1.96466e-21	1.63683e-19	9.50688
CG34214	-0.978375	-0.220387	-9.60599	2.08135e-21	1.72546e-19	-9.50087
Son	0.578319	4.30322	9.62519	2.1695e-21	1.78968e-19	9.49655
fuss	0.686564	2.04562	9.60071	2.34122e-21	1.92186e-19	9.48862
ImpE2	-1.44828	-0.478012	-9.59033	2.38096e-21	1.94496e-19	-9.48686
CG6974	0.923172	-0.303473	9.57798	2.51262e-21	2.04254e-19	9.48125
Trf4-2	0.80673	2.32744	9.60394	2.73869e-21	2.21556e-19	9.47225
l(3)73Ah	0.513168	3.64931	9.59726	2.81035e-21	2.2626e-19	9.46956
CG17141	0.544161	2.55773	9.58424	3.0068e-21	2.40918e-19	9.4625
QC	0.639532	4.16564	9.58175	3.0578e-21	2.43838e-19	9.46074
CG13605	0.449729	4.82144	9.57507	3.54685e-21	2.81495e-19	9.44521
pigeon	0.586782	4.18873	9.58066	3.61552e-21	2.8506e-19	9.4432
CG7218	0.473841	5.17674	9.58328	3.6258e-21	2.8506e-19	9.44291
sna	-1.08494	-0.977149	-9.55882	3.91338e-21	3.06231e-19	-9.43491
ast	0.565163	3.68043	9.5593	3.97661e-21	3.09732e-19	9.43323
CG7386	0.647684	2.65536	9.5446	4.15182e-21	3.21881e-19	9.42871
Cp110	0.571319	3.63053	9.55849	4.38871e-21	3.38679e-19	9.42288
lncRNA:CR43914	0.837309	-0.490456	9.54008	4.48126e-21	3.44235e-19	9.42069
HEATR2	0.660867	3.60491	9.54337	4.73828e-21	3.62316e-19	9.41483
dsx-c73A	-0.955961	0.00367063	-9.50648	5.22322e-21	3.97582e-19	-9.40459
CG5056	0.501626	4.55375	9.52602	5.43987e-21	4.11583e-19	9.40032
CG8043	0.563468	3.90303	9.53636	5.45631e-21	4.11583e-19	9.4
CG10041	0.866002	0.368469	9.51985	6.34019e-21	4.76112e-19	9.38419
CG43829	0.947482	-0.444978	9.48971	6.73662e-21	5.03622e-19	9.3778
CG30414	-0.748919	1.17022	-9.47521	7.37768e-21	5.49096e-19	-9.3682
CG34269	0.87295	0.411382	9.47309	7.78721e-21	5.7667e-19	9.3625
lncRNA:CR46028	0.934469	-0.484511	9.45873	7.81703e-21	5.7667e-19	9.3621
CG12035	0.976839	1.20012	9.49145	7.96408e-21	5.8494e-19	9.36013
CG8097	0.674989	3.38141	9.47829	8.20499e-21	6.00003e-19	9.35698
twin	0.5856	6.35469	9.49655	8.27742e-21	6.02668e-19	9.35605
lncRNA:CR45824	0.763709	-0.187835	9.45543	8.41427e-21	6.0998e-19	9.35432
CG11590	0.611772	3.84138	9.49612	8.53077e-21	6.1576e-19	9.35286
brv3	0.845111	1.21482	9.47038	9.13031e-21	6.56207e-19	9.34568
CG8237	0.484087	4.43193	9.48944	9.41395e-21	6.73701e-19	9.34244
twr	0.541949	4.18168	9.47194	9.66201e-21	6.88511e-19	9.33969
Usp30	0.482775	5.5459	9.48751	9.80578e-21	6.93452e-19	9.33812
sa	0.931446	0.438193	9.46275	9.81417e-21	6.93452e-19	9.33803
CG45062	1.75751	0.388907	9.41432	1.01865e-20	7.16734e-19	9.33409
CG15482	1.02258	1.3223	9.45907	1.06684e-20	7.47506e-19	9.32919
CG6005	0.556755	3.69834	9.46446	1.07755e-20	7.51862e-19	9.32813
Mul1	0.558708	3.50333	9.44803	1.19068e-20	8.27352e-19	9.31754
CG1690	1.11134	2.34287	9.44056	1.33065e-20	9.20789e-19	9.30574
lncRNA:CR43410	0.776856	-0.514035	9.40229	1.36528e-20	9.40862e-19	9.30301
spn-F	0.464392	4.07898	9.42228	1.40117e-20	9.61636e-19	9.30025
CG31013	0.972895	0.914276	9.40117	1.71275e-20	1.17068e-18	9.27888
sro	-0.961693	0.640144	-9.41171	1.87671e-20	1.27753e-18	-9.26913
CG10265	0.622738	3.17479	9.39068	1.9028e-20	1.29005e-18	9.26766
Nup54	0.511795	4.39163	9.37809	2.08139e-20	1.40544e-18	9.25808
lncRNA:CR45653	1.01395	-0.338284	9.34789	2.28084e-20	1.53393e-18	9.2483
CG9698	0.887846	-0.205443	9.33182	2.60752e-20	1.74662e-18	9.23398
CG31815	0.924659	1.95115	9.33383	2.75699e-20	1.83649e-18	9.22801
Gem3	0.770468	4.2426	9.33899	2.76612e-20	1.83649e-18	9.22766
His2B:CG33868	1.16104	0.457419	9.33968	2.77459e-20	1.83649e-18	9.22733
FucT6	0.479663	4.97277	9.35704	2.8754e-20	1.89573e-18	9.22351
Mics1	1.05245	2.08214	9.33214	3.33885e-20	2.19264e-18	9.20748
Mcm10	0.906663	2.19314	9.32387	3.36299e-20	2.19987e-18	9.2067
CG12104	0.543467	3.89992	9.33155	3.3934e-20	2.21113e-18	9.20574
CG12914	0.885257	0.550311	9.32696	3.41016e-20	2.21343e-18	9.20521
lncRNA:CR45034	0.726946	-0.0459293	9.29555	3.60047e-20	2.32793e-18	9.19937
plum	-0.617685	4.36856	-9.32579	3.72368e-20	2.39682e-18	-9.19576
Dnz1	0.481802	4.57189	9.30966	3.73564e-20	2.39682e-18	9.19541
CG17129	0.794845	2.40692	9.29663	4.07898e-20	2.60373e-18	9.18595
Pgant7	0.465073	4.87633	9.30955	4.08922e-20	2.60373e-18	9.18568
Su(Ste):CR42426	-0.853843	-1.20492	-9.27895	4.12911e-20	2.61917e-18	-9.18464
CG1663	0.585235	2.87453	9.28101	4.88274e-20	3.08552e-18	9.16658
CG43322	0.588882	2.43219	9.26958	5.74448e-20	3.61643e-18	9.14903
CR31700	-0.890739	-1.3792	-9.24396	6.01671e-20	3.77363e-18	-9.14403
CG32110	0.816665	0.867986	9.23589	7.58408e-20	4.73892e-18	9.11897
CG13025	0.663354	2.62452	9.22224	7.66293e-20	4.77039e-18	9.11785
CG3909	0.441798	3.9256	9.22337	7.79456e-20	4.83436e-18	9.116
CG9706	0.428742	4.89526	9.23714	8.4376e-20	5.21388e-18	9.1074
epsilonCOP	0.473244	5.17094	9.27893	8.62636e-20	5.30105e-18	9.105
CG3604	0.907213	2.58408	9.23097	8.64199e-20	5.30105e-18	9.10481
TM9SF3	0.505604	5.21238	9.27774	8.73359e-20	5.33769e-18	9.10366
Send2	-1.47673	-0.097424	-9.20237	9.43921e-20	5.74796e-18	-9.09522
gammaCOP	0.35014	6.3237	9.22281	9.9054e-20	5.99446e-18	9.08998
br	-0.651853	4.2401	-9.20496	9.9156e-20	5.99446e-18	-9.08987
CG14421	-0.894718	-1.06727	-9.19018	1.08035e-19	6.50777e-18	-9.08054
Yp2	1.34602	6.28316	9.16845	1.10237e-19	6.6166e-18	9.07835
Ugalt	0.544179	3.9954	9.19445	1.18558e-19	7.09063e-18	9.07042
Cog2	0.44325	4.07749	9.18954	1.19997e-19	7.15113e-18	9.06911
mus101	0.614881	3.29936	9.1763	1.22554e-19	7.2776e-18	9.06681
jnj	0.530994	4.93536	9.17567	1.33917e-19	7.92427e-18	9.05714
lncRNA:CR43279	-1.32892	0.17946	-9.16101	1.45913e-19	8.60371e-18	-9.04777
CG4440	-1.24964	-0.363932	-9.15366	1.46535e-19	8.6101e-18	-9.04731
CG13693	0.989961	1.34772	9.1502	1.65159e-19	9.67046e-18	9.03423
lncRNA:CR44711	0.990735	-0.55151	9.12356	1.66465e-19	9.71296e-18	9.03337
Syx18	0.460765	4.34909	9.14981	1.73123e-19	1.00664e-17	9.02908
ddbt	0.820895	0.81801	9.12551	2.03792e-19	1.18086e-17	9.01121
CG31075	0.614754	5.51631	9.13746	2.07269e-19	1.19687e-17	9.00936
l(2)k10201	0.644291	1.99308	9.10716	2.13258e-19	1.22723e-17	9.00623
lncRNA:CR46247	0.836391	-0.509719	9.08171	2.27129e-19	1.30257e-17	8.99932
Su(Ste):CR42425	-0.792252	-1.34385	-9.07755	2.65755e-19	1.51889e-17	-8.98206
Kdm4A	0.59676	3.82474	9.08293	2.72252e-19	1.55072e-17	8.9794
CG7333	0.863511	0.332576	9.08056	2.87641e-19	1.63283e-17	8.97335
CG18231	0.977409	1.2349	9.08323	2.94933e-19	1.66856e-17	8.97059
lncRNA:CR45633	-1.15661	-1.03245	-9.06226	2.98436e-19	1.6827e-17	-8.96929
CG14971	0.42875	4.37199	9.07168	3.46126e-19	1.94504e-17	8.95294
lncRNA:CR44302	0.829035	-0.0923806	9.04238	3.83646e-19	2.14477e-17	8.94158
CG10907	0.512896	3.702	9.04638	3.8423e-19	2.14477e-17	8.94141
CG8260	0.728341	1.25426	9.04428	4.11943e-19	2.29183e-17	8.93371
lncRNA:CR45654	0.866313	-0.531409	9.00171	4.61953e-19	2.56154e-17	8.92103
CG17732	-0.759109	0.443596	-9.00992	4.76698e-19	2.63459e-17	-8.91755
CG7857	0.529055	3.26208	9.02441	4.91645e-19	2.70825e-17	8.91413
CG12446	0.915285	0.464081	9.02757	5.02266e-19	2.75769e-17	8.91176
twe	0.713242	3.7083	9.0104	5.3834e-19	2.94609e-17	8.90407
CG6752	0.662147	3.29457	9.01771	5.49544e-19	2.99761e-17	8.90179
Cad74A	0.710915	3.00222	8.98962	6.13489e-19	3.33555e-17	8.88956
lncRNA:CR43419	0.818381	-0.391461	8.97792	6.35141e-19	3.4421e-17	8.88571
mars	0.664644	3.37239	8.99215	6.40772e-19	3.46141e-17	8.88473
lncRNA:CR42549	-0.466377	3.85473	-8.97723	7.09259e-19	3.81905e-17	-8.87343
CG2202	0.498497	4.2202	8.99046	7.12119e-19	3.82216e-17	8.87298
gkt	0.560455	3.11955	8.97927	7.15655e-19	3.82887e-17	8.87243
sofe	0.711817	3.05585	8.97734	7.26525e-19	3.87465e-17	8.87075
alpha-Man-IIa	0.461629	4.33901	8.98486	7.34655e-19	3.90556e-17	8.86951
AIF	0.458961	5.63509	8.97049	7.75649e-19	4.11045e-17	8.86347
CG9514	0.846499	1.40593	8.97139	8.18802e-19	4.32544e-17	8.85743
Ctf4	0.669999	2.75029	8.93666	9.93622e-19	5.23245e-17	8.83582
CG6527	1.01968	1.84355	8.93789	1.07033e-18	5.61874e-17	8.82751
lncRNA:CR43857	-0.853088	1.12844	-8.91807	1.11471e-18	5.83341e-17	-8.82296
MED17	0.467646	3.60631	8.91657	1.24342e-18	6.48673e-17	8.81072
Hmgs	0.431432	6.31702	8.92389	1.25136e-18	6.50783e-17	8.81001
tutl	-0.630766	5.50136	-8.92351	1.26618e-18	6.54293e-17	-8.80869
CG13965	0.890979	2.19976	8.92286	1.26678e-18	6.54293e-17	8.80864
Rpb7	0.522285	2.43772	8.90536	1.26983e-18	6.54293e-17	8.80837
CG14006	0.926105	1.02705	8.91388	1.32318e-18	6.79691e-17	8.80375
mei-S332	0.620145	2.64405	8.90697	1.34262e-18	6.8757e-17	8.80211
cin	0.453567	4.63288	8.90799	1.3489e-18	6.88678e-17	8.80159
CG6425	0.795215	1.95089	8.89556	1.36243e-18	6.93472e-17	8.80047
CG6961	0.47717	3.74722	8.89597	1.45304e-18	7.37353e-17	8.79324
CG8272	0.449628	4.11738	8.90236	1.46214e-18	7.39727e-17	8.79254
lncRNA:CR44143	-0.95469	-0.928734	-8.86728	1.47969e-18	7.46353e-17	-8.7912
lncRNA:CR41352	-0.903814	-0.980823	-8.86271	1.54629e-18	7.77605e-17	-8.78625
lncRNA:CR46112	0.685582	0.107786	8.87254	1.60079e-18	8.02602e-17	8.78236
asRNA:CR44841	-0.881967	-0.519245	-8.87331	1.65925e-18	8.29428e-17	-8.77833
CG4318	0.865895	-0.414905	8.8559	1.67541e-18	8.35013e-17	8.77724
lncRNA:CR46086	0.943894	-0.480397	8.86119	1.70993e-18	8.4883e-17	8.77494
TwdlR	0.994485	-1.26234	8.86102	1.71327e-18	8.4883e-17	8.77472
Nap1	-0.641541	1.01157	-8.85836	1.7335e-18	8.56317e-17	-8.7734
lncRNA:CR43942	1.24242	-0.472626	8.84868	1.77331e-18	8.71973e-17	8.77084
ND-51L2	0.774693	0.730075	8.87952	1.7756e-18	8.71973e-17	8.7707
niki	-0.759135	0.722227	-8.84419	1.78554e-18	8.74288e-17	-8.77007
ana1	0.562514	4.16329	8.87204	1.86883e-18	9.12401e-17	8.76494
CG43061	1.35695	-0.0408973	8.84941	1.98045e-18	9.64087e-17	8.7584
CR33221	0.925265	0.228071	8.86259	2.02444e-18	9.82645e-17	8.75592
CG15358	-0.849376	1.83676	-8.86057	2.09827e-18	1.01381e-16	-8.75188
TTLL5	0.520498	5.27305	8.86211	2.10076e-18	1.01381e-16	8.75175
neb	0.625166	3.09603	8.85163	2.17458e-18	1.04643e-16	8.74785
CG16781	0.912654	1.02561	8.85047	2.26126e-18	1.08502e-16	8.74344
BG642163	1.23168	1.1814	8.84723	2.27901e-18	1.09041e-16	8.74255
asRNA:CR43948	1.0384	-1.0035	8.81483	2.40302e-18	1.14647e-16	8.73657
hng1	0.503058	3.27667	8.82581	2.54065e-18	1.20869e-16	8.73027
CG15233	0.793127	0.23788	8.82406	2.56228e-18	1.21552e-16	8.72931
Ubc2	0.520805	5.50159	8.83988	2.58063e-18	1.22077e-16	8.7285
lncRNA:CR43651	-0.718984	2.186	-8.81932	2.79644e-18	1.31689e-16	-8.71941
CG8303	0.594119	3.49999	8.82262	2.79954e-18	1.31689e-16	8.71929
SAK	0.579918	3.5088	8.81918	2.8236e-18	1.32276e-16	8.71832
CG34028	-0.89815	-0.865559	-8.80189	2.82782e-18	1.32276e-16	-8.71815
Jra	0.362704	5.00223	8.82589	2.97032e-18	1.38554e-16	8.71258
Sec20	0.513467	2.98641	8.80274	3.14595e-18	1.46339e-16	8.70607
CG16972	0.570362	5.24181	8.81356	3.1842e-18	1.47004e-16	8.7047
CG44774	0.573044	5.86691	8.82072	3.18633e-18	1.47004e-16	8.70462
yin	0.521583	5.03943	8.80397	3.18658e-18	1.47004e-16	8.70461
Fancm	0.46578	4.58857	8.80584	3.26575e-18	1.50242e-16	8.70183
lncRNA:CR43097	0.827707	-0.503786	8.78076	3.31463e-18	1.52073e-16	8.70014
qua	0.668357	3.93279	8.79931	3.45629e-18	1.5814e-16	8.69539
Coprox	0.488931	4.28885	8.80071	3.58711e-18	1.63678e-16	8.69117
lncRNA:CR44682	-0.749584	-1.2975	-8.77374	3.65359e-18	1.66258e-16	-8.68909
CG9304	0.386032	4.97889	8.78856	3.71058e-18	1.68394e-16	8.68733
Sas-6	0.638182	1.89127	8.77601	3.87943e-18	1.75418e-16	8.68227
CG6171	0.4683	3.50582	8.78565	3.8863e-18	1.75418e-16	8.68207
Gr32a	0.774525	0.448303	8.76784	4.26238e-18	1.91876e-16	8.67156
CG4617	0.471869	3.44956	8.77756	4.34153e-18	1.94915e-16	8.66947
nerfin-1	-0.940456	-0.515447	-8.7467	4.42374e-18	1.97611e-16	-8.66733
CG42554	0.467626	3.60597	8.77459	4.42519e-18	1.97611e-16	8.66729
asRNA:CR43809	-0.721034	-1.32032	-8.75027	4.57931e-18	2.0395e-16	-8.66339
lncRNA:CR43846	0.901976	-0.974467	8.73681	4.76292e-18	2.11565e-16	8.65891
CG11396	0.416036	4.24386	8.76278	4.96515e-18	2.19964e-16	8.65417
Spp	0.412531	6.25512	8.76627	5.04613e-18	2.22962e-16	8.65232
Duba	0.436988	6.06419	8.75418	5.27821e-18	2.32602e-16	8.64719
NC2alpha	0.55636	3.56155	8.741	5.37353e-18	2.36181e-16	8.64515
lncRNA:CR43656	0.768322	0.0136191	8.72193	5.79701e-18	2.54128e-16	8.63648
RhoGAP92B	0.416451	5.01579	8.73925	6.0277e-18	2.63551e-16	8.63202
asRNA:CR43481	-0.741697	0.366285	-8.72093	6.06888e-18	2.6466e-16	-8.63124
spen	-0.456307	8.67927	-8.72247	6.36612e-18	2.76901e-16	-8.62577
lncRNA:CR44453	-0.765364	-1.21503	-8.70142	6.72941e-18	2.91945e-16	-8.61942
jim	-0.504456	7.336	-8.72333	6.83923e-18	2.95942e-16	-8.61757
Arfip	0.436878	3.99703	8.72134	6.93128e-18	2.99153e-16	8.61603
lncRNA:CR44490	-0.946636	-1.20771	-8.68987	6.97665e-18	3.00336e-16	-8.61529
kl-3	-1.06805	0.334758	-8.71718	7.07809e-18	3.03922e-16	-8.61363
Asciz	0.501449	2.45653	8.70554	7.22683e-18	3.09515e-16	8.61125
CG9411	-1.19659	0.219064	-8.68299	7.71413e-18	3.29543e-16	-8.60377
Tgi	0.462034	3.91896	8.7103	7.77075e-18	3.31117e-16	8.60293
alpha4GT2	0.861545	0.230449	8.69966	7.96673e-18	3.38606e-16	8.60007
Ama	-1.14955	0.510996	-8.69013	8.22581e-18	3.48733e-16	-8.5964
Ada2b	0.434315	4.26614	8.69334	8.26578e-18	3.49542e-16	8.59584
lncRNA:CR45150	0.827028	-0.44881	8.6687	8.59665e-18	3.62618e-16	8.59133
CG44198	0.862874	0.446242	8.67951	9.34104e-18	3.93028e-16	8.58179
Ublcp1	0.441357	4.25654	8.66545	9.67778e-18	4.06176e-16	8.57771
lncRNA:CR43661	0.760638	-0.34708	8.64389	1.02764e-17	4.30222e-16	8.5708
CG7156	0.471406	3.72788	8.66346	1.06279e-17	4.43827e-16	8.56693
ND-51L1	0.748777	1.23379	8.66433	1.08415e-17	4.51623e-16	8.56464
lncRNA:CR43491	0.760964	-0.407643	8.66178	1.09941e-17	4.56644e-16	8.56303
CG1024	0.468747	3.19318	8.65471	1.10166e-17	4.56644e-16	8.56279
Ero1L	0.389257	5.58438	8.65938	1.11173e-17	4.5968e-16	8.56174
CG14000	0.855814	0.531537	8.6588	1.12355e-17	4.63422e-16	8.56052
lncRNA:CR43607	0.661082	-0.107885	8.63118	1.18132e-17	4.86052e-16	8.55474
CG8379	0.427556	4.13028	8.65432	1.22559e-17	5.03031e-16	8.5505
CG9393	0.436066	4.62836	8.64616	1.23326e-17	5.04385e-16	8.54978
CG34324	-1.07181	6.10191	-8.65092	1.23491e-17	5.04385e-16	-8.54962
lncRNA:CR43978	0.770195	-0.117978	8.64604	1.27567e-17	5.19764e-16	8.54587
dpr6	-0.71088	3.45351	-8.64426	1.31438e-17	5.34239e-16	-8.54242
CG32829	-0.762771	-0.367901	-8.63001	1.32995e-17	5.39257e-16	-8.54106
CG15362	0.550372	2.99111	8.63557	1.36425e-17	5.51828e-16	8.53812
CG12911	1.1443	-0.0217246	8.60461	1.3737e-17	5.54312e-16	8.53732
Su(Ste):CR42433	-0.797735	-1.28312	-8.6139	1.39565e-17	5.61818e-16	-8.53549
Cyp6a15Psi	-0.832378	0.260263	-8.61412	1.40871e-17	5.65712e-16	-8.53441
stj	-0.598653	5.03468	-8.63132	1.49701e-17	5.99736e-16	-8.52738
dpr3	0.732644	2.93852	8.6275	1.50843e-17	6.02867e-16	8.5265
CG32246	0.730024	0.0888644	8.59653	1.61061e-17	6.42174e-16	8.51891
CG18011	0.50504	2.84791	8.61473	1.62897e-17	6.4795e-16	8.5176
Klp10A	0.430829	5.99129	8.61229	1.75002e-17	6.9445e-16	8.50929
CG14110	-1.10582	-0.63861	-8.58186	1.7822e-17	7.05548e-16	-8.50718
CG4847	0.61478	6.27632	8.60921	1.81318e-17	7.1612e-16	8.50518
lncRNA:CR46088	-0.996846	-0.866074	-8.56324	2.04232e-17	8.04721e-16	-8.49136
Mst84Da	1.07477	-0.934679	8.56295	2.0647e-17	8.11631e-16	8.49009
lncRNA:CR43719	0.795894	-0.527545	8.55675	2.0736e-17	8.13221e-16	8.48959
eco	0.521941	5.2539	8.58864	2.0793e-17	8.13551e-16	8.48927
Wee1	0.453194	4.81304	8.59053	2.11089e-17	8.23987e-16	8.48752
TrpRS-m	0.485131	4.80667	8.58261	2.21362e-17	8.62075e-16	8.482
lncRNA:CR44947	-0.747336	-1.1527	-8.55743	2.24333e-17	8.70194e-16	-8.48045
CG8617	0.507147	4.26876	8.64568	2.24486e-17	8.70194e-16	8.48037
bnk	-0.942399	-0.434639	-8.54932	2.27954e-17	8.81599e-16	-8.47858
Marf1	0.891273	3.33389	8.56618	2.36946e-17	9.14261e-16	8.47408
CG32276	0.378905	6.87361	8.58019	2.42061e-17	9.31851e-16	8.47159
CG2921	0.482469	5.30383	8.56483	2.61381e-17	1.00328e-15	8.46264
CG15450	0.858382	0.578892	8.56094	2.61815e-17	1.00328e-15	8.46245
CG43332	-1.02988	-1.16413	-8.54051	2.69337e-17	1.02975e-15	-8.45915
Taf8	0.54567	2.74878	8.53672	2.85836e-17	1.0888e-15	8.45221
CG43407	0.796195	-0.370084	8.54344	2.8608e-17	1.0888e-15	8.45211
CG15641	0.86792	0.287774	8.53048	3.29302e-17	1.25045e-15	8.43567
Camp	0.443221	4.07146	8.51701	3.51673e-17	1.33238e-15	8.42798
CG13970	0.746308	-0.128427	8.48649	3.65029e-17	1.37986e-15	8.42362
Pof	0.552769	4.59399	8.51681	3.83216e-17	1.44535e-15	8.41792
lncRNA:CR44452	-0.763044	-1.29424	-8.49257	3.91824e-17	1.47449e-15	-8.41532
CG11906	0.459734	3.6606	8.5017	3.97606e-17	1.49289e-15	8.4136
CG9356	0.377369	4.25916	8.49772	4.33627e-17	1.6245e-15	8.40343
lncRNA:CR43304	0.83396	-0.726302	8.47434	4.45336e-17	1.66464e-15	8.4003
CG45011	0.899194	0.378976	8.4962	4.49575e-17	1.67674e-15	8.39919
CG8950	0.499846	3.03633	8.47932	4.63812e-17	1.726e-15	8.39553
lncRNA:CR43879	0.769609	-0.649716	8.46951	4.67291e-17	1.73509e-15	8.39465
CG33003	-0.893185	-0.983651	-8.47317	4.77378e-17	1.76862e-15	-8.39214
CG7362	0.934879	1.97713	8.48206	4.93339e-17	1.82372e-15	8.38827
Gdap1	0.597254	2.45562	8.48475	5.09289e-17	1.87854e-15	8.38453
CG45072	1.08939	-0.536252	8.45009	5.10596e-17	1.87922e-15	8.38423
m	-0.843838	0.736436	-8.45228	5.2729e-17	1.9364e-15	-8.38044
Membrin	0.433559	3.31386	8.47118	5.3486e-17	1.95991e-15	8.37876
lds	0.571956	3.67318	8.46408	5.58368e-17	2.04158e-15	8.3737
SamDC	0.461869	4.83414	8.47321	5.86939e-17	2.14137e-15	8.36782
Usp20-33	0.418281	5.00248	8.45359	6.22999e-17	2.26799e-15	8.36079
mRRF2	0.468685	3.03709	8.44606	6.34015e-17	2.30308e-15	8.35872
sim	0.602041	2.1806	8.43201	6.65632e-17	2.4127e-15	8.35298
Ilp4	-0.969286	-0.712213	-8.42987	6.84181e-17	2.47458e-15	-8.34973
CG2617	0.631664	2.24782	8.41987	7.2332e-17	2.6105e-15	8.34316
fzy	0.740654	2.7272	8.42511	7.5806e-17	2.72999e-15	8.33761
CtIP	0.480908	3.27278	8.42343	7.72651e-17	2.77361e-15	8.33536
Nup43	0.544595	3.03925	8.41679	7.73484e-17	2.77361e-15	8.33523
Klp3A	0.58716	3.901	8.4251	7.83259e-17	2.79967e-15	8.33374
lncRNA:CR43357	0.783234	-0.672834	8.40822	7.84096e-17	2.79967e-15	8.33362
spn-A	0.514528	2.69772	8.41005	7.987e-17	2.84575e-15	8.33143
Papst2	0.465721	3.79719	8.44654	8.52849e-17	3.03223e-15	8.32366
Spase25	0.40104	5.80637	8.42317	8.84763e-17	3.13903e-15	8.31931
lncRNA:CR44534	1.00903	-0.769416	8.37418	9.8367e-17	3.48256e-15	8.30674
lncRNA:CR43994	0.85748	0.700525	8.39387	1.02867e-16	3.62791e-15	8.30143
CG43192	0.696303	0.00462096	8.37113	1.02906e-16	3.62791e-15	8.30138
CG12123	0.513794	3.59012	8.39403	1.03933e-16	3.65642e-15	8.3002
E(spl)mgamma-HLH	-0.941116	-0.836871	-8.38634	1.04206e-16	3.65835e-15	-8.29989
CG7745	0.482074	3.70256	8.38001	1.09358e-16	3.83118e-15	8.29416
Mur11Da	-1.17157	-0.25517	-8.38211	1.17363e-16	4.10305e-15	-8.28575
CG12923	0.747118	1.24577	8.37778	1.17849e-16	4.11145e-15	8.28526
lncRNA:CR44971	1.08118	-1.04717	8.34595	1.23859e-16	4.31214e-15	8.27934
CG10035	-1.14345	0.206668	-8.35513	1.26242e-16	4.386e-15	-8.27707
TBCB	0.433388	3.92469	8.36435	1.28442e-16	4.45318e-15	8.27501
lncRNA:CR44077	-0.782359	-1.23978	-8.34323	1.32577e-16	4.58704e-15	-8.27124
CG3165	0.549911	3.71949	8.35387	1.35269e-16	4.67056e-15	8.26884
lncRNA:CR46023	0.733069	-0.501084	8.33304	1.38202e-16	4.762e-15	8.26628
Brd	-0.930226	-1.1216	-8.34028	1.5575e-16	5.35563e-15	-8.25201
lncRNA:CR43878	0.66488	-0.00167991	8.31329	1.70221e-16	5.84122e-15	8.24139
slmb	0.338882	6.53336	8.32429	1.76911e-16	6.05838e-15	8.23678
cmet	0.748341	3.03432	8.3143	1.89727e-16	6.48403e-15	8.2284
CG6693	0.471325	5.04278	8.30605	2.0238e-16	6.90237e-15	8.22066
Spn28Db	0.753405	-0.0582346	8.305	2.12176e-16	7.22174e-15	8.21499
CG9806	0.783653	0.316113	8.30407	2.15226e-16	7.31071e-15	8.21328
Ostgamma	0.329924	5.73138	8.30474	2.19873e-16	7.45343e-15	8.21072
CG33773	0.816247	-0.299659	8.28326	2.39648e-16	8.10738e-15	8.20037
UQCR-11L	0.641941	1.35727	8.28108	2.4848e-16	8.38921e-15	8.19602
slo	-0.465871	6.82909	-8.28609	2.54629e-16	8.5795e-15	-8.19308
Fit2	0.491866	3.15643	8.2741	2.56879e-16	8.63794e-15	8.19202
nonA-l	0.495994	3.71601	8.27846	2.61832e-16	8.78684e-15	8.18972
CG13088	0.58634	3.21077	8.27579	2.62993e-16	8.80815e-15	8.18919
CG32639	0.721925	0.0741606	8.25001	2.7145e-16	9.07325e-15	8.18538
CG31935	0.418744	3.90671	8.26966	2.75473e-16	9.18939e-15	8.18361
Uch-L5	0.418696	4.92749	8.26566	2.77193e-16	9.20027e-15	8.18286
mad2	0.687681	2.0131	8.2644	2.77286e-16	9.20027e-15	8.18282
Lhr	0.560539	1.89373	8.25946	2.77448e-16	9.20027e-15	8.18275
CG7236	0.635629	1.13001	8.27054	2.82878e-16	9.36181e-15	8.18041
Kebab	0.75378	1.6798	8.25106	2.98866e-16	9.87141e-15	8.17378
CG15731	-1.07859	-0.874698	-8.2452	3.02193e-16	9.95108e-15	-8.17245
kin17	0.396662	4.0257	8.25523	3.02466e-16	9.95108e-15	8.17234
CG33552	0.718084	0.28718	8.23639	3.16468e-16	1.03913e-14	8.16688
Irbp	0.472473	3.50986	8.24189	3.226e-16	1.05719e-14	8.16456
Elys	0.495313	4.9916	8.25128	3.31511e-16	1.08428e-14	8.16127
lncRNA:CR45530	-0.778002	-0.695808	-8.23454	3.39322e-16	1.10766e-14	-8.15846
gammaTub23C	0.448402	4.15772	8.2458	3.42501e-16	1.11586e-14	8.15733
bora	0.804103	1.8651	8.2354	3.46271e-16	1.12595e-14	8.15601
CG4991	0.527009	4.88431	8.23916	3.54429e-16	1.15025e-14	8.1532
lncRNA:CR45560	0.857876	-0.578611	8.21858	3.74114e-16	1.21178e-14	8.14666
CG2540	0.445985	3.14368	8.22866	3.80295e-16	1.22943e-14	8.14468
NC2beta	0.505605	2.77388	8.24518	3.83827e-16	1.23845e-14	8.14356
lncRNA:CR43792	0.714172	-0.421211	8.216	4.11595e-16	1.3255e-14	8.1351
CG32181	0.914389	2.42683	8.22148	4.16899e-16	1.33831e-14	8.13355
Ubc4	0.36533	5.96439	8.22245	4.17171e-16	1.33831e-14	8.13347
CG14043	0.390987	5.16018	8.21651	4.26932e-16	1.367e-14	8.13067
CG42553	0.457875	3.73157	8.20466	4.831e-16	1.54389e-14	8.11567
CG9519	0.589364	3.17537	8.20092	4.99548e-16	1.59341e-14	8.11161
scra	0.601579	3.41686	8.18145	5.43958e-16	1.73177e-14	8.10125
CG1603	0.44768	3.43203	8.1772	5.68069e-16	1.8051e-14	8.09598
lncRNA:CR45684	-0.684989	-1.13775	-8.16475	5.7635e-16	1.82795e-14	-8.09421
JhI-21	0.398358	3.86083	8.175	5.90762e-16	1.87011e-14	8.09121
CG15022	-1.16388	-1.05211	-8.15728	5.99955e-16	1.89563e-14	-8.08933
inaF-D	-0.750101	-0.158929	-8.14711	6.31737e-16	1.99229e-14	-8.08304
Chi	0.415693	4.77674	8.17415	6.39164e-16	2.01193e-14	8.08161
CG42762	-0.733014	-0.562094	-8.13913	6.95163e-16	2.18409e-14	-8.07137
CG12121	0.337943	5.7471	8.15997	7.04475e-16	2.2092e-14	8.06974
lncRNA:iab8	0.663898	0.298222	8.14151	7.26223e-16	2.27315e-14	8.06603
Su(Ste):CR42412	-0.682346	-1.42946	-8.13461	7.52792e-16	2.35191e-14	-8.06164
meigo	0.326374	5.47111	8.14619	7.58035e-16	2.36388e-14	8.06079
Roe1	0.418892	5.36852	8.13535	7.65136e-16	2.38159e-14	8.05965
Su(Ste):CR42419	-0.63733	-1.50916	-8.12733	8.25479e-16	2.56465e-14	-8.05036
O-fut2	0.43856	2.90912	8.13211	8.27016e-16	2.56467e-14	8.05014
tRNA:Ala-CGC-1-3	-0.705096	-1.02678	-8.12373	8.52109e-16	2.6376e-14	-8.04648
CG5555	0.41223	5.22571	8.13355	8.555e-16	2.64321e-14	8.04599
lncRNA:CR45280	0.811327	-0.485419	8.10185	8.75236e-16	2.69921e-14	8.0432
tra2	0.434666	4.43532	8.12214	8.95251e-16	2.75516e-14	8.04043
lncRNA:CR45345	0.6295	0.59204	8.1144	8.9667e-16	2.75516e-14	8.04023
mirr	-0.511768	3.47776	-8.11677	9.04459e-16	2.774e-14	-8.03917
DENR	0.41894	2.8455	8.11211	9.6598e-16	2.95728e-14	8.03111
vis	0.936042	1.23721	8.10758	9.9496e-16	3.04044e-14	8.02748
CG6793	0.76776	0.282447	8.08857	9.98869e-16	3.04326e-14	8.027
Osi7	-1.42081	0.199909	-8.08499	9.9952e-16	3.04326e-14	-8.02692
CTCF	0.385216	3.9803	8.10458	1.03639e-15	3.14981e-14	8.02247
CG2918	0.319636	7.41278	8.10541	1.07337e-15	3.25627e-14	8.01816
CG43915	0.774514	-0.45174	8.08253	1.09237e-15	3.30794e-14	8.01601
CG13557	0.741939	-0.11778	8.09718	1.10882e-15	3.35167e-14	8.01417
CG43125	0.876213	-1.21476	8.06892	1.21647e-15	3.67046e-14	8.00277
CG5151	-0.47713	4.52712	-8.07606	1.23217e-15	3.71114e-14	-8.0012
ArfGAP1	0.338169	5.53606	8.09353	1.25301e-15	3.76713e-14	7.99913
Su(Ste):CR42415	-0.710631	-1.37159	-8.06341	1.2953e-15	3.8873e-14	-7.99504
lncRNA:CR43287	-0.782814	-0.386502	-8.0672	1.30915e-15	3.92182e-14	-7.99373
Ankle2	0.37407	5.32009	8.0732	1.33738e-15	3.99926e-14	7.9911
CG8526	0.84973	2.687	8.07304	1.3417e-15	4.00502e-14	7.9907
retn	0.487362	5.2459	8.0746	1.35915e-15	4.04987e-14	7.98911
mi	0.44162	3.77384	8.06905	1.36207e-15	4.05137e-14	7.98885
Mvb12	0.412532	4.43401	8.07122	1.39969e-15	4.1559e-14	7.98549
CG46281	0.702322	0.640026	8.05756	1.4638e-15	4.33639e-14	7.97996
pim	0.70919	2.29181	8.05642	1.46733e-15	4.33639e-14	7.97966
fzo	0.883978	2.50634	8.06194	1.46825e-15	4.33639e-14	7.97959
lncRNA:CR44229	-0.810814	-1.39418	-8.04431	1.48342e-15	4.37347e-14	-7.97832
lncRNA:CR45022	-0.908942	-1.21963	-8.03603	1.49738e-15	4.40688e-14	-7.97716
Np	-0.922005	-0.38479	-8.03251	1.53559e-15	4.51023e-14	-7.97405
lncRNA:CR45332	-0.718308	-0.109143	-8.05248	1.53788e-15	4.51023e-14	-7.97386
CG2898	0.680187	1.80357	8.05738	1.54267e-15	4.51635e-14	7.97348
lncRNA:CR44631	0.854126	-0.548275	8.03821	1.55089e-15	4.53248e-14	7.97282
Cap-G	0.453613	4.09485	8.05134	1.55957e-15	4.54993e-14	7.97213
Akr1B	0.419461	7.83762	8.05698	1.57655e-15	4.59147e-14	7.9708
CG7173	-1.01131	-0.811537	-8.03293	1.60667e-15	4.67105e-14	-7.96846
CG10344	0.499384	2.85155	8.04405	1.60978e-15	4.672e-14	7.96822
Spn42De	0.672991	1.08019	8.03904	1.61477e-15	4.67836e-14	7.96784
Pex23	0.398794	3.21379	8.04865	1.63572e-15	4.73087e-14	7.96624
Vti1a	0.449598	2.91753	8.04133	1.66518e-15	4.80776e-14	7.96404
CG31551	0.769738	0.159299	8.02709	1.70562e-15	4.91607e-14	7.96107
CG30157	0.589332	1.06554	8.03376	1.78558e-15	5.13769e-14	7.9554
Hrd3	0.352356	5.83925	8.0335	1.8792e-15	5.38913e-14	7.94907
CG2694	0.531787	3.39371	8.02084	1.87941e-15	5.38913e-14	7.94905
twf	0.40668	3.57496	8.02916	1.89212e-15	5.41631e-14	7.94822
Gle1	0.389957	4.47727	8.02405	1.89934e-15	5.4277e-14	7.94775
CG17260	0.433764	3.57002	8.01916	1.9651e-15	5.60605e-14	7.94353
CG15332	0.683274	0.799149	8.02706	1.97433e-15	5.62281e-14	7.94295
spd-2	0.697091	2.67892	8.01822	1.98564e-15	5.64542e-14	7.94224
CG10584	0.426421	3.11016	8.01183	1.99995e-15	5.67647e-14	7.94135
lncRNA:CR44034	0.668387	-0.32623	7.99559	2.10905e-15	5.97599e-14	7.93476
Best2	0.434344	5.32773	8.02086	2.11565e-15	5.98306e-14	7.93437
Octalpha2R	-0.501632	4.65597	-8.01718	2.11869e-15	5.98306e-14	-7.93419
lncRNA:CR43904	0.655354	-0.0279335	7.9922	2.20188e-15	6.20751e-14	7.92941
vlc	0.403162	5.78993	8.01126	2.23319e-15	6.2852e-14	7.92766
lncRNA:CR43862	-0.677217	-1.41212	-7.99381	2.33032e-15	6.54758e-14	-7.92237
drl	-0.491689	3.82362	-8.0033	2.34506e-15	6.57796e-14	-7.92158
ana3	0.565837	3.33817	7.99604	2.3591e-15	6.60627e-14	7.92084
Der-1	0.393277	5.31225	7.99178	2.37936e-15	6.65189e-14	7.91978
CG30109	0.441242	3.84514	7.99279	2.40118e-15	6.70169e-14	7.91864
CG34447	0.811762	0.22637	7.99661	2.47266e-15	6.8897e-14	7.91499
wfs1	0.446523	3.92347	7.99669	2.47723e-15	6.89099e-14	7.91476
CG16710	-0.814954	0.234605	-7.96828	2.52606e-15	7.01517e-14	-7.91233
CG43673	-0.884562	3.43206	-7.99204	2.53044e-15	7.0157e-14	-7.91212
CG13561	-0.785203	-0.984679	-7.95694	2.78266e-15	7.70221e-14	-7.90029
Osi15	-1.17957	-0.645579	-7.95783	2.85218e-15	7.88163e-14	-7.89721
Hyccin	0.411654	4.63091	7.97613	2.92393e-15	8.06658e-14	7.89411
Cyp310a1	0.655986	1.64844	7.96414	2.95354e-15	8.13487e-14	7.89285
lectin-46Cb	0.750543	2.3733	7.9667	3.15404e-15	8.67283e-14	7.88466
lncRNA:CR44902	-0.705313	-1.30911	-7.94559	3.22531e-15	8.85426e-14	-7.88186
lncRNA:CR43451	1.0002	-0.728379	7.93777	3.25075e-15	8.90951e-14	7.88088
CG10616	0.375101	5.21255	7.9619	3.25855e-15	8.9163e-14	7.88058
Pdi	0.356645	8.83927	7.96207	3.38e-15	9.22385e-14	7.87601
CG5180	0.452455	3.61123	7.95466	3.38197e-15	9.22385e-14	7.87594
Vps28	0.372128	5.3778	7.99048	3.4635e-15	9.43086e-14	7.87296
Blos4	0.55066	3.05571	7.93962	3.47134e-15	9.43685e-14	7.87268
sisA	-0.874924	-0.721738	-7.91954	3.71991e-15	1.00962e-13	-7.86402
Hexim	0.41766	4.31922	7.94185	3.74374e-15	1.01445e-13	7.86322
CG4676	0.659563	1.98571	7.92947	3.86817e-15	1.04647e-13	7.85913
lncRNA:CR43256	-0.6809	0.656775	-7.9339	3.92286e-15	1.05855e-13	-7.85737
mfas	0.524325	6.99137	7.94185	3.92547e-15	1.05855e-13	7.85729
lncRNA:CR44016	-0.662703	-1.3604	-7.92312	3.93201e-15	1.05861e-13	-7.85708
SK	-0.503988	5.75438	-7.93518	3.99136e-15	1.07286e-13	-7.8552
exu	0.705158	5.60396	7.92966	4.09178e-15	1.09809e-13	7.85208
obst-J	0.658101	-0.140115	7.91404	4.10442e-15	1.09972e-13	7.8517
Trf	0.502184	2.60002	7.91531	4.34458e-15	1.16221e-13	7.84456
Fic	0.395321	4.78673	7.91076	4.37361e-15	1.16811e-13	7.84373
CG43783	0.434136	5.01618	7.91855	4.5664e-15	1.2159e-13	7.83831
prage	0.450908	5.1905	7.91989	4.56705e-15	1.2159e-13	7.8383
CG10336	0.623665	2.1852	7.90697	4.57768e-15	1.21679e-13	7.838
CycE	0.689302	3.27832	7.90188	4.81785e-15	1.2786e-13	7.83158
CG11927	0.427799	3.84355	7.9048	4.97922e-15	1.31934e-13	7.82744
lncRNA:CR44620	-0.733982	-0.768765	-7.89112	5.02653e-15	1.32977e-13	-7.82625
lncRNA:CR45312	-0.75982	0.18082	-7.90105	5.07714e-15	1.34104e-13	-7.82499
Slmap	0.392066	6.57406	7.89482	5.40707e-15	1.42411e-13	7.81706
CG9062	0.394761	4.2527	7.89397	5.40864e-15	1.42411e-13	7.81702
CG34433	0.785763	0.261395	7.88902	5.53741e-15	1.45572e-13	7.81406
CG43188	0.665313	-0.264324	7.87359	5.63639e-15	1.47942e-13	7.81183
wac	0.478903	3.14726	7.88511	5.74205e-15	1.5048e-13	7.80949
mtSSB	-0.671746	1.0536	-7.86575	5.76936e-15	1.50959e-13	-7.80889
CG7718	0.436571	3.42271	7.879	5.83941e-15	1.52553e-13	7.80737
Pex3	0.362359	5.81221	7.87794	5.90715e-15	1.54083e-13	7.80591
CG11377	0.362913	4.34623	7.88062	5.98703e-15	1.55924e-13	7.80422
asRNA:CR45140	-0.703486	-0.439956	-7.86901	6.00647e-15	1.56187e-13	-7.80381
CG4707	0.448799	3.61139	7.87223	6.33613e-15	1.64504e-13	7.79707
cbs	0.459778	4.91453	7.87641	6.35214e-15	1.64664e-13	7.79675
MFS18	0.405588	4.00786	7.87255	6.39047e-15	1.65402e-13	7.79599
CG17440	0.630458	0.716788	7.86727	6.4026e-15	1.6546e-13	7.79575
Rnf146	0.406463	4.43235	7.86383	6.89304e-15	1.77771e-13	7.78643
CG31848	0.71361	0.105448	7.85223	6.90215e-15	1.77771e-13	7.78626
bai	0.326526	6.29063	7.85001	6.91084e-15	1.77771e-13	7.7861
CG13078	-1.0945	-0.174931	-7.84555	6.98225e-15	1.79332e-13	-7.7848
lncRNA:CR45563	0.734861	-0.718176	7.84064	7.19181e-15	1.84432e-13	7.78106
DNApol-delta	0.448818	2.95528	7.849	7.20513e-15	1.84491e-13	7.78083
CG5886	0.428217	4.89121	7.85016	7.55393e-15	1.93127e-13	7.77485
wdn	0.390092	4.57946	7.84627	7.75835e-15	1.98051e-13	7.77146
Spn42Dd	0.480241	4.53384	7.84146	8.30151e-15	2.11594e-13	7.76289
Rhau	0.452228	4.94455	7.83718	8.37767e-15	2.13211e-13	7.76173
kl-5	-0.836518	0.367742	-7.83754	8.47354e-15	2.15323e-13	-7.76029
Ets97D	0.421762	3.11029	7.82454	8.91162e-15	2.26112e-13	7.75389
lbe	0.639376	0.012903	7.81296	8.95227e-15	2.268e-13	7.75332
Ir48c	-0.714184	-0.667905	-7.80775	9.08794e-15	2.29664e-13	-7.75141
CG1943	0.448568	5.78418	7.83166	9.09276e-15	2.29664e-13	7.75134
Cdc23	0.423592	3.14811	7.82188	9.1617e-15	2.31057e-13	7.75038
CG31324	-0.44313	4.18886	-7.81646	1.00655e-14	2.53468e-13	-7.73843
OtopLa	-0.497661	5.89248	-7.81199	1.03936e-14	2.61338e-13	-7.73435
saturn	0.81815	1.60454	7.80771	1.0467e-14	2.6279e-13	7.73345
CR45948	-0.618541	-1.41048	-7.79711	1.05484e-14	2.64437e-13	-7.73246
lncRNA:CR45903	0.687198	-0.703228	7.79013	1.06495e-14	2.66573e-13	7.73125
Klp67A	0.629443	3.19146	7.80146	1.06975e-14	2.67373e-13	7.73068
CSN1b	0.33625	5.16461	7.80493	1.10288e-14	2.75244e-13	7.72679
CG32568	0.742925	1.97954	7.79413	1.14015e-14	2.84122e-13	7.72256
CG9941	0.343412	4.75444	7.79361	1.14473e-14	2.84838e-13	7.72205
Sirt7	0.444348	3.30398	7.78356	1.19995e-14	2.98136e-13	7.71604
CG4968	0.403094	5.12441	7.7863	1.23267e-14	3.05811e-13	7.71261
CG17224	-0.51129	5.7155	-7.78565	1.25965e-14	3.12043e-13	-7.70985
CG12723	-0.844804	-1.12321	-7.77139	1.29301e-14	3.19835e-13	-7.70651
CG34432	0.782477	0.31514	7.77144	1.36369e-14	3.3682e-13	7.69972
asRNA:CR45832	-0.672203	-1.09801	-7.75942	1.37381e-14	3.38819e-13	-7.69877
Coq2	0.416972	3.01136	7.76061	1.42633e-14	3.51255e-13	7.69398
dany	0.783165	0.261747	7.7439	1.45922e-14	3.58826e-13	7.69106
Grip71	0.500826	2.95313	7.75803	1.47238e-14	3.61531e-13	7.68991
lncRNA:CR44333	-0.835266	-1.31935	-7.74693	1.4763e-14	3.61964e-13	-7.68957
mus304	0.506001	3.03981	7.7547	1.47847e-14	3.61965e-13	7.68938
CG12828	0.713676	-0.04689	7.76116	1.51016e-14	3.69184e-13	7.68667
CG17173	0.637391	0.0384773	7.73613	1.70785e-14	4.16904e-13	7.67091
HP1c	0.427347	3.61529	7.742	1.74233e-14	4.24702e-13	7.66834
Ca-beta	-0.500831	4.30516	-7.74115	1.7652e-14	4.29651e-13	-7.66667
CheB53b	-0.709313	-1.07133	-7.72147	1.77116e-14	4.30477e-13	-7.66624
Sh	-0.508719	6.93296	-7.74108	1.77433e-14	4.30622e-13	-7.66601
lncRNA:CR46120	0.695341	-0.755327	7.71929	1.78229e-14	4.31928e-13	7.66543
CG13197	0.37615	4.70983	7.7367	1.82391e-14	4.41376e-13	7.66247
Hakai	0.480879	3.28208	7.73433	1.86548e-14	4.50785e-13	7.65958
Gnmt	1.13324	4.4758	7.72612	2.00825e-14	4.84585e-13	7.6501
SCCRO3	0.402158	4.7117	7.72379	2.01746e-14	4.86106e-13	7.64951
CG17786	-0.694231	2.33667	-7.70448	2.09627e-14	5.04369e-13	-7.64458
TrpRS	0.341813	4.99887	7.71159	2.12403e-14	5.10317e-13	7.64289
nAChRalpha3	-0.554227	3.62974	-7.71531	2.14753e-14	5.15223e-13	-7.64147
CG14339	0.749393	0.467796	7.70927	2.21913e-14	5.31639e-13	7.63725
Sec63	0.333915	5.75816	7.71434	2.30645e-14	5.5177e-13	7.63228
feo	0.616568	3.01126	7.69907	2.33313e-14	5.57354e-13	7.63079
CG10413	0.33475	5.82761	7.70365	2.37052e-14	5.65481e-13	7.62874
Spase22-23	0.334377	5.03323	7.69222	2.38239e-14	5.67505e-13	7.6281
CG5267	0.700157	1.47295	7.69952	2.44057e-14	5.80537e-13	7.62499
CG31495	0.481468	2.15032	7.68934	2.44926e-14	5.81778e-13	7.62453
lncRNA:CR45254	0.641022	-0.615063	7.68666	2.45542e-14	5.82414e-13	7.62421
CG17637	0.872659	1.33109	7.69432	2.46697e-14	5.84328e-13	7.6236
lncRNA:CR43654	0.620603	1.86827	7.68313	2.52474e-14	5.97165e-13	7.62061
CG5721	0.323097	5.0874	7.68894	2.52916e-14	5.97366e-13	7.62039
Mal-A7	0.735824	4.08809	7.69029	2.58814e-14	6.10437e-13	7.61741
CG7379	0.37913	4.647	7.69295	2.81037e-14	6.6192e-13	7.60677
Yp3	0.87526	7.4763	7.66584	2.94664e-14	6.93039e-13	7.60064
FDY	0.762187	-0.20752	7.65845	2.96075e-14	6.95382e-13	7.60002
CG7685	0.462446	2.88894	7.67449	2.97449e-14	6.97629e-13	7.59943
CG5162	0.517876	6.56954	7.67639	2.99298e-14	7.00985e-13	7.59862
CG18675	0.701421	0.38391	7.66938	3.02859e-14	7.08336e-13	7.59709
Rpt3R	0.779669	1.66071	7.66448	3.08066e-14	7.19508e-13	7.59489
Ggamma1	-0.369327	8.55419	-7.66637	3.12322e-14	7.28433e-13	-7.59311
lncRNA:CR43456	0.650215	-0.182063	7.66252	3.18301e-14	7.41345e-13	7.59065
Dlip1	0.551214	1.94141	7.64941	3.18904e-14	7.41718e-13	7.59041
shakB	-0.465247	5.16728	-7.66141	3.23638e-14	7.51684e-13	-7.5885
CG34283	-0.961497	-0.634764	-7.63456	3.30475e-14	7.665e-13	-7.58579
lili	0.396546	4.6652	7.65424	3.37105e-14	7.80796e-13	7.58321
CG43111	0.828473	1.01654	7.65297	3.39153e-14	7.84456e-13	7.58243
lncRNA:CR45346	-0.825049	-1.24285	-7.63206	3.50698e-14	8.1004e-13	-7.57808
GILT1	0.377837	5.6746	7.64981	3.53079e-14	8.14417e-13	7.5772
CG3225	0.451325	2.37839	7.64492	3.55453e-14	8.18765e-13	7.57634
CG14931	0.68371	2.14576	7.63659	3.71618e-14	8.54823e-13	7.57056
lncRNA:flam	0.764382	0.000946265	7.63593	3.76296e-14	8.64396e-13	7.56894
asRNA:CR44968	-0.678666	-1.01354	-7.63392	3.76914e-14	8.6463e-13	-7.56872
tomboy40	0.801931	2.31019	7.63723	3.78474e-14	8.66929e-13	7.56819
lncRNA:CR44145	-0.795436	-0.472131	-7.62634	3.78951e-14	8.66929e-13	-7.56802
CG43845	0.684115	1.54226	7.6362	3.87049e-14	8.83432e-13	7.56527
CG43401	0.964947	-0.690369	7.61597	3.8722e-14	8.83432e-13	7.56522
shv	0.363507	4.61228	7.63314	3.95187e-14	9.00382e-13	7.56257
CG7974	0.464206	3.12867	7.6252	3.96857e-14	9.02958e-13	7.56202
bdl	-0.46448	5.49848	-7.63157	4.06893e-14	9.24536e-13	-7.55877
CG32100	0.446122	3.14858	7.62596	4.12106e-14	9.35112e-13	7.55712
Wdr33	0.411409	3.60766	7.61861	4.22043e-14	9.56364e-13	7.55401
Syx16	0.426463	3.6663	7.62737	4.22943e-14	9.57109e-13	7.55374
Sirt2	0.384909	5.06636	7.62395	4.31925e-14	9.76116e-13	7.551
ball	0.459695	3.6409	7.61235	4.4183e-14	9.97155e-13	7.54805
BORCS6	0.432066	3.07581	7.62004	4.44461e-14	1.00174e-12	7.54727
Tnpo-SR	0.371859	2.89833	7.6077	4.65449e-14	1.04764e-12	7.54126
CR32745	-0.70984	0.357417	-7.59462	4.77414e-14	1.07312e-12	-7.53795
CG15461	0.681639	0.734177	7.60555	4.79573e-14	1.07653e-12	7.53736
lncRNA:CR43414	0.754756	-0.32195	7.59777	5.00341e-14	1.12165e-12	7.53183
yem	0.437552	3.93556	7.59745	5.01792e-14	1.1234e-12	7.53145
lncRNA:CR45170	-0.679129	0.518164	-7.59598	5.02564e-14	1.12362e-12	-7.53125
Taf12L	0.751408	0.521334	7.59638	5.074e-14	1.13292e-12	7.53
CG9590	0.315527	5.07169	7.59408	5.11842e-14	1.14132e-12	7.52886
Ref1	0.39846	5.645	7.60193	5.20184e-14	1.15838e-12	7.52675
lncRNA:CR45059	-0.8084	-1.26983	-7.57727	5.21512e-14	1.15853e-12	-7.52642
Ibf2	0.438427	3.00975	7.58879	5.21637e-14	1.15853e-12	7.52639
mr	0.386559	4.52704	7.59084	5.27705e-14	1.17046e-12	7.52488
CG4415	0.999021	0.739245	7.58182	5.32396e-14	1.1793e-12	7.52372
CG4293	0.408894	3.78569	7.58983	5.35969e-14	1.18564e-12	7.52285
Sting	0.495382	3.81601	7.58342	5.42303e-14	1.19807e-12	7.52131
scw	-0.726944	-0.526974	-7.57066	5.43852e-14	1.19924e-12	-7.52094
CG14621	0.368104	3.61328	7.59156	5.44263e-14	1.19924e-12	7.52084
t-cup	0.64563	0.94333	7.58728	5.54917e-14	1.22111e-12	7.5183
Zw10	0.369583	4.51839	7.57847	5.65541e-14	1.24285e-12	7.51582
lncRNA:CR44399	-0.688576	-1.26091	-7.5704	5.69614e-14	1.25016e-12	-7.51488
Rtf1	0.363112	5.39111	7.58432	5.71321e-14	1.25227e-12	7.51449
yellow-e3	-0.770987	-1.03155	-7.57243	5.83225e-14	1.27669e-12	-7.51179
CG14561	0.534441	2.19823	7.56863	5.9533e-14	1.30149e-12	7.5091
Sfp33A2	0.78065	0.160865	7.57762	5.98941e-14	1.30767e-12	7.50831
CG5382	0.339122	4.66186	7.57166	6.16974e-14	1.34529e-12	7.50443
lncRNA:CR43621	-0.903723	-1.06691	-7.55148	6.18575e-14	1.34703e-12	-7.50409
lqfR	0.338293	6.10006	7.57622	6.42492e-14	1.39729e-12	7.49912
kek1	-0.45467	4.76554	-7.56658	6.56923e-14	1.42683e-12	-7.4962
DNApol-iota	0.40407	2.82969	7.55746	6.90785e-14	1.49721e-12	7.48961
CG6230	0.391128	5.82236	7.56013	6.91543e-14	1.49721e-12	7.48947
CG33109	-1.13079	2.79598	-7.5484	6.92011e-14	1.49721e-12	-7.48938
tin	-0.790851	-0.873647	-7.55014	6.97e-14	1.50606e-12	-7.48843
lncRNA:CR43459	-0.479566	4.35977	-7.54833	7.30503e-14	1.57642e-12	-7.48227
CG14020	0.650931	0.53007	7.5487	7.36702e-14	1.58775e-12	7.48116
alpha4GT1	0.359817	3.99281	7.53742	8.05926e-14	1.73471e-12	7.46935
CG6788	0.899798	-0.993742	7.51696	8.21474e-14	1.7659e-12	7.46683
lncRNA:CR42844	0.777875	-0.443203	7.5244	8.29202e-14	1.78023e-12	7.4656
hng2	0.512574	2.57841	7.52426	8.36174e-14	1.7929e-12	7.4645
Rca1	0.476866	3.53995	7.52338	8.50048e-14	1.82032e-12	7.46233
FANCI	0.516938	2.32761	7.51923	8.85819e-14	1.8945e-12	7.4569
CG31249	0.402865	3.3632	7.5137	9.17207e-14	1.95913e-12	7.45231
Su(Ste):CR42439	-0.81056	-0.972841	-7.4928	9.61025e-14	2.05011e-12	-7.44615
CG32221	0.352762	4.06951	7.51277	9.71134e-14	2.0685e-12	7.44477
Calr	0.302931	8.8366	7.5159	9.7212e-14	2.0685e-12	7.44464
CG7101	0.495821	2.36906	7.49966	9.75398e-14	2.07285e-12	7.44419
olf186-M	0.352591	4.62675	7.51296	9.79115e-14	2.07811e-12	7.44369
CG34308	0.804119	0.733344	7.50904	9.80677e-14	2.07879e-12	7.44348
Iswi	0.367533	5.27414	7.51214	9.83321e-14	2.08176e-12	7.44312
lncRNA:CR46013	-0.641567	-1.2008	-7.48751	1.05099e-13	2.2222e-12	-7.43433
snoRNA:Psi28S-1232	-0.588169	-0.0288799	-7.48908	1.05777e-13	2.23372e-12	-7.43348
CG12947	-0.707158	0.378196	-7.49106	1.06462e-13	2.24536e-12	-7.43263
CG6962	0.419912	2.90916	7.48906	1.10043e-13	2.31797e-12	7.42825
Or85b	-0.67156	-0.856171	-7.48286	1.1053e-13	2.32529e-12	-7.42767
lncRNA:CR45329	-0.689604	-1.34465	-7.4825	1.11057e-13	2.33344e-12	-7.42704
Muc68D	-0.81476	6.05519	-7.4905	1.14309e-13	2.39876e-12	-7.42322
asRNA:CR44960	-0.7039	-0.700949	-7.4777	1.19643e-13	2.50755e-12	-7.41718
CG15628	-0.427237	5.81236	-7.485	1.21071e-13	2.53432e-12	-7.4156
CG9855	0.448095	2.4859	7.47881	1.22583e-13	2.56276e-12	7.41396
CG4998	-0.878935	-0.0968802	-7.46455	1.24058e-13	2.59037e-12	-7.41237
DopEcR	-0.515436	5.26765	-7.47924	1.25015e-13	2.6071e-12	-7.41136
lncRNA:CR44952	0.7058	-0.888037	7.45946	1.26096e-13	2.62637e-12	7.41021
Parg	0.389774	3.75164	7.47088	1.2749e-13	2.65034e-12	7.40876
CG1888	-0.346139	4.94094	-7.47379	1.27563e-13	2.65034e-12	-7.40868
mof	0.41133	3.6258	7.46868	1.28654e-13	2.6697e-12	7.40755
esc	0.518708	2.913	7.46094	1.2902e-13	2.67396e-12	7.40717
CG11110	0.414477	3.24887	7.46313	1.30908e-13	2.70975e-12	7.40525
lncRNA:CR45556	-0.6514	-1.05016	-7.45875	1.32846e-13	2.74647e-12	-7.4033
DNAlig4	0.380772	3.73356	7.46226	1.33535e-13	2.7573e-12	7.40261
Or98a	-0.66702	-0.781371	-7.44265	1.47651e-13	3.04504e-12	-7.38926
CG6325	0.390966	4.41699	7.45118	1.48731e-13	3.06353e-12	7.38829
sina	0.369407	5.92404	7.4456	1.51558e-13	3.11793e-12	7.38578
fs(2)ltoPP43	0.388379	4.03727	7.44114	1.56304e-13	3.21162e-12	7.38168
Cdc37	0.337792	4.72133	7.44656	1.5693e-13	3.21917e-12	7.38115
Syt1	-0.465488	6.77697	-7.44898	1.57181e-13	3.21917e-12	-7.38094
krimp	0.719443	2.39581	7.442	1.57248e-13	3.21917e-12	7.38088
Srp14	0.361349	3.7474	7.43942	1.5756e-13	3.22161e-12	7.38061
lncRNA:CR43493	-0.52759	1.45675	-7.43951	1.58002e-13	3.22671e-12	-7.38024
Pex1	0.33995	3.6678	7.44205	1.61852e-13	3.3013e-12	7.37704
CG18596	0.37253	4.25213	7.43842	1.63994e-13	3.34092e-12	7.37529
CG43331	0.729073	0.262576	7.44019	1.6505e-13	3.35835e-12	7.37443
CG9525	0.689332	0.354943	7.43617	1.68408e-13	3.42252e-12	7.37175
CG43184	-0.745292	-0.903302	-7.42463	1.70833e-13	3.4676e-12	-7.36984
lncRNA:CR44480	0.593569	-0.388603	7.43134	1.74401e-13	3.53573e-12	7.36708
asRNA:CR45830	-0.619575	-1.25005	-7.41997	1.77511e-13	3.59443e-12	-7.36473
CG34133	0.341959	5.47657	7.42786	1.82597e-13	3.69295e-12	7.36096
lncRNA:CR45155	0.793651	-0.682124	7.4048	1.86449e-13	3.76632e-12	7.35817
Cpr47Ea	-0.956308	0.572631	-7.40435	1.87886e-13	3.79076e-12	-7.35714
Arl1	0.366261	4.44608	7.42761	1.89569e-13	3.82013e-12	7.35595
lncRNA:CR45389	-0.839085	-1.32773	-7.40457	1.90637e-13	3.83703e-12	-7.3552
Dph1	0.346331	4.54066	7.41697	1.96174e-13	3.94373e-12	7.35138
nesd	0.54619	2.58056	7.40976	1.97552e-13	3.96668e-12	7.35044
cpx	-0.446926	8.25776	-7.41534	2.01786e-13	4.04685e-12	-7.34761
ste24c	-0.623316	-1.20613	-7.39628	2.03867e-13	4.08369e-12	-7.34624
CG10764	0.738522	0.40972	7.39653	2.05975e-13	4.12098e-12	7.34486
Pgant8	0.607547	1.4617	7.41058	2.07127e-13	4.13908e-12	7.34411
Rpn13R	0.747928	0.978043	7.40788	2.10682e-13	4.2004e-12	7.34184
CG30065	0.715656	0.948463	7.40527	2.10697e-13	4.2004e-12	7.34183
Wdr37	0.36085	4.49911	7.40934	2.11153e-13	4.20448e-12	7.34154
CG30325	0.744948	0.379463	7.40239	2.12807e-13	4.23238e-12	7.34049
Eaat2	-0.444817	5.81951	-7.40687	2.13283e-13	4.23682e-12	-7.34019
Pdp1	-0.338621	8.54093	-7.39666	2.19836e-13	4.36181e-12	-7.33614
prod	0.351066	4.28631	7.39692	2.2165e-13	4.3926e-12	7.33504
PH4alphaSG1	0.737954	0.298583	7.3988	2.23762e-13	4.42922e-12	7.33377
lncRNA:CR34024	-0.692163	-1.11219	-7.38133	2.25344e-13	4.45527e-12	-7.33283
glec	-0.372832	5.79648	-7.39491	2.28144e-13	4.50531e-12	-7.33117
lncRNA:CR44441	-0.668625	0.171064	-7.37951	2.36486e-13	4.66455e-12	-7.32636
CG16979	0.372049	4.35497	7.3902	2.38989e-13	4.70422e-12	7.32495
lncRNA:CR45449	-0.732632	-1.34246	-7.37658	2.39059e-13	4.70422e-12	-7.32491
CR46402	-0.652317	-1.22729	-7.37446	2.43639e-13	4.7887e-12	-7.32236
Grasp65	0.434773	4.98377	7.38912	2.48554e-13	4.87957e-12	7.31969
CG4813	0.423434	2.37346	7.37164	2.53135e-13	4.96369e-12	7.31723
Su(Ste):CR42422	-0.601216	-1.43849	-7.37235	2.54072e-13	4.97624e-12	-7.31674
CG9911	0.294236	5.20917	7.3817	2.56054e-13	5.00921e-12	7.31569
DNApol-epsilon58	0.623408	1.38813	7.37224	2.58884e-13	5.05866e-12	7.31422
CG14505	0.718053	0.848979	7.3777	2.6051e-13	5.0845e-12	7.31338
eg	0.618938	0.270812	7.365	2.6199e-13	5.10743e-12	7.31262
MED30	0.4359	3.20652	7.36679	2.64163e-13	5.14381e-12	7.31151
lncRNA:CR45619	-0.683774	-1.44613	-7.36308	2.68177e-13	5.21589e-12	-7.30948
CG11068	0.785921	1.47196	7.3712	2.70999e-13	5.26468e-12	7.30807
Hmgcr	0.330373	4.47669	7.37035	2.76687e-13	5.36895e-12	7.30528
CG32686	0.672945	3.25874	7.3688	2.78478e-13	5.39745e-12	7.30441
CG12917	0.769212	0.743	7.36692	2.7901e-13	5.4015e-12	7.30416
Cand1	0.316201	6.03174	7.36792	2.80553e-13	5.4251e-12	7.30342
CG31694	0.265175	6.20999	7.3649	2.82255e-13	5.45171e-12	7.3026
MED21	0.398514	3.42103	7.35519	2.95648e-13	5.70383e-12	7.29636
CG11113	0.692604	0.230501	7.35851	2.97503e-13	5.73301e-12	7.29552
lncRNA:CR43193	-0.656156	-1.07312	-7.34689	2.97873e-13	5.73355e-12	-7.29535
CG14688	0.37129	4.99771	7.35644	3.05603e-13	5.87557e-12	7.2919
Sin1	0.365957	3.78343	7.35086	3.06299e-13	5.88221e-12	7.2916
LysE	1.13328	2.53717	7.34959	3.07485e-13	5.89821e-12	7.29108
CG44102	0.738634	0.763333	7.35073	3.09332e-13	5.92686e-12	7.29027
Nup44A	0.34004	4.55918	7.35867	3.18425e-13	6.0941e-12	7.28637
CG13053	-0.777922	-0.94514	-7.32961	3.23672e-13	6.18745e-12	-7.28416
lectin-46Ca	0.674351	2.40061	7.34849	3.24447e-13	6.19519e-12	7.28384
lncRNA:CR45388	-0.637717	-0.820449	-7.33302	3.29593e-13	6.283e-12	-7.28172
Teh2	-0.454333	4.6477	-7.3462	3.29796e-13	6.283e-12	-7.28164
Cyp309a2	0.701289	3.07978	7.34068	3.41023e-13	6.48951e-12	7.27712
lncRNA:CR46267	-0.64907	-1.14912	-7.32356	3.43761e-13	6.53418e-12	-7.27604
lncRNA:CR45704	-0.712725	-1.23208	-7.32139	3.48017e-13	6.60759e-12	-7.27438
por	0.43034	2.74534	7.33012	3.49782e-13	6.63359e-12	7.2737
Cfp1	0.353606	4.02389	7.32945	3.5596e-13	6.74311e-12	7.27133
Bap111	0.438512	4.39405	7.33453	3.58871e-13	6.79057e-12	7.27023
CG7772	0.3776	4.52347	7.34337	3.59859e-13	6.80157e-12	7.26986
NSD	0.425297	4.45385	7.3262	3.68677e-13	6.96039e-12	7.26659
Ggamma30A	-0.434768	8.58911	-7.33004	3.7376e-13	7.0484e-12	-7.26474
nol	-0.670682	-0.376791	-7.31491	3.76699e-13	7.09584e-12	-7.26368
CG7352	0.574889	2.35356	7.32223	3.77994e-13	7.11223e-12	7.26322
CG12237	0.345334	5.3469	7.32703	3.82022e-13	7.17995e-12	7.26178
S-Lap7	-1.00504	2.46317	-7.32226	3.88713e-13	7.29752e-12	-7.25943
Iru	0.337004	5.35779	7.32554	3.89537e-13	7.30479e-12	7.25915
CG14317	-1.03162	-0.774211	-7.31508	3.95279e-13	7.40419e-12	-7.25717
lncRNA:CR44076	-0.859403	-1.11376	-7.2938	4.14014e-13	7.74646e-12	-7.2509
lncRNA:CR43334	-0.511134	3.78881	-7.31159	4.15233e-13	7.76059e-12	-7.2505
Hsp27	0.646635	4.20695	7.30463	4.16843e-13	7.78199e-12	7.24998
Vps53	0.342605	4.48534	7.31177	4.17708e-13	7.78947e-12	7.2497
Tpl94D	-1.20821	1.4331	-7.3085	4.22262e-13	7.86006e-12	-7.24823
CG15480	-0.756413	-1.16908	-7.30334	4.22433e-13	7.86006e-12	-7.24817
CG44869	-0.7139	-1.34331	-7.29517	4.27327e-13	7.94231e-12	-7.24661
lncRNA:CR44187	-0.693401	-0.633488	-7.28836	4.41252e-13	8.1911e-12	-7.24227
pan	-0.401822	7.20096	-7.306	4.41691e-13	8.1911e-12	-7.24213
lncRNA:CR45353	-0.631679	-1.44754	-7.29451	4.46776e-13	8.27624e-12	-7.24058
Tasp1	0.399999	3.84208	7.2906	4.63601e-13	8.57841e-12	7.23556
CG8478	0.555449	2.94243	7.29224	4.70833e-13	8.70262e-12	7.23346
Uch	0.365435	6.01133	7.28959	4.72829e-13	8.72988e-12	7.23289
Srlp	0.322084	5.0256	7.2957	4.74872e-13	8.75794e-12	7.2323
CG7130	0.601279	2.06068	7.28306	4.76937e-13	8.78634e-12	7.23171
Lnpk	0.317519	5.31541	7.28534	4.82396e-13	8.87714e-12	7.23017
CG32022	0.401241	3.73076	7.27803	5.14214e-13	9.45228e-12	7.22149
Fgop2	0.362577	4.82265	7.28229	5.16048e-13	9.4756e-12	7.221
CG9986	0.419973	3.13692	7.27552	5.23562e-13	9.60304e-12	7.21904
bug	0.363207	4.05691	7.28428	5.31085e-13	9.72696e-12	7.2171
CG10347	0.357948	3.85178	7.27962	5.3148e-13	9.72696e-12	7.217
Rgk2	-0.522773	3.52621	-7.27776	5.33605e-13	9.75518e-12	-7.21645
CG7011	0.362625	3.20977	7.27257	5.47543e-13	9.99908e-12	7.21295
CG15653	0.504582	1.64751	7.26149	5.51095e-13	1.0053e-11	7.21207
Ppox	0.373706	4.37834	7.27132	5.59109e-13	1.01874e-11	7.2101
SmD1	0.451726	3.41498	7.26776	5.59682e-13	1.01874e-11	7.20996
Osi19	-1.04136	-0.567921	-7.25297	5.79559e-13	1.05378e-11	-7.20521
Rala	0.354905	6.31252	7.26699	5.80888e-13	1.05505e-11	7.20489
Cnx99A	0.320771	8.02648	7.25849	6.07288e-13	1.1018e-11	7.19884
CG13949	0.641059	0.056214	7.25293	6.16151e-13	1.11667e-11	7.19686
Cpr78Cc	0.68873	-0.146138	7.23984	6.17923e-13	1.11868e-11	7.19647
Cyp6u1	0.320229	4.41789	7.25722	6.27912e-13	1.13553e-11	7.19428
Yp1	1.04043	5.82836	7.23644	6.36028e-13	1.14843e-11	7.19253
lncRNA:CR45306	-0.630733	-1.35596	-7.24297	6.36418e-13	1.14843e-11	-7.19244
CG11382	-0.797717	0.309295	-7.25733	6.41897e-13	1.15707e-11	-7.19127
CG33665	-1.04042	-1.03738	-7.23156	6.47236e-13	1.16544e-11	-7.19014
Ing3	0.444544	3.43262	7.25202	6.49984e-13	1.16913e-11	7.18956
Clamp	0.333856	5.23405	7.24835	6.6158e-13	1.18861e-11	7.18715
RpA-70	0.320486	5.07932	7.24194	6.62234e-13	1.18861e-11	7.18701
sff	-0.458849	4.52141	-7.24584	6.7983e-13	1.21889e-11	-7.18343
CR46167	-0.563407	-1.4963	-7.2342	6.98564e-13	1.25114e-11	-7.17972
CG44426	-0.631069	-1.41493	-7.23124	7.016e-13	1.25523e-11	-7.17912
velo	0.372555	6.05531	7.24105	7.06511e-13	1.26267e-11	7.17817
Rnmt	0.388259	3.51472	7.23291	7.11099e-13	1.26952e-11	7.17728
Sdc	-0.28417	8.16699	-7.23694	7.19413e-13	1.28299e-11	-7.17569
Arc42	0.362168	5.15831	7.24511	7.21367e-13	1.28456e-11	7.17532
lncRNA:CR45333	-0.643653	-0.758171	-7.23161	7.21829e-13	1.28456e-11	-7.17524
Ank2	-0.434654	7.4566	-7.23748	7.25617e-13	1.28993e-11	-7.17452
Xpac	0.416257	3.05889	7.23286	7.28002e-13	1.2928e-11	7.17407
bru3	-0.470402	5.91124	-7.2347	7.30217e-13	1.29536e-11	-7.17365
Rim	-0.468132	5.50906	-7.23485	7.34556e-13	1.30168e-11	-7.17284
Ten-a	-0.473068	5.36058	-7.23301	7.44013e-13	1.31704e-11	-7.17109
hwt	-0.445007	4.83268	-7.23242	7.47622e-13	1.32204e-11	-7.17043
CAH3	0.342013	5.21545	7.23129	7.52225e-13	1.32877e-11	7.16959
lncRNA:CR44639	-0.693681	-1.26703	-7.2161	7.53442e-13	1.32952e-11	-7.16937
Mettl3	0.411539	3.14139	7.22207	7.57722e-13	1.33566e-11	7.16859
CR41423	-0.66326	-1.14451	-7.21066	7.67726e-13	1.35188e-11	-7.1668
CG42521	-0.800068	1.39109	-7.21766	7.6942e-13	1.35344e-11	-7.1665
lncRNA:CR44401	0.643214	-0.707621	7.21331	7.72488e-13	1.35741e-11	7.16595
lncRNA:CR45448	0.800722	-1.18372	7.20812	7.91287e-13	1.38898e-11	7.16266
PIG-G	0.321328	3.45792	7.21898	7.98337e-13	1.39989e-11	7.16144
CG6985	0.518882	2.58344	7.21166	8.15341e-13	1.42821e-11	7.15855
Gp93	0.332672	6.83028	7.22044	8.17148e-13	1.42988e-11	7.15825
Spec2	0.378385	3.36219	7.21384	8.25744e-13	1.44341e-11	7.15681
ste24a	0.300828	5.77116	7.21084	8.46357e-13	1.4779e-11	7.15343
thr	0.604222	2.51127	7.20741	8.56139e-13	1.49343e-11	7.15185
Spc105R	0.576034	2.48457	7.20378	8.71889e-13	1.51791e-11	7.14935
CG18234	0.713065	1.62269	7.20831	8.7199e-13	1.51791e-11	7.14934
CG8915	0.355923	3.65744	7.20159	8.85839e-13	1.54042e-11	7.14717
CG14691	1.40661	0.859353	7.18674	8.90474e-13	1.54687e-11	7.14646
CG34278	-0.647524	-1.0881	-7.19151	9.10747e-13	1.58045e-11	-7.14336
CG10730	0.54511	2.29274	7.20065	9.33877e-13	1.61732e-11	7.13992
udt	0.313146	5.01709	7.19807	9.33923e-13	1.61732e-11	7.13991
grsm	0.357369	5.87955	7.19789	9.60705e-13	1.66198e-11	7.13602
lncRNA:CR45741	-0.716125	-1.36067	-7.17972	9.79055e-13	1.69198e-11	-7.13342
Shab	-0.476416	5.39596	-7.19304	9.88732e-13	1.70694e-11	-7.13207
dsh	0.344491	4.6416	7.18883	1.01853e-12	1.75658e-11	7.12798
CG4467	-0.458217	5.18145	-7.18422	1.0539e-12	1.81504e-11	-7.12328
e(r)	0.306943	4.72223	7.18041	1.0546e-12	1.81504e-11	7.12319
wol	0.322658	4.72593	7.18324	1.08061e-12	1.8579e-11	7.11983
dco	0.311458	6.32597	7.17971	1.08697e-12	1.86692e-11	7.11902
lncRNA:CR44505	0.722049	-0.85596	7.16044	1.09881e-12	1.88532e-11	7.11753
CG31525	0.678828	1.44913	7.17358	1.10376e-12	1.89187e-11	7.11691
EMC8-9	0.344729	3.96613	7.17509	1.11139e-12	1.903e-11	7.11596
elgi	0.383334	4.21903	7.1746	1.11659e-12	1.90994e-11	7.11531
CG44385	0.573116	0.926396	7.17206	1.13768e-12	1.94405e-11	7.11273
CG12129	0.363758	3.80456	7.16495	1.14905e-12	1.96147e-11	7.11136
CG10621	0.600546	5.56957	7.17251	1.15699e-12	1.97301e-11	7.11041
MCU	0.42705	4.73884	7.16892	1.16063e-12	1.97709e-11	7.10998
cac	-0.435824	5.94261	-7.17038	1.16174e-12	1.97709e-11	-7.10984
Gk2	0.323837	6.25504	7.16941	1.19808e-12	2.03686e-11	7.10559
CG3597	0.461812	5.48967	7.16468	1.22389e-12	2.07862e-11	7.10265
fok	-0.301226	7.97654	-7.16134	1.2283e-12	2.084e-11	-7.10215
ppk29	-0.591573	0.728459	-7.14662	1.23339e-12	2.09051e-11	-7.10158
Or49b	-0.637547	-0.765291	-7.15046	1.23979e-12	2.09924e-11	-7.10086
lncRNA:CR45462	-0.577177	-1.42176	-7.15142	1.24198e-12	2.09935e-11	-7.10062
CG7330	0.755978	0.216946	7.15225	1.24236e-12	2.09935e-11	7.10058
ths	-0.459604	4.34859	-7.16056	1.24403e-12	2.10005e-11	-7.10039
CG9426	0.332585	5.27232	7.16215	1.25049e-12	2.10884e-11	7.09968
CG3894	0.328315	4.48825	7.16141	1.26219e-12	2.12518e-11	7.09839
ATPsynC	-0.305309	10.9694	-7.1549	1.26272e-12	2.12518e-11	-7.09833
CG6650	0.358127	4.63557	7.15449	1.27962e-12	2.15147e-11	7.09649
CG1812	0.387316	4.9253	7.15484	1.31047e-12	2.20111e-11	7.0932
CG11523	0.418184	3.31717	7.1427	1.34858e-12	2.26287e-11	7.08923
CG6044	-0.401846	4.69756	-7.14701	1.36889e-12	2.29464e-11	-7.08716
pn	0.345542	4.3815	7.14429	1.40638e-12	2.35513e-11	7.08342
TfIIB	0.311112	4.79348	7.14209	1.40989e-12	2.35864e-11	7.08308
grp	0.34779	5.53705	7.13154	1.49812e-12	2.50374e-11	7.07466
upd3	-0.756085	-0.254579	-7.11829	1.50345e-12	2.51015e-11	-7.07417
lncRNA:CR44081	0.812681	-0.719095	7.11554	1.52037e-12	2.53587e-11	7.07262
CG6674	0.408969	3.2995	7.12943	1.52286e-12	2.5375e-11	7.07239
CG12567	0.372482	5.43881	7.12744	1.53054e-12	2.54776e-11	7.07169
org-1	-0.541064	0.962949	-7.12173	1.54308e-12	2.56608e-11	-7.07056
lncRNA:CR45921	-0.654501	-0.798534	-7.11017	1.56049e-12	2.59246e-11	-7.069
CG33223	0.972089	0.945673	7.11497	1.58554e-12	2.62978e-11	7.06679
CheA56a	-0.648209	-0.968113	-7.10838	1.5861e-12	2.62978e-11	-7.06675
CG8243	0.357073	4.81192	7.12515	1.60368e-12	2.65631e-11	7.06521
CG34007	-0.689968	-0.587638	-7.10544	1.61118e-12	2.66609e-11	-7.06457
GCS1	0.316137	5.11791	7.12784	1.62282e-12	2.6827e-11	7.06357
CR46160	-0.562587	-1.5143	-7.11503	1.63014e-12	2.69213e-11	-7.06294
lncRNA:CR44799	-0.600939	-1.37813	-7.11073	1.63412e-12	2.69357e-11	-7.0626
Zif	0.340496	4.53044	7.12332	1.63422e-12	2.69357e-11	7.06259
CG14232	0.377992	4.43667	7.12324	1.63739e-12	2.69384e-11	7.06232
tpr	-0.743136	-1.06229	-7.10571	1.6376e-12	2.69384e-11	-7.06231
Orc5	0.606785	2.22408	7.10637	1.69567e-12	2.78662e-11	7.05747
Hk	-0.439215	6.06051	-7.11631	1.70327e-12	2.79637e-11	-7.05684
lncRNA:CR44903	0.635158	-0.689249	7.09724	1.72909e-12	2.83289e-11	7.05475
CG8152	0.423687	2.93074	7.1052	1.7305e-12	2.83289e-11	7.05464
hth	-0.382767	7.05546	-7.11198	1.73059e-12	2.83289e-11	-7.05463
rst	-0.522038	3.30673	-7.097	1.74081e-12	2.84683e-11	-7.05381
stwl	0.368153	4.03216	7.10237	1.80422e-12	2.94765e-11	7.04884
PH4alphaMP	0.541047	0.573619	7.09007	1.83566e-12	2.9961e-11	7.04643
Ube3a	0.334627	5.35025	7.10245	1.86768e-12	3.0454e-11	7.04402
Cep97	0.43708	4.79784	7.09987	1.91091e-12	3.11286e-11	7.04083
CG31922	-0.581916	0.682901	-7.09387	1.92022e-12	3.12498e-11	-7.04016
ex	-0.442274	4.07066	-7.09682	1.93149e-12	3.14027e-11	-7.03934
lncRNA:CR45020	0.632162	-0.827505	7.08108	1.93702e-12	3.1446e-11	7.03894
lncRNA:CR45394	-0.614904	-1.29266	-7.08373	1.93791e-12	3.1446e-11	-7.03888
CG42342	-0.430126	4.44836	-7.09649	1.95058e-12	3.1621e-11	-7.03797
CG8892	0.377798	3.85761	7.09114	1.97069e-12	3.1916e-11	7.03654
CR43142	0.685667	-0.158293	7.09268	1.98081e-12	3.20489e-11	7.03583
dally	-0.342129	6.56427	-7.09221	1.9874e-12	3.21246e-11	-7.03536
Ih	-0.371284	7.07502	-7.09205	2.00101e-12	3.23134e-11	-7.03441
PMP34	0.332303	5.24257	7.09061	2.01862e-12	3.25663e-11	7.03319
qvr	-0.468852	5.81028	-7.08835	2.06582e-12	3.32956e-11	-7.02997
Rbf	0.363349	4.85698	7.08645	2.07465e-12	3.34058e-11	7.02937
CR45931	-0.544226	-1.50648	-7.08024	2.0848e-12	3.3537e-11	-7.02869
nSyb	-0.446203	6.56295	-7.08704	2.09084e-12	3.36019e-11	-7.02829
CG15497	0.575222	0.408446	7.07358	2.09533e-12	3.36418e-11	7.02799
vih	0.392928	4.33188	7.07998	2.15752e-12	3.46071e-11	7.0239
CG10600	0.33708	6.20654	7.07142	2.20812e-12	3.53848e-11	7.02067
bif	0.352942	6.7563	7.08249	2.22585e-12	3.56349e-11	7.01955
CG10171	0.3644	4.35198	7.07714	2.2353e-12	3.5752e-11	7.01896
Aps	-0.273635	7.39961	-7.06833	2.30142e-12	3.67745e-11	-7.01488
fy	0.431868	2.12224	7.05985	2.32472e-12	3.71114e-11	7.01347
S-Lap1	-0.929684	3.44581	-7.07056	2.33232e-12	3.71972e-11	-7.01302
CG6136	0.440198	2.77285	7.06944	2.35916e-12	3.75894e-11	7.01142
lncRNA:CR44775	-0.694872	-0.0099585	-7.06229	2.37411e-12	3.77427e-11	-7.01053
CG46280	0.305688	5.96517	7.07083	2.37554e-12	3.77427e-11	7.01045
Hsp26	0.663371	5.46425	7.05952	2.37554e-12	3.77427e-11	7.01045
CG3500	0.369011	3.54039	7.05421	2.409e-12	3.82381e-11	7.00849
A16	0.3194	4.1216	7.05561	2.46645e-12	3.91129e-11	7.00519
rig	0.361564	4.57516	7.05602	2.47373e-12	3.91912e-11	7.00478
Rbp6	-0.433947	6.58782	-7.06224	2.4836e-12	3.93103e-11	-7.00422
IFT57	0.611999	0.180408	7.05005	2.48785e-12	3.93404e-11	7.00398
Slob	-0.437916	5.68502	-7.06069	2.50756e-12	3.96148e-11	-7.00288
RhoGAP100F	-0.514638	4.78956	-7.06041	2.51039e-12	3.9622e-11	-7.00272
BTBD9	0.339565	4.88424	7.05826	2.51385e-12	3.96394e-11	7.00253
lncRNA:CR45652	-0.746373	-1.06508	-7.04022	2.54599e-12	4.01083e-11	-7.00075
Atg101	-0.308963	5.73094	-7.05366	2.56845e-12	4.04241e-11	-6.99952
nAChRbeta1	-0.465469	4.81262	-7.05543	2.59407e-12	4.0789e-11	-6.99813
CG3906	-0.772687	5.6808	-7.05208	2.63516e-12	4.13687e-11	-6.99592
CG30195	-0.604419	0.532056	-7.04541	2.63625e-12	4.13687e-11	-6.99587
asRNA:CR45198	-0.583742	-1.13404	-7.04287	2.63835e-12	4.13687e-11	-6.99575
lncRNA:CR44781	-0.641249	-1.27281	-7.03932	2.65825e-12	4.16417e-11	-6.9947
Rab19	0.334722	4.06673	7.04913	2.71771e-12	4.25334e-11	6.9916
phyl	-0.560795	2.74621	-7.04708	2.73195e-12	4.27164e-11	-6.99087
sno	0.367771	6.1231	7.04932	2.74131e-12	4.27924e-11	6.99039
lncRNA:CR45582	-0.579076	-0.904847	-7.03384	2.74192e-12	4.27924e-11	-6.99035
CG32262	0.368322	4.05847	7.04702	2.75863e-12	4.3013e-11	6.9895
CG3123	0.633701	-0.0505173	7.03142	2.79903e-12	4.35509e-11	6.98746
Sema1a	-0.425274	5.07579	-7.04482	2.80068e-12	4.35509e-11	-6.98738
deltaCOP	0.274004	6.40827	7.05496	2.80093e-12	4.35509e-11	6.98737
Asator	-0.377082	6.61498	-7.04344	2.84586e-12	4.42085e-11	-6.98513
HP1b	0.384372	3.86718	7.0385	2.86074e-12	4.43984e-11	6.9844
Nhe1	0.317899	4.95567	7.03846	2.92003e-12	4.52766e-11	6.98152
CG12702	0.503877	2.0425	7.03168	2.95032e-12	4.5704e-11	6.98007
lncRNA:CR45114	0.585517	-0.45302	7.03205	2.98672e-12	4.62252e-11	6.97835
Vamp7	0.287751	5.18293	7.03226	2.99244e-12	4.6271e-11	6.97808
CG42340	-0.514299	3.17112	-7.03376	3.00096e-12	4.63598e-11	-6.97768
nwk	-0.448393	5.45796	-7.03361	3.0297e-12	4.67608e-11	-6.97634
lncRNA:CR45703	-0.605839	-1.22684	-7.01832	3.08249e-12	4.75317e-11	-6.97391
CG5641	0.333381	4.33617	7.02674	3.16311e-12	4.873e-11	6.97028
lncRNA:CR45295	-0.622911	-1.24474	-7.01257	3.17118e-12	4.88093e-11	-6.96992
tRNA:Leu-AAG-1-1	-0.589444	-1.19244	-7.01582	3.22151e-12	4.95384e-11	-6.96771
wntD	-0.893798	-0.604585	-7.01434	3.23793e-12	4.97452e-11	-6.96699
lncRNA:CR43716	-0.616156	-0.813049	-7.01118	3.2469e-12	4.98374e-11	-6.9666
CG43231	0.685355	0.0764315	7.01107	3.35398e-12	5.14339e-11	6.96203
CG30020	0.364934	4.74499	7.01489	3.39096e-12	5.19534e-11	6.96049
asRNA:TS15	-0.60463	-1.13689	-7.00134	3.40306e-12	5.20911e-11	-6.95999
l(3)neo38	-0.420609	4.89313	-7.01334	3.42175e-12	5.23293e-11	-6.95921
LpR1	-0.341915	7.28414	-7.01581	3.45069e-12	5.27238e-11	-6.95803
lncRNA:CR44825	-0.593831	-1.20755	-7.00243	3.49411e-12	5.33385e-11	-6.95627
CG9272	0.459591	2.8617	7.00186	3.55878e-12	5.42763e-11	6.95368
CG13454	-0.7109	-1.03406	-7.00107	3.63304e-12	5.53584e-11	-6.95077
para	-0.47691	6.21529	-7.00698	3.64304e-12	5.54307e-11	-6.95038
APC4	0.357679	3.40891	6.99982	3.6444e-12	5.54307e-11	6.95033
CG3526	0.694323	0.000104139	6.99573	3.67203e-12	5.58002e-11	6.94926
Su(Ste):CR42407	-0.583395	-1.3098	-6.99202	3.70548e-12	5.62575e-11	-6.94798
lncRNA:CR44597	-0.763919	-0.935954	-6.98739	3.72624e-12	5.65214e-11	-6.94719
Ocho	-0.769989	-1.04178	-6.9996	3.7763e-12	5.72289e-11	-6.94531
CG14810	0.622604	-0.246175	6.98682	3.84739e-12	5.82535e-11	6.94268
lncRNA:CR44222	0.566244	-0.11725	6.98368	3.87824e-12	5.86676e-11	6.94155
Cpr72Ea	-0.710795	-0.757748	-6.98763	3.88363e-12	5.86961e-11	-6.94135
sub	0.601683	2.3216	6.99164	3.91614e-12	5.90818e-11	6.94018
RfC38	0.452179	2.24283	6.98814	3.91933e-12	5.90818e-11	6.94006
CG10055	0.32824	5.1886	6.99324	3.91974e-12	5.90818e-11	6.94005
CG10301	-0.711911	-0.672437	-6.98109	3.98292e-12	5.99802e-11	-6.93779
CG33958	-0.656339	0.63285	-6.98149	4.01441e-12	6.04001e-11	-6.93667
CG5348	0.562972	1.19996	6.99097	4.02897e-12	6.05648e-11	6.93616
CG5758	-0.387035	6.37221	-6.98993	4.11646e-12	6.18244e-11	-6.93312
Or45a	-0.644578	1.33779	-6.98576	4.12857e-12	6.19508e-11	-6.93271
lncRNA:CR44953	-0.619582	-0.187784	-6.97092	4.18862e-12	6.27955e-11	-6.93067
Dhc16F	0.700558	1.63437	6.9833	4.23508e-12	6.34353e-11	6.92911
Nelf-E	0.385465	2.96256	6.98142	4.28255e-12	6.40324e-11	6.92753
CG33783	-0.732822	-1.2782	-6.96913	4.28259e-12	6.40324e-11	-6.92753
CG17580	0.674155	-0.137988	6.97574	4.29863e-12	6.42149e-11	6.927
CG13928	-0.423419	5.31678	-6.98203	4.32893e-12	6.46099e-11	-6.926
lncRNA:CR43831	-0.60937	-1.37497	-6.97267	4.3345e-12	6.46353e-11	-6.92582
Or47b	-0.629031	-0.669298	-6.96681	4.41807e-12	6.5823e-11	-6.92312
Odj	0.343974	4.16223	6.9689	4.54304e-12	6.76207e-11	6.91917
CG15336	-0.614756	-1.09185	-6.96216	4.54681e-12	6.76207e-11	-6.91905
lncRNA:CR43418	0.569452	-0.377322	6.9709	4.56883e-12	6.78879e-11	6.91837
Pten	0.351675	5.10474	6.97111	4.59418e-12	6.82041e-11	6.91758
CG32816	0.543859	2.32311	6.9594	4.61866e-12	6.85068e-11	6.91683
Shark	0.326027	3.71761	6.96718	4.68372e-12	6.94102e-11	6.91485
lncRNA:CR45339	-0.603743	-1.10614	-6.95697	4.7404e-12	7.0188e-11	-6.91314
jus	-0.442962	5.1195	-6.9666	4.8121e-12	7.11867e-11	-6.91101
asRNA:CR45890	-0.584833	-1.43	-6.95724	4.82518e-12	7.13173e-11	-6.91063
CG5934	0.403296	3.32391	6.96399	4.86555e-12	7.18505e-11	6.90944
KdelR	0.258266	6.67819	6.96134	4.87713e-12	7.1958e-11	6.90911
CG42821	0.723912	1.7226	6.95368	4.89729e-12	7.21918e-11	6.90852
Su(var)3-9	0.421294	2.07474	6.95614	4.93128e-12	7.26291e-11	6.90754
CG43742	0.661701	-0.433941	6.94106	5.03858e-12	7.41441e-11	6.90449
snoRNA:Me28S-A1322	-0.532403	0.757051	-6.94789	5.06011e-12	7.43956e-11	-6.90388
c(3)G	-0.500974	2.66095	-6.95188	5.103e-12	7.49604e-11	-6.90268
CG31805	0.722778	1.22829	6.95072	5.27604e-12	7.74343e-11	6.89794
Golgin104	0.348474	4.14668	6.94745	5.30855e-12	7.78433e-11	6.89707
abs	0.367248	3.69932	6.9492	5.34181e-12	7.82625e-11	6.89618
CG6617	0.295672	3.8531	6.94719	5.3782e-12	7.87267e-11	6.89522
CG6978	0.592752	-0.217128	6.93823	5.40327e-12	7.90246e-11	6.89456
loj	0.337918	4.71441	6.94252	5.5628e-12	8.12868e-11	6.89042
Cog3	0.309593	4.27755	6.94078	5.63218e-12	8.22289e-11	6.88866
lncRNA:CR44051	0.749797	-0.0017993	6.93686	5.71006e-12	8.32933e-11	6.8867
Ca-alpha1T	-0.461826	5.09957	-6.93693	5.85972e-12	8.5402e-11	-6.88302
PIG-V	0.359993	3.78497	6.93284	5.90302e-12	8.59582e-11	6.88197
MCPH1	0.372176	5.39849	6.93639	5.91421e-12	8.60463e-11	6.8817
lncRNA:CR42836	-0.940663	-0.652878	-6.91906	5.91936e-12	8.60465e-11	-6.88158
RnrL	0.533548	3.44898	6.93056	5.95726e-12	8.65224e-11	6.88067
CG45154	0.845812	-0.387039	6.92348	5.98193e-12	8.68054e-11	6.88008
CG14054	0.568383	-0.323234	6.9167	6.05038e-12	8.77226e-11	6.87846
NiPp1	0.394545	3.7243	6.92951	6.10514e-12	8.844e-11	6.87717
CG10431	0.426695	2.01935	6.92552	6.11421e-12	8.84949e-11	6.87696
CG32295	0.722462	1.07314	6.92855	6.17232e-12	8.92588e-11	6.87561
CG15071	0.593517	-0.0893304	6.9137	6.26715e-12	9.0552e-11	6.87344
l(3)76BDm	0.315882	4.41768	6.92633	6.30372e-12	9.10018e-11	6.87261
IntS4	0.361038	3.75534	6.91941	6.5953e-12	9.51291e-11	6.86616
lncRNA:CR45340	-0.577151	-1.20162	-6.9052	6.87203e-12	9.90353e-11	-6.86029
CG33920	-0.621848	-0.593441	-6.8942	7.04832e-12	1.01489e-10	-6.85667
CG14866	-0.712162	-0.810532	-6.89939	7.07566e-12	1.01795e-10	-6.85612
fit	1.05626	3.15148	6.89574	7.14529e-12	1.02708e-10	6.85472
Rab3	-0.442813	5.43353	-6.90824	7.18074e-12	1.03129e-10	-6.85401
ohgt	0.279409	5.0437	6.90848	7.23463e-12	1.03793e-10	6.85294
CG6153	0.368214	3.56297	6.90059	7.23932e-12	1.03793e-10	6.85285
tap	-0.733247	-0.427394	-6.8975	7.26352e-12	1.0405e-10	-6.85237
betaggt-I	0.325526	4.34904	6.9004	7.40595e-12	1.06e-10	6.84959
Cpr31A	0.672505	-0.411849	6.8833	7.52636e-12	1.07631e-10	6.84729
CG33203	-0.418798	4.17097	-6.90024	7.57335e-12	1.08211e-10	-6.8464
tll	-0.758824	-1.11275	-6.89129	7.60958e-12	1.08636e-10	-6.84571
scrt	-0.487751	5.09264	-6.89885	7.64999e-12	1.0912e-10	-6.84496
CG11999	0.357501	4.90703	6.89107	7.70182e-12	1.09631e-10	6.84399
CG32536	0.48478	1.02576	6.87901	7.70379e-12	1.09631e-10	6.84395
CG3108	-0.968099	-0.263075	-6.88105	7.70996e-12	1.09631e-10	-6.84384
CG31360	0.414725	2.93388	6.89671	7.71408e-12	1.09631e-10	6.84376
CR33319	1.03326	0.703385	6.89123	7.71858e-12	1.09631e-10	6.84368
tea	0.371189	4.65151	6.89469	7.75267e-12	1.10022e-10	6.84305
Arl2	0.390882	2.69961	6.8928	7.82058e-12	1.10892e-10	6.8418
ear	0.344543	5.06683	6.89119	7.9654e-12	1.1285e-10	6.83917
CG42232	0.380383	5.82615	6.8855	8.18472e-12	1.15859e-10	6.83528
CG17169	-0.672039	-0.183461	-6.89199	8.39873e-12	1.18788e-10	-6.83158
CG4271	0.620944	0.275667	6.88104	8.59382e-12	1.21445e-10	6.82828
CG10098	0.338904	3.81596	6.88043	8.63196e-12	1.21881e-10	6.82765
lncRNA:Hsromega	-0.388653	8.53969	-6.87913	8.70856e-12	1.22859e-10	-6.82638
Nach	-0.664311	-0.616775	-6.86916	8.73551e-12	1.23135e-10	-6.82593
Glut4EF	-0.334239	7.60046	-6.87657	8.7951e-12	1.23871e-10	-6.82496
lncRNA:CR43907	-0.587584	-0.84435	-6.86381	8.82616e-12	1.24204e-10	-6.82445
nur	-1.12834	-0.469409	-6.86342	8.87644e-12	1.24807e-10	-6.82364
lncRNA:CR46259	0.58084	-0.565272	6.85875	8.90613e-12	1.25119e-10	6.82316
ATP7	0.309086	5.7844	6.87573	8.96511e-12	1.25842e-10	6.82221
FLASH	0.382974	3.45602	6.86863	9.01263e-12	1.26403e-10	6.82145
CG7872	0.319146	4.92274	6.87528	9.02015e-12	1.26403e-10	6.82133
CG15458	0.591287	-0.0444925	6.87249	9.06414e-12	1.26913e-10	6.82063
Acph-1	0.337405	3.88592	6.86919	9.10173e-12	1.27333e-10	6.82004
cal1	0.392754	4.81553	6.86782	9.16312e-12	1.28085e-10	6.81907
Or35a	-0.634807	-0.756631	-6.85991	9.20829e-12	1.28609e-10	-6.81836
lncRNA:CR45166	0.519072	-0.181092	6.85574	9.24376e-12	1.28997e-10	6.81781
CG32320	0.632927	0.0638984	6.86347	9.28632e-12	1.29483e-10	6.81715
CG10435	0.308734	4.06166	6.86894	9.40594e-12	1.31042e-10	6.81531
CG33946	0.674926	0.677615	6.85706	9.43006e-12	1.31268e-10	6.81494
CG2218	0.365675	5.24673	6.86915	9.45056e-12	1.31413e-10	6.81463
CG2063	0.315646	3.56118	6.86538	9.45617e-12	1.31413e-10	6.81455
CG34232	-0.543283	3.285	-6.86256	9.67352e-12	1.34322e-10	-6.81128
Hrb98DE	0.29129	7.54471	6.86484	9.68741e-12	1.34342e-10	6.81107
CG30496	0.355221	3.67366	6.85876	9.69284e-12	1.34342e-10	6.81099
CG34188	0.629698	1.06487	6.86245	9.69899e-12	1.34342e-10	6.8109
PGAP5	0.360112	3.70465	6.85916	9.76407e-12	1.35132e-10	6.80994
nullo	-0.672922	-1.23329	-6.85345	9.85388e-12	1.36262e-10	-6.80862
CG15563	0.611353	-0.437005	6.84544	9.89754e-12	1.36753e-10	6.80798
lncRNA:CR45169	-0.634384	-0.971169	-6.84549	1.02086e-11	1.40934e-10	-6.80353
loopin-1	-0.913305	2.63868	-6.85363	1.03332e-11	1.42537e-10	-6.80178
CG45073	-0.680046	-1.14607	-6.83931	1.04127e-11	1.43515e-10	-6.80068
ntc	0.427598	3.75925	6.85257	1.04379e-11	1.43744e-10	6.80033
Ir41a	0.630066	0.54545	6.83788	1.06937e-11	1.47147e-10	6.79684
La	0.283789	5.73184	6.84175	1.08408e-11	1.49048e-10	6.79487
CG7841	0.337064	4.81691	6.84468	1.10469e-11	1.51757e-10	6.79216
Sox21a	-0.655565	0.824764	-6.82752	1.11239e-11	1.52689e-10	-6.79116
CG16824	0.605434	0.513075	6.83716	1.14101e-11	1.56489e-10	6.78749
nAChRalpha7	-0.449632	5.24684	-6.83804	1.15538e-11	1.5833e-10	-6.78568
Gr66a	0.576486	0.493636	6.82223	1.16242e-11	1.59165e-10	6.78481
lncRNA:CR44550	-0.699771	-1.34012	-6.82158	1.18914e-11	1.6269e-10	-6.78153
eag	-0.490215	4.26274	-6.83213	1.19977e-11	1.6401e-10	-6.78024
ind	-0.696653	-1.03457	-6.82073	1.20258e-11	1.64261e-10	-6.7799
CG5613	0.387532	2.56928	6.82959	1.21543e-11	1.65753e-10	6.77837
asRNA:CR31514	-0.58235	0.270696	-6.82276	1.21548e-11	1.65753e-10	-6.77836
Msh6	0.418587	3.68511	6.82545	1.219e-11	1.66098e-10	6.77794
Syn	-0.467942	5.42589	-6.82781	1.24155e-11	1.69032e-10	-6.77529
CG14879	0.444024	2.93872	6.82508	1.24589e-11	1.69486e-10	6.77479
CycA	0.606985	4.35771	6.82226	1.24705e-11	1.69506e-10	6.77465
Klp64D	0.312541	5.13515	6.82687	1.26368e-11	1.71627e-10	6.77274
CG7154	0.35523	4.36727	6.81557	1.27485e-11	1.73003e-10	6.77147
Cpr78Ca	-0.648042	-0.841866	-6.80822	1.31499e-11	1.78306e-10	-6.76698
SNCF	-0.830748	-1.04826	-6.81301	1.32941e-11	1.80116e-10	-6.7654
E(spl)m7-HLH	-0.696665	-0.590043	-6.81497	1.34182e-11	1.81651e-10	-6.76405
Stoml2	0.268447	5.4479	6.8136	1.35063e-11	1.82695e-10	6.76311
HemK1	0.383912	4.22888	6.81551	1.36194e-11	1.84076e-10	6.7619
nw	-0.734221	0.317038	-6.7967	1.36563e-11	1.84426e-10	-6.76151
asRNA:CR45137	-0.642141	-0.349862	-6.80338	1.37591e-11	1.85665e-10	-6.76042
Arf102F	0.30273	5.43916	6.80465	1.39393e-11	1.87945e-10	6.75854
lncRNA:CR44667	0.571238	-0.396134	6.79473	1.4356e-11	1.93407e-10	6.75427
lncRNA:CR44350	-0.749937	-1.18553	-6.7936	1.44174e-11	1.94078e-10	-6.75365
CG6701	0.295456	6.26771	6.80389	1.46715e-11	1.97341e-10	6.75111
Ace	-0.392244	6.38265	-6.80327	1.47442e-11	1.9816e-10	-6.7504
CG11257	0.385286	2.49903	6.79372	1.48705e-11	1.99697e-10	6.74916
Ugt35D1	-0.793026	-0.612739	-6.79385	1.49232e-11	2.00243e-10	-6.74865
Bem46	0.35149	3.42185	6.79604	1.51577e-11	2.03227e-10	6.74638
wus	0.577254	2.62981	6.79383	1.51723e-11	2.03261e-10	6.74624
lncRNA:CR45021	-0.582199	-1.19291	-6.78751	1.52124e-11	2.03635e-10	-6.74586
CG43446	-0.589007	0.0836838	-6.77884	1.56034e-11	2.08701e-10	-6.74217
CR33929	-0.619174	-1.40995	-6.78472	1.56707e-11	2.09435e-10	-6.74155
GluClalpha	-0.41964	5.63963	-6.79203	1.58059e-11	2.11073e-10	-6.7403
CG34207	-0.658039	-0.462125	-6.78483	1.58457e-11	2.11436e-10	-6.73994
CG12061	0.694583	0.673719	6.78365	1.6301e-11	2.17338e-10	6.73582
VhaPPA1-2	0.557203	-0.0911918	6.78406	1.63171e-11	2.17379e-10	6.73567
CG4815	0.626558	-0.0941325	6.78212	1.66665e-11	2.21858e-10	6.73259
dwg	0.358605	3.47437	6.78027	1.67267e-11	2.22482e-10	6.73207
lncRNA:CR43263	-1.02707	-1.09602	-6.76585	1.67881e-11	2.23122e-10	-6.73154
CG14089	-0.620744	-1.12109	-6.77395	1.68228e-11	2.23406e-10	-6.73124
CG30094	0.395732	3.37232	6.77595	1.69108e-11	2.24397e-10	6.73048
Alg2	0.31714	4.42153	6.76582	1.70695e-11	2.26323e-10	6.72912
Vps20	0.299076	4.72134	6.7765	1.71218e-11	2.26837e-10	6.72867
Sk2	0.363624	4.40023	6.78145	1.71706e-11	2.27303e-10	6.72826
lncRNA:CR43488	-0.579532	-1.15837	-6.7711	1.72239e-11	2.27828e-10	-6.72781
Rrp6	0.369769	5.2062	6.77591	1.72942e-11	2.28579e-10	6.72721
CG7810	0.365633	3.30523	6.7702	1.77311e-11	2.34168e-10	6.72358
VepD	-0.599293	1.47279	-6.77049	1.78061e-11	2.34974e-10	-6.72297
Ndc80	0.548735	1.91291	6.76848	1.7961e-11	2.36831e-10	6.7217
ave	0.403286	3.15696	6.76735	1.80435e-11	2.37732e-10	6.72104
asRNA:CR44035	-0.669274	-0.329279	-6.772	1.81438e-11	2.38865e-10	-6.72023
Snx1	0.339087	5.20308	6.77102	1.82981e-11	2.40706e-10	6.719
CG32814	-0.647571	-0.271425	-6.75405	1.8671e-11	2.4542e-10	-6.71605
Pdp	0.297042	5.15047	6.76963	1.87264e-11	2.45938e-10	6.71562
CG6321	0.342369	3.51757	6.76462	1.87398e-11	2.45938e-10	6.71552
CG34220	-0.921023	6.85515	-6.76259	1.8971e-11	2.48777e-10	-6.71373
CG6907	0.3105	4.65934	6.76161	1.90538e-11	2.49667e-10	6.7131
CG12219	0.393723	3.43559	6.7631	1.91147e-11	2.5027e-10	6.71263
Caf1-105	0.490078	2.94532	6.75546	1.91702e-11	2.508e-10	6.71221
CG5815	0.300465	4.07344	6.75617	1.93334e-11	2.52738e-10	6.71097
lncRNA:CR45512	-0.567999	-1.43364	-6.75332	1.94644e-11	2.54252e-10	-6.70999
tRNA:Ile-AAT-2-1Psi	-0.530287	-1.3982	-6.75207	1.98859e-11	2.59555e-10	-6.70686
lncRNA:CR46230	-0.601138	-1.24239	-6.74532	1.99317e-11	2.5995e-10	-6.70652
lncRNA:CR45993	0.644789	-0.0417908	6.74042	2.06016e-11	2.68478e-10	6.7017
CG14591	-0.382599	4.6194	-6.75145	2.07363e-11	2.70024e-10	-6.70074
CG32161	0.708496	1.0798	6.74874	2.07942e-11	2.70567e-10	6.70033
mew	-0.307996	5.66564	-6.75008	2.08104e-11	2.70567e-10	-6.70022
mri	0.311527	4.9778	6.75121	2.1052e-11	2.73496e-10	6.69853
CG6664	0.296777	5.51287	6.74841	2.11368e-11	2.74386e-10	6.69795
CG2614	0.323859	3.70003	6.74171	2.1214e-11	2.75174e-10	6.69741
Apc2	0.442326	3.29093	6.74215	2.12516e-11	2.75449e-10	6.69715
CG14756	-0.92659	-0.579311	-6.73145	2.17042e-11	2.81098e-10	-6.69407
Corp	0.501129	2.06999	6.73392	2.20825e-11	2.85776e-10	6.69155
lncRNA:CR44822	0.562857	-0.790802	6.72932	2.21249e-11	2.86098e-10	6.69127
Mt2	-0.48725	1.44615	-6.73233	2.21416e-11	2.86098e-10	-6.69116
Or9a	-0.641746	-0.790754	-6.73213	2.22265e-11	2.86974e-10	-6.6906
Gr59a	0.744964	-1.01816	6.72581	2.23864e-11	2.88816e-10	6.68955
CG30338	0.423084	1.76096	6.72984	2.25067e-11	2.90144e-10	6.68876
Bsg	-0.282939	8.77067	-6.73259	2.25823e-11	2.90895e-10	-6.68827
CG10651	0.663356	0.243113	6.73593	2.27133e-11	2.92358e-10	6.68742
CR45227	-0.594644	-1.02654	-6.72387	2.2774e-11	2.92914e-10	-6.68703
NaCP60E	-0.436321	6.57343	-6.73582	2.30307e-11	2.95988e-10	-6.68539
Cog1	0.276851	4.94562	6.73533	2.31288e-11	2.9702e-10	6.68477
CG14427	-0.705126	-1.12416	-6.72894	2.32136e-11	2.97881e-10	-6.68423
PCNA	0.597081	2.94088	6.72725	2.34988e-11	3.0131e-10	6.68245
lncRNA:CR45820	-0.644614	0.175894	-6.72951	2.36969e-11	3.03618e-10	-6.68121
MED4	0.391278	2.90771	6.72328	2.3886e-11	3.05806e-10	6.68005
Arp8	0.373218	2.90729	6.72404	2.40514e-11	3.07689e-10	6.67904
msb1l	0.574117	2.17123	6.72351	2.42073e-11	3.09446e-10	6.67809
Epac	-0.3826	5.20445	-6.72811	2.4275e-11	3.10076e-10	-6.67768
Sfp84E	0.609121	1.15954	6.72639	2.43159e-11	3.10362e-10	6.67744
neo	0.719603	0.828451	6.71522	2.43578e-11	3.10659e-10	6.67718
Jasper	0.335039	4.81989	6.72491	2.49678e-11	3.18179e-10	6.67356
CG6418	0.30452	4.13843	6.72275	2.49854e-11	3.18179e-10	6.67345
mute	0.33061	4.34765	6.7195	2.5061e-11	3.18899e-10	6.67301
Arp10	0.352729	4.35866	6.72391	2.52344e-11	3.20862e-10	6.672
Dnah3	0.803847	1.76318	6.72019	2.53521e-11	3.22114e-10	6.67132
CG17977	0.457139	2.66151	6.71901	2.54174e-11	3.22699e-10	6.67094
sti	0.564241	2.75241	6.71509	2.56335e-11	3.25196e-10	6.6697
CG3448	0.397852	1.73589	6.71082	2.57718e-11	3.26703e-10	6.66891
lncRNA:CR45178	-0.590726	-1.01834	-6.70304	2.61007e-11	3.30622e-10	-6.66704
ITP	-0.343096	5.52206	-6.71618	2.61963e-11	3.31583e-10	-6.66651
Smurf	0.308839	5.88783	6.71696	2.62545e-11	3.32068e-10	6.66618
U2af38	0.370598	4.29974	6.71519	2.63555e-11	3.33094e-10	6.66562
Cks30A	0.566396	1.83511	6.70964	2.63979e-11	3.33378e-10	6.66538
Cul1	0.281464	6.86977	6.71089	2.68415e-11	3.38725e-10	6.66293
lncRNA:CR44547	-0.689237	-1.37665	-6.70133	2.7196e-11	3.4294e-10	-6.66101
CG4702	-0.798255	-0.0258256	-6.69446	2.72512e-11	3.43377e-10	-6.66071
Obp99a	0.731921	4.88218	6.7076	2.75359e-11	3.46704e-10	6.65918
CG11474	0.294917	5.39553	6.70817	2.76523e-11	3.47908e-10	6.65856
Appl	-0.44405	6.58941	-6.70667	2.80023e-11	3.52047e-10	-6.65671
CG45676	-0.582301	0.0249877	-6.69139	2.80758e-11	3.52707e-10	-6.65633
CG8841	0.321866	4.13634	6.70273	2.83104e-11	3.55387e-10	6.6551
CG9839	-0.40097	3.66924	-6.70277	2.85909e-11	3.58639e-10	-6.65365
aurB	0.553978	1.61174	6.69763	2.87172e-11	3.59954e-10	6.653
Lap1	0.382738	4.66323	6.6994	2.91712e-11	3.65371e-10	6.6507
asRNA:CR44975	-0.591852	-1.01562	-6.69799	2.92476e-11	3.66054e-10	-6.65031
CG31517	-0.6633	0.749872	-6.69391	2.97691e-11	3.72303e-10	-6.64771
fne	-0.483229	5.39968	-6.69325	3.05091e-11	3.81109e-10	-6.64409
CG43993	0.628263	0.0278924	6.69174	3.05187e-11	3.81109e-10	6.64405
Rad60	0.369254	4.15681	6.68971	3.10365e-11	3.87285e-10	6.64157
Osi20	-0.928428	-0.524839	-6.67421	3.11257e-11	3.8811e-10	-6.64114
CG13639	0.938209	0.884636	6.68467	3.11902e-11	3.88625e-10	6.64084
Coq5	0.316054	3.72212	6.68229	3.16867e-11	3.94517e-10	6.63851
CG33178	-0.59082	-0.728127	-6.67683	3.2033e-11	3.98532e-10	-6.63691
asRNA:CR46137	-0.588115	-0.673867	-6.67316	3.21845e-11	4.0012e-10	-6.63621
morgue	0.324167	3.92629	6.68247	3.26415e-11	4.055e-10	6.63413
CG31808	-0.373324	6.18213	-6.68562	3.26975e-11	4.05895e-10	-6.63388
CG45079	-0.586371	-1.13082	-6.67121	3.29489e-11	4.08712e-10	-6.63275
p115	0.300568	4.65711	6.68156	3.31835e-11	4.11019e-10	6.6317
lncRNA:CR46265	-0.577791	-1.13621	-6.6701	3.31839e-11	4.11019e-10	-6.6317
Pp4-19C	0.343027	4.02134	6.67724	3.33501e-11	4.12772e-10	6.63096
kl-2	-0.670233	0.184002	-6.67895	3.33972e-11	4.1305e-10	-6.63076
CG16779	-0.399619	4.9721	-6.67773	3.38883e-11	4.18814e-10	-6.6286
CG9853	0.300514	5.16757	6.67429	3.44216e-11	4.25092e-10	6.6263
thoc5	0.314894	3.69042	6.6699	3.44691e-11	4.25364e-10	6.62609
Vml	-0.945247	0.984009	-6.67191	3.45791e-11	4.26203e-10	-6.62562
Mcr	0.288279	5.7738	6.6738	3.45879e-11	4.26203e-10	6.62558
CG43206	0.531032	0.716113	6.67145	3.46444e-11	4.26585e-10	6.62534
CG10793	0.60363	1.04945	6.67228	3.49137e-11	4.29585e-10	6.6242
CG13711	-0.657304	-0.909417	-6.6605	3.50039e-11	4.30378e-10	-6.62382
CG33475	-0.634893	-0.88308	-6.66705	3.51674e-11	4.32072e-10	-6.62313
lncRNA:CR45211	0.586186	-0.662413	6.65686	3.5269e-11	4.33002e-10	6.6227
asRNA:CR46251	-0.563488	-1.31881	-6.66355	3.56984e-11	4.37652e-10	-6.62091
GstO1	0.370394	3.63597	6.66612	3.57e-11	4.37652e-10	6.62091
lncRNA:CR43660	0.594178	-0.40561	6.66061	3.5938e-11	4.40247e-10	6.61993
GluRIIE	-0.447881	2.42945	-6.6615	3.60701e-11	4.41543e-10	-6.61938
CG14406	-0.67247	1.00269	-6.65554	3.64416e-11	4.45764e-10	-6.61787
lncRNA:TS25	-0.557759	-1.27975	-6.65433	3.66905e-11	4.48482e-10	-6.61686
CG11248	0.324502	4.61011	6.66369	3.68646e-11	4.5028e-10	6.61616
CG30060	0.636621	0.844763	6.66289	3.70712e-11	4.52474e-10	6.61533
Cow	-0.422209	6.17455	-6.66288	3.74457e-11	4.56712e-10	-6.61385
lncRNA:CR45399	-0.628038	-1.19666	-6.64761	3.78653e-11	4.61493e-10	-6.6122
rdgC	-0.405483	4.68845	-6.65982	3.8098e-11	4.63992e-10	-6.61129
CR43170	0.569572	0.518776	6.64617	3.87178e-11	4.71198e-10	6.6089
CG5664	0.354319	3.63557	6.65389	3.89787e-11	4.74029e-10	6.60791
lncRNA:CR45598	-0.735733	-1.10517	-6.63905	3.95542e-11	4.80679e-10	-6.60574
Hen1	0.39249	2.86292	6.6477	3.95861e-11	4.80717e-10	6.60562
LpR2	-0.328151	7.55031	-6.65389	3.96473e-11	4.81112e-10	-6.60539
CG32073	0.701988	-0.266581	6.6445	3.98994e-11	4.83819e-10	6.60445
CG9147	0.389108	4.13734	6.65189	4.00742e-11	4.85588e-10	6.6038
lncRNA:CR44465	-0.544683	-1.32152	-6.64602	4.01159e-11	4.85742e-10	-6.60365
CG13137	0.606291	-0.0305864	6.64374	4.0712e-11	4.92603e-10	6.60146
lncRNA:CR44789	-0.659386	-1.36959	-6.63765	4.09731e-11	4.95405e-10	-6.60052
Eip75B	-0.361134	7.05968	-6.64546	4.15487e-11	5.02001e-10	-6.59845
CG10694	0.618133	0.495831	6.63972	4.30027e-11	5.19194e-10	6.59334
lncRNA:CR45408	0.96303	-0.892638	6.62635	4.31297e-11	5.20353e-10	6.59291
CG15740	-0.901798	-0.877364	-6.62842	4.36221e-11	5.25915e-10	-6.59122
lncRNA:CR44061	-0.587847	-1.19985	-6.62721	4.37942e-11	5.2761e-10	-6.59064
CG14352	0.466184	2.17993	6.62945	4.39922e-11	5.29614e-10	6.58997
CG12170	0.340201	4.6693	6.6685	4.4098e-11	5.30506e-10	6.58961
Cog6	0.314117	4.3752	6.63522	4.41355e-11	5.30576e-10	6.58948
Zwilch	0.5363	1.93084	6.6326	4.43035e-11	5.32214e-10	6.58892
lncRNA:CR43974	0.547442	0.494663	6.62605	4.44906e-11	5.34078e-10	6.5883
Sec15	0.294685	4.32406	6.62943	4.49338e-11	5.39013e-10	6.58682
CG1722	0.671684	2.22521	6.63234	4.53219e-11	5.43278e-10	6.58555
Strip	0.31726	5.43243	6.63288	4.5523e-11	5.45299e-10	6.58489
CG13000	-0.609525	-0.743482	-6.62193	4.56787e-11	5.46773e-10	-6.58438
cnn	0.339345	6.19672	6.63039	4.63121e-11	5.53959e-10	6.58233
side-VI	-0.441387	3.39555	-6.6287	4.67774e-11	5.59125e-10	-6.58085
Ptp99A	-0.363877	5.75886	-6.62815	4.70254e-11	5.61688e-10	-6.58006
CG6923	0.384506	4.4094	6.62588	4.71004e-11	5.62184e-10	6.57982
Lpt	0.303038	4.64764	6.62273	4.76648e-11	5.68181e-10	6.57805
Caf1-55	0.325144	4.13079	6.62192	4.76707e-11	5.68181e-10	6.57803
nompB	0.636733	1.95896	6.62275	4.84927e-11	5.77566e-10	6.57549
Klp61F	0.555854	2.10799	6.61827	4.88809e-11	5.81776e-10	6.57431
CG13786	-0.659751	-0.535291	-6.60832	4.89227e-11	5.8186e-10	-6.57418
Inx6	0.55805	-0.660783	6.61001	4.91838e-11	5.84551e-10	6.57339
CG4511	0.329774	5.11981	6.6137	5.09458e-11	6.05063e-10	6.56815
CG6685	0.395879	2.61238	6.6066	5.22905e-11	6.20593e-10	6.56426
FASN2	-0.509151	5.67805	-6.61114	5.24563e-11	6.22119e-10	-6.56379
CG42579	-0.603726	-1.13995	-6.59619	5.30355e-11	6.28544e-10	-6.56216
DNApol-alpha60	0.575413	1.44204	6.60324	5.35959e-11	6.34736e-10	6.56059
lncRNA:CR44281	-0.576003	-0.245934	-6.59669	5.37957e-11	6.36652e-10	-6.56003
Herp	0.25509	6.34319	6.60952	5.40509e-11	6.39221e-10	6.55933
Rdl	-0.480501	5.87119	-6.60382	5.50413e-11	6.50474e-10	-6.55662
Got2	0.341058	8.04752	6.6057	5.52291e-11	6.52233e-10	6.55611
Spt7	0.388179	2.59449	6.59539	5.52905e-11	6.52498e-10	6.55595
CR45391	-0.651427	-0.848382	-6.58658	5.587e-11	6.58873e-10	-6.55439
mip40	0.347882	3.9343	6.59684	5.59839e-11	6.59752e-10	6.55409
CG18190	0.549457	2.22717	6.59672	5.64871e-11	6.65213e-10	6.55275
JMJD7	0.388048	2.84723	6.59146	5.66847e-11	6.67071e-10	6.55223
CG14551	0.620366	-0.563373	6.58342	5.71066e-11	6.71564e-10	6.55112
CG13712	-0.645165	-1.10192	-6.58971	5.7229e-11	6.72531e-10	-6.5508
lncRNA:CR45395	-0.578689	-1.19206	-6.58421	5.77383e-11	6.77637e-10	-6.54948
Chd3	0.60077	2.13824	6.59206	5.77444e-11	6.77637e-10	6.54946
lncRNA:CR46021	-0.563578	-1.01904	-6.58693	5.82201e-11	6.82741e-10	-6.54824
E2f2	0.356417	4.69589	6.58856	5.83331e-11	6.83588e-10	6.54795
dysc	-0.459473	5.21588	-6.58813	6.10911e-11	7.15407e-10	-6.54104
lin	0.337716	3.35203	6.58345	6.24509e-11	7.30819e-10	6.53775
CG42322	-0.441186	3.95581	-6.58123	6.37809e-11	7.45863e-10	-6.5346
CG34437	-0.702622	-0.403864	-6.56785	6.42714e-11	7.51074e-10	-6.53345
Alp4	0.464739	6.03164	6.58038	6.43656e-11	7.5165e-10	6.53323
asRNA:CR45604	-0.628499	-0.855305	-6.57589	6.46616e-11	7.54581e-10	-6.53254
CG31798	0.621741	1.85612	6.57734	6.53205e-11	7.61739e-10	6.53103
Usp16-45	0.335565	4.91055	6.57634	6.56269e-11	7.64779e-10	6.53033
nAChRbeta2	-0.412058	3.6985	-6.57451	6.66686e-11	7.76379e-10	-6.52797
Su(Ste):CR42432	-0.537652	-1.46786	-6.56745	6.70539e-11	7.80322e-10	-6.5271
CG12795	0.401683	4.74321	6.56866	6.71295e-11	7.80661e-10	6.52693
CG33723	0.585802	-0.306611	6.56019	6.73902e-11	7.83149e-10	6.52635
CG14852	-0.590597	-1.30461	-6.56545	6.75561e-11	7.84532e-10	-6.52598
CG15614	-0.576564	-1.14158	-6.56365	6.77868e-11	7.86665e-10	-6.52547
mats	0.295485	4.65995	6.56907	6.78739e-11	7.8713e-10	6.52528
CG15922	0.403329	2.5951	6.5675	6.83289e-11	7.91859e-10	6.52428
CG34303	-0.580204	-0.768253	-6.55889	6.84434e-11	7.92637e-10	-6.52403
CG4036	-0.33434	3.30538	-6.57156	6.8631e-11	7.94261e-10	-6.52362
fz4	0.346147	3.88735	6.56621	6.874e-11	7.94973e-10	6.52338
CG4730	0.502596	2.08223	6.561	6.90378e-11	7.97865e-10	6.52273
AANATL7	0.608943	1.93745	6.56775	6.97854e-11	8.05949e-10	6.52112
CG43737	-0.455752	4.18994	-6.56634	7.03868e-11	8.11941e-10	-6.51983
CG15394	0.658338	3.03636	6.5671	7.04012e-11	8.11941e-10	6.5198
CG12693	0.683441	1.35316	6.5636	7.09873e-11	8.18137e-10	6.51856
CG2983	0.678521	0.301758	6.56318	7.10587e-11	8.18397e-10	6.51841
lncRNA:CR45415	-0.542993	-1.41238	-6.55822	7.1131e-11	8.18666e-10	-6.51825
CR45947	-0.483028	-1.5741	-6.56039	7.13982e-11	8.21177e-10	-6.51769
E(spl)m8-HLH	-0.618204	-1.30459	-6.56027	7.15629e-11	8.22507e-10	-6.51734
CG15270	-0.418439	3.83894	-6.56323	7.18518e-11	8.25261e-10	-6.51674
CG15909	0.555393	0.802659	6.55925	7.32879e-11	8.41178e-10	6.51377
CG12985	0.512511	0.890068	6.55527	7.34052e-11	8.41948e-10	6.51353
CG2004	0.307417	5.63722	6.56488	7.37439e-11	8.45253e-10	6.51284
CG10494	0.387647	2.50365	6.5503	7.44503e-11	8.52767e-10	6.51141
CG12081	0.338845	4.28555	6.56185	7.54559e-11	8.63695e-10	6.50939
lncRNA:CR44371	-0.552354	-1.36817	-6.54725	7.57152e-11	8.6607e-10	-6.50888
lncRNA:CR41257	-0.622388	-0.826632	-6.54513	7.63074e-11	8.72249e-10	-6.50771
CG1116	0.319189	4.22098	6.55718	7.7521e-11	8.85516e-10	6.50533
CG1407	0.31875	3.41897	6.54777	7.89735e-11	9.01493e-10	6.50254
dap	0.34932	4.37295	6.54338	7.92303e-11	9.03808e-10	6.50205
DnaJ-1	0.298367	6.04761	6.54402	7.94072e-11	9.0521e-10	6.50172
wbl	0.471461	2.77444	6.54645	7.98227e-11	9.09328e-10	6.50093
lncRNA:CR45241	-0.579786	-0.88349	-6.53704	7.9902e-11	9.09612e-10	-6.50078
CG15650	-0.623647	-0.595266	-6.53661	7.99938e-11	9.10039e-10	-6.50061
InR	-0.333792	6.3069	-6.54238	8.0125e-11	9.10912e-10	-6.50037
lncRNA:CR44860	-0.628991	-1.50989	-6.53852	8.04829e-11	9.1436e-10	-6.4997
CG4880	0.435708	3.20762	6.53892	8.19438e-11	9.30326e-10	6.49699
CG5026	0.292228	4.37135	6.53849	8.24294e-11	9.35205e-10	6.4961
lncRNA:CR44601	0.660144	-0.41726	6.53603	8.27954e-11	9.38722e-10	6.49543
Sodh-1	0.478359	6.46377	6.54059	8.42087e-11	9.54099e-10	6.49288
Su(Ste):CR42430	-0.772803	-0.809196	-6.52174	8.53026e-11	9.6584e-10	-6.49094
CG5181	0.410612	3.32161	6.5337	8.67996e-11	9.82126e-10	6.48832
lncRNA:CR43754	0.625911	0.391816	6.53296	8.69638e-11	9.8332e-10	6.48803
klg	-0.414437	4.27976	-6.53325	8.72947e-11	9.86268e-10	-6.48746
CG42854	0.608025	-0.00676836	6.5212	8.73424e-11	9.86268e-10	6.48738
miple1	-0.39377	5.76339	-6.53218	8.80371e-11	9.93443e-10	-6.48618
CG12531	-0.427865	4.35591	-6.52986	8.93488e-11	1.007e-09	-6.48396
CG31668	-0.663774	-0.916863	-6.52085	8.93585e-11	1.007e-09	-6.48394
Edem2	0.290507	5.79909	6.52996	8.99791e-11	1.01287e-09	6.4829
CG15439	0.338046	3.40657	6.5241	9.00007e-11	1.01287e-09	6.48286
CG32603	0.69567	-0.310585	6.51658	9.25142e-11	1.04046e-09	6.4787
beat-VII	-0.444734	3.29552	-6.51999	9.5089e-11	1.0687e-09	-6.47456
Sytalpha	-0.432335	3.75753	-6.51853	9.60401e-11	1.07866e-09	-6.47306
Or85a	-0.574348	-0.840061	-6.50842	9.62854e-11	1.08069e-09	-6.47267
Nct	0.317144	4.68682	6.51557	9.64908e-11	1.08227e-09	6.47235
CG17600	0.353755	3.43405	6.52049	9.67252e-11	1.08418e-09	6.47198
l(2)dtl	0.439353	2.32643	6.50858	9.75287e-11	1.09245e-09	6.47073
Ntmt	0.321903	4.30578	6.5089	9.90514e-11	1.10877e-09	6.46839
CG34276	-0.635548	-0.788016	-6.49973	9.96314e-11	1.11451e-09	-6.46751
lncRNA:CR43399	0.576132	-0.352632	6.49864	9.97336e-11	1.11491e-09	6.46735
CG4631	0.792403	2.87613	6.50862	1.00884e-10	1.12641e-09	6.46562
Tb	-0.672013	-0.803738	-6.49927	1.00896e-10	1.12641e-09	-6.4656
lncRNA:CR45749	-0.551454	-1.36721	-6.5021	1.01746e-10	1.13513e-09	-6.46433
sea	-0.571958	-0.0601483	-6.49304	1.02913e-10	1.14739e-09	-6.46261
CG5342	0.623648	0.0915727	6.50037	1.04494e-10	1.16424e-09	6.4603
snoRNA:Me28S-A2958	-0.532516	-1.45823	-6.49939	1.04841e-10	1.16734e-09	-6.4598
ps	-0.281556	9.11416	-6.5014	1.0509e-10	1.16932e-09	-6.45944
Uggt	0.255295	6.54001	6.50176	1.05888e-10	1.17742e-09	6.4583
geminin	0.387205	4.45721	6.49589	1.07406e-10	1.19351e-09	6.45614
CG3831	-0.388698	3.3528	-6.49449	1.07775e-10	1.19682e-09	-6.45562
tRNA:Ala-CGC-1-2	-0.534303	-1.02496	-6.49047	1.07889e-10	1.19728e-09	-6.45546
Mms19	0.29465	4.77378	6.4958	1.09695e-10	1.21652e-09	6.45295
snoRNA:Me28S-A2629	-0.519067	-0.981875	-6.48692	1.10788e-10	1.22784e-09	-6.45145
snoRNA:Psi28S-1135c	0.56057	0.516547	6.48948	1.12856e-10	1.24993e-09	6.44864
lncRNA:CR43966	-0.55656	-1.0126	-6.48306	1.13078e-10	1.25156e-09	-6.44834
lncRNA:CR45707	-0.583197	-1.22137	-6.47915	1.14883e-10	1.27069e-09	-6.44594
Rbfox1	-0.312969	6.55674	-6.49117	1.15556e-10	1.27729e-09	-6.44506
ncd	0.418581	3.04071	6.48504	1.15888e-10	1.28012e-09	6.44462
Jafrac2	0.343033	4.55274	6.48841	1.16294e-10	1.28376e-09	6.44409
cana	0.358205	5.59914	6.48703	1.17017e-10	1.29037e-09	6.44315
CG45486	-0.660736	-1.42286	-6.47821	1.17047e-10	1.29037e-09	-6.44311
lncRNA:CR45424	-0.54034	-1.16821	-6.4756	1.17923e-10	1.29918e-09	-6.44198
Cul5	0.292003	4.63579	6.48521	1.18978e-10	1.30993e-09	6.44063
Obp93a	-0.557002	-1.23063	-6.47757	1.19951e-10	1.31978e-09	-6.43939
CG1440	0.320284	5.9398	6.48428	1.20695e-10	1.32709e-09	6.43846
Dronc	0.454676	4.26024	6.47459	1.21214e-10	1.33193e-09	6.4378
SMC5	0.331641	4.51599	6.48006	1.21869e-10	1.33824e-09	6.43699
mrj	0.290345	6.2954	6.48157	1.22176e-10	1.34071e-09	6.4366
daw	-0.381006	4.92114	-6.48152	1.22271e-10	1.34071e-09	-6.43649
Baldspot	-0.380374	7.43039	-6.48521	1.22334e-10	1.34071e-09	-6.43641
CG6347	-0.708465	-0.464329	-6.46828	1.23386e-10	1.35136e-09	-6.43511
ct	-0.407656	5.65886	-6.47679	1.26472e-10	1.38425e-09	-6.43135
DppIII	0.332375	6.56039	6.47543	1.27453e-10	1.39407e-09	6.43018
CG7630	-0.303291	8.15727	-6.46981	1.27908e-10	1.39813e-09	-6.42964
lncRNA:CR43900	-0.559292	0.541974	-6.46609	1.28268e-10	1.40116e-09	-6.42921
CG43668	0.655568	-0.944946	6.46055	1.28688e-10	1.40483e-09	6.42871
Hmg-2	0.370764	2.12983	6.46573	1.2906e-10	1.40797e-09	6.42828
CG33664	0.794241	-1.04314	6.45847	1.30014e-10	1.41745e-09	6.42716
lncRNA:CR45030	0.532526	0.140602	6.46725	1.31538e-10	1.43314e-09	6.42538
Etl1	0.289365	4.98003	6.46506	1.32647e-10	1.44428e-09	6.42411
CR14798	-0.529831	0.978048	-6.45483	1.33676e-10	1.45372e-09	-6.42293
r2d2	0.27673	4.2017	6.46345	1.3371e-10	1.45372e-09	6.42289
CG2277	0.289189	5.12307	6.46702	1.33775e-10	1.45372e-09	6.42282
Nprl2	0.314744	3.48431	6.46229	1.34302e-10	1.45851e-09	6.42222
CG7768	0.684682	2.83617	6.4637	1.35858e-10	1.47445e-09	6.42047
CG32026	0.773907	2.29622	6.46158	1.37559e-10	1.49195e-09	6.41857
CG5823	0.297119	5.58756	6.46465	1.3784e-10	1.49403e-09	6.41826
CG13193	-0.565767	-1.25303	-6.45433	1.37984e-10	1.49462e-09	-6.4181
klu	-0.42798	3.20383	-6.461	1.38095e-10	1.49485e-09	-6.41798
sky	-0.370067	4.36639	-6.45919	1.39065e-10	1.50439e-09	-6.41691
CG32756	0.418628	4.02086	6.45923	1.39445e-10	1.50751e-09	6.4165
Srpk79D	-0.352059	5.10962	-6.46076	1.39731e-10	1.50963e-09	-6.41619
wda	0.346557	3.56507	6.45653	1.40904e-10	1.52132e-09	6.41491
CG18789	0.494144	1.23854	6.44936	1.41401e-10	1.52571e-09	6.41438
lncRNA:CR45884	-0.553048	-1.0319	-6.44811	1.42192e-10	1.53326e-09	-6.41353
Gad1	-0.402522	5.98836	-6.4576	1.42773e-10	1.53853e-09	-6.4129
CG9601	0.353157	2.72425	6.45	1.44268e-10	1.55364e-09	6.41132
bdg	0.285859	4.97315	6.45446	1.45827e-10	1.56942e-09	6.40968
Cbl	0.305897	5.72287	6.45731	1.46463e-10	1.57525e-09	6.40902
Top1	0.284425	6.90075	6.44822	1.46827e-10	1.57816e-09	6.40864
CG5022	-0.446309	2.20427	-6.45074	1.47099e-10	1.58006e-09	-6.40835
Gmd	0.289492	4.18969	6.4479	1.47294e-10	1.58114e-09	6.40815
CG33259	0.654442	-0.304901	6.4491	1.47484e-10	1.58217e-09	6.40796
CG11333	0.645578	0.27139	6.44631	1.49386e-10	1.60155e-09	6.406
spi	-0.285172	6.14445	-6.44661	1.50992e-10	1.61773e-09	-6.40437
CR46185	-0.555983	-1.17807	-6.43653	1.51323e-10	1.62024e-09	-6.40404
SoxN	-0.4657	3.71895	-6.44735	1.51888e-10	1.62525e-09	-6.40347
FIG4	0.321914	3.67207	6.44737	1.52408e-10	1.6292e-09	6.40294
CG6443	0.329158	3.98728	6.44673	1.52451e-10	1.6292e-09	6.4029
Nrx-1	-0.386196	5.08868	-6.44715	1.52596e-10	1.6297e-09	-6.40276
sip3	0.268897	5.67922	6.44613	1.52959e-10	1.63254e-09	6.40239
Pfdn4	0.330941	4.49266	6.44392	1.53779e-10	1.64025e-09	6.40158
CG4951	0.350623	3.6788	6.43885	1.54685e-10	1.64886e-09	6.40068
Cep135	0.344458	3.70893	6.44183	1.55229e-10	1.6536e-09	6.40015
tobi	0.73791	7.91027	6.4452	1.55339e-10	1.65372e-09	6.40004
Golgin84	0.338163	4.23096	6.44107	1.56952e-10	1.66983e-09	6.39846
CG4587	-0.417314	3.98684	-6.44143	1.58119e-10	1.68118e-09	-6.39733
LIMK1	0.310747	5.69203	6.44076	1.59196e-10	1.69155e-09	6.39629
Cdc45	0.387133	3.88672	6.43365	1.59473e-10	1.69343e-09	6.39603
14-3-3zeta	-0.242514	9.10014	-6.43723	1.59599e-10	1.69369e-09	-6.39591
z	0.313579	4.45991	6.43997	1.60471e-10	1.70159e-09	6.39507
CG10591	-1.32733	-0.549679	-6.42103	1.60547e-10	1.70159e-09	-6.395
mib2	0.315944	5.99888	6.43928	1.60654e-10	1.70165e-09	6.3949
Mzt1	0.56028	0.217078	6.43482	1.62385e-10	1.7189e-09	6.39326
CG4661	0.679695	1.65789	6.43276	1.64843e-10	1.74381e-09	6.39096
lncRNA:CR43913	0.511971	-0.302403	6.43322	1.65289e-10	1.74743e-09	6.39055
APP-BP1	0.322257	4.33737	6.43373	1.65539e-10	1.74897e-09	6.39032
lncRNA:CR45919	-0.545071	0.443612	-6.43103	1.65919e-10	1.75188e-09	-6.38997
Sgt1	0.283616	5.31594	6.42672	1.66128e-10	1.75298e-09	6.38978
CG7342	0.508367	2.42871	6.43161	1.68423e-10	1.77608e-09	6.38768
EcR	-0.337371	5.6306	-6.43165	1.69083e-10	1.78192e-09	-6.38708
cert	0.289297	5.28511	6.43435	1.70461e-10	1.79464e-09	6.38584
Ssdp	-0.294544	6.58113	-6.4202	1.70505e-10	1.79464e-09	-6.3858
CG3065	0.28949	4.31513	6.42746	1.71203e-10	1.80085e-09	6.38517
CG5756	-0.851194	-0.436101	-6.41731	1.71693e-10	1.80488e-09	-6.38474
CG30089	-0.422246	3.81922	-6.42609	1.7306e-10	1.81811e-09	-6.38352
CG8765	0.287326	4.85067	6.42582	1.75114e-10	1.83854e-09	6.38172
lncRNA:CR43765	-0.625086	-1.03629	-6.41909	1.76005e-10	1.84673e-09	-6.38094
lncRNA:CR44149	-0.561899	-1.08944	-6.41812	1.76247e-10	1.84811e-09	-6.38073
Psf2	0.349846	3.36222	6.42288	1.76747e-10	1.8522e-09	6.38029
cav	0.457978	3.3381	6.41896	1.78182e-10	1.86565e-09	6.37906
AnxB11	0.276419	4.61489	6.4227	1.78254e-10	1.86565e-09	6.379
CG9168	0.635958	0.43736	6.41813	1.8236e-10	1.90744e-09	6.37551
lncRNA:CR44782	-0.531964	-1.37134	-6.41127	1.82637e-10	1.90914e-09	-6.37527
SCCRO4	0.294083	5.07932	6.41783	1.83126e-10	1.91306e-09	6.37486
Pex19	0.404452	5.7096	6.41232	1.83387e-10	1.91458e-09	6.37465
CR46150	-0.591365	-1.12971	-6.4048	1.84334e-10	1.92328e-09	-6.37386
Nckx30C	-0.44008	6.08069	-6.41666	1.85551e-10	1.93476e-09	-6.37285
CG14989	-0.37553	6.72151	-6.41526	1.87474e-10	1.9536e-09	-6.37127
nAChRalpha5	-0.442245	4.81339	-6.41461	1.87695e-10	1.95469e-09	-6.37109
Tom	-0.870392	-0.329587	-6.41676	1.88229e-10	1.95903e-09	-6.37065
CG42233	0.364997	3.1537	6.41046	1.89845e-10	1.97463e-09	6.36934
futsch	-0.416158	6.68246	-6.4116	1.91921e-10	1.99497e-09	-6.36767
acj6	0.546298	2.50331	6.40872	1.93035e-10	2.00532e-09	6.36678
CG3732	0.322692	3.99232	6.40934	1.95912e-10	2.03394e-09	6.36451
lncRNA:CR44570	-0.519801	-1.25849	-6.39854	1.96337e-10	2.03708e-09	-6.36418
lncRNA:CR46242	-0.568725	-1.28284	-6.39413	1.99958e-10	2.07337e-09	-6.36137
CG2269	-0.399147	6.18125	-6.40391	2.01349e-10	2.0865e-09	-6.36031
lncRNA:CR43945	-0.538149	-1.41207	-6.39623	2.02258e-10	2.09462e-09	-6.35962
CG42713	-0.67232	-1.23565	-6.3897	2.04863e-10	2.11919e-09	-6.35765
CG3408	0.367214	3.90218	6.39662	2.04887e-10	2.11919e-09	6.35763
Obp46a	-0.613873	-0.940163	-6.38851	2.05009e-10	2.11919e-09	-6.35754
lncRNA:CR46064	-0.406082	2.45846	-6.39665	2.07513e-10	2.14347e-09	-6.35567
CG33998	-0.618644	-0.667714	-6.38814	2.07614e-10	2.14347e-09	-6.3556
Brms1	0.290928	4.49791	6.39848	2.09585e-10	2.16248e-09	6.35415
CG13471	0.664049	0.853394	6.39485	2.10681e-10	2.17245e-09	6.35335
Gpo2	0.606236	1.97319	6.39296	2.14463e-10	2.2101e-09	6.35061
CG44422	-0.375064	4.31928	-6.38999	2.19208e-10	2.2576e-09	-6.34724
Nf-YA	0.360023	3.06028	6.38795	2.20374e-10	2.26821e-09	6.34643
lncRNA:CR44109	0.552311	-0.334605	6.38014	2.2135e-10	2.27686e-09	6.34575
GatB	0.309175	3.44264	6.38377	2.21723e-10	2.2793e-09	6.34549
asRNA:CR44984	-0.615545	-0.524318	-6.38307	2.22001e-10	2.28075e-09	-6.34529
dbo	0.315843	5.10934	6.38846	2.22361e-10	2.28305e-09	6.34504
CG11475	0.634619	1.52967	6.38648	2.23509e-10	2.29343e-09	6.34425
Hsf	0.257148	6.09908	6.38211	2.2621e-10	2.31973e-09	6.3424
His3.3A	0.283137	6.27876	6.38805	2.26737e-10	2.32371e-09	6.34204
FoxP	-0.468251	3.53417	-6.38431	2.27253e-10	2.3263e-09	-6.34169
lncRNA:CR45584	-0.54141	-1.35486	-6.37628	2.27268e-10	2.3263e-09	-6.34168
asRNA:CR43959	-0.57124	0.0729694	-6.38127	2.27962e-10	2.33198e-09	-6.34121
CG42360	0.339314	4.31588	6.38053	2.285e-10	2.33605e-09	6.34085
lncRNA:CR43695	-0.550893	-1.16234	-6.37164	2.31407e-10	2.36434e-09	-6.3389
jef	-0.394574	5.20223	-6.38144	2.32256e-10	2.37156e-09	-6.33834
CG9175	0.330631	3.95124	6.38181	2.32857e-10	2.37625e-09	6.33794
IA-2	-0.386553	7.75454	-6.38079	2.33501e-10	2.38136e-09	-6.33751
E(spl)m4-BFM	-0.688667	-1.09751	-6.37746	2.34822e-10	2.39338e-09	-6.33665
asRNA:CR45789	-0.554316	-0.775937	-6.36858	2.35829e-10	2.40206e-09	-6.33599
CG5510	0.297586	3.58374	6.37756	2.3596e-10	2.40206e-09	6.3359
asRNA:CR45145	-0.545716	-1.26137	-6.37266	2.36905e-10	2.41022e-09	-6.33528
nrv3	-0.410475	8.13207	-6.37818	2.37738e-10	2.41722e-09	-6.33474
Zip42C.1	-0.681502	-0.125446	-6.37487	2.39192e-10	2.43052e-09	-6.3338
TfIIEalpha	0.289861	4.67691	6.36895	2.40943e-10	2.44684e-09	6.33268
CG33947	0.402118	2.49805	6.37451	2.41165e-10	2.44761e-09	6.33254
Oseg1	0.369577	3.56512	6.36992	2.42062e-10	2.45522e-09	6.33196
pros	-0.418867	6.94114	-6.37353	2.44056e-10	2.47395e-09	-6.3307
lncRNA:CR30009	-0.614459	-0.285759	-6.3592	2.47098e-10	2.50327e-09	-6.32879
CG16853	0.649591	0.869461	6.37015	2.47748e-10	2.50834e-09	6.32838
S-Lap8	-0.828838	2.11298	-6.36872	2.50277e-10	2.53241e-09	-6.32681
heix	0.338336	3.72942	6.36732	2.51164e-10	2.53985e-09	6.32627
CG11444	0.272715	6.06717	6.36792	2.51391e-10	2.54061e-09	6.32613
CycD	0.320164	4.01189	6.36454	2.52558e-10	2.54939e-09	6.32541
CG15676	0.606151	0.397687	6.36675	2.52565e-10	2.54939e-09	6.32541
Pex13	0.257182	5.43267	6.3695	2.53538e-10	2.55567e-09	6.32481
lncRNA:CR31451	-0.413026	6.65295	-6.36713	2.53583e-10	2.55567e-09	-6.32479
Or30a	-0.571698	-1.37109	-6.36127	2.53644e-10	2.55567e-09	-6.32475
CG1542	0.309032	4.20414	6.36213	2.54718e-10	2.56495e-09	6.3241
atk	0.720615	1.9006	6.3655	2.54999e-10	2.56624e-09	6.32393
CG13405	0.725999	1.24805	6.36367	2.56046e-10	2.57522e-09	6.32329
Ppcs	-0.324758	4.89112	-6.3626	2.56953e-10	2.5828e-09	-6.32275
dgt3	0.491927	2.14975	6.35956	2.57565e-10	2.58739e-09	6.32238
nAChRalpha6	-0.494013	4.75976	-6.36411	2.58474e-10	2.59394e-09	-6.32184
Fbw5	0.284756	3.59392	6.36297	2.58526e-10	2.59394e-09	6.3218
Wdr59	0.313831	4.53215	6.3598	2.64456e-10	2.65185e-09	6.3183
CG12783	0.573727	0.522644	6.35534	2.72396e-10	2.72983e-09	6.31373
CG12128	0.355089	4.01829	6.3488	2.74873e-10	2.753e-09	6.31233
TwdlU	-0.607962	-0.747346	-6.34541	2.76953e-10	2.77218e-09	-6.31116
lncRNA:CR44862	-0.543792	-1.39015	-6.34492	2.79685e-10	2.79785e-09	-6.30964
ATPsynD	-0.281948	8.7282	-6.35018	2.81058e-10	2.80991e-09	-6.30888
lncRNA:TS14	0.515618	-0.671756	6.34248	2.84089e-10	2.83851e-09	6.30722
CG15784	-0.554199	6.4783	-6.35356	2.84405e-10	2.83998e-09	-6.30705
Vps8	0.325832	4.64423	6.34311	2.86469e-10	2.85889e-09	6.30593
escl	0.405434	2.02293	6.33795	2.89014e-10	2.88095e-09	6.30456
ZnT86D	0.307556	4.94588	6.34742	2.89024e-10	2.88095e-09	6.30455
CG8708	0.623368	2.38774	6.34258	2.92534e-10	2.9142e-09	6.30268
Agpat2	0.309837	5.39246	6.34252	2.93436e-10	2.92146e-09	6.30221
elav	-0.376802	5.28425	-6.3423	2.95777e-10	2.94301e-09	-6.30098
wash	0.354413	4.57346	6.34265	2.96919e-10	2.95261e-09	6.30038
CG45690	-0.539142	-1.24441	-6.32937	3.02142e-10	3.00277e-09	-6.29768
CG33690	-0.531914	-1.33094	-6.33345	3.03298e-10	3.01247e-09	-6.29708
lncRNA:acal	-0.560642	-0.740018	-6.3319	3.03482e-10	3.01252e-09	-6.29699
Larp7	0.348981	3.47521	6.3309	3.09529e-10	3.07071e-09	6.29393
tRNA:Lys-CTT-1-1	-0.530908	-1.11572	-6.3284	3.10865e-10	3.08214e-09	-6.29326
lncRNA:CR45253	0.499007	-0.320457	6.33391	3.11464e-10	3.08626e-09	6.29296
lncRNA:CR44925	-0.539612	-1.18751	-6.32284	3.13739e-10	3.10696e-09	-6.29183
dati	-0.405836	3.94984	-6.33185	3.1729e-10	3.14027e-09	-6.29009
Pex10	0.408243	3.51839	6.3278	3.2128e-10	3.17788e-09	6.28815
mh	0.46802	2.27146	6.32308	3.23859e-10	3.2015e-09	6.2869
X11Lbeta	-0.45488	4.29727	-6.3283	3.24473e-10	3.20568e-09	-6.28661
snRNA:LU	-0.5417	-0.651142	-6.31556	3.25441e-10	3.21218e-09	-6.28615
CG11317	-0.413757	3.31646	-6.3275	3.25515e-10	3.21218e-09	-6.28611
CG13685	-0.42367	3.6957	-6.32709	3.26143e-10	3.21648e-09	-6.28581
park	0.388814	1.79896	6.32091	3.32749e-10	3.2797e-09	6.2827
CG2685	0.324611	3.5912	6.32357	3.33266e-10	3.28286e-09	6.28246
CG1561	-0.379975	4.45571	-6.32019	3.41584e-10	3.36282e-09	-6.27862
Wdr92	0.346633	3.19559	6.31745	3.45781e-10	3.40214e-09	6.27672
Fatp3	0.342413	4.95046	6.31998	3.46499e-10	3.40721e-09	6.2764
lncRNA:iab4	-0.579054	-0.626642	-6.30481	3.48319e-10	3.42309e-09	-6.27559
lncRNA:CR44338	0.529341	-0.558838	6.3069	3.49477e-10	3.43246e-09	6.27507
NELF-B	0.312506	2.95151	6.31045	3.52019e-10	3.45421e-09	6.27394
CG3589	0.286924	3.66479	6.31027	3.52232e-10	3.45421e-09	6.27385
fws	0.259924	5.29782	6.30968	3.52311e-10	3.45421e-09	6.27381
PEK	0.267639	5.64987	6.31383	3.54686e-10	3.47547e-09	6.27277
lncRNA:CR43250	0.797964	0.206072	6.30653	3.57159e-10	3.49691e-09	6.27169
CG9391	0.28335	6.19467	6.31221	3.57292e-10	3.49691e-09	6.27163
ppk31	-0.556334	-0.576801	-6.30263	3.57661e-10	3.49847e-09	-6.27147
CG7376	0.355323	2.88598	6.30767	3.61224e-10	3.53127e-09	6.26992
INPP5E	0.343586	3.7766	6.31067	3.62403e-10	3.54073e-09	6.26942
CG11663	0.635104	0.395211	6.30956	3.6409e-10	3.55514e-09	6.26869
CG11696	0.323882	3.52934	6.30696	3.65163e-10	3.56353e-09	6.26824
EAChm	0.734892	0.339061	6.29745	3.66666e-10	3.57612e-09	6.2676
trem	0.362971	3.24259	6.30236	3.68677e-10	3.59364e-09	6.26674
CG12970	-0.619171	-0.324964	-6.29701	3.72339e-10	3.62722e-09	-6.2652
CG7903	0.292224	4.35853	6.30918	3.73963e-10	3.64092e-09	6.26453
Ns4	0.270282	4.75477	6.3038	3.74917e-10	3.64809e-09	6.26413
CHMP2B	0.286259	4.08512	6.30247	3.83289e-10	3.72738e-09	6.26069
CG5854	0.298668	4.41063	6.29828	3.85406e-10	3.74428e-09	6.25983
CG11986	0.356946	2.94665	6.29555	3.8552e-10	3.74428e-09	6.25978
CR43276	-0.57012	-0.713111	-6.29661	3.85697e-10	3.74428e-09	-6.25971
lncRNA:CR45748	-0.526394	-1.25308	-6.29173	3.85987e-10	3.74493e-09	-6.25959
lncRNA:CR45023	0.613852	-0.549566	6.29143	3.86659e-10	3.74927e-09	6.25932
CG14854	0.51432	0.779775	6.29239	3.937e-10	3.81534e-09	6.25651
CG12231	0.588109	-0.264171	6.2939	3.97599e-10	3.85089e-09	6.25497
CG6329	-0.388117	6.53313	-6.29602	3.98864e-10	3.86091e-09	-6.25447
CG4408	0.933405	3.84345	6.27581	4.0811e-10	3.94812e-09	6.25089
kibra	-0.32933	4.9043	-6.28314	4.09876e-10	3.96293e-09	-6.25022
lncRNA:CR43148	-0.472505	1.64566	-6.28445	4.10142e-10	3.96321e-09	-6.25012
AGO1	-0.256912	7.99366	-6.28677	4.10846e-10	3.96622e-09	-6.24985
CG16812	0.29831	4.57702	6.29017	4.10928e-10	3.96622e-09	6.24982
CG4291	0.336395	3.36463	6.2862	4.14168e-10	3.9952e-09	6.24859
BomS4	0.980522	3.29369	6.27503	4.16158e-10	4.01208e-09	6.24784
CG8891	-0.317695	3.77839	-6.28647	4.21309e-10	4.0594e-09	-6.24592
lncRNA:CR44496	0.506063	-0.164428	6.28334	4.28315e-10	4.12453e-09	6.24334
Mcm6	0.374591	3.6883	6.27997	4.28612e-10	4.12502e-09	6.24324
lncRNA:CR45378	-0.591952	-1.26956	-6.27782	4.30973e-10	4.14536e-09	-6.24238
Ubc10	0.248927	5.30844	6.28323	4.3385e-10	4.17064e-09	6.24134
CG2901	0.590896	0.311198	6.27855	4.39087e-10	4.21856e-09	6.23946
m-cup	0.31785	4.61999	6.27989	4.39441e-10	4.21954e-09	6.23933
nod	0.446866	2.9417	6.27428	4.40387e-10	4.2262e-09	6.239
Toll-6	-0.45826	2.83301	-6.27894	4.41983e-10	4.23908e-09	-6.23843
CG14913	0.56444	0.22172	6.26864	4.43342e-10	4.24969e-09	6.23795
lncRNA:CR44732	-0.619946	-1.04522	-6.26688	4.43831e-10	4.25194e-09	-6.23778
CG42540	-0.409578	5.4426	-6.27866	4.44233e-10	4.25336e-09	-6.23764
Alh	0.309963	5.31191	6.27784	4.44644e-10	4.25486e-09	6.23749
MED15	0.300247	4.23881	6.27531	4.51674e-10	4.31966e-09	6.23504
CG10492	0.349599	4.88372	6.27506	4.54747e-10	4.34658e-09	6.23397
Nprl3	0.308941	3.87008	6.26974	4.60684e-10	4.4008e-09	6.23194
CG34345	0.576677	-0.185334	6.27104	4.6172e-10	4.40819e-09	6.23159
CG46395	-0.532249	-0.79905	-6.26494	4.63075e-10	4.41861e-09	-6.23113
metro	-0.35203	4.27693	-6.27071	4.65868e-10	4.44273e-09	-6.23019
CG14829	-0.563237	-0.960101	-6.26185	4.70147e-10	4.48098e-09	-6.22876
CG33710	0.552309	-0.151407	6.25977	4.72557e-10	4.50139e-09	6.22796
Yif1	0.27263	4.60645	6.26126	4.73936e-10	4.51195e-09	6.2275
CG40498	-0.377913	4.3571	-6.26795	4.74757e-10	4.51721e-09	-6.22723
lncRNA:CR44491	-0.690385	-1.03046	-6.25286	4.80701e-10	4.57117e-09	-6.22528
onecut	-0.427199	5.09525	-6.26445	4.85896e-10	4.61795e-09	-6.22359
Xpd	0.326978	3.35712	6.25976	4.89211e-10	4.64681e-09	6.22253
TwdlF	-0.934611	-0.733641	-6.2516	4.91893e-10	4.66963e-09	-6.22167
CG12715	-0.587751	-0.878775	-6.25367	4.96663e-10	4.71225e-09	-6.22016
pHCl-1	-0.363984	4.36612	-6.26064	4.97564e-10	4.71812e-09	-6.21987
CG12507	-0.619666	-0.917853	-6.25227	5.01019e-10	4.7482e-09	-6.21878
Su(var)3-3	0.346731	3.19192	6.25416	5.02907e-10	4.7634e-09	6.21819
CG42541	-0.404094	4.63991	-6.25816	5.03677e-10	4.76799e-09	-6.21795
dpr12	-0.414385	4.72506	-6.25834	5.04341e-10	4.77158e-09	-6.21775
eEF1alpha2	-0.360926	7.27304	-6.25845	5.05421e-10	4.7791e-09	-6.21741
lncRNA:CR45939	-0.532382	-0.778536	-6.2498	5.0756e-10	4.79661e-09	-6.21675
CG2224	0.317329	4.60771	6.25636	5.10716e-10	4.82371e-09	6.21578
CG3430	0.448203	2.50686	6.25009	5.14219e-10	4.85407e-09	6.2147
lncRNA:CR43626	-0.60148	-0.144584	-6.25113	5.15023e-10	4.85892e-09	-6.21446
CG33632	-0.569206	-0.922055	-6.24489	5.2607e-10	4.96034e-09	-6.21112
CG2321	0.410922	1.71472	6.24525	5.2838e-10	4.97932e-09	6.21044
Qsox2	0.535771	2.70754	6.25005	5.30643e-10	4.99783e-09	6.20976
lncRNA:CR45255	0.491303	-0.964616	6.24033	5.31214e-10	5.0004e-09	6.20959
CG10283	-0.357975	3.76679	-6.24858	5.32866e-10	5.01313e-09	-6.20911
Ptp61F	0.263852	6.05608	6.24495	5.34113e-10	5.02204e-09	6.20874
CG18259	0.332184	4.01509	6.24588	5.35348e-10	5.03083e-09	6.20838
pita	0.299127	4.76316	6.2475	5.3986e-10	5.07038e-09	6.20706
ago	0.281991	6.04025	6.24602	5.40455e-10	5.07312e-09	6.20688
Pp2C1	0.298246	5.7639	6.24622	5.44017e-10	5.1037e-09	6.20585
E(var)3-9	0.339639	3.44843	6.23834	5.53817e-10	5.19273e-09	6.20304
CG9164	-0.403484	3.2958	-6.24105	5.59615e-10	5.24416e-09	-6.2014
CG13671	0.295516	3.95129	6.23507	5.60964e-10	5.25386e-09	6.20103
GstE10	-0.551117	2.12457	-6.23595	5.65728e-10	5.29551e-09	-6.19969
msi	-0.367484	5.72482	-6.2409	5.6641e-10	5.29894e-09	-6.19951
asRNA:CR46134	-0.482397	-1.48978	-6.23502	5.68809e-10	5.31841e-09	-6.19884
CG8180	0.377292	4.83442	6.23539	5.7077e-10	5.33377e-09	6.1983
CG14036	0.53582	1.85035	6.23468	5.72903e-10	5.35072e-09	6.19771
Aladin	0.345243	3.016	6.23179	5.74009e-10	5.35806e-09	6.19741
Su(var)2-10	0.29968	5.06699	6.23398	5.75917e-10	5.37044e-09	6.19688
CG14570	-0.651367	-0.480573	-6.23215	5.75977e-10	5.37044e-09	-6.19687
qkr58E-1	-0.3221	3.83834	-6.23149	5.82005e-10	5.42363e-09	-6.19523
unc-13	-0.358644	7.30058	-6.23253	5.91624e-10	5.5102e-09	-6.19265
CG10731	0.359647	3.46002	6.23239	5.93024e-10	5.51868e-09	6.19227
CG42779	-0.536864	-1.11368	-6.22348	5.93194e-10	5.51868e-09	-6.19223
Cad86C	-0.346929	3.47455	-6.23128	5.94082e-10	5.52387e-09	-6.19199
gt	-0.612299	0.970548	-6.22507	5.94692e-10	5.52648e-09	-6.19183
CG2712	0.341701	2.38157	6.22132	6.13575e-10	5.6988e-09	6.1869
Der-2	0.242795	4.52759	6.22017	6.17198e-10	5.72819e-09	6.18597
Hsp68	0.512138	3.71231	6.22566	6.17424e-10	5.72819e-09	6.18592
asRNA:CR44176	0.532019	-0.333787	6.21574	6.20141e-10	5.75021e-09	6.18522
pum	-0.287562	7.20367	-6.22518	6.22596e-10	5.76783e-09	-6.1846
lncRNA:CR45585	0.615064	-0.419907	6.21181	6.2273e-10	5.76783e-09	6.18457
Obp56a	0.582742	3.36608	6.22178	6.25617e-10	5.79137e-09	6.18384
CG15025	0.662935	1.24076	6.22213	6.26519e-10	5.79651e-09	6.18361
lncRNA:CR43624	-0.506474	-1.38268	-6.21793	6.27923e-10	5.80629e-09	-6.18326
lncRNA:CR44824	-0.603897	-1.12073	-6.21068	6.29767e-10	5.82013e-09	-6.18279
CG33263	-0.597178	-1.09264	-6.21461	6.36244e-10	5.87675e-09	-6.18118
CG14231	0.340812	2.55795	6.21761	6.36919e-10	5.87974e-09	6.18101
CG11983	0.509705	2.02783	6.21961	6.39708e-10	5.90223e-09	6.18032
ssp3	0.325503	5.08986	6.21838	6.42865e-10	5.92809e-09	6.17955
lncRNA:CR45602	-0.524927	-1.2447	-6.21404	6.4383e-10	5.93372e-09	-6.17931
lncRNA:CR44301	-0.541001	-1.02686	-6.2099	6.44821e-10	5.93959e-09	-6.17907
lncRNA:CR44571	-0.532193	-1.11368	-6.20863	6.45359e-10	5.94128e-09	-6.17893
CG6841	0.301137	3.20803	6.21659	6.46997e-10	5.95308e-09	6.17853
ana2	0.471172	1.99567	6.21089	6.54008e-10	6.01429e-09	6.17683
CG43813	-0.568105	-0.918174	-6.20838	6.5844e-10	6.05172e-09	-6.17576
CG11409	-0.495884	1.71217	-6.20533	6.65503e-10	6.11328e-09	-6.17408
CG42395	0.517038	0.742412	6.20086	7.08511e-10	6.50478e-09	6.16418
E(spl)m5-HLH	-0.634479	-1.24867	-6.19882	7.16073e-10	6.5706e-09	-6.1625
Victoria	-0.539822	-1.28615	-6.19449	7.19529e-10	6.59592e-09	-6.16173
lncRNA:CR46053	0.529097	-0.865385	6.19119	7.1962e-10	6.59592e-09	6.16171
CG45487	-0.514818	-1.55445	-6.19676	7.20139e-10	6.59707e-09	-6.1616
CG7512	-0.487124	0.46595	-6.18816	7.30716e-10	6.69031e-09	-6.15929
lncRNA:CR44757	-0.55046	-0.533393	-6.18672	7.31861e-10	6.69317e-09	-6.15904
CG11873	-0.355026	5.18098	-6.19622	7.32212e-10	6.69317e-09	-6.15897
Tsp68C	-0.611802	-0.981687	-6.18965	7.32228e-10	6.69317e-09	-6.15896
Wdr82	0.30095	3.74825	6.19742	7.34946e-10	6.71435e-09	6.15838
Cdc27	0.292661	5.54173	6.19564	7.47239e-10	6.82294e-09	6.15575
term	-0.718285	-1.01556	-6.19211	7.49445e-10	6.83935e-09	-6.15528
CG15517	-0.594891	-0.740001	-6.1829	7.52016e-10	6.85908e-09	-6.15474
CG10254	0.322807	6.61933	6.19212	7.55759e-10	6.88946e-09	6.15395
CG17716	-0.388302	3.2576	-6.19145	7.63007e-10	6.95175e-09	-6.15244
CG14960	-0.671444	-1.13819	-6.18459	7.70969e-10	7.02047e-09	-6.15079
pck	0.298594	4.33313	6.20499	7.77545e-10	7.0765e-09	6.14945
sqa	-0.336943	5.16189	-6.18631	7.92773e-10	7.21118e-09	-6.14637
CdGAPr	0.295195	5.56216	6.18516	7.9459e-10	7.22378e-09	6.146
lncRNA:CR45465	0.612076	-0.932174	6.17279	7.96762e-10	7.23959e-09	6.14557
Gs1	0.369846	7.15539	6.1911	7.97536e-10	7.2427e-09	6.14542
halo	-0.759046	-0.633036	-6.17408	8.06969e-10	7.32439e-09	-6.14355
lwr	0.290127	5.72348	6.18921	8.10355e-10	7.35114e-09	6.14289
RnpS1	0.327105	3.79461	6.17951	8.1678e-10	7.40541e-09	6.14163
Nop60B	0.353303	5.85052	6.17589	8.27925e-10	7.5024e-09	6.13948
CG8569	0.296558	3.73422	6.17751	8.31526e-10	7.53096e-09	6.13879
ergic53	0.235215	6.62535	6.17793	8.34505e-10	7.55385e-09	6.13822
lncRNA:CR43911	0.494515	-0.915158	6.16732	8.3912e-10	7.59152e-09	6.13735
lncRNA:CR45752	0.493855	-0.9721	6.16615	8.40295e-10	7.59804e-09	6.13712
CG4267	0.397796	4.38732	6.17666	8.41722e-10	7.60684e-09	6.13685
CG4603	0.273897	3.81405	6.17522	8.42959e-10	7.61391e-09	6.13662
CG9777	0.548745	1.16459	6.17257	8.50154e-10	7.67476e-09	6.13527
GCS2beta	0.235466	5.66298	6.17222	8.5227e-10	7.68971e-09	6.13487
Taf12	-0.280696	4.54957	-6.17124	8.54356e-10	7.70439e-09	-6.13448
CG15543	0.599337	0.898616	6.17156	8.57443e-10	7.72807e-09	6.13391
CG42809	-0.567635	-1.03066	-6.16378	8.58837e-10	7.73647e-09	-6.13365
Osi18	-0.776095	-1.07101	-6.16527	8.61893e-10	7.75982e-09	-6.13309
RabX2	-0.787142	-0.640814	-6.1578	8.66143e-10	7.79389e-09	-6.13231
Bsg25A	-0.776443	-0.998659	-6.167	8.69502e-10	7.81992e-09	-6.13169
lncRNA:CR44482	-0.494536	-1.47373	-6.16419	8.777e-10	7.8894e-09	-6.1302
CG16791	-0.33089	5.29492	-6.16745	8.86299e-10	7.96242e-09	-6.12865
Sry-delta	0.315976	3.28342	6.16356	8.87235e-10	7.96656e-09	6.12848
CG31221	-0.403533	6.35852	-6.16492	9.01125e-10	8.08695e-09	-6.12601
Rabex-5	0.276162	3.6134	6.15869	9.06867e-10	8.13412e-09	6.12499
Nup50	0.287118	4.4809	6.15477	9.31624e-10	8.3517e-09	6.1207
d4	0.290224	5.74108	6.15954	9.3435e-10	8.37165e-09	6.12024
TM9SF4	0.232138	5.90365	6.16254	9.37445e-10	8.39489e-09	6.11971
CG17450	0.545823	0.376697	6.15684	9.40998e-10	8.41805e-09	6.11911
asRNA:CR45124	-0.486657	-0.682084	-6.14874	9.41037e-10	8.41805e-09	-6.1191
DCTN5-p25	0.32571	2.76852	6.1521	9.50988e-10	8.49933e-09	6.11743
lncRNA:CR45547	0.525966	-0.553815	6.14864	9.51138e-10	8.49933e-09	6.1174
RfC4	0.379903	3.31483	6.15087	9.51856e-10	8.50122e-09	6.11728
CG42831	0.7211	-0.156141	6.14567	9.53007e-10	8.50696e-09	6.11709
asRNA:CR44031	-0.517591	-1.16019	-6.14692	9.65897e-10	8.61742e-09	-6.11495
lncRNA:CR45096	-0.521957	-1.13558	-6.14315	9.67122e-10	8.62376e-09	-6.11474
lncRNA:CR44686	0.539848	-0.659007	6.14536	9.7083e-10	8.65222e-09	6.11413
polo	0.54068	3.67022	6.14923	9.75309e-10	8.68751e-09	6.1134
lncRNA:CR45906	-0.535907	-1.16042	-6.14251	9.90486e-10	8.81801e-09	-6.11094
MetRS-m	0.334772	2.79696	6.14432	9.91617e-10	8.82339e-09	6.11075
spz6	-0.693006	-0.320105	-6.13845	1.00459e-09	8.93407e-09	-6.10868
CG17739	-0.335114	6.02204	-6.14666	1.00811e-09	8.96061e-09	-6.10812
Rev1	0.294485	3.89765	6.14001	1.01774e-09	9.04144e-09	6.1066
CG17565	0.308676	3.99534	6.13783	1.03175e-09	9.16104e-09	6.10442
Gr89a	-0.594683	-0.67846	-6.13373	1.03844e-09	9.21551e-09	-6.10339
lncRNA:CR44889	-0.564846	-0.737019	-6.13356	1.04228e-09	9.24471e-09	-6.1028
CG11539	0.383167	1.63655	6.13332	1.04798e-09	9.29033e-09	6.10193
CG33523	0.229395	6.44986	6.14015	1.05175e-09	9.31888e-09	6.10135
beat-IIa	-0.381682	3.20086	-6.13851	1.05808e-09	9.37e-09	-6.10039
RpIIIC53	0.292911	3.40832	6.13582	1.06071e-09	9.38833e-09	6.1
CG33090	0.313909	5.17993	6.13752	1.07002e-09	9.46567e-09	6.0986
CG33463	-0.522226	-1.31861	-6.13083	1.07411e-09	9.49687e-09	-6.09799
CG14342	-0.58004	-0.697013	-6.12656	1.08246e-09	9.56562e-09	-6.09675
Hex-A	-0.237026	7.39825	-6.12952	1.08951e-09	9.62285e-09	-6.09571
TAF1C-like	0.307953	3.20666	6.13048	1.09217e-09	9.64128e-09	6.09532
lncRNA:CR44208	0.535559	0.144955	6.13122	1.0992e-09	9.69818e-09	6.0943
lncRNA:CR46237	-0.611744	-0.924348	-6.11927	1.10824e-09	9.77281e-09	-6.09299
Ugt35B1	0.415147	6.37547	6.13137	1.11965e-09	9.86827e-09	6.09135
adp	0.264384	5.03303	6.12933	1.12791e-09	9.93583e-09	6.09017
Gp150	-0.295171	8.64569	-6.12707	1.15103e-09	1.01342e-08	-6.08692
CG11159	-0.718811	-0.50152	-6.11474	1.15321e-09	1.0148e-08	-6.08662
CG34375	0.699266	1.09435	6.11354	1.15606e-09	1.01678e-08	6.08622
CG46338	0.306768	3.11414	6.12099	1.17176e-09	1.02961e-08	6.08406
CG10700	-0.681059	-0.6883	-6.10909	1.17189e-09	1.02961e-08	-6.08404
snoRNA:abba-a	-0.528256	-1.07146	-6.11238	1.18148e-09	1.0375e-08	-6.08274
CG43843	0.551268	-0.162595	6.1119	1.19079e-09	1.04467e-08	6.08148
Shal	-0.364192	4.32996	-6.11937	1.19089e-09	1.04467e-08	-6.08146
CG11141	0.317925	4.61414	6.11908	1.19346e-09	1.04637e-08	6.08112
CG10962	0.461127	1.85312	6.1152	1.19899e-09	1.05067e-08	6.08038
asf1	0.352507	4.05909	6.11279	1.2025e-09	1.05319e-08	6.07991
PIG-K	0.270656	3.98575	6.11488	1.20867e-09	1.05805e-08	6.07909
sip2	0.529044	3.41346	6.1125	1.22663e-09	1.07321e-08	6.07672
snoRNA:Psi28S-612	-0.497244	-0.170039	-6.10671	1.23079e-09	1.07628e-08	-6.07618
sing	-0.541079	-0.0850643	-6.10489	1.23861e-09	1.08256e-08	-6.07516
CG3702	0.245248	6.71478	6.10987	1.24266e-09	1.08515e-08	6.07464
lncRNA:CR45596	-0.59388	-0.706806	-6.11331	1.24288e-09	1.08515e-08	-6.07461
CG10274	0.291226	3.41306	6.11074	1.24408e-09	1.08563e-08	6.07446
lncRNA:CR44461	-0.518934	-1.16937	-6.1021	1.24789e-09	1.08839e-08	-6.07397
chb	0.318964	6.54757	6.11115	1.25259e-09	1.09192e-08	6.07336
snoRNA:Me28S-A3365	-0.505593	-1.27253	-6.10529	1.25609e-09	1.0944e-08	-6.07292
CG32074	-0.52084	-0.847463	-6.10341	1.26853e-09	1.10467e-08	-6.07133
bbg	-0.319235	5.77143	-6.1069	1.30163e-09	1.1329e-08	-6.0672
CG5913	0.295432	3.54049	6.1045	1.30453e-09	1.13447e-08	6.06684
asRNA:CR46135	-0.560817	-0.643859	-6.10228	1.30479e-09	1.13447e-08	-6.06681
snoRNA:Me28S-C1237	-0.504929	-1.11968	-6.09805	1.30667e-09	1.13552e-08	-6.06658
CG44439	-0.571711	-1.23057	-6.09678	1.31729e-09	1.14415e-08	-6.06527
galla-2	0.30523	2.93835	6.09893	1.32501e-09	1.15027e-08	6.06433
Syngr	-0.375468	4.87628	-6.10179	1.32757e-09	1.15189e-08	-6.06402
ATPsynO	-0.283405	8.80402	-6.09899	1.33596e-09	1.15857e-08	-6.06301
CG10479	-0.355428	4.29232	-6.10091	1.33849e-09	1.16017e-08	-6.06271
Snap25	-0.390183	5.98366	-6.09985	1.34289e-09	1.16337e-08	-6.06218
CG42467	0.571358	-0.101257	6.09735	1.35319e-09	1.1717e-08	6.06095
Sac1	0.239823	6.33361	6.09917	1.35957e-09	1.17661e-08	6.06019
Cog7	0.282719	4.33516	6.0986	1.37425e-09	1.1887e-08	6.05847
sturkopf	0.256531	5.3916	6.09313	1.38211e-09	1.19488e-08	6.05755
Hasp	-0.36178	6.3088	-6.09391	1.3935e-09	1.2041e-08	-6.05623
CG43075	0.567078	-0.0897529	6.09104	1.40783e-09	1.21586e-08	6.05458
snoRNA:kis-a	-0.512075	-1.23528	-6.08674	1.41467e-09	1.22089e-08	-6.0538
Fas2	-0.276134	6.66229	-6.08986	1.41511e-09	1.22089e-08	-6.05375
Pol31	0.396276	2.45539	6.08402	1.42897e-09	1.23214e-08	6.05218
Ndc1	0.326435	3.76095	6.08397	1.42962e-09	1.23214e-08	6.05211
lncRNA:CR46000	-0.540588	-1.38501	-6.07957	1.45636e-09	1.25454e-08	-6.04912
CG14491	-0.540508	-1.38689	-6.08124	1.45713e-09	1.25456e-08	-6.04904
CR46279	-0.484192	-1.50227	-6.08163	1.45975e-09	1.25616e-08	-6.04875
lncRNA:CR46205	-0.506084	-1.24668	-6.07967	1.46686e-09	1.26122e-08	-6.04797
Nup75	0.289554	3.76187	6.08162	1.46713e-09	1.26122e-08	6.04794
CG12341	0.292069	3.25787	6.08377	1.47258e-09	1.26526e-08	6.04734
Sec13	0.308479	5.013	6.08314	1.497e-09	1.28558e-08	6.04469
EloA	0.287612	4.80923	6.07851	1.50037e-09	1.28781e-08	6.04432
CG14618	0.318557	2.60071	6.07612	1.50154e-09	1.28816e-08	6.0442
snoRNA:Psi18S-1854a	0.687311	0.301432	6.07633	1.5093e-09	1.29415e-08	6.04337
side-V	-0.373455	3.16039	-6.07921	1.51941e-09	1.30215e-08	-6.04229
CG1532	0.275068	5.25414	6.0773	1.52986e-09	1.31043e-08	6.04119
ZnT77C	0.327674	3.57288	6.07618	1.53255e-09	1.31207e-08	6.0409
CG13962	-0.656941	-0.647907	-6.07076	1.54494e-09	1.322e-08	-6.0396
Hesr	-0.693376	-0.752135	-6.07199	1.55064e-09	1.32543e-08	-6.03901
WRNexo	0.587251	1.84263	6.07324	1.55084e-09	1.32543e-08	6.03899
lncRNA:CR45983	-0.570893	-1.16612	-6.066	1.55132e-09	1.32543e-08	-6.03894
asRNA:CR44703	-0.480207	-1.46596	-6.07113	1.55301e-09	1.32619e-08	-6.03876
Ranbp21	0.301955	4.80307	6.07438	1.55591e-09	1.32799e-08	6.03846
lncRNA:CR43632	0.475006	-0.699251	6.06739	1.56906e-09	1.33854e-08	6.0371
CG12395	0.561323	0.57434	6.0724	1.57091e-09	1.33943e-08	6.03691
MESR6	0.331691	3.52808	6.0736	1.57467e-09	1.34195e-08	6.03653
msd1	0.576039	1.2226	6.06828	1.58233e-09	1.3478e-08	6.03574
lncRNA:CR44100	-0.493971	-1.32364	-6.0668	1.58895e-09	1.35275e-08	-6.03507
lncRNA:CR45696	-0.486368	-1.50058	-6.06759	1.59005e-09	1.35299e-08	-6.03496
Rbp9	-0.331949	7.49745	-6.07226	1.59552e-09	1.35696e-08	-6.0344
CG5391	0.543066	-0.304142	6.0588	1.59969e-09	1.35982e-08	6.03398
CG9302	0.292541	3.9259	6.06697	1.61097e-09	1.36871e-08	6.03285
CG11586	0.312902	3.78129	6.07755	1.62146e-09	1.37693e-08	6.0318
CG3223	0.357275	4.05201	6.06698	1.623e-09	1.37717e-08	6.03164
mthl6	-0.599793	-1.05093	-6.05899	1.62339e-09	1.37717e-08	-6.0316
CG42391	0.505426	0.488038	6.06	1.65976e-09	1.40731e-08	6.02802
CG13047	-0.642245	-1.27631	-6.05726	1.67992e-09	1.42368e-08	-6.02607
Six4	-0.47636	1.61726	-6.05946	1.69292e-09	1.43397e-08	-6.02483
CG17047	-0.631892	-0.0293305	-6.05208	1.71288e-09	1.45015e-08	-6.02293
TM4SF	-0.372531	5.2979	-6.05881	1.72333e-09	1.45826e-08	-6.02195
lncRNA:CR44075	0.507805	-0.341568	6.04746	1.7244e-09	1.45843e-08	6.02184
nopo	0.39203	2.43165	6.05299	1.74098e-09	1.47171e-08	6.0203
unc-13-4A	-0.448851	3.45102	-6.05612	1.74684e-09	1.47591e-08	-6.01975
Lar	-0.370936	3.59929	-6.05548	1.74788e-09	1.47605e-08	-6.01966
CG18343	0.360833	4.05918	6.05758	1.75409e-09	1.48054e-08	6.01908
AGBE	0.319501	6.91097	6.05777	1.75497e-09	1.48054e-08	6.019
CG14273	-0.542829	-1.02349	-6.04876	1.76877e-09	1.49143e-08	-6.01773
hpRNA:CR32207	0.406209	2.04394	6.05135	1.77173e-09	1.49317e-08	6.01746
U2af50	0.230778	6.05127	6.04794	1.78574e-09	1.50422e-08	6.01619
gsb-n	0.511249	0.14628	6.04994	1.79722e-09	1.51313e-08	6.01515
CG32036	-0.658469	-0.625771	-6.0419	1.7982e-09	1.5132e-08	-6.01506
Gr93c	-0.566007	-1.24122	-6.04505	1.80346e-09	1.51686e-08	-6.01459
Ire1	0.271533	4.90449	6.05003	1.81421e-09	1.52514e-08	6.01362
SCCRO	0.269122	4.98462	6.05196	1.81551e-09	1.52547e-08	6.01351
CG14331	-0.583944	-0.0500347	-6.04479	1.8341e-09	1.54031e-08	-6.01186
mmd	-0.387464	5.1883	-6.04715	1.85043e-09	1.55325e-08	-6.01042
CG6276	0.297758	3.98889	6.04717	1.86099e-09	1.56133e-08	6.0095
Argl	0.425055	5.96384	6.04819	1.86657e-09	1.56523e-08	6.00901
asRNA:CR45960	-0.49636	-1.06356	-6.03499	1.87566e-09	1.57206e-08	-6.00822
CG17658	0.643995	0.660597	6.04026	1.88459e-09	1.57875e-08	6.00745
[truncated: 14,747 more rows]

## Sheet: DCV_Sex_Int
Gene	logFC	AveExpr	t	P.Value	adj.P.Val	z.std
dmrt93B	1.40896	-0.880925	4.805	1.83668e-06	0.030296	4.77061
CG14826	1.61034	-1.64452	4.6153	4.54895e-06	0.030296	4.58458
side	-0.824593	5.08714	-4.57937	5.45743e-06	0.030296	-4.54639
sr	-1.01282	4.46185	-4.47544	8.78008e-06	0.0320394	-4.44522
bnl	-0.819039	3.57161	-4.43926	1.03201e-05	0.0320394	-4.41035
grn	-0.963761	2.43118	-4.39488	1.26249e-05	0.0320394	-4.36651
Gbeta13F	-0.495211	8.22016	-4.36446	1.45187e-05	0.0320394	-4.33587
CG4928	-0.69751	7.51248	-4.31477	1.79888e-05	0.0320394	-4.28849
fred	-0.845039	3.87711	-4.29133	2.00851e-05	0.0320394	-4.26394
upd2	1.32833	-0.824017	4.28029	2.07931e-05	0.0320394	4.2562
siz	-0.611903	7.0922	-4.24888	2.41369e-05	0.0320394	-4.22272
Cyp6a2	-1.10817	4.93778	-4.23252	2.59527e-05	0.0320394	-4.20635
elB	-0.640727	5.11815	-4.22646	2.65944e-05	0.0320394	-4.20083
sty	-0.564826	6.22372	-4.21226	2.83022e-05	0.0320394	-4.18671
fz2	-0.616053	6.33335	-4.20309	2.94655e-05	0.0320394	-4.17756
Scr	-0.837137	3.31259	-4.17477	3.32916e-05	0.0320394	-4.1497
lncRNA:CR45958	1.17915	-1.68858	4.1698	3.37666e-05	0.0320394	4.14645
Pits	-0.561995	6.73416	-4.16553	3.46289e-05	0.0320394	-4.14067
ab	-0.679391	5.42174	-4.12734	4.07886e-05	0.0333911	-4.10297
lncRNA:CR45434	1.41619	-1.78857	4.1121	4.30971e-05	0.0333911	4.09022
Nrg	-0.558728	7.38827	-4.10356	4.50831e-05	0.0333911	-4.07976
Hmx	-0.978792	1.91143	-4.09997	4.5747e-05	0.0333911	-4.07636
fru	-0.579602	6.40744	-4.09845	4.61148e-05	0.0333911	-4.07449
CG31688	-0.695819	5.06723	-4.08568	4.85437e-05	0.0336853	-4.06253
CG42867	1.29083	-0.249265	4.03045	6.03633e-05	0.0388249	4.01139
bun	-0.47739	8.97292	-4.03329	6.06129e-05	0.0388249	-4.01041
CG15818	-2.79386	0.975708	-4.01087	6.61027e-05	0.0391607	-3.98989
Hr38	-1.23214	4.39076	-4.00264	6.87404e-05	0.0391607	-3.9806
dpp	-0.649384	4.65043	-3.99853	6.97188e-05	0.0391607	-3.97724
snoRNA:Psi28S-612	0.990404	-0.92874	3.99111	7.13049e-05	0.0391607	3.97189
Lim3	-0.774192	3.50844	-3.98135	7.49795e-05	0.0391607	-3.95991
lncRNA:CR43888	1.1674	-1.19174	3.97409	7.67496e-05	0.0391607	3.95433
nAChRalpha3	-0.72111	4.40621	-3.9674	7.96335e-05	0.0391607	-3.9455
lncRNA:CR44017	1.48456	-1.19545	3.96298	8.03196e-05	0.0391607	3.94344
sbm	-0.597503	6.73614	-3.95913	8.23e-05	0.0391607	-3.9376
Fas2	-0.545453	6.75367	-3.95135	8.48922e-05	0.0392721	-3.93015
CG10713	-0.768968	2.94196	-3.93727	9.0014e-05	0.040516	-3.91604
vig	-0.538658	7.81766	-3.92635	9.40631e-05	0.0410604	-3.90542
noc	-0.554509	5.8995	-3.91534	9.8341e-05	0.0410604	-3.89465
CG31140	-0.803736	6.7608	-3.90696	0.000101885	0.0410604	-3.88606
ems	-0.893201	1.53574	-3.90022	0.0001035	0.0410604	-3.88224
tinc	-0.70094	5.26354	-3.89132	0.000108495	0.0410604	-3.87076
Dll	-0.673355	3.79007	-3.87634	0.000115073	0.0410604	-3.85639
CG14186	-0.742664	6.07012	-3.8764	0.000115287	0.0410604	-3.85594
asRNA:CR44382	0.965502	-1.68727	3.87326	0.000115598	0.0410604	3.85528
bi	-0.751449	3.92955	-3.87541	0.000115751	0.0410604	-3.85495
CG14408	-0.56821	6.24745	-3.87474	0.000115878	0.0410604	-3.85469
jeb	-0.783248	5.78535	-3.86409	0.000121155	0.0420359	-3.84378
snoRNA:Me28S-C788b	0.994069	-1.91738	3.84845	0.00012801	0.0435079	3.83026
grh	-0.57017	5.59885	-3.84092	0.000132716	0.0435277	-3.82136
Treh	-0.541474	8.49269	-3.83543	0.000135738	0.0435277	-3.81581
lncRNA:CR44674	1.15484	-1.59444	3.83386	0.00013591	0.0435277	3.8155
CG11030	-0.518977	5.05736	-3.82761	0.00013978	0.0439225	-3.80856
CG42870	1.17415	-1.1598	3.81449	0.000146478	0.0444906	3.79697
dally	-0.505694	6.68418	-3.81541	0.000146931	0.0444906	-3.7962
CtBP	-0.435215	7.82452	-3.80352	0.000154048	0.0457764	-3.78445
RSG7	-0.645011	5.30147	-3.79829	0.000157506	0.0457764	-3.77893
X11Lbeta	-0.707334	6.0198	-3.79518	0.000159423	0.0457764	-3.77591
lncRNA:CR44199	0.965064	-1.92574	3.78605	0.000164492	0.0464314	3.7681
lncRNA:CR15061	0.968906	-2.03672	3.77264	0.000173562	0.0475289	3.75468
CG10226	-0.914557	5.89038	-3.77249	0.000174088	0.0475289	-3.75392
Cka	-0.473155	7.32301	-3.75615	0.000185763	0.0487594	-3.73763
CG34184	1.13661	-1.86963	3.75409	0.000186221	0.0487594	3.73701
PAN3	-0.484723	7.65449	-3.75	0.000190149	0.0487594	-3.73176
Rbp	-0.667595	6.47692	-3.7485	0.000191547	0.0487594	-3.72991
Mkp3	-0.513724	6.22764	-3.74329	0.000195122	0.0487594	-3.72525
snoRNA:Psi18S-1397	0.994257	-1.64425	3.73678	0.000198926	0.0487594	3.72038
Hnf4	-0.465386	6.78161	-3.73668	0.000200372	0.0487594	-3.71855
pdm3	-0.625642	5.58239	-3.73172	0.000204487	0.0487594	-3.71341
CG14329	-1.55616	1.00411	-3.72923	0.000205788	0.0487594	-3.7118
lncRNA:CR45823	1.12786	-1.4157	3.72597	0.000207873	0.0487594	3.70925
Gdap2	-0.483066	8.04646	-3.72097	0.000213065	0.0489106	-3.703
SK	-0.627902	6.88992	-3.71766	0.000216011	0.0489106	-3.69952
CG8312	-0.532222	6.22768	-3.71319	0.000219227	0.0489106	-3.69576
lncRNA:CR45250	1.02571	-1.15694	3.70917	0.000221893	0.0489106	3.69269
CG1941	-0.930485	2.6926	-3.70752	0.000223202	0.0489106	-3.6912
C3G	-0.550525	6.59956	-3.69637	0.000234296	0.050675	-3.67884
disco	-0.640363	4.66245	-3.69096	0.000239547	0.0511464	-3.67318
Lnk	-0.445934	6.17673	-3.67633	0.000252884	0.0519578	-3.65932
dac	-0.673774	4.40242	-3.67053	0.000259105	0.0519578	-3.65309
lncRNA:CR45476	1.00066	-1.79525	3.66775	0.000260855	0.0519578	3.65136
Gfrl	-0.673058	5.43343	-3.65925	0.000270653	0.0519578	-3.64188
Rbfox1	-0.485963	7.24558	-3.65864	0.00027122	0.0519578	-3.64134
ltl	-0.631578	6.66507	-3.65392	0.000276038	0.0519578	-3.63681
CG12075	-0.616957	5.31105	-3.65184	0.000278172	0.0519578	-3.63482
Vap33	-0.444614	7.98263	-3.65042	0.000279647	0.0519578	-3.63346
CG11122	-0.622226	6.33872	-3.6498	0.000280103	0.0519578	-3.63304
CG3655	-0.539407	5.55635	-3.64828	0.000281102	0.0519578	-3.63212
CG42795	-0.710941	6.85429	-3.6488	0.000281669	0.0519578	-3.6316
CG4629	-0.753482	3.99162	-3.64509	0.000285522	0.0519578	-3.62809
CG10073	-1.62946	0.77063	-3.64163	0.000287934	0.0519578	-3.62592
PCB	-0.574576	8.95148	-3.64172	0.000289232	0.0519578	-3.62476
eyg	-0.679168	2.97096	-3.63639	0.000295076	0.0519578	-3.61958
btsz	-0.576162	7.12661	-3.63558	0.0002959	0.0519578	-3.61886
lncRNA:CR44578	0.970847	-1.68442	3.63441	0.000296385	0.0519578	3.61844
lncRNA:CR43705	1.05298	-1.76451	3.62899	0.000302389	0.0520425	3.61324
Ncc69	-0.571719	6.60328	-3.62902	0.000303118	0.0520425	-3.61262
bab2	-0.686202	5.06191	-3.62027	0.000312929	0.0531787	-3.60436
Tet	-0.636282	6.55148	-3.61597	0.000318995	0.0532626	-3.59937
CG4612	-0.511674	6.97041	-3.61451	0.000320414	0.0532626	-3.59821
lncRNA:CR44357	1.00204	-1.21591	3.6118	0.000323017	0.0532626	3.59611
Rb97D	-0.508995	5.65925	-3.60936	0.000326538	0.0533154	-3.59328
snoRNA:Psi18S-1389a	0.934548	-1.96536	3.59892	0.000338916	0.0537553	3.58358
Abl	-0.583792	6.80256	-3.5937	0.000346759	0.0537553	-3.5776
Bsg	-0.502705	8.64064	-3.59212	0.000349202	0.0537553	-3.57577
Eip75B	-0.53634	7.40426	-3.58909	0.000353187	0.0537553	-3.5728
Ac76E	-0.552394	6.04649	-3.58676	0.000356018	0.0537553	-3.57071
metro	-0.545772	5.97612	-3.58285	0.000361123	0.0537553	-3.56698
CG34278	1.08229	-1.92607	3.58165	0.000361809	0.0537553	3.56648
CG13215	1.37425	-0.894799	3.57929	0.000362436	0.0537553	3.56603
Myo10A	-0.614778	5.18	-3.5816	0.000362712	0.0537553	-3.56583
CG4577	-0.68721	7.53298	-3.58125	0.000363917	0.0537553	-3.56496
Cals	-0.643577	7.66366	-3.58025	0.000364738	0.0537553	-3.56437
rut	-0.656597	6.75393	-3.57415	0.000373645	0.054585	-3.55803
CG17211	-0.683736	4.71434	-3.55145	0.000406195	0.0587621	-3.53603
knrl	-0.67241	3.32773	-3.54976	0.000409295	0.0587621	-3.53402
prom	-0.659081	6.11085	-3.54345	0.000419208	0.0588771	-3.52769
kek1	-0.550394	5.72367	-3.54185	0.000421711	0.0588771	-3.52611
ATP8A	-0.520548	7.34682	-3.53201	0.000437319	0.0588771	-3.51647
ctp	-0.481216	8.6756	-3.52726	0.000445042	0.0588771	-3.51182
Ndae1	-0.525098	7.20761	-3.52562	0.000447902	0.0588771	-3.51012
lncRNA:CR42868	0.880043	-1.69478	3.52288	0.000450939	0.0588771	3.50832
ps	-0.490538	9.23798	-3.5209	0.000455996	0.0588771	-3.50536
bves	-0.51189	5.7423	-3.51842	0.000459299	0.0588771	-3.50343
CG18265	-0.730686	2.90003	-3.51781	0.000461114	0.0588771	-3.50238
corto	-0.460806	6.97976	-3.51297	0.000469111	0.0588771	-3.4978
Sdr	-0.604256	4.24793	-3.51005	0.000474145	0.0588771	-3.49495
CG33181	-0.477565	6.79438	-3.50513	0.000482223	0.0588771	-3.49044
lncRNA:CR45652	0.95273	-2.02839	3.50355	0.000484597	0.0588771	3.48913
Psi	-0.529116	6.47783	-3.49985	0.000492356	0.0588771	-3.48488
CenG1A	-0.535093	6.40936	-3.4981	0.000495343	0.0588771	-3.48326
lncRNA:CR45594	0.969497	-1.71119	3.49506	0.000499886	0.0588771	3.48082
dpr9	-0.585294	5.20692	-3.49497	0.000501939	0.0588771	-3.47972
CG4119	-0.492776	5.56149	-3.49228	0.000505719	0.0588771	-3.47771
tun	-0.471432	5.60337	-3.49171	0.000506849	0.0588771	-3.47711
Sidpn	-0.619309	4.47361	-3.49166	0.000507956	0.0588771	-3.47653
Lim1	-0.616815	4.17549	-3.49134	0.000508588	0.0588771	-3.47619
lncRNA:CR45188	1.09202	-1.64623	3.49003	0.000508637	0.0588771	3.47617
AGO1	-0.46045	7.99753	-3.49115	0.00050873	0.0588771	-3.47612
Papss	-0.473463	5.28081	-3.48806	0.000513833	0.0588771	-3.47344
CG9775	-0.466997	6.99212	-3.487	0.000516016	0.0588771	-3.4723
DOR	-0.503383	8.74168	-3.48727	0.000516247	0.0588771	-3.47218
Mdr65	-0.645727	5.44735	-3.48639	0.000517898	0.0588771	-3.47132
Octbeta3R	-0.622736	4.26616	-3.48273	0.000525067	0.0588771	-3.46763
snoRNA:SC35-b	0.853069	-1.75382	3.48128	0.000525741	0.0588771	3.46729
lncRNA:CR46098	0.825321	-1.94136	3.48032	0.000528178	0.0588771	3.46604
Atpalpha	-0.496607	11.0063	-3.47982	0.000530687	0.0588771	-3.46477
snoRNA:U31:54Ed	0.868636	-2.00851	3.47822	0.000531338	0.0588771	3.46444
Mp	-0.612753	6.04979	-3.47895	0.000531741	0.0588771	-3.46424
snoRNA:Me28S-C3420a	0.871668	-1.75996	3.47548	0.000535904	0.0588771	3.46214
ATP8B	-0.567726	5.75947	-3.47683	0.0005362	0.0588771	-3.46199
IRSp53	-0.61173	6.82427	-3.47623	0.000537368	0.0588771	-3.4614
snoRNA:Psi28S-1175c	0.873041	-1.72138	3.46854	0.000549833	0.0598491	3.45523
CG31550	-0.525652	6.61867	-3.46798	0.000553464	0.0598532	-3.45345
Edem2	-0.469004	6.13985	-3.45779	0.000574658	0.0609232	-3.4433
CG14961	1.24971	1.44909	3.45212	0.00058056	0.0609232	3.44054
Mgat2	-0.510509	6.35921	-3.45311	0.000584851	0.0609232	-3.43854
Ste12DOR	0.866076	-2.09832	3.45112	0.000587623	0.0609232	3.43726
CG3618	-0.481669	6.08715	-3.4514	0.000588605	0.0609232	-3.43681
vvl	-0.567738	6.25944	-3.45087	0.000588742	0.0609232	-3.43675
svp	-0.555007	6.01074	-3.45095	0.000588965	0.0609232	-3.43665
CG32547	-0.613291	3.43983	-3.44444	0.000603941	0.0617232	-3.42984
CG3961	-0.553849	7.79449	-3.44317	0.00060653	0.0617232	-3.42868
Indy	-0.471637	7.34073	-3.44192	0.000608475	0.0617232	-3.42781
jus	-0.594999	6.38932	-3.43821	0.00061777	0.0617232	-3.42369
lncRNA:CR44522	0.891652	-1.97626	3.43579	0.000621144	0.0617232	3.42221
CG32264	-0.433433	7.94522	-3.43431	0.000626517	0.0617232	-3.41987
Sap47	-0.46997	8.99825	-3.43224	0.000631404	0.0617232	-3.41775
peb	-0.585562	5.51552	-3.42638	0.000643427	0.0617232	-3.41262
bru2	-0.556598	5.35959	-3.42645	0.000644042	0.0617232	-3.41235
Acbp2	-1.06951	7.09528	-3.42253	0.000645447	0.0617232	-3.41176
RhoGAPp190	-0.477638	7.48374	-3.4244	0.000649214	0.0617232	-3.41017
flw	-0.455193	7.30926	-3.42246	0.000653927	0.0617232	-3.4082
Pde1c	-0.542376	6.41758	-3.42013	0.000659552	0.0617232	-3.40586
AANATL5	0.83392	-2.10781	3.41579	0.000668317	0.0617232	3.40226
CG3558	-0.443336	6.5359	-3.41304	0.000676507	0.0617232	-3.39893
CG32333	-0.629393	5.12255	-3.41252	0.000677838	0.0617232	-3.39839
CG43070	1.02768	-1.35371	3.40997	0.000681463	0.0617232	3.39693
DIP1	-0.507892	7.64531	-3.41009	0.000683377	0.0617232	-3.39616
OtopLa	-0.55795	7.70003	-3.40826	0.000688589	0.0617232	-3.39408
dlg1	-0.488303	7.97475	-3.40785	0.000689325	0.0617232	-3.39379
csw	-0.479087	8.02386	-3.40753	0.000690177	0.0617232	-3.39345
lncRNA:CR44826	0.953761	-1.49214	3.40208	0.000700373	0.0617232	3.38943
lncRNA:CR44338	0.957779	-1.39187	3.40066	0.000704805	0.0617232	3.3877
CG10600	-0.51799	6.57287	-3.40065	0.000706448	0.0617232	-3.38706
CG3009	-0.566711	4.72691	-3.39901	0.000712035	0.0617232	-3.3849
[truncated: 16,468 more rows]

## Sheet: DAV_Sex_Int
Gene	logFC	AveExpr	t	P.Value	adj.P.Val	z.std
[truncated: 16,697 more rows]

[truncated: 1 more sheets: Thika_virus_Sex_Int]
