# Supplementary material for: Viruses in Laboratory Drosophila and Their Impact on Host Gene Expression
Source: Viruses. 2023 Aug 31;15(9):1849. doi: 10.3390/v15091849 (PMC10537266; doi:10.3390/v15091849)
Supplement: Supplementary file 1 [file viruses-15-01849-s001.zip › Supplementary_Files/Spreadsheet S3.xlsx]

## Sheet: Sex_Effect
GO.ID	term	definition	name.genes_frequency	name.pvalue	name.-log10_pvalue	name.Significant_genes	name.Significant_genes_symbol
GO:0000003	reproduction	The production of new individuals that contain some portion of genetic material inherited from one or more parent organisms.	82.777% (1216/1469)	1.32672e-16	15.88	10178813;10178841;117300;117368;117503;12797933;12798021;12798164;12798278;12798279;12798316;12798488;12798586;140439;14462415;14462466;14462671;14462677;14462791;19834828;19834933;19834957;19835058;19835250;19835285;19835448;19835511;19835757;19893556;246437;246589;246630;246645;246647;246666;246667;246668;246672;251414;26067053;26067054;26067079;26067080;26067356;2768671;2768674;2768677;2768691…	lncRNA:CR42858;lncRNA:CR42859;clt;prt;RacGAP84C;lncRNA:CR43306;lncRNA:CR43414;lncRNA:CR43356;CG43319;Acp98AB;lncRNA:CR43416;lncRNA:CR43282;lncRNA:CR43484;Tre1;lncRNA:CR43862;lncRNA:CR43848;lncRNA:CR43753;lncRNA:CR43852;lncRNA:CR43802;lncRNA:CR44420;lncRNA:CR44585;lncRNA:CR45727;lncRNA:CR44344;lncRNA:CR44371;asRNA:TS15;lncRNA:CR45542;lncRNA:CR44412;lncRNA:CR45670;CYTB;CG30075;CG30395;Ir52c;CG30486…
GO:0000027	ribosomal large subunit assembly	The aggregation, arrangement and bonding together of constituent RNAs and proteins to form the large ribosomal subunit.	100% (16/16)	0.00866265	2.06	31810;326206;33234;33254;3355124;36058;36268;38208;39477;40279;40451;42183;42359;42502;43723;43864	CG1785;CG11583;Nle;Dbp21E2;RpL5;RpLP0-like;CG13185;RpL23A;mRpL20;mTerf3;RpLP0;Non3;CG11447;ppan;RpL6;RpL10
GO:0000028	ribosomal small subunit assembly	The aggregation, arrangement and bonding together of constituent RNAs and proteins to form the small ribosomal subunit.	100% (23/23)	0.00108224	2.97	31106;318160;318161;31837;31897;32344;32635;32700;33843;34412;36144;36851;41597;41807;42061;42830;43039;43564;47218;47219;5740386;5740411;5740688	sta;CG32706;CG32708;CG6999;RpS28b;CG10993;RpS19a;RpS5a;CG9107;mRpS7;CG12325;RpS15;CG7488;RpS5b;mRpS11;RpS19b;RpS27;RpS28a;RpS14a;RpS14b;CG40813;CG41562;RpS28-like
GO:0000070	mitotic sister chromatid segregation	The cell cycle process in which replicated homologous chromosomes are organized and then physically separated and apportioned to two sets during the mitotic cell cycle. Each replicated chromosome, composed of two sister chromatids, aligns at the cell equator, paired with its homologous partner. One homolog of each morphologic type goes into each of the resulting chromosome sets.	90.164% (110/122)	9.45315e-06	5.02	117503;26067080;2768719;31027;31594;31816;31835;318874;31988;32015;32049;32102;32316;32473;32627;33119;33286;33501;33544;3354896;3355064;3355136;33578;33758;33778;33974;33992;34244;34245;34404;34504;34524;34794;35001;35004;35199;35225;35287;35315;35522;35591;35649;35954;36264;36286;36440;36495;36538;36621;36653;36791;36957;37042;37187;37295;37618;3771934;37893;38135;38515;38580;38640;38656;38762;…	RacGAP84C;vas;luna;Rbf;APC7;Moe;APC4;Nnf1b;Hmr;feo;Klp10A;Kmn1;Ndc80;shtd;SMC3;mst;CG14339;gammaTub23C;Fign;vtd;Haspin;Nipped-B;Spindly;Bub1;Cap-D3;SA;Nuf2;aust;borr;pim;aurB;aub;Orc5;glu;BuGZ;gammaTub37C;Top2;barr;Cdc23;BubR1;CG15237;Incenp;Mad1;Mtor;pds5;Cap-G;cid;tum;Su(var)2-HP2;SMC2;Lis-1;Lhr;thr;prod;CG11788;CycB;cana;Slik;Klp61F;pav;Dhc64C;Sse;mad2;Mis12;eco;CG34001;Klp67A;CycA;DCTN1-p150;…
GO:0000075	cell cycle checkpoint signaling	A signaling process that controls cell cycle progression by monitoring the integrity of specific cell cycle events. A cell cycle checkpoint begins with detection of deficiencies or defects and ends with signal transduction.	92.063% (58/63)	0.000334794	3.48	12797916;2768674;31044;31518;31678;31872;32608;326205;32753;33018;33270;33571;33758;33991;34018;34411;34504;34565;34993;35004;35122;35288;35522;35591;35954;36136;36264;37916;38427;38492;38656;38989;40003;40054;40508;40598;41013;41341;41615;41670;41743;41779;41839;42126;42186;42444;42772;43006;43490;43709;43719;43856;44259;46326;47121;47874;48309;59247	CG43295;Fancd2;mus81;mof;CHES-1-like;Dsor1;mei-41;Claspin;CG8173;CG9578;PNUTS;tim;Bub1;Mnn1;CG5181;Cdk1;aurB;mre11;grp;BuGZ;CG10336;lok;BubR1;CG15237;Mad1;mms4;Mtor;Brca2;armi;RfC4;mad2;Cdc6;mus304;Rad9;Chro;Hus1-like;pch2;Tctp;timeout;B52;PR-Set7;Rad17;tefu;Mps1;14-3-3epsilon;CG5466;CG10177;CG11839;Bub3;Gcn2;rod;nej;nbs;l(2)dtl;dup;Zw10;mus101;Zwilch
GO:0000076	DNA replication checkpoint signaling	A signal transduction process that contributes to a DNA replication checkpoint, that prevents the initiation of nuclear division until DNA replication is complete, thereby ensuring that progeny inherit a full complement of the genome.	100% (17/17)	0.0064364	2.19	31872;32608;326205;33571;34993;35122;38492;38989;40003;40054;40598;41615;41779;43006;43856;47121;48309	Dsor1;mei-41;Claspin;tim;grp;CG10336;RfC4;Cdc6;mus304;Rad9;Hus1-like;timeout;Rad17;CG11839;nej;dup;mus101
GO:0000122	negative regulation of transcription by RNA polymerase II	Any process that stops, prevents, or reduces the frequency, rate or extent of transcription mediated by RNA polymerase II.	82.547% (175/212)	0.00274784	2.56	117294;19834908;2768974;30971;31003;31027;31070;31151;31153;31331;31379;31429;31430;31469;31470;31499;31523;31571;31577;31681;31802;31834;31912;31978;31991;32225;32243;32278;32607;32723;32724;32941;32954;33077;33185;33225;33308;33392;33529;33571;33581;33583;33602;33607;33661;33770;34064;34119;34395;34483;34560;34568;34595;34611;34701;34875;34881;34888;35198;35262;35381;35386;35540;35555;35678;358…	Dsp1;CG45071;ind;G9a;vnd;Rbf;CG11398;arm;mip130;Mnt;bi;ovo;CG32767;Vsx2;Vsx1;lin-52;CG12236;CG3815;CG3847;NELF-B;oc;HP1b;btd;CG2887;CG43347;Smr;Brms1;HDAC4;TH1;B-H2;B-H1;CoRest;CG14220;CG1529;kis;ush;CG5001;aop;Mad;tim;sob;odd;bowl;slp1;HP6;mid;LKRSDH;Su(var)205;GATAd;CG12299;ab;salr;esc;escl;CG9932;NC2beta;Su(H);stc;CG17568;CG10631;E2f2;CG9246;EcR;jing;CG1620;dpn;CG1663;eve;Hr3;CG12909;en;Mtor;s…
GO:0000226	microtubule cytoskeleton organization	A process that is carried out at the cellular level which results in the assembly, arrangement of constituent parts, or disassembly of cytoskeletal structures comprising microtubules and their associated proteins.	81.37% (297/365)	0.000797251	3.1	10178948;117406;117503;26067053;2768940;31016;31104;31153;31349;31361;31393;31405;31596;31725;31736;317930;317999;31816;318579;318666;318680;31874;31881;318856;318949;318950;319019;31961;32015;32049;32057;32071;32107;32152;32200;32478;32518;32528;32535;32537;32543;32581;326116;326166;326203;326245;32645;32703;32704;32752;32946;33119;33130;33156;33176;33245;33272;33389;33501;33544;3355126;33555;33…	Mzt1;CG32396;RacGAP84C;kl-3;Pp2A-29B;SkpA;mei-38;mip130;Vap33;dgt4;CG12179;ctp;pigs;CG1571;CG10958;CG32232;CG32371;Moe;spn-D;CG31294;HEATR2;ric8a;Aladin;dtr;CG31802;Rsph9;Mst27D;CG15306;feo;Klp10A;Dlic;Kap3;nod;wisp;Mks1;Grip128;CCT6;Efhc1.1;CG8509;Chc;Myb;kat80;tau;Tap42;TTLL1B;Gorab;Axs;baz;TTLL1A;par-6;Grip84;mst;tilB;l(2)gl;CG42399;ds;CG15824;TBCD;gammaTub23C;Fign;CG17493;Ptpa;TTLL4B;Cep97;CG…
GO:0000278	mitotic cell cycle	Progression through the phases of the mitotic cell cycle, the most common eukaryotic cell cycle, which canonically comprises four successive phases called G1, S, G2, and M and includes replication of the genome and the subsequent segregation of chromosomes into daughter cells. In some variant cell cycles nuclear replication or nuclear division may not be followed by cell division, or G1 and G2 ph…	84.969% (407/479)	6.8946e-09	8.16	10178948;117332;117406;117503;12797916;246445;246534;26067080;2768674;2768719;30982;31016;31027;31038;31044;31052;31084;31104;31157;31187;31243;31263;31293;31361;31405;31441;31449;31521;31554;31582;31594;31603;31678;31696;31698;317930;31816;318206;31835;31872;31874;31881;318874;318949;31967;31979;31988;32015;32049;32057;32102;32152;32215;32225;32274;32316;32351;32358;32473;32478;32480;32518;32528…	Mzt1;Rheb;CG32396;RacGAP84C;CG43295;Rif1;CG30291;vas;Fancd2;luna;sc;SkpA;Rbf;MED22;mus81;Cdc45;png;mei-38;Ocrl;wapl;eIF3g1;fs(1)Ya;N;dgt4;ctp;Cdk7;Mcm3;Act5C;sqh;PpV;APC7;Mcm6;CHES-1-like;Nek2;p115;CG32232;Moe;Tlk;APC4;Dsor1;ric8a;Aladin;Nnf1b;CG31802;Psf3;PPP4R2r;Hmr;feo;Klp10A;Dlic;Kmn1;wisp;Aven;Smr;REG;Ndc80;jub;ben;shtd;Grip128;mh;CCT6;Efhc1.1;CG8509;Myb;CycD;mei-41;Tap42;Claspin;SMC3;Sap30;…
GO:0000280	nuclear division	The division of a cell nucleus into two nuclei, with DNA and other nuclear contents distributed between the daughter nuclei.	86.23% (263/305)	2.23742e-07	6.65	10178948;117503;26067079;26067080;2768674;2768677;2768719;31016;31027;31044;31104;31264;31361;31373;31444;31594;31696;31816;31835;318572;318579;31881;318874;31988;32015;32049;32102;32107;32152;32316;32473;32478;32543;32608;326196;32624;32627;32645;32739;32751;32794;32979;33119;33176;33226;33286;33501;33507;33544;3354896;3355064;3355136;33562;33578;33661;33758;33778;33779;33782;33836;33937;33959;3…	Mzt1;RacGAP84C;solo;vas;Fancd2;p53;luna;SkpA;Rbf;mus81;mei-38;vilya;dgt4;mei-9;dhd;APC7;Nek2;Moe;APC4;nenya;spn-D;Aladin;Nnf1b;Hmr;feo;Klp10A;Kmn1;nod;wisp;Ndc80;shtd;Grip128;Myb;mei-41;sunn;Pp2B-14D;SMC3;Axs;corolla;CG8188;wupA;Mer;mst;CG42399;lwr;CG14339;gammaTub23C;okr;Fign;vtd;Haspin;Nipped-B;Cog3;Spindly;HP6;Bub1;Cap-D3;tomb;Lam;ifc;cort;Rca1;SA;Nuf2;cdc14;mtsh;aust;borr;Cks30A;pelo;pim;Cdk1…
GO:0000288	nuclear-transcribed mRNA catabolic process, deadenylation-dependent decay	A major pathway of degradation of nuclear-transcribed mRNAs that proceeds through a series of ordered steps that includes poly(A) tail shortening and that can regulate mRNA stability.	93.939% (31/33)	0.00419255	2.38	261631;319033;32222;326158;32665;3355150;34364;34521;34524;34541;34901;35501;35788;35893;36766;37413;37731;37790;38195;38369;39034;39366;39722;39818;40683;40711;41094;41919;42058;43808;49895	Rpb7;Rrp40;Tis11;CG31759;Rrp45;AGO3;me31B;piwi;aub;Ge-1;CG15262;Not3;Pabp2;PAN2;Rrp42;LSm1;Rrp4;DCP1;CG13928;PAN3;smg;Pop2;DCP2;roq;Rga;CG2091;pum;spn-E;Patr-1;gw;Marf1
GO:0000375	RNA splicing, via transesterification reactions	Splicing of RNA via a series of two transesterification reactions.	85.409% (240/281)	3.93119e-06	5.41	192506;250811;31208;31259;31440;31442;31448;31481;31558;31602;31662;31780;31837;31840;32009;32069;32168;32274;32282;32288;32373;32464;32490;32538;32587;32602;32603;32636;32819;32881;32886;33043;33175;33180;33201;33235;33264;33304;33305;33460;33465;33513;33514;3355114;33645;33781;33835;33909;33967;33968;33982;33989;34079;34080;34138;34312;34426;34429;34524;34569;34608;34648;34788;35003;35099;35112…	CG5986;bru2;crn;CG2685;CG17764;snf;Rnp4F;CG4119;Spx;CG3198;CG1677;Es2;CG6999;Bx42;Imp;l(1)10Bb;Tango4;REG;CG1622;CG15747;l(1)G0007;CG6227;CG9213;CG8565;caz;U2af50;nonA;SNRPG;CG6179;Usp39;Flacc;cactin;CG11454;CG3436;U2af38;Sf3b1;CG4291;CG4887;CG4896;Cwc25;Tnpo-SR;CG3542;Sf3b2;Spf45;Dim1;Hel25E;eIF4A;Phf5a;x16;Hrb27C;snRNP-U1-70K;Caper;CG7102;SmE;Mettl14;Srp54;SmB;Bug22;aub;salm;CG6686;bru1;CG16865…
GO:0000377	RNA splicing, via transesterification reactions with bulged adenosine as nucleophile	Splicing of RNA via a series of two transesterification reactions with a bulged adenosine residue from the intron branch point as the initiating nucleophile. When the initial RNA for the splicing reaction is a single molecule (cis splicing), the excised intron is released in a lariat structure.	85.409% (240/281)	3.93119e-06	5.41	192506;250811;31208;31259;31440;31442;31448;31481;31558;31602;31662;31780;31837;31840;32009;32069;32168;32274;32282;32288;32373;32464;32490;32538;32587;32602;32603;32636;32819;32881;32886;33043;33175;33180;33201;33235;33264;33304;33305;33460;33465;33513;33514;3355114;33645;33781;33835;33909;33967;33968;33982;33989;34079;34080;34138;34312;34426;34429;34524;34569;34608;34648;34788;35003;35099;35112…	CG5986;bru2;crn;CG2685;CG17764;snf;Rnp4F;CG4119;Spx;CG3198;CG1677;Es2;CG6999;Bx42;Imp;l(1)10Bb;Tango4;REG;CG1622;CG15747;l(1)G0007;CG6227;CG9213;CG8565;caz;U2af50;nonA;SNRPG;CG6179;Usp39;Flacc;cactin;CG11454;CG3436;U2af38;Sf3b1;CG4291;CG4887;CG4896;Cwc25;Tnpo-SR;CG3542;Sf3b2;Spf45;Dim1;Hel25E;eIF4A;Phf5a;x16;Hrb27C;snRNP-U1-70K;Caper;CG7102;SmE;Mettl14;Srp54;SmB;Bug22;aub;salm;CG6686;bru1;CG16865…
GO:0000380	alternative mRNA splicing, via spliceosome	The process of generating multiple mRNA molecules from a given set of exons by differential use of exons from the primary transcript(s) to form multiple mature mRNAs that vary in their exon composition.	90.805% (79/87)	9.6744e-05	4.01	250811;31208;31442;31481;31837;32288;32373;32464;32602;32886;33175;33201;33305;3355114;33781;33835;33967;33982;33989;34138;34312;34569;34648;35256;35756;35917;36013;36514;36527;36561;36619;36889;36945;37123;37484;37561;37562;37567;37576;37577;3772180;38173;38184;38206;38420;38937;39408;39483;39527;39737;40064;40529;40676;40739;40938;41294;41524;41666;41670;41891;42048;42274;42813;42844;42848;4289…	bru2;crn;snf;CG4119;CG6999;CG15747;l(1)G0007;CG6227;U2af50;Flacc;CG11454;U2af38;CG4896;Spf45;Hel25E;eIF4A;x16;snRNP-U1-70K;Caper;Mettl14;Srp54;salm;bru1;Hakai;nito;Dbp45A;Lsm11;fand;fl(2)d;pea;tra2;Psi;mbl;Prp19;CG4021;qkr58E-1;qkr58E-2;CG10384;CG3927;nsr;Sxl;hfp;CG7879;Srrm234;Ythdc1;Cpsf6;CG10418;Srrm1;bru3;l(3)72Ab;CG6841;CG14641;CG2926;Rm62;CG10445;Rbp1;pps;sqd;B52;obe;Sf3a1;snRNP-U1-C;tst;Me…
GO:0000381	regulation of alternative mRNA splicing, via spliceosome	Any process that modulates the frequency, rate or extent of alternative splicing of nuclear mRNAs.	90.588% (77/85)	0.000145993	3.84	250811;31208;31442;31481;31837;32288;32373;32464;32602;32886;33175;33201;33305;3355114;33781;33835;33967;33982;33989;34138;34312;34569;34648;35256;35756;35917;36013;36514;36527;36561;36619;36889;36945;37123;37484;37561;37562;37567;37576;37577;3772180;38173;38184;38420;38937;39408;39483;39527;39737;40064;40529;40676;40739;40938;41294;41524;41666;41670;41891;42048;42274;42813;42844;42848;42899;4295…	bru2;crn;snf;CG4119;CG6999;CG15747;l(1)G0007;CG6227;U2af50;Flacc;CG11454;U2af38;CG4896;Spf45;Hel25E;eIF4A;x16;snRNP-U1-70K;Caper;Mettl14;Srp54;salm;bru1;Hakai;nito;Dbp45A;Lsm11;fand;fl(2)d;pea;tra2;Psi;mbl;Prp19;CG4021;qkr58E-1;qkr58E-2;CG10384;CG3927;nsr;Sxl;hfp;CG7879;Ythdc1;Cpsf6;CG10418;Srrm1;bru3;l(3)72Ab;CG6841;CG14641;CG2926;Rm62;CG10445;Rbp1;pps;sqd;B52;obe;Sf3a1;snRNP-U1-C;tst;Mettl3;Rox…
GO:0000387	spliceosomal snRNP assembly	The aggregation, arrangement and bonding together of one or more snRNA and multiple protein components to form a ribonucleoprotein complex that is involved in formation of the spliceosome.	100% (17/17)	0.0064364	2.19	32636;34079;34080;36304;36306;36314;36997;37335;39195;39655;39844;40064;40087;40781;42189;42274;44668	SNRPG;CG7102;SmE;Prp8;SmD3;SmF;icln;rig;Gem3;Prp31;Smn;CG6841;Gem2;SmD2;CG12320;snRNP-U1-C;SmD1
GO:0000398	mRNA splicing, via spliceosome	The joining together of exons from one or more primary transcripts of messenger RNA (mRNA) and the excision of intron sequences, via a spliceosomal mechanism, so that mRNA consisting only of the joined exons is produced.	85.409% (240/281)	3.93119e-06	5.41	192506;250811;31208;31259;31440;31442;31448;31481;31558;31602;31662;31780;31837;31840;32009;32069;32168;32274;32282;32288;32373;32464;32490;32538;32587;32602;32603;32636;32819;32881;32886;33043;33175;33180;33201;33235;33264;33304;33305;33460;33465;33513;33514;3355114;33645;33781;33835;33909;33967;33968;33982;33989;34079;34080;34138;34312;34426;34429;34524;34569;34608;34648;34788;35003;35099;35112…	CG5986;bru2;crn;CG2685;CG17764;snf;Rnp4F;CG4119;Spx;CG3198;CG1677;Es2;CG6999;Bx42;Imp;l(1)10Bb;Tango4;REG;CG1622;CG15747;l(1)G0007;CG6227;CG9213;CG8565;caz;U2af50;nonA;SNRPG;CG6179;Usp39;Flacc;cactin;CG11454;CG3436;U2af38;Sf3b1;CG4291;CG4887;CG4896;Cwc25;Tnpo-SR;CG3542;Sf3b2;Spf45;Dim1;Hel25E;eIF4A;Phf5a;x16;Hrb27C;snRNP-U1-70K;Caper;CG7102;SmE;Mettl14;Srp54;SmB;Bug22;aub;salm;CG6686;bru1;CG16865…
GO:0000462	maturation of SSU-rRNA from tricistronic rRNA transcript (SSU-rRNA, 5.8S rRNA, LSU-rRNA)	Any process involved in the maturation of a precursor Small SubUnit (SSU) ribosomal RNA (rRNA) molecule into a mature SSU-rRNA molecule from the pre-rRNA molecule originally produced as a tricistronic rRNA transcript that contains the Small Subunit (SSU) rRNA, 5.8S rRNA, and the Large Subunit (LSU) in that order from 5' to 3' along the primary transcript.	100% (34/34)	4.1069e-05	4.39	31205;31213;31447;31732;318016;318160;318161;31833;31837;32344;33487;33805;33960;34839;35664;35885;36019;36144;37580;37803;38365;39382;39669;39774;39904;40360;41758;42061;43167;43532;47218;47219;5740386;5740411	kz;CG3071;Sas10;CG2260;CG32409;CG32706;CG32708;CG7246;CG6999;CG10993;RpS21;CG11030;l(2)k09022;l(2)34Fd;CG11123;CG30349;CG1671;CG12325;RpS16;CG3735;CG16753;CG5645;CG7275;l(3)72Dn;CG7728;Tsr1;CG8461;mRpS11;CG14543;RpS8;RpS14a;RpS14b;CG40813;CG41562
GO:0000470	maturation of LSU-rRNA	Any process involved in the maturation of a precursor Large SubUnit (LSU) ribosomal RNA (rRNA) molecule into a mature LSU-rRNA molecule.	96.429% (27/28)	0.00261799	2.58	31483;31588;31818;32211;32568;326192;34183;34287;34352;34419;34488;34631;36365;36728;36774;37036;37776;39138;39338;40980;41805;41811;42183;42595;42637;42662;44005	RpL35;RpL7A;Rbm13;CG1463;CG8939;CG32075;CG13096;CG4364;RpL7;Ip259;CG6724;CG6712;CG8545;CG8204;CG8414;CG5033;eIF6;CG18178;RpL10Ab;mRpL1;CG3817;RpL10Aa;Non3;pit;CG12499;CG6937;NHP2
GO:0000478	endonucleolytic cleavage involved in rRNA processing	Any endonucleolytic cleavage involved in the conversion of a primary ribosomal RNA (rRNA) transcript into a mature rRNA molecule. Some endonucleolytic cleavages produce the mature end, while others are a step in the process of generating the mature end from the pre-rRNA.	100% (16/16)	0.00866265	2.06	318016;318160;318161;31837;32338;32344;33487;35664;36019;36774;3772365;39382;39904;40360;5740386;5740411	CG32409;CG32706;CG32708;CG6999;Rtc1;CG10993;RpS21;CG11123;CG1671;CG8414;RNaseMRP:RNA;CG5645;CG7728;Tsr1;CG40813;CG41562
GO:0000578	embryonic axis specification	The establishment, maintenance and elaboration of a pattern along a line or a point in an embryo.	84.167% (101/120)	0.00673627	2.17	26067080;31221;31446;31580;31593;31722;31802;31816;31872;32257;32478;32537;32703;32844;32979;33156;33432;33473;3354888;33602;33607;33611;33834;33968;34110;34171;34376;34441;34524;34541;34636;35289;35329;35478;35717;35731;35924;36040;36118;36269;36306;36590;36773;36804;36809;36810;36952;37065;37304;37345;37402;37417;37757;37790;38067;38321;38389;38427;39158;39523;39722;40287;40489;40559;40660;4083…	vas;Raf;CG15930;swa;Pat1;fs(1)h;oc;Moe;Dsor1;lic;Grip128;Chc;baz;CG15042;Mer;l(2)gl;dpp;Syt1;rl;bowl;slp1;capu;chic;Hrb27C;Rbsn-5;grk;trk;Grip75;aub;Ge-1;Rab6;vls;IKKepsilon;gus;tor;sax;tsu;TER94;psq;cuff;SmD3;tej;Dg;krimp;csul;Khc;cnk;stau;tapas;exu;mago;tud;egl;DCP1;klar;dos;Hsp83;armi;RasGAP1;Vps36;DCP2;kni;mael;lost;ksr;bcd;CG7483;hb;osk;pum;rump;Ras85D;glo;sqd;CG9925;spn-E;msps;CSN5;qin;nos;…
GO:0000724	double-strand break repair via homologous recombination	The error-free repair of a double-strand break in DNA in which the broken DNA molecule is repaired using homologous sequences. A strand in the broken DNA searches for a homologous region in an intact chromosome to serve as the template for DNA synthesis. The restoration of two intact DNA molecules results in the exchange, reciprocal or nonreciprocal, of genetic material between the intact DNA mol…	92.754% (64/69)	8.73127e-05	4.06	31044;31052;31142;31373;31449;31497;31603;31801;318579;32113;32487;32492;32608;326215;32837;33507;3354896;3355136;33567;33641;33709;33938;34018;34481;34549;34565;34581;34892;35095;35236;35364;35395;35594;35679;35927;35937;36199;37916;38079;38865;39014;39337;39594;39952;40578;40598;40725;40972;40973;41296;41366;41370;41746;42694;42748;43166;43577;44259;45031;47186;50428;53438;7354405;7354426	mus81;Cdc45;CG14803;mei-9;Mcm3;CG4078;Mcm6;Caf1-180;spn-D;RPA3;CG42299;cerv;mei-41;SMC5;Xrcc2;okr;vtd;Nipped-B;Pif1;Psf2;Marcal1;Nse1;CG5181;Nup107;Nup160;mre11;spag4;Pol32;CG5790;Top3alpha;RPA2;CG8679;koi;dpa;Su(var)2-10;Rad51D;CG9062;Brca2;Rev1;CG7457;Mcm7;CG11597;RecQ5;qjt;slx1;Hus1-like;dgrn;RpA-70;Mcm2;Mcm5;Blm;CG5270;spn-B;CG6985;Rad60;Sld5;spn-A;nbs;Pp4-19C;DNApol-zeta;Sem1;RecQ4;CG42391;C…
GO:0000725	recombinational repair	A DNA repair process that involves the exchange, reciprocal or nonreciprocal, of genetic material between the broken DNA molecule and a homologous DNA region.	92.754% (64/69)	8.73127e-05	4.06	31044;31052;31142;31373;31449;31497;31603;31801;318579;32113;32487;32492;32608;326215;32837;33507;3354896;3355136;33567;33641;33709;33938;34018;34481;34549;34565;34581;34892;35095;35236;35364;35395;35594;35679;35927;35937;36199;37916;38079;38865;39014;39337;39594;39952;40578;40598;40725;40972;40973;41296;41366;41370;41746;42694;42748;43166;43577;44259;45031;47186;50428;53438;7354405;7354426	mus81;Cdc45;CG14803;mei-9;Mcm3;CG4078;Mcm6;Caf1-180;spn-D;RPA3;CG42299;cerv;mei-41;SMC5;Xrcc2;okr;vtd;Nipped-B;Pif1;Psf2;Marcal1;Nse1;CG5181;Nup107;Nup160;mre11;spag4;Pol32;CG5790;Top3alpha;RPA2;CG8679;koi;dpa;Su(var)2-10;Rad51D;CG9062;Brca2;Rev1;CG7457;Mcm7;CG11597;RecQ5;qjt;slx1;Hus1-like;dgrn;RpA-70;Mcm2;Mcm5;Blm;CG5270;spn-B;CG6985;Rad60;Sld5;spn-A;nbs;Pp4-19C;DNApol-zeta;Sem1;RecQ4;CG42391;C…
GO:0000819	sister chromatid segregation	The cell cycle process in which sister chromatids are organized and then physically separated and apportioned to two or more sets.	91.176% (124/136)	5.3651e-07	6.27	117503;26067079;26067080;2768719;31027;31072;31187;31594;31816;31835;318874;31988;32015;32049;32102;32316;32473;326196;32627;33119;33286;33501;33544;3354896;3355064;3355136;33578;33758;33778;33974;33992;34244;34245;34404;34423;34504;34524;34550;34794;35001;35004;35199;35225;35287;35315;35522;35591;35649;35954;36264;36286;36404;36440;36495;36538;36621;36653;36791;36957;37042;37187;37295;37523;3761…	RacGAP84C;solo;vas;luna;Rbf;CG11403;wapl;APC7;Moe;APC4;Nnf1b;Hmr;feo;Klp10A;Kmn1;Ndc80;shtd;sunn;SMC3;mst;CG14339;gammaTub23C;Fign;vtd;Haspin;Nipped-B;Spindly;Bub1;Cap-D3;SA;Nuf2;aust;borr;pim;RfC3;aurB;aub;RfC38;Orc5;glu;BuGZ;gammaTub37C;Top2;barr;Cdc23;BubR1;CG15237;Incenp;Mad1;Mtor;pds5;Mos;Cap-G;cid;tum;Su(var)2-HP2;SMC2;Lis-1;Lhr;thr;prod;CG11788;mei-S332;CycB;ord;cana;Slik;Klp61F;SA-2;RfC4;…
GO:0000956	nuclear-transcribed mRNA catabolic process	The chemical reactions and pathways resulting in the breakdown of nuclear-transcribed mRNAs in eukaryotic cells.	89.394% (59/66)	0.00205275	2.69	261631;2768882;2768908;31724;319033;32153;32222;326158;32665;32715;32933;32935;3355150;33964;34286;34364;34484;34521;34524;34541;34721;34901;35003;35501;35788;35893;35921;36058;36269;36766;37413;37731;37780;37790;37792;38195;38369;38427;39027;39034;39366;39722;39818;39883;39957;40173;40683;40711;41094;41270;41666;41919;42058;42539;42813;43808;44409;45587;49895	Rpb7;Rai1;CG3857;Upf2;Rrp40;Upf1;Tis11;CG31759;Rrp45;CG8915;CG32533;pcm;AGO3;Rat1;pelo;me31B;CG6729;piwi;aub;Ge-1;Ski6;CG15262;LSm7;Not3;Pabp2;PAN2;CG8777;RpLP0-like;cuff;Rrp42;LSm1;Rrp4;Pym;DCP1;Upf3;CG13928;PAN3;armi;pix;smg;Pop2;DCP2;roq;Zcchc7;Edc3;Mtr3;Rga;CG2091;pum;Rrp46;sqd;spn-E;Patr-1;CG7907;tst;gw;Cbp80;nompA;Marf1
GO:0001510	RNA methylation	Posttranscriptional addition of a methyl group to either a nucleotide or 2'-O ribose in a polyribonucleotide. Usually uses S-adenosylmethionine as a cofactor.	92.157% (47/51)	0.00121253	2.92	31176;31355;31387;31566;317953;32526;32568;32886;33001;33134;33293;33920;34138;34632;34656;35256;35756;36365;36527;36623;36680;37018;37034;37571;37662;38197;38290;40343;40433;40782;41148;41228;41278;41581;42030;42056;42359;42508;42622;42844;42906;43170;43292;43429;45064;47869;7354421	CG4045;CG6379;CG3527;wuho;CG32281;CG33172;CG8939;Flacc;THADA;CG14618;l(2)10685;CG9596;Mettl14;Mt2;CG6388;Hakai;nito;CG8545;fl(2)d;CG12863;CG7544;CG34195;aft;CG4610;Fib;metl;CG13807;CG12975;Nopp140;CG18048;CG9386;mtTFB2;CG14683;CG10909;CG14906;CG5220;CG11447;CG7009;CG18596;Mettl3;CG18528;CG14544;CG3368;CG11837;Nsun2;vir;Nsun5
GO:0001578	microtubule bundle formation	A process that results in a parallel arrangement of microtubules.	88.732% (63/71)	0.00227099	2.64	26067053;31104;31596;31725;31736;318666;318680;31881;318856;318950;32015;32200;33130;33272;33819;33946;34429;34712;34756;34944;35329;35962;36010;36222;36311;36542;36801;37125;37528;37577;37606;37674;37831;38135;38515;38751;38851;39018;39318;39345;39481;39598;39813;40341;40595;40682;40886;40887;40888;40889;41440;41481;42024;42207;42574;42665;42755;42955;43482;43517;4379887;5740212;5740691	kl-3;mei-38;pigs;CG1571;CG10958;CG31294;HEATR2;Aladin;dtr;Rsph9;feo;Mks1;tilB;CG15824;bchs;TTLL3B;Bug22;Rsph1;CG10859;CG10839;IKKepsilon;CG8800;dila;CG13202;wash;shot;CG15701;CG17669;Fmr1;nsr;CG30259;Klp59D;Rsph4a;Klp61F;pav;Rsph3;CG14838;orb2;Dnai2;CCDC151;Zmynd10;CG5048;ringer;CG10510;CG17387;asl;Mst84Dd;Mst84Dc;Mst84Db;Mst84Da;Dnali1;Rsbp15;CG14905;hmw;Cby;Efa6;CG17083;CG6980;CG7568;ncd;CG3412…
GO:0002064	epithelial cell development	The process whose specific outcome is the progression of an epithelial cell over time, from its formation to the mature structure. An epithelial cell is a cell usually found in a two-dimensional sheet with a free surface.	79.825% (273/342)	0.00957297	2.02	26067080;26067356;2768671;2768716;2768920;31027;31118;31153;31165;31221;31293;31332;31358;31365;31367;31368;31459;31554;31567;31596;31603;31623;31691;31733;31785;31786;31787;318137;318139;318579;31872;31907;31987;32080;32225;32247;32248;32256;32351;32384;32543;32581;32601;326174;32661;32703;32752;32762;32813;32857;32858;32876;32920;32948;32976;32981;33014;33148;33185;33196;33211;33223;33281;33330…	vas;lncRNA:flam;Pxd;mim;squ;Rbf;dor;mip130;usp;Raf;N;Rala;brn;CG15571;Femcoat;Muc4B;spoon;sqh;Rpt4;pigs;Mcm6;xit;dec-1;cyr;Cp7Fb;Cp7Fc;Cp36;CG32642;Mur11Da;spn-D;Dsor1;Ptpmeg2;spri;hop;Smr;CG15721;CG12716;hep;jub;Muc12Ea;Myb;kat80;sl;CG31926;if;baz;par-6;e(y)1;upd1;phm;Cyp18a1;Pvf1;Vav;Tao;dome;Cdc42;Rab35;fog;kis;smo;AP-2alpha;MED15;S;CG31661;cpb;aop;dpp;Hrs;okr;Mad;rl;CG41099;Parp;cta;Sec5;capu…
GO:0002181	cytoplasmic translation	The chemical reactions and pathways resulting in the formation of a protein in the cytoplasm. This is a ribosome-mediated process in which the information in messenger RNA (mRNA) is used to specify the sequence of amino acids in the protein.	97.761% (131/134)	7.58422e-14	13.12	251466;31009;31022;31106;31459;31483;31536;31588;31608;31613;31700;31897;32135;32446;32566;32635;32679;32700;32953;33214;33487;3354918;3355124;3355144;33629;33654;33710;33835;34098;34149;34309;34329;34352;34364;34420;34526;34754;35098;35453;35850;35988;36058;36142;36288;36321;36565;36576;36722;36851;36855;36985;37235;37292;37430;37580;37589;37628;37646;37669;37684;37849;37964;37995;38208;38397;38…	RpL41;RpL36;RpL22;sta;spoon;RpL35;MCTS1;RpL7A;CG3184;RpL17;RpS6;RpS28b;CG1578;RpL37a;eIF5;RpS19a;DENR;RpS5a;RpS10b;RpLP1;RpS21;RpL15;RpL5;RpL38;RpL40;RpL27A;eIF3i;eIF4A;RpL36A;RpS13;RpS2;RpL13;RpL7;me31B;RpS27A;RpL9;RpL24;RpS26;RpL21;CG8635;RpL31;RpLP0-like;RpS15Ab;128up;RpS11;eIF3m;RpS23;eIF2Bgamma;RpS15;RpLP2;RpL18A;RpL11;RpS18;RpL29;RpS16;RpS24;RpL23;CNBP;RpL37b;RpL22-like;RpL39;CG3594;RpL19;R…
GO:0002183	cytoplasmic translational initiation	The process preceding formation of the peptide bond between the first two amino acids of a protein in the cytoplasm. This includes the formation of a complex of the ribosome, mRNA or circRNA, and an initiation complex that contains the first aminoacyl-tRNA.	100% (17/17)	0.0064364	2.19	31536;32566;32679;33710;33835;36565;36722;37646;37964;38398;39275;39433;40563;41843;43645;49809;64874	MCTS1;eIF5;DENR;eIF3i;eIF4A;eIF3m;eIF2Bgamma;CNBP;CG3594;eIF1;CG11726;eIF2beta;eIF3a;eIF2gamma;eIF4H2;eIF4H1;eIF2D
GO:0003002	regionalization	The pattern specification process that results in the subdivision of an axis or axes in space to define an area or volume in which specific patterns of cell differentiation will take place or in which cells interpret a specific environment.	78.958% (379/480)	0.0093019	2.03	117294;19835734;26067080;2768974;31151;31221;31229;31268;31293;31379;31429;31446;31459;31490;31554;31580;31593;31624;31717;31722;31802;31813;31816;318579;31872;31912;32080;32132;32159;32256;32257;32317;32400;32478;32498;32537;32567;32579;32703;32723;32724;32777;32805;32813;32844;32846;32855;32918;32976;32979;33014;33043;33107;33139;33156;33185;33196;33245;33281;33379;33432;3346237;33473;33529;335…	Dsp1;lncRNA:CR44811;vas;ind;arm;Raf;boi;crm;N;bi;ovo;CG15930;spoon;AdamTS-B;sqh;swa;Pat1;Atx-1;sn;fs(1)h;oc;Lim1;Moe;spn-D;Dsor1;btd;hop;CkIIbeta;gd;hep;lic;BthD;NetB;Grip128;sog;Chc;exd;disco;baz;B-H2;B-H1;Vps4;upd2;upd1;CG15042;Bx;fu;Hs3st-B;dome;Mer;Rab35;cactin;Dd;S6kII;l(2)gl;kis;smo;ds;S;Su(dx);dpp;nab;Syt1;Mad;rl;Parp;sob;odd;bowl;slp1;capu;fred;ft;tkv;H15;mid;chic;Hrb27C;ihog;uif;wg;Rbsn-…
GO:0003006	developmental process involved in reproduction	A developmental process in which a progressive change in the state of some part of an organism, germline or somatic, specifically contributes to its ability to form offspring.	80.517% (748/929)	2.38457e-06	5.62	10178813;10178841;117503;12797933;12798021;12798164;12798316;12798488;12798586;140439;14462415;14462466;14462671;14462677;14462791;19834828;19834933;19834957;19835058;19835250;19835285;19835448;19835511;19835757;19893556;246437;251414;26067080;26067356;2768671;2768677;2768716;2768920;30982;31000;31027;31118;31151;31153;31165;31221;31247;31293;31332;31358;31365;31367;31368;31393;31405;31429;31442;…	lncRNA:CR42858;lncRNA:CR42859;RacGAP84C;lncRNA:CR43306;lncRNA:CR43414;lncRNA:CR43356;lncRNA:CR43416;lncRNA:CR43282;lncRNA:CR43484;Tre1;lncRNA:CR43862;lncRNA:CR43848;lncRNA:CR43753;lncRNA:CR43852;lncRNA:CR43802;lncRNA:CR44420;lncRNA:CR44585;lncRNA:CR45727;lncRNA:CR44344;lncRNA:CR44371;asRNA:TS15;lncRNA:CR45542;lncRNA:CR44412;lncRNA:CR45670;CYTB;CG30075;zpg;vas;lncRNA:flam;Pxd;p53;mim;squ;sc;elav;R…
GO:0003341	cilium movement	The directed, self-propelled movement of a cilium.	88.636% (78/88)	0.00074184	3.13	26067053;26067054;31321;31725;31736;318666;318680;318950;32629;32785;33272;3355181;33946;33947;34046;34429;34478;34547;34583;34651;34756;34934;35061;36010;36222;36499;36801;37125;37334;37374;37518;37528;37577;37582;37606;37663;37674;37831;38020;38226;38480;38586;38653;38851;39018;39318;39345;39481;39598;40341;40568;40595;40682;40886;40887;40888;40889;41440;41971;42024;42123;42207;42485;42574;4275…	kl-3;kl-5;Gas8;CG1571;CG10958;CG31294;HEATR2;Rsph9;CG9784;Dhc16F;CG15824;kl-2;TTLL3B;TTLL3A;Ntl;Bug22;CG17118;CG14921;CG6614;Pkd2;CG10859;Tektin-A;Dhc36C;dila;CG13202;mip120;CG15701;CG17669;CG13436;CG9313;CG13502;Fmr1;nsr;CG4329;CG30259;CG3085;Klp59D;Rsph4a;Dic61B;Dhc62B;Dpy-30L2;Dnah3;Tektin-C;CG14838;orb2;Dnai2;CCDC151;Zmynd10;CG5048;CG10510;CG14651;CG17387;asl;Mst84Dd;Mst84Dc;Mst84Db;Mst84Da;D…
GO:0006139	nucleobase-containing compound metabolic process	Any cellular metabolic process involving nucleobases, nucleosides, nucleotides and nucleic acids.	84.037% (2069/2462)	2.98457e-38	37.53	10178909;117294;117364;117419;14462485;14462577;192506;192507;192528;19834908;246393;246437;246445;246458;246459;246551;246593;246604;246618;250811;252479;261631;2768661;2768674;2768677;2768690;2768719;2768848;2768870;2768882;2768908;2768945;2768949;2768951;2768962;2768974;30971;30975;30982;30983;30995;31000;31003;31010;31012;31016;31027;31038;31044;31048;31052;31070;31072;31081;31083;31086;31095…	CG42830;Dsp1;Hex-t1;Irbp;koko;pre-lola-G;CG5986;Ndf;CG31381;CG45071;CG30016;CG30075;Rif1;NT5E-2;CG30105;Tsen15;dany;tbrd-3;Opbp;bru2;DIP2;Rpb7;Fer1;Fancd2;p53;CG33346;luna;mute;AlkB;Rai1;CG3857;CG42458;Urm1;CG33217;CG6244;ind;G9a;ewg;sc;l(1)sc;CG17896;elav;vnd;Mybbp1A;su(sable);SkpA;Rbf;MED22;mus81;TfIIA-S-2;Cdc45;CG11398;CG11403;MTPAP;CG11417;ssx;Lrpprc2;O-fut2;mei-38;CG14814;MED18;CG14803;CG148…
GO:0006259	DNA metabolic process	Any cellular metabolic process involving deoxyribonucleic acid. This is one of the two main types of nucleic acid, consisting of a long, unbranched macromolecule formed from one, or more commonly, two, strands of linked deoxyribonucleotides.	88.63% (304/343)	2.24709e-11	10.65	117294;117419;246445;2768674;2768677;2768690;2768870;30971;31016;31027;31044;31052;31104;31139;31142;31146;31153;31194;31263;31264;31310;31329;31357;31373;31429;31449;31451;31459;31497;31518;31565;31603;31789;31801;318044;31806;318572;318579;318883;318953;31934;31942;31967;31988;32113;32221;32322;32358;32458;32480;32487;32492;32543;32608;326215;32739;32763;32769;32837;33213;33270;33294;33404;3346…	Dsp1;Irbp;Rif1;Fancd2;p53;CG33346;AlkB;G9a;SkpA;Rbf;mus81;Cdc45;mei-38;CG14814;CG14803;CG14805;mip130;pn;fs(1)Ya;vilya;Myc;Parg;Xpac;mei-9;ovo;Mcm3;XRCC1;spoon;CG4078;mof;Top3beta;Mcm6;otu;Caf1-180;Tengl2;Ogg1;nenya;spn-D;Tengl1;CG31807;CG2990;ZAP3;Psf3;Hmr;RPA3;CkIalpha;DNAlig4;ben;Top1;mh;CG42299;cerv;Myb;mei-41;SMC5;corolla;CG8142;Arp8;Xrcc2;CG13690;PNUTS;Tfb4;Tengl3;CG33552;Rrp1;CG3165;okr;gk…
GO:0006260	DNA replication	The cellular metabolic process in which a cell duplicates one or more molecules of DNA. DNA replication begins when specific sequences, known as origins of replication, are recognized and bound by initiation proteins, and ends when the original DNA molecule has been completely duplicated and the copies topologically separated. The unit of replication usually corresponds to the genome of the cell,…	92.373% (109/118)	4.61224e-07	6.34	117294;246445;31016;31027;31052;31142;31146;31194;31263;31310;31449;31459;31497;31603;31789;31801;31934;31967;32113;32322;32458;32763;33213;33567;33571;33641;33709;33976;34009;34132;34307;34328;34392;34411;34423;34495;34550;34792;34794;34892;34924;34974;35122;35257;35364;35381;35390;35427;35563;35679;35686;36001;36017;36136;36278;36551;37083;37290;37295;37560;3772329;37730;37791;37970;38136;38228…	Dsp1;Rif1;SkpA;Rbf;Cdc45;CG14803;CG14805;pn;fs(1)Ya;Myc;Mcm3;spoon;CG4078;Mcm6;otu;Caf1-180;CG2990;Psf3;RPA3;DNAlig4;Top1;CG8142;CG13690;Pif1;tim;Psf2;Marcal1;CG3430;wg;Btk29A;mtDNA-helicase;Dref;RnrL;Cdk1;RfC3;Nos;RfC38;tam;Orc5;Pol32;CycE;chif;CG10336;PCNA2;RPA2;E2f2;Mcm10;CG31612;geminin;dpa;Orc1;dap;Orc6;mms4;ADD1;Ctf4;nopo;PCNA;CG11788;Mes4;Chrac-14;pita;DNAlig1;Orc4;Psf1;Pol31;RfC4;ago;DNAp…
GO:0006261	DNA-templated DNA replication	A DNA replication process that uses parental DNA as a template for the DNA-dependent DNA polymerases that synthesize the new strands.	92% (92/100)	6.05874e-06	5.22	117294;246445;31016;31027;31052;31142;31146;31194;31310;31449;31459;31603;31789;31801;31934;31967;32322;32763;33571;33641;33709;33976;34009;34132;34307;34328;34411;34423;34550;34792;34794;34892;34974;35122;35257;35381;35390;35427;35679;35686;36001;36017;36136;36278;36551;37083;37290;37560;3772329;37730;37791;37970;38136;38228;38492;38516;38661;38865;38942;38989;39014;39375;39594;39746;40642;40870…	Dsp1;Rif1;SkpA;Rbf;Cdc45;CG14803;CG14805;pn;Myc;Mcm3;spoon;Mcm6;otu;Caf1-180;CG2990;Psf3;DNAlig4;CG8142;tim;Psf2;Marcal1;CG3430;wg;Btk29A;mtDNA-helicase;Dref;Cdk1;RfC3;RfC38;tam;Orc5;Pol32;chif;CG10336;PCNA2;E2f2;Mcm10;CG31612;dpa;Orc1;dap;Orc6;mms4;ADD1;Ctf4;nopo;PCNA;Mes4;Chrac-14;pita;DNAlig1;Orc4;Psf1;Pol31;RfC4;ago;DNApol-epsilon58;CG7457;DNApol-alpha50;Cdc6;Mcm7;ssp;RecQ5;DNApol-delta;hd;CG…
GO:0006271	DNA strand elongation involved in DNA replication	The process in which an existing DNA strand is extended by activities including the addition of nucleotides to the 3' end of the strand, complementary to an existing template, as part of DNA replication.	100% (16/16)	0.00866265	2.06	31449;33641;34423;34550;35257;35679;37290;3772329;37791;38136;38228;38492;39014;41518;42553;42758	Mcm3;Psf2;RfC3;RfC38;PCNA2;dpa;PCNA;Chrac-14;DNAlig1;Psf1;Pol31;RfC4;Mcm7;DNAlig3;DNApol-alpha180;DNApol-epsilon255
GO:0006275	regulation of DNA replication	Any process that modulates the frequency, rate or extent of DNA replication.	91.892% (34/37)	0.00701585	2.15	246445;31027;31194;31459;31789;33571;33709;34009;34411;34495;34892;34924;34974;35122;35257;35381;35427;35563;37290;37295;38661;39375;39615;41615;41968;42208;42550;43006;43751;44637;44848;47121;53438;53567	Rif1;Rbf;pn;spoon;otu;tim;Marcal1;wg;Cdk1;Nos;Pol32;CycE;chif;CG10336;PCNA2;E2f2;CG31612;geminin;PCNA;CG11788;DNApol-epsilon58;ssp;gnu;timeout;mtSSB;WRNexo;E2f1;CG11839;Acf;cutlet;plu;dup;RecQ4;larp
GO:0006277	DNA amplification	The process in which the number of copies of a gene is increased in certain cells as extra copies of DNA are made in response to certain signals of cell development or of stress from the environment.	95.652% (22/23)	0.00969786	2.01	31027;31052;31153;31603;32543;34924;34974;35563;35686;35780;36461;36499;37215;37290;40642;41611;41703;41836;42550;47121;48317;53438	Rbf;Cdc45;mip130;Mcm6;Myb;CycE;chif;geminin;Orc1;Cul4;Dp;mip120;mip40;PCNA;hd;pic;Orc2;Caf1-55;E2f1;dup;ttk;RecQ4
GO:0006281	DNA repair	The process of restoring DNA after damage. Genomes are subject to damage by chemical and physical agents in the environment (e.g. UV and ionizing radiations, chemical mutagens, fungal and bacterial toxins, etc.) and by free radicals or alkylating agents endogenously generated in metabolism. DNA is also damaged because of errors during its replication. A variety of different DNA repair pathways ha…	90.625% (174/192)	8.77965e-09	8.06	117419;2768674;2768677;31044;31052;31139;31142;31329;31357;31373;31449;31451;31497;31518;31603;31801;31806;318579;318953;32113;32221;32322;32358;32480;32487;32492;32608;326215;32739;32763;32769;32837;33213;33294;3346220;33500;33507;33530;3354896;3355109;3355114;3355136;33567;33571;33641;33709;33778;33938;33991;34018;34423;34434;34481;34549;34550;34565;34581;34792;34842;34849;34892;34930;34958;350…	Irbp;Fancd2;p53;mus81;Cdc45;CG14814;CG14803;Parg;Xpac;mei-9;Mcm3;XRCC1;CG4078;mof;Mcm6;Caf1-180;Ogg1;spn-D;CG31807;RPA3;CkIalpha;DNAlig4;ben;mh;CG42299;cerv;mei-41;SMC5;corolla;CG8142;Arp8;Xrcc2;CG13690;Tfb4;CG33552;Rrp1;okr;gkt;vtd;Parp;Spf45;Nipped-B;Pif1;tim;Psf2;Marcal1;Cap-D3;Nse1;Mnn1;CG5181;RfC3;Nse4;Nup107;Nup160;RfC38;mre11;spag4;tam;spel1;CG3473;Pol32;Ku80;CG17329;CG5790;tos;Top3alpha;P…
GO:0006289	nucleotide-excision repair	A DNA repair process in which a small region of the strand surrounding the damage is removed from the DNA helix as an oligonucleotide. The small gap left in the DNA helix is filled in by the sequential action of DNA polymerase and DNA ligase. Nucleotide excision repair recognizes a wide range of substrates, including damage caused by UV irradiation (pyrimidine dimers and 6-4 photoproducts) and ch…	100% (27/27)	0.000329495	3.48	31357;31373;31806;32113;32322;33294;33991;35364;35365;36130;36598;36654;36697;37290;37414;3772069;39202;39688;39746;40509;40598;40972;41571;41741;42758;42855;43785	Xpac;mei-9;Ogg1;RPA3;DNAlig4;Tfb4;Mnn1;RPA2;CG9272;Mat1;Tfb1;Ercc1;Xpc;PCNA;Xpd;mus201;hay;mrn;DNApol-delta;Ssl1;Hus1-like;RpA-70;DNApol-theta;RpII15;DNApol-epsilon255;CG10694;Rad23
GO:0006302	double-strand break repair	The repair of double-strand breaks in DNA via homologous and nonhomologous mechanisms to reform a continuous DNA helix.	88.462% (92/104)	0.000294608	3.53	117419;2768674;31044;31052;31142;31373;31449;31451;31497;31603;31801;318579;32113;32322;32487;32492;32608;326215;32739;32769;32837;33507;33530;3354896;3355109;3355136;33567;33641;33709;33778;33938;34018;34481;34549;34565;34581;34892;34930;35095;35236;35364;35395;35594;35679;35927;35937;36136;36199;37564;37768;37916;38079;38257;38594;38865;39014;39094;39337;39594;39952;40438;40457;40578;40598;4066…	Irbp;Fancd2;mus81;Cdc45;CG14803;mei-9;Mcm3;XRCC1;CG4078;Mcm6;Caf1-180;spn-D;RPA3;DNAlig4;CG42299;cerv;mei-41;SMC5;corolla;Arp8;Xrcc2;okr;gkt;vtd;Parp;Nipped-B;Pif1;Psf2;Marcal1;Cap-D3;Nse1;CG5181;Nup107;Nup160;mre11;spag4;Pol32;Ku80;CG5790;Top3alpha;RPA2;CG8679;koi;dpa;Su(var)2-10;Rad51D;mms4;CG9062;rad50;CG5543;Brca2;Rev1;mu2;Gen;CG7457;Mcm7;CG3448;CG11597;RecQ5;qjt;DNApol-eta;Ddx1;slx1;Hus1-lik…
GO:0006310	DNA recombination	Any process in which a new genotype is formed by reassortment of genes resulting in gene combinations different from those that were present in the parents. In eukaryotes genetic recombination can occur by chromosome assortment, intrachromosomal recombination, or nonreciprocal interchromosomal recombination. Interchromosomal recombination occurs by crossing over. In bacteria it may occur by genet…	90.179% (101/112)	2.17253e-05	4.66	2768674;2768677;31044;31052;31104;31142;31264;31373;31449;31497;31603;31801;318572;318579;32113;32322;32487;32492;32608;326215;32739;32837;33507;3354896;3355136;33567;33641;33709;33778;33938;34018;34481;34521;34549;34565;34581;34842;34892;34930;34964;35095;35119;35173;35225;35236;35364;35395;35594;35679;35924;35927;35937;36136;36199;36654;36697;37402;37414;37564;3772056;3772180;37791;37916;38079;…	Fancd2;p53;mus81;Cdc45;mei-38;CG14803;vilya;mei-9;Mcm3;CG4078;Mcm6;Caf1-180;nenya;spn-D;RPA3;DNAlig4;CG42299;cerv;mei-41;SMC5;corolla;Xrcc2;okr;vtd;Nipped-B;Pif1;Psf2;Marcal1;Cap-D3;Nse1;CG5181;Nup107;piwi;Nup160;mre11;spag4;spel1;Pol32;Ku80;c(2)M;CG5790;tos;Acn;Top2;Top3alpha;RPA2;CG8679;koi;dpa;tsu;Su(var)2-10;Rad51D;mms4;CG9062;Ercc1;Xpc;mago;Xpd;rad50;His1:CG33801;Sxl;DNAlig1;Brca2;Rev1;CG745…
GO:0006325	chromatin organization	The assembly or remodeling of chromatin composed of DNA complexed with histones, other associated proteins, and sometimes RNA.	84.354% (248/294)	2.01909e-05	4.69	117294;192507;246604;31013;31015;31039;31187;31230;31250;31263;31329;31362;31404;31444;31518;31521;31552;31680;31722;317969;31801;318206;31834;31846;31848;31948;32080;32166;32169;32268;32278;32350;32514;326128;326273;32630;32769;32787;32910;32941;32965;33185;33226;33442;33505;33507;3355136;33565;33661;33670;33736;33781;33782;33837;33906;33973;33977;34066;34119;34172;34504;34516;34521;34524;34595;…	Dsp1;Ndf;tbrd-3;CG13367;Hmt4-20;CG3708;wapl;z;CG2652;fs(1)Ya;Parg;Tip60;Pp2C1;dhd;mof;Act5C;Btnd;Hira;fs(1)h;CG42355;Caf1-180;Tlk;HP1b;Bap111;His3.3B;CG43902;hop;Chrac-16;Usp7;Bap60;HDAC4;Nup93-1;Arp6;Ada2a;His2B:CG17949;Nup153;Arp8;Ada3;Ulp1;CoRest;e(y)3;kis;lwr;Elba2;Chd1;okr;Nipped-B;msl-2;HP6;Elba3;His3.3A;Hel25E;Lam;lid;Daxx;Gas41;Atac1;r2d2;Su(var)205;D12;aurB;YL-1;piwi;aub;esc;escl;Mt2;Sir…
GO:0006338	chromatin remodeling	A dynamic process of chromatin reorganization resulting in changes to chromatin structure. These changes allow DNA metabolic processes such as transcriptional regulation, DNA recombination, DNA repair, and DNA replication.	83.099% (177/213)	0.00141071	2.85	117294;246604;31015;31039;31230;31250;31329;31362;31521;31680;31722;31801;31834;31846;31848;31948;32080;32166;32169;32268;32514;326128;32630;32769;32787;32910;32941;32965;33185;33226;33442;33505;33507;33670;33736;33781;33782;33837;33906;33973;33977;34066;34119;34172;34516;34521;34524;34595;34611;34632;34708;34709;34875;35113;35225;35397;35418;35483;35490;35522;35560;35744;35880;36107;36118;36133;…	Dsp1;tbrd-3;Hmt4-20;CG3708;z;CG2652;Parg;Tip60;Act5C;Hira;fs(1)h;Caf1-180;HP1b;Bap111;His3.3B;CG43902;hop;Chrac-16;Usp7;Bap60;Arp6;Ada2a;Nup153;Arp8;Ada3;Ulp1;CoRest;e(y)3;kis;lwr;Elba2;Chd1;okr;Elba3;His3.3A;Hel25E;Lam;lid;Daxx;Gas41;Atac1;r2d2;Su(var)205;D12;YL-1;piwi;aub;esc;escl;Mt2;Sirt1;Sfmbt;NC2beta;Atac2;Top2;CG8677;Df31;Nipped-A;CG10395;BubR1;Bap170;Kdm4A;MrgBP;Caf1-105;psq;wde;CG18004;E…
GO:0006351	DNA-templated transcription	The synthesis of an RNA transcript from a DNA template.	84.558% (1013/1198)	2.05583e-19	18.69	10178909;117294;14462485;14462577;192507;19834908;246593;246604;246618;261631;2768661;2768677;2768719;2768848;2768962;2768974;30971;30975;30982;30983;31003;31010;31012;31027;31038;31048;31070;31095;31098;31140;31149;31151;31153;31160;31162;31165;31178;31213;31230;31249;31250;31254;31261;31265;31267;31268;31293;31310;31331;31336;31362;31374;31379;31397;31410;31420;31429;31430;31441;31469;31470;314…	CG42830;Dsp1;koko;pre-lola-G;Ndf;CG45071;dany;tbrd-3;Opbp;Rpb7;Fer1;p53;luna;mute;CG6244;ind;G9a;ewg;sc;l(1)sc;vnd;Mybbp1A;su(sable);Rbf;MED22;TfIIA-S-2;CG11398;Lrpprc2;O-fut2;MED18;trr;arm;mip130;CG3587;Hr4;usp;CG16903;CG3071;z;HLH3B;CG2652;CG2662;CG2701;dwg;CG2712;crm;N;Myc;Mnt;fd3F;Tip60;NO66;bi;HLH4C;Klf15;CG32772;ovo;CG32767;Cdk7;Vsx2;Vsx1;lin-52;mof;CG12236;CG3726;Rpt4;CG3815;CG12219;CG3847…
GO:0006352	DNA-templated transcription initiation	The initial step of transcription, consisting of the assembly of the RNA polymerase preinitiation complex (PIC) at a gene promoter, as well as the formation of the first few bonds of the RNA transcript. Transcription initiation includes abortive initiation events, which occur when the first few nucleotides are repeatedly synthesized and then released, and ends when promoter clearance takes place.	91.25% (73/80)	0.000119525	3.92	117294;261631;31048;31567;31773;318251;32587;32678;32762;32792;33255;33294;33452;33454;33469;33672;33963;33967;33973;34102;34120;34293;34312;34430;34748;34753;34875;34902;35193;35454;36130;36598;37414;37476;37535;38073;39164;39202;39310;39313;39351;39688;39765;40134;40367;40429;40509;40667;40790;40813;40934;41042;41228;41242;41290;41294;41406;41670;41741;42087;42175;42201;42816;42822;43284;43906;…	Dsp1;Rpb7;TfIIA-S-2;Rpt4;Trf2;CG32856;caz;Rcp;e(y)1;Taf8;Saf6;Tfb4;Trf4;Trf5;Taf10;Taf12L;CG13773;x16;Gas41;Trf;Ssb-c31a;Taf11;Srp54;TfIIB;Bdp1;CG7099;NC2beta;nht;l(2)37Cd;Tif-IA;Mat1;Tfb1;Xpd;Tbp;MED16;MED14;Taf2;hay;CG7339;TfIIEalpha;Rpt4R;mrn;Taf4;Taf6;sa;CycH;Ssl1;mia;TfIIFalpha;Taf1;Taf7;M1BP;mtTFB2;TAF1B;TfIIFbeta;Rbp1;Taf12;B52;RpII15;Brf;MED17;CG18600;Nup98-96;TfIIA-S;TfIIA-L;skd;Sec13;ea…
GO:0006355	regulation of DNA-templated transcription	Any process that modulates the frequency, rate or extent of cellular DNA-templated transcription.	84.273% (927/1100)	6.7953e-17	16.17	10178909;117294;14462485;14462577;192507;19834908;246593;246604;246618;2768661;2768677;2768719;2768848;2768974;30971;30975;30982;30983;31003;31010;31012;31027;31038;31070;31095;31098;31140;31149;31151;31153;31160;31162;31165;31178;31213;31230;31249;31250;31254;31261;31265;31267;31268;31293;31310;31331;31336;31362;31374;31379;31397;31410;31420;31429;31430;31441;31469;31470;31499;31518;31523;31525;…	CG42830;Dsp1;koko;pre-lola-G;Ndf;CG45071;dany;tbrd-3;Opbp;Fer1;p53;luna;mute;ind;G9a;ewg;sc;l(1)sc;vnd;Mybbp1A;su(sable);Rbf;MED22;CG11398;Lrpprc2;O-fut2;MED18;trr;arm;mip130;CG3587;Hr4;usp;CG16903;CG3071;z;HLH3B;CG2652;CG2662;CG2701;dwg;CG2712;crm;N;Myc;Mnt;fd3F;Tip60;NO66;bi;HLH4C;Klf15;CG32772;ovo;CG32767;Cdk7;Vsx2;Vsx1;lin-52;mof;CG12236;CG3726;Rpt4;CG3815;CG12219;CG3847;Nf-YC;Atx-1;Setd3;CG1…
GO:0006357	regulation of transcription by RNA polymerase II	Any process that modulates the frequency, rate or extent of transcription mediated by RNA polymerase II.	83.995% (719/856)	1.3475e-12	11.87	10178909;117294;14462485;14462577;192507;19834908;246593;246618;2768677;2768719;2768974;30971;30975;30982;30983;31003;31027;31038;31070;31140;31149;31151;31153;31160;31162;31165;31178;31249;31250;31267;31293;31310;31331;31336;31362;31379;31397;31410;31420;31429;31430;31441;31469;31470;31499;31518;31523;31525;31567;31571;31572;31577;31638;31639;31648;31660;31678;31681;31691;31722;31735;31738;31741…	CG42830;Dsp1;koko;pre-lola-G;Ndf;CG45071;dany;Opbp;p53;luna;ind;G9a;ewg;sc;l(1)sc;vnd;Rbf;MED22;CG11398;MED18;trr;arm;mip130;CG3587;Hr4;usp;CG16903;HLH3B;CG2652;CG2712;N;Myc;Mnt;fd3F;Tip60;bi;HLH4C;Klf15;CG32772;ovo;CG32767;Cdk7;Vsx2;Vsx1;lin-52;mof;CG12236;CG3726;Rpt4;CG3815;CG12219;CG3847;Setd3;CG14431;CG3032;CG9650;CHES-1-like;NELF-B;dec-1;fs(1)h;CG2116;Smox;CG2129;CG10959;CG18262;CG10555;org-…
GO:0006364	rRNA processing	Any process involved in the conversion of a primary ribosomal RNA (rRNA) transcript into one or more mature rRNA molecules.	97.386% (149/153)	4.99177e-15	14.3	2768951;31083;31146;31205;31213;31387;31447;31475;31483;31588;31701;31732;318016;31810;31811;31812;318160;318161;31818;31833;31837;31897;319033;31943;32211;32338;32344;32549;32558;32568;326192;326206;326208;32665;32742;33269;33293;3346176;33487;33693;33805;33843;33960;33966;34183;34184;34287;34352;34419;34438;34440;34488;34608;34631;34839;35374;35379;35382;35664;35747;35885;35917;36019;36058;3608…	CG33217;CG11417;CG14805;kz;CG3071;CG3527;Sas10;Pop1;RpL35;RpL7A;bys;CG2260;CG32409;CG1785;l(1)G0020;CG1789;CG32706;CG32708;Rbm13;CG7246;CG6999;RpS28b;Rrp40;CG2972;CG1463;Rtc1;CG10993;CG15916;Rrp47;CG8939;CG32075;CG11583;CG32344;Rrp45;CG5800;dbe;l(2)10685;U3-55K;RpS21;CG3008;CG11030;CG9107;l(2)k09022;nop5;CG13096;CG13097;CG4364;RpL7;Ip259;RluA-1;RluA-2;CG6724;CG6686;CG6712;l(2)34Fd;l(2)05287;CG925…
GO:0006366	transcription by RNA polymerase II	The synthesis of RNA from a DNA template by RNA polymerase II (RNAP II), originating at an RNA polymerase II promoter. Includes transcription of messenger RNA (mRNA) and certain small nuclear RNAs (snRNAs).	84.091% (777/924)	8.72939e-14	13.06	10178909;117294;14462485;14462577;192507;19834908;246593;246618;261631;2768677;2768719;2768962;2768974;30971;30975;30982;30983;31003;31027;31038;31048;31070;31140;31149;31151;31153;31160;31162;31165;31178;31249;31250;31267;31293;31310;31331;31336;31362;31379;31397;31410;31420;31429;31430;31441;31469;31470;31499;31518;31523;31525;31567;31571;31572;31577;31638;31639;31648;31660;31678;31681;31691;31…	CG42830;Dsp1;koko;pre-lola-G;Ndf;CG45071;dany;Opbp;Rpb7;p53;luna;CG6244;ind;G9a;ewg;sc;l(1)sc;vnd;Rbf;MED22;TfIIA-S-2;CG11398;MED18;trr;arm;mip130;CG3587;Hr4;usp;CG16903;HLH3B;CG2652;CG2712;N;Myc;Mnt;fd3F;Tip60;bi;HLH4C;Klf15;CG32772;ovo;CG32767;Cdk7;Vsx2;Vsx1;lin-52;mof;CG12236;CG3726;Rpt4;CG3815;CG12219;CG3847;Setd3;CG14431;CG3032;CG9650;CHES-1-like;NELF-B;dec-1;fs(1)h;CG2116;Smox;CG2129;CG1095…
GO:0006367	transcription initiation at RNA polymerase II promoter	A transcription initiation process that takes place at a RNA polymerase II gene promoter. Messenger RNAs (mRNA) genes, as well as some non-coding RNAs, are transcribed by RNA polymerase II.	92.063% (58/63)	0.000334794	3.48	117294;261631;31048;31567;31773;32587;32762;32792;33255;33294;33469;33672;33967;33973;34102;34120;34293;34312;34430;34875;34902;36130;36598;37414;37476;37535;38073;39164;39202;39313;39351;39688;39765;40134;40367;40429;40509;40667;40790;40813;40934;41042;41290;41294;41406;41670;41741;42175;42816;42822;43284;43906;44437;44451;45432;47900;53443;53444	Dsp1;Rpb7;TfIIA-S-2;Rpt4;Trf2;caz;e(y)1;Taf8;Saf6;Tfb4;Taf10;Taf12L;x16;Gas41;Trf;Ssb-c31a;Taf11;Srp54;TfIIB;NC2beta;nht;Mat1;Tfb1;Xpd;Tbp;MED16;MED14;Taf2;hay;TfIIEalpha;Rpt4R;mrn;Taf4;Taf6;sa;CycH;Ssl1;mia;TfIIFalpha;Taf1;Taf7;M1BP;TfIIFbeta;Rbp1;Taf12;B52;RpII15;MED17;Nup98-96;TfIIA-S;TfIIA-L;skd;Sec13;ear;can;Taf5;SF2;SC35
GO:0006396	RNA processing	Any process involved in the conversion of one or more primary RNA transcripts into one or more mature RNA molecules.	88.346% (561/635)	2.38628e-19	18.62	192506;192528;246551;250811;2768949;2768951;31000;31081;31083;31086;31146;31160;31175;31176;31205;31208;31213;31259;31329;31355;31387;31440;31442;31447;31448;31475;31481;31483;31496;31558;31568;31588;31602;31662;31701;31732;31780;31793;31795;317953;318016;31810;31811;31812;318160;318161;31818;31833;31837;31840;318857;318867;318956;31897;319033;31943;31989;32009;32069;32152;32168;32211;32245;32274…	CG5986;CG31381;Tsen15;bru2;Urm1;CG33217;elav;MTPAP;CG11417;ssx;CG14805;CG3587;Rtca;CG4045;kz;crn;CG3071;CG2685;Parg;CG6379;CG3527;CG17764;snf;Sas10;Rnp4F;Pop1;CG4119;RpL35;IntS6;Spx;mldr;RpL7A;CG3198;CG1677;bys;CG2260;Es2;IntS4;Trf4-1;CG32281;CG32409;CG1785;l(1)G0020;CG1789;CG32706;CG32708;Rbm13;CG7246;CG6999;Bx42;Rpp21;CG31643;Tsen2;RpS28b;Rrp40;CG2972;CG2124;Imp;l(1)10Bb;wisp;Tango4;CG1463;fne;…
GO:0006397	mRNA processing	Any process involved in the conversion of a primary mRNA transcript into one or more mature mRNA(s) prior to translation into polypeptide.	86.176% (293/340)	5.18182e-08	7.29	192506;250811;31000;31081;31208;31259;31355;31440;31442;31448;31481;31558;31602;31662;31780;31837;31840;32009;32069;32152;32168;32245;32274;32282;32288;32373;32464;32490;32538;32587;32602;32603;326153;32636;32819;32881;32886;32973;33043;33175;33180;33201;33235;33259;33264;33304;33305;33460;33465;33513;33514;3354994;3355114;33645;33781;33835;33909;33967;33968;33982;33989;34079;34080;34138;34312;34…	CG5986;bru2;elav;MTPAP;crn;CG2685;CG6379;CG17764;snf;Rnp4F;CG4119;Spx;CG3198;CG1677;Es2;CG6999;Bx42;Imp;l(1)10Bb;wisp;Tango4;fne;REG;CG1622;CG15747;l(1)G0007;CG6227;CG9213;CG8565;caz;U2af50;nonA;tho2;SNRPG;CG6179;Usp39;Flacc;Ssu72;cactin;CG11454;CG3436;U2af38;Sf3b1;Clp;CG4291;CG4887;CG4896;Cwc25;Tnpo-SR;CG3542;Sf3b2;su(f);Spf45;Dim1;Hel25E;eIF4A;Phf5a;x16;Hrb27C;snRNP-U1-70K;Caper;CG7102;SmE;Mett…
GO:0006399	tRNA metabolic process	The chemical reactions and pathways involving tRNA, transfer RNA, a class of relatively small RNA molecules responsible for mediating the insertion of amino acids into the sequence of nascent polypeptide chains during protein synthesis. Transfer RNA is characterized by the presence of many unusual minor bases, the function of which has not been completely established.	89.865% (133/148)	1.73251e-06	5.76	192528;246551;2768949;31081;31160;31176;31318;31475;31568;31740;317953;318604;318857;318956;319033;31904;32377;32524;32526;32539;326155;326262;32665;32789;32841;32982;33001;33134;33178;33190;33307;33518;33649;33712;33920;34102;34156;34632;34656;34787;34876;35179;35194;35196;35220;35234;35264;35305;35574;35920;36086;36123;36160;36289;36420;36494;36563;36766;36784;36909;36954;37018;37124;37177;3743…	CG31381;Tsen15;Urm1;MTPAP;CG3587;CG4045;CG10802;Pop1;mldr;alpha-PheRS;CG32281;Slimp;Rpp21;Tsen2;Rrp40;LysRS;CG1434;RpIIIC160;CG33172;ArgRS;AspRS-m;LeuRS;Rrp45;scu;HisRS;CG14231;THADA;CG14618;CG3709;CG3645;Tgt;SerRS;Elp3;CG3756;CG9596;Trf;AlaRS;Mt2;CG6388;Adat1;THG;CG10495;AsnRS;l(2)37Cg;RtcB;CG10189;CG10463;La;Rpp25;CG8078;RNaseZ;Elp2;Rpb5;RpIII128;AspRS;cbc;CysRS-m;Rrp42;CysRS;AsnRS-m;CG6550;CG3…
GO:0006400	tRNA modification	The covalent alteration of one or more nucleotides within a tRNA molecule to produce a tRNA molecule with a sequence that differs from that coded genetically.	88.525% (54/61)	0.00529372	2.28	192528;2768949;31160;31176;317953;32377;32526;32982;33001;33134;33178;33307;33649;33920;34156;34632;34656;34787;34876;35234;35920;36123;36954;37018;37431;37531;37571;37585;38197;38533;38595;38969;39098;39811;40343;40686;40782;40873;41148;41271;41352;41399;42056;42079;42440;42508;42622;42906;43148;43170;43292;43472;45064;53546	CG31381;Urm1;CG3587;CG4045;CG32281;CG1434;CG33172;CG14231;THADA;CG14618;CG3709;Tgt;Elp3;CG9596;AlaRS;Mt2;CG6388;Adat1;THG;CG10189;CG8078;Elp2;CG6550;CG34195;CG9752;CG3045;CG4610;CG17807;metl;CG15014;AlaRS-m;Pus7;CG3434;Tcs3;CG12975;CG2911;CG18048;CG10050;CG9386;CG6345;CG14701;Elp1;CG5220;CG5292;Pus1;CG7009;CG18596;CG18528;fid;CG14544;CG3368;CG2006;Nsun2;CG3021
GO:0006401	RNA catabolic process	The chemical reactions and pathways resulting in the breakdown of RNA, ribonucleic acid, one of the two main type of nucleic acid, consisting of a long, unbranched macromolecule formed from ribonucleotides joined in 3',5'-phosphodiester linkage.	87.5% (98/112)	0.000480246	3.32	246459;261631;2768882;2768908;2768945;31012;31081;31095;31662;31724;31795;31851;318867;319033;31989;32153;32222;32323;326158;32665;32715;32933;32935;33213;3355150;33964;34153;34286;34321;34364;34484;34521;34524;34541;34632;34721;34901;35003;35100;35501;35788;35893;35921;36058;36269;36766;37413;37528;37731;37780;37790;37792;37839;38034;38045;38195;38369;38427;38639;38885;39027;39034;39049;39366;39…	CG30105;Rpb7;Rai1;CG3857;CG42458;su(sable);MTPAP;Lrpprc2;CG1677;Upf2;Trf4-1;Zpr1;CG31643;Rrp40;CG2124;Upf1;Tis11;CG11164;CG31759;Rrp45;CG8915;CG32533;pcm;CG13690;AGO3;Rat1;Wdr82;pelo;CG4619;me31B;CG6729;piwi;aub;Ge-1;Mt2;Ski6;CG15262;LSm7;bsf;Not3;Pabp2;PAN2;CG8777;RpLP0-like;cuff;Rrp42;LSm1;Fmr1;Rrp4;Pym;DCP1;Upf3;Not11;Dis3l2;Tudor-SN;CG13928;PAN3;armi;lin-28;RNaseX25;pix;smg;bol;Pop2;DCP2;roq;…
GO:0006402	mRNA catabolic process	The chemical reactions and pathways resulting in the breakdown of mRNA, messenger RNA, which is responsible for carrying the coded genetic 'message', transcribed from DNA, to sites of protein assembly at the ribosomes.	89.13% (82/92)	0.000351334	3.45	261631;2768882;2768908;31081;31095;31724;318867;319033;31989;32153;32222;326158;32665;32715;32933;32935;3355150;33964;34286;34321;34364;34484;34521;34524;34541;34721;34901;35003;35100;35501;35788;35893;35921;36058;36269;36766;37413;37528;37731;37780;37790;37792;37839;38034;38045;38195;38369;38427;38639;39027;39034;39049;39366;39722;39818;39842;39875;39883;39957;40173;40543;40683;40711;41066;41094…	Rpb7;Rai1;CG3857;MTPAP;Lrpprc2;Upf2;CG31643;Rrp40;CG2124;Upf1;Tis11;CG31759;Rrp45;CG8915;CG32533;pcm;AGO3;Rat1;pelo;CG4619;me31B;CG6729;piwi;aub;Ge-1;Ski6;CG15262;LSm7;bsf;Not3;Pabp2;PAN2;CG8777;RpLP0-like;cuff;Rrp42;LSm1;Fmr1;Rrp4;Pym;DCP1;Upf3;Not11;Dis3l2;Tudor-SN;CG13928;PAN3;armi;lin-28;pix;smg;bol;Pop2;DCP2;roq;mbf1;CG9705;Zcchc7;Edc3;Mtr3;Suv3;Rga;CG2091;osk;pum;rump;Rrp46;Not10;sqd;spn-E;…
GO:0006403	RNA localization	A process in which RNA is transported to, or maintained in, a specific location.	86.747% (144/166)	6.50644e-05	4.19	26067080;31580;31593;317878;31816;318579;32057;32132;32152;32211;32350;32478;32510;32537;32593;32602;326153;32630;32866;32869;32970;32979;33156;33473;33507;3354919;33562;33611;33781;33834;33968;34012;34110;34441;34481;34524;34527;34541;34549;34636;34667;35051;35235;35400;35849;35924;35926;36040;36264;36306;36406;36595;36728;36791;36809;36810;36830;36993;37065;37078;37345;37355;37402;37417;37467;3…	vas;swa;Pat1;Nxf3;Moe;spn-D;Dlic;CkIIbeta;wisp;CG1463;Nup93-1;Grip128;HUWE1;Chc;CG9915;U2af50;tho2;Nup153;CG18259;CG6961;Ranbp21;Mer;l(2)gl;Syt1;okr;Dbp80;Cog3;capu;Hel25E;chic;Hrb27C;ninaC;Rbsn-5;Grip75;Nup107;aub;Nup154;Ge-1;Nup160;Rab6;Ref2;BicD;swm;CG8671;Gle1;tsu;Phax;TER94;Mtor;SmD3;mRpL18;Arc1;CG8204;Lis-1;csul;Khc;Nup62;Dcr-2;stau;Nup75;exu;insc;mago;tud;Rae1;Fmr1;Gmer;CG12782;Pi3K59F;egl…
GO:0006405	RNA export from nucleus	The directed movement of RNA from the nucleus to the cytoplasm.	94.34% (50/53)	0.000166855	3.78	317878;31816;32350;32593;32602;326153;32630;32866;32869;32970;3354919;33781;34481;34527;34549;34667;35235;35849;35926;36264;36830;37078;37467;37685;37769;37810;38033;39306;39394;39843;40723;40884;40983;41137;41562;41666;41804;41973;42539;42680;42816;43041;43944;44029;44409;45848;46091;50143;50428;53443	Nxf3;Moe;Nup93-1;CG9915;U2af50;tho2;Nup153;CG18259;CG6961;Ranbp21;Dbp80;Hel25E;Nup107;Nup154;Nup160;Ref2;swm;Gle1;Phax;Mtor;Nup62;Nup75;Rae1;CG12782;Nxt1;thoc5;thoc7;PCID2;thoc6;nxf2;Hpr1;nxf4;tex;CG8149;mbo;sqd;Nup93-2;Mat89Ba;CG7907;Nup133;Nup98-96;Nup358;sbr;Ref1;Cbp80;e(y)2;Nup214;e(y)2b;Sem1;SF2
GO:0006406	mRNA export from nucleus	The directed movement of mRNA from the nucleus to the cytoplasm.	94.737% (36/38)	0.00123193	2.91	317878;32350;32593;326153;32866;32869;3354919;33781;34481;34549;34667;35849;36264;37078;37685;37769;37810;38033;39306;39394;39843;40723;40884;40983;41137;41562;41666;41804;42539;42680;43944;44029;44409;45848;50143;50428	Nxf3;Nup93-1;CG9915;tho2;CG18259;CG6961;Dbp80;Hel25E;Nup107;Nup160;Ref2;Gle1;Mtor;Nup75;CG12782;Nxt1;thoc5;thoc7;PCID2;thoc6;nxf2;Hpr1;nxf4;tex;CG8149;mbo;sqd;Nup93-2;CG7907;Nup133;sbr;Ref1;Cbp80;e(y)2;e(y)2b;Sem1
GO:0006413	translational initiation	The process preceding formation of the peptide bond between the first two amino acids of a protein. This includes the formation of a complex of the ribosome, mRNA or circRNA, and an initiation complex that contains the first aminoacyl-tRNA.	91.304% (63/69)	0.000342842	3.46	261631;31059;31156;31243;31256;31536;319046;32242;32566;32617;32679;3355041;33710;33835;34310;35547;35849;36037;36335;36565;36722;36913;36981;37005;37082;37475;37646;37706;3772180;37744;37776;37964;38398;38743;38878;38923;38963;39027;39049;39071;39275;39386;39433;39811;39877;40563;40587;41475;41843;42422;42789;43382;43422;43549;43645;43709;43839;44261;45525;45682;46020;49809;64874	Rpb7;eIF4E7;eIF2Bepsilon;eIF3g1;eIF2Bbeta;MCTS1;CG31957;mRpL49;eIF5;eIF2alpha;DENR;eIF4B;eIF3i;eIF4A;CG13124;eIF3f2;Gle1;eIF3j;mIF3;eIF3m;eIF2Bgamma;CG8963;eIF3b;eIF3c;CG5726;eIF3k;CNBP;eIF2Bdelta;Sxl;l(2)efl;eIF6;CG3594;eIF1;eIF4E4;eIF4E5;eIF4E3;Unr;pix;bol;Hsp67Bc;CG11726;eIF3l;eIF2beta;Tcs3;eIF3e;eIF3a;eIF3f1;eIF3d2;eIF2gamma;eIF3g2;eIF3d1;mIF2;eIF4E6;eIF2Balpha;eIF4H2;Gcn2;eIF4G1;eIF5B;eIF4E1…
GO:0006417	regulation of translation	Any process that modulates the frequency, rate or extent of the chemical reactions and pathways resulting in the formation of proteins by the translation of mRNA or circRNA.	88.75% (142/160)	4.46724e-06	5.35	117332;19834718;250811;26067080;261631;31000;31084;31095;31363;31459;31608;317996;319033;32135;32222;32515;32524;326158;32665;33112;33261;33507;3355150;33968;34310;34364;34521;34524;34541;34648;34901;34946;35060;35089;35100;35145;35197;35309;35501;35552;35788;35849;35893;36037;36086;36766;36804;36913;36981;37065;37070;37082;37116;37124;37190;37413;37444;37475;37528;37646;3772180;37731;37734;37744…	Rheb;sud1;bru2;vas;Rpb7;elav;png;Lrpprc2;tyf;spoon;CG3184;tut;Rrp40;CG1578;Tis11;CG11679;RpIIIC160;CG31759;Rrp45;peng;CG3862;okr;AGO3;Hrb27C;CG13124;me31B;piwi;aub;Ge-1;bru1;CG15262;BicC;mEFTs;JMJD4;bsf;mRpL13;brat;CG10947;Not3;bin3;Pabp2;Gle1;PAN2;eIF3j;RNaseZ;Rrp42;krimp;CG8963;eIF3b;stau;pAbp;CG5726;Dp1;rswl;tn;LSm1;eEFSec;eIF3k;Fmr1;CNBP;Sxl;Rrp4;apt;l(2)efl;egl;DCP1;Upf3;Not11;eEF5;CG4612;31…
GO:0006418	tRNA aminoacylation for protein translation	The synthesis of aminoacyl tRNA by the formation of an ester bond between the 3'-hydroxyl group of the most 3' adenosine of the tRNA and the alpha carboxylic acid group of an amino acid, to be used in ribosome-mediated polypeptide synthesis.	94.737% (36/38)	0.00123193	2.91	31318;31740;318604;31904;32539;326155;326262;32841;33518;34156;35194;36420;36563;36784;36909;37177;37965;38331;38581;38595;39023;39644;39762;39828;39829;39989;40929;41733;41862;42834;42888;45399;45783;45784;45785;45786	CG10802;alpha-PheRS;Slimp;LysRS;ArgRS;AspRS-m;LeuRS;HisRS;SerRS;AlaRS;AsnRS;AspRS;CysRS-m;CysRS;AsnRS-m;MetRS;TyrRS-m;ProRS-m;LeuRS-m;AlaRS-m;ValRS-m;GlyRS;IleRS-m;GluRS-m;TyrRS;TrpRS-m;ArgRS-m;MetRS-m;SerRS-m;GluProRS;beta-PheRS;TrpRS;ValRS;ThrRS;IleRS;GlnRS
GO:0006473	protein acetylation	The addition of an acetyl group to a protein amino acid. An acetyl group is CH3CO-, derived from acetic [ethanoic] acid.	91.398% (85/93)	2.74642e-05	4.56	192507;31079;31250;31329;31362;31518;317976;31811;318920;318982;318992;32278;326128;32762;32766;32787;32934;32941;32962;33006;33469;33565;33649;33837;33973;33977;34092;34172;34516;34708;34752;34875;34974;35113;35121;35386;35483;35648;35880;36238;36956;37024;37339;37429;3772329;37859;37866;38055;38565;38637;38779;38812;39086;39142;39431;39522;39551;39637;39650;39744;40092;40716;40813;40966;41406;4…	Ndf;Naa30A;CG2652;Parg;Tip60;mof;Naa30B;l(1)G0020;CG31730;Naa20B;Ada1-2;HDAC4;Ada2a;e(y)1;Spt7;Ada3;Naa15-16;CoRest;Naa20A;CG17003;Taf10;msl-2;Elp3;lid;Gas41;Atac1;CG12560;D12;YL-1;Sirt1;Ing5;NC2beta;chif;Atac2;msl-1;CG9246;Nipped-A;Br140;MrgBP;E(Pc);Bap55;CG10931;DMAP1;Sgf29;Chrac-14;enok;Naa35;Atac3;HDAC1;Eaf6;msl-3;eco;Tat;Naa60;Gcn5;Spt20;upSET;EAChm;CG12316;brm;rept;Hat1;Taf1;Ada2b;Taf12;Spt…
GO:0006475	internal protein amino acid acetylation	The addition of an acetyl group to a non-terminal amino acid in a protein.	93.023% (80/86)	7.91373e-06	5.1	192507;31079;31250;31329;31362;31518;31811;318992;32278;326128;32762;32766;32787;32941;32962;33006;33469;33565;33649;33837;33973;33977;34092;34172;34516;34708;34752;34875;34974;35113;35121;35386;35483;35648;35880;36238;36956;37024;37339;37429;3772329;37859;38055;38565;38637;38779;38812;39086;39142;39431;39522;39551;39637;39650;39744;40092;40716;40813;40966;41406;41461;41498;41737;41836;41850;4251…	Ndf;Naa30A;CG2652;Parg;Tip60;mof;l(1)G0020;Ada1-2;HDAC4;Ada2a;e(y)1;Spt7;Ada3;CoRest;Naa20A;CG17003;Taf10;msl-2;Elp3;lid;Gas41;Atac1;CG12560;D12;YL-1;Sirt1;Ing5;NC2beta;chif;Atac2;msl-1;CG9246;Nipped-A;Br140;MrgBP;E(Pc);Bap55;CG10931;DMAP1;Sgf29;Chrac-14;enok;Atac3;HDAC1;Eaf6;msl-3;eco;Tat;Naa60;Gcn5;Spt20;upSET;EAChm;CG12316;brm;rept;Hat1;Taf1;Ada2b;Taf12;Spt3;MBD-R2;trx;Caf1-55;MRG15;Oga;wda;CG…
GO:0006479	protein methylation	The addition of a methyl group to a protein amino acid. A methyl group is derived from methane by the removal of a hydrogen atom.	90.476% (76/84)	0.000179049	3.75	2768998;30971;31015;31149;31200;31638;31879;31880;32301;32916;32941;33437;33504;33515;33538;3354971;33631;33761;33902;33991;34064;34119;34153;34377;34480;34595;34611;34928;36645;36809;37024;37513;37515;37554;37662;37664;37676;37795;37851;37962;38149;38480;38565;39203;39478;39552;39807;40133;40228;40324;40343;40593;41090;41219;41226;41295;41483;41581;41698;41699;41737;41743;41837;41850;41951;42301…	CG33230;G9a;Hmt4-20;trr;SmydA-8;Setd3;CG17440;Cfp1;Set2;CG7889;CoRest;CG3515;CG9643;CG17219;CG3347;Set1;Art2;Ncoa6;HemK1;Mnn1;LKRSDH;Su(var)205;Wdr82;Utx;Dpy-30L1;esc;escl;CG3793;BEAF-32;csul;CG10931;CG11475;CG2921;Rtf1;Fib;Art7;CG9899;Lpt;yki;egg;Ctr9;Dpy-30L2;HDAC1;E(z);ste14;Ptip;CG33060;ash1;FRG1;CG10584;CG12975;atms;Kdm2;Art4;CG3909;Art1;Su(var)3-9;CG10909;Art9;Art6;trx;PR-Set7;Art3;MRG15;CG…
GO:0006606	protein import into nucleus	The directed movement of a protein from the cytoplasm to the nucleus.	92.857% (52/56)	0.000392338	3.41	2768677;32350;32630;32851;33002;33078;33139;33230;33465;33571;34338;34351;34481;34527;34549;35016;35101;35336;35512;35784;36264;36360;36732;36830;36942;37078;37769;37864;38611;38669;38675;38721;38722;39666;40581;40786;41158;41367;41562;41704;41804;42171;42680;42816;43041;43651;44072;44437;44747;46091;59215;59216	p53;Nup93-1;Nup153;Nup35;Nup205;Ntf-2;S6kII;rempA;Tnpo-SR;tim;Pen;Ripalpha;Nup107;Nup154;Nup160;Cse1;Ntf-2r;Fs(2)Ket;Gp210;Nup50;Mtor;Nup54;Impbeta11;Nup62;CG10950;Nup75;Nxt1;tamo;Klp64D;Rcc1;alphaKap4;Tnpo;CG8219;Ran-like;Karybeta3;CG10286;Kap-alpha3;Ranbp9;mbo;rdx;Nup93-2;cdm;Nup133;Nup98-96;Nup358;wts;Ran;Sec13;msk;Nup214;Arts;Apl
GO:0006725	cellular aromatic compound metabolic process	The chemical reactions and pathways involving aromatic compounds, any organic compound characterized by one or more planar rings, each of which contains conjugated double bonds and delocalized pi electrons, as carried out by individual cells.	83.198% (2159/2595)	4.76092e-34	33.32	10178909;117294;117364;117419;117496;14462485;14462577;192506;192507;192528;19834908;246393;246437;246445;246458;246459;246551;246593;246604;246618;250811;252479;261631;2768661;2768674;2768677;2768690;2768719;2768848;2768870;2768882;2768908;2768945;2768949;2768951;2768962;2768974;30971;30975;30982;30983;30995;31000;31003;31010;31012;31016;31027;31038;31044;31048;31052;31070;31072;31081;31083;3108…	CG42830;Dsp1;Hex-t1;Irbp;Gr28b;koko;pre-lola-G;CG5986;Ndf;CG31381;CG45071;CG30016;CG30075;Rif1;NT5E-2;CG30105;Tsen15;dany;tbrd-3;Opbp;bru2;DIP2;Rpb7;Fer1;Fancd2;p53;CG33346;luna;mute;AlkB;Rai1;CG3857;CG42458;Urm1;CG33217;CG6244;ind;G9a;ewg;sc;l(1)sc;CG17896;elav;vnd;Mybbp1A;su(sable);SkpA;Rbf;MED22;mus81;TfIIA-S-2;Cdc45;CG11398;CG11403;MTPAP;CG11417;ssx;Lrpprc2;O-fut2;mei-38;dor;CG14814;MED18;CG1…
GO:0006913	nucleocytoplasmic transport	The directed movement of molecules between the nucleus and the cytoplasm.	90.909% (120/132)	1.23616e-06	5.91	2768677;31097;31195;31399;317878;318016;31816;31881;32350;32593;32594;32602;326153;32630;32851;32855;32866;32869;32970;33002;33078;33139;33230;33343;33346;33465;3354919;33571;33781;34167;34338;34349;34351;34481;34527;34549;34667;35016;35101;35223;35235;35336;35512;35664;35784;35849;35925;35926;36146;36264;36268;36311;36360;36732;36830;36942;36989;37043;37078;37331;37387;37467;37685;37769;37776;37…	p53;Ns3;Nmd3;Torsin;Nxf3;CG32409;Moe;Aladin;Nup93-1;CG9915;SWIP;U2af50;tho2;Nup153;Nup35;fu;CG18259;CG6961;Ranbp21;Nup205;Ntf-2;S6kII;rempA;chinmo;cpb;Tnpo-SR;Dbp80;tim;Hel25E;emb;Pen;CG13137;Ripalpha;Nup107;Nup154;Nup160;Ref2;Cse1;Ntf-2r;RanGAP;swm;Fs(2)Ket;Gp210;CG11123;Nup50;Gle1;Mys45A;Phax;LTV1;Mtor;CG13185;wash;Nup54;Impbeta11;Nup62;CG10950;Ns2;Mapmodulin;Nup75;FAM21;cpa;Rae1;CG12782;Nxt1;e…
GO:0006974	cellular response to DNA damage stimulus	Any process that results in a change in state or activity of a cell (in terms of movement, secretion, enzyme production, gene expression, etc.) as a result of a stimulus indicating damage to its DNA from environmental insults or errors during metabolism.	89.583% (215/240)	2.14187e-09	8.67	117419;12797916;246507;2768674;2768677;31027;31044;31052;31139;31142;31329;31357;31373;31449;31451;31497;31518;31603;31678;31764;31801;31806;318579;31872;318953;32113;32221;32322;32358;32480;32487;32492;32608;326205;326215;32739;32753;32763;32769;32837;33018;33213;33270;33294;3346220;33500;33507;33530;3354896;3355109;3355114;3355136;33567;33571;33641;33709;33778;33938;33991;34018;34377;34411;3442…	Irbp;CG43295;AIMP3;Fancd2;p53;Rbf;mus81;Cdc45;CG14814;CG14803;Parg;Xpac;mei-9;Mcm3;XRCC1;CG4078;mof;Mcm6;CHES-1-like;Corp;Caf1-180;Ogg1;spn-D;Dsor1;CG31807;RPA3;CkIalpha;DNAlig4;ben;mh;CG42299;cerv;mei-41;Claspin;SMC5;corolla;CG8173;CG8142;Arp8;Xrcc2;CG9578;CG13690;PNUTS;Tfb4;CG33552;Rrp1;okr;gkt;vtd;Parp;Spf45;Nipped-B;Pif1;tim;Psf2;Marcal1;Cap-D3;Nse1;Mnn1;CG5181;Utx;Cdk1;RfC3;Nse4;Nup107;Nup16…
GO:0007010	cytoskeleton organization	A process that is carried out at the cellular level which results in the assembly, arrangement of constituent parts, or disassembly of cytoskeletal structures.	78.605% (507/645)	0.00543315	2.26	10178948;117406;117503;26067053;261629;2768940;30998;31004;31016;31024;31075;31104;31129;31153;31157;31168;31224;31247;31293;31349;31359;31361;31386;31393;31405;31429;31459;31554;31580;31591;31596;31620;31638;31717;31725;31736;317930;317999;318008;31816;318579;318666;318680;31874;31881;318856;318909;318949;318950;319019;31903;31945;31961;32015;32022;32024;32049;32057;32071;32107;32152;32200;32256…	Mzt1;CG32396;RacGAP84C;kl-3;Unc-115a;Pp2A-29B;svr;CG13366;SkpA;tw;DAAM;mei-38;Scgdelta;mip130;Ocrl;moody;PsGEF;Pi4KIIIalpha;N;Vap33;cib;dgt4;CG11436;CG12179;ctp;ovo;spoon;sqh;swa;CG34417;pigs;pod1;Setd3;sn;CG1571;CG10958;CG32232;CG32371;jv;Moe;spn-D;CG31294;HEATR2;ric8a;Aladin;dtr;CG31715;CG31802;Rsph9;Mst27D;Lst8;RhoU;CG15306;feo;CG15208;CG43901;Klp10A;Dlic;Kap3;nod;wisp;Mks1;hep;up;jub;Rab3-GEF…
GO:0007017	microtubule-based process	Any cellular process that depends upon or alters the microtubule cytoskeleton, that part of the cytoskeleton comprising microtubules and their associated proteins.	80.933% (399/493)	0.000260854	3.58	10178948;117406;117503;249072;26067053;26067054;26067076;2768883;2768886;2768940;31016;31104;31153;31321;31349;31361;31393;31405;31593;31596;31725;31736;317930;317999;31816;318579;318666;318680;31874;31881;318856;318949;318950;319019;31961;32015;32049;32057;32071;32102;32107;32145;32152;32200;32437;32478;32518;32528;32535;32537;32543;32581;326116;326131;326166;326203;326245;32629;32645;32703;3270…	Mzt1;CG32396;RacGAP84C;Liprin-alpha;kl-3;kl-5;SdicC;Sdic2;Sdic4;Pp2A-29B;SkpA;mei-38;mip130;Gas8;Vap33;dgt4;CG12179;ctp;Pat1;pigs;CG1571;CG10958;CG32232;CG32371;Moe;spn-D;CG31294;HEATR2;ric8a;Aladin;dtr;CG31802;Rsph9;Mst27D;CG15306;feo;Klp10A;Dlic;Kap3;Kmn1;nod;BORCS5;wisp;Mks1;Lsd-2;Grip128;CCT6;Efhc1.1;CG8509;Chc;Myb;kat80;tau;CG31275;Tap42;TTLL1B;Gorab;CG9784;Axs;baz;TTLL1A;par-6;Dhc16F;fu;Gri…
GO:0007018	microtubule-based movement	A microtubule-based process that results in the movement of organelles, other microtubules, or other cellular components. Examples include motor-driven movement along microtubules and movement driven by polymerization or depolymerization of microtubules.	81.951% (168/205)	0.00599256	2.22	249072;26067053;26067054;26067076;2768883;2768886;31321;31349;31593;31725;31736;318666;318680;318950;32049;32057;32071;32102;32107;32145;32437;326131;32629;32785;32855;32969;33230;33272;33346;33412;3355181;33579;33635;33863;33917;33946;33947;34046;34262;34319;34422;34429;34478;34547;34583;34651;34676;34702;34756;34934;35061;35073;35114;35166;35414;35438;35576;35630;35653;35757;36010;36222;36499;3…	Liprin-alpha;kl-3;kl-5;SdicC;Sdic2;Sdic4;Gas8;Vap33;Pat1;CG1571;CG10958;CG31294;HEATR2;Rsph9;Klp10A;Dlic;Kap3;Kmn1;nod;BORCS5;Lsd-2;CG31275;CG9784;Dhc16F;fu;Arp10;rempA;CG15824;cpb;robl22E;kl-2;IFT57;bdl;stai;IFT52;TTLL3B;TTLL3A;Ntl;CG3769;CG42366;Klp31E;Bug22;CG17118;CG14921;CG6614;Pkd2;IFT43;Ttc30;CG10859;Tektin-A;Dhc36C;btv;IFT46;robl37BC;nompB;CG10834;Mob4;CG12836;cos;CG14763;dila;CG13202;mip…
GO:0007049	cell cycle	The progression of biochemical and morphological phases and events that occur in a cell during successive cell replication or nuclear replication events. Canonically, the cell cycle comprises the replication and segregation of genetic material followed by the division of the cell, but in endocycles or syncytial cells nuclear replication or nuclear division may not be followed by cell division.	83.875% (619/738)	9.59374e-11	10.02	10178948;117332;117406;117503;12797916;246445;246534;26067079;26067080;2768674;2768677;2768719;2768940;30982;31016;31027;31038;31044;31052;31072;31084;31104;31153;31157;31187;31243;31263;31264;31293;31310;31331;31361;31373;31393;31405;31441;31444;31449;31518;31521;31554;31582;31594;31603;31678;31696;31698;31789;317930;317999;31801;31816;318206;31835;318572;318579;31872;31874;31881;318874;318949;3…	Mzt1;Rheb;CG32396;RacGAP84C;CG43295;Rif1;CG30291;solo;vas;Fancd2;p53;luna;Pp2A-29B;sc;SkpA;Rbf;MED22;mus81;Cdc45;CG11403;png;mei-38;mip130;Ocrl;wapl;eIF3g1;fs(1)Ya;vilya;N;Myc;Mnt;dgt4;mei-9;CG12179;ctp;Cdk7;dhd;Mcm3;mof;Act5C;sqh;PpV;APC7;Mcm6;CHES-1-like;Nek2;p115;otu;CG32232;CG32371;Caf1-180;Moe;Tlk;APC4;nenya;spn-D;Dsor1;ric8a;Aladin;Nnf1b;CG31802;Mst27D;CG15306;Psf3;PPP4R2r;Hmr;feo;Klp10A;Dl…
GO:0007051	spindle organization	A process that is carried out at the cellular level which results in the assembly, arrangement of constituent parts, or disassembly of the spindle, the array of microtubules and associated molecules that forms between opposite poles of a eukaryotic cell during DNA segregation and serves to move the duplicated chromosomes apart.	86.364% (114/132)	0.000552107	3.26	10178948;117503;2768940;31104;31361;317930;317999;31816;31881;319019;31961;32015;32049;32107;32152;32478;32528;32535;32543;326166;32645;32946;33119;33176;33501;33555;33622;33782;33836;33981;34141;34250;34286;34441;34504;34527;34794;34931;34993;35004;35054;35130;35195;35199;35325;35340;35380;35649;35679;36264;36364;36495;36498;36538;36706;36791;37179;37220;37230;37284;37290;37377;3772559;37893;380…	Mzt1;RacGAP84C;Pp2A-29B;mei-38;dgt4;CG32232;CG32371;Moe;Aladin;Mst27D;CG15306;feo;Klp10A;nod;wisp;Grip128;Efhc1.1;CG8509;Myb;Tap42;Axs;Grip84;mst;CG42399;gammaTub23C;Ptpa;CG2955;Lam;ifc;smt3;mtsh;Cks30A;pelo;Grip75;aurB;Nup154;Orc5;CG18109;grp;BuGZ;fws;Grip71;DCTN6-p27;gammaTub37C;brun;dia;del;Incenp;dpa;Mtor;dgt5;cid;mars;tum;SRPK;Lis-1;CG18190;fest;hts;Efhc1.2;PCNA;dgt3;Skeletor;Slik;wac;Klp61F…
GO:0007059	chromosome segregation	The process in which genetic material, in the form of chromosomes, is organized into specific structures and then physically separated and apportioned to two or more sets. In eukaryotes, chromosome segregation begins with the condensation of chromosomes, includes chromosome separation, and ends when chromosomes have completed movement to the spindle poles.	88.5% (177/200)	4.7024e-07	6.33	117503;26067079;26067080;2768674;2768719;2768940;31016;31027;31044;31072;31104;31187;31264;31373;31594;31696;31816;318206;31835;318572;318874;31988;32015;32049;32102;32107;32316;32458;32473;32608;326196;32627;32645;32739;32979;33119;33226;33286;33501;33544;3354896;3355064;3355136;33578;33758;33778;33845;33937;33974;33992;34095;34244;34245;34404;34423;34504;34524;34550;34794;34964;35001;35004;3519…	RacGAP84C;solo;vas;Fancd2;luna;Pp2A-29B;SkpA;Rbf;mus81;CG11403;mei-38;wapl;vilya;mei-9;APC7;Nek2;Moe;Tlk;APC4;nenya;Nnf1b;Hmr;feo;Klp10A;Kmn1;nod;Ndc80;Top1;shtd;mei-41;sunn;SMC3;Axs;corolla;Mer;mst;lwr;CG14339;gammaTub23C;Fign;vtd;Haspin;Nipped-B;Spindly;Bub1;Cap-D3;mtm;cort;SA;Nuf2;baf;aust;borr;pim;RfC3;aurB;aub;RfC38;Orc5;c(2)M;glu;BuGZ;gammaTub37C;RanGAP;Top2;barr;Cdc23;CG8679;BubR1;CG15237;…
GO:0007062	sister chromatid cohesion	The cell cycle process in which the sister chromatids of a replicated chromosome become tethered to each other.	96.774% (30/31)	0.00117715	2.93	26067079;31027;31072;31187;326196;32627;3354896;3355064;3355136;33758;33974;34244;34423;34550;35522;35649;36286;37295;37523;37687;38167;38492;38812;3885640;40170;41180;41830;42853;44013;44724	solo;Rbf;CG11403;wapl;sunn;SMC3;vtd;Haspin;Nipped-B;Bub1;SA;aust;RfC3;RfC38;BubR1;Incenp;pds5;CG11788;mei-S332;ord;SA-2;RfC4;eco;CG34001;Mi-2;dmt;Mau2;SMC1;sls;san
GO:0007093	mitotic cell cycle checkpoint signaling	A signaling process that ensures accurate chromosome replication and segregation by preventing progression through a mitotic cell cycle until conditions are suitable for the cell to proceed to the next stage.	95.652% (44/46)	0.0001632	3.79	12797916;2768674;31044;31678;31872;32608;326205;32753;33270;33758;33991;34018;34411;34504;34565;34993;35004;35122;35288;35522;35591;35954;36136;36264;38656;38989;40003;40054;40508;40598;41341;41670;41779;41839;42126;42772;43006;43490;43719;44259;46326;47874;48309;59247	CG43295;Fancd2;mus81;CHES-1-like;Dsor1;mei-41;Claspin;CG8173;PNUTS;Bub1;Mnn1;CG5181;Cdk1;aurB;mre11;grp;BuGZ;CG10336;lok;BubR1;CG15237;Mad1;mms4;Mtor;mad2;Cdc6;mus304;Rad9;Chro;Hus1-like;Tctp;B52;Rad17;tefu;Mps1;CG10177;CG11839;Bub3;rod;nbs;l(2)dtl;Zw10;mus101;Zwilch
GO:0007127	meiosis I	The first meiotic nuclear division in which homologous chromosomes are paired and segregated from each other, producing two haploid daughter nuclei.	89.855% (62/69)	0.00114097	2.94	2768674;2768677;31016;31044;31104;31264;31373;318572;318579;32049;32107;32608;32739;33507;3355136;33937;33974;34250;34286;34964;34968;35130;35199;35225;35395;35742;35778;35937;36136;36654;36697;36920;37220;37467;3772180;37916;38958;39018;39068;40003;40367;40667;41013;41296;41366;41746;42126;42213;42392;42504;42694;43228;43577;45432;45871;45960;45969;46006;47765;49228;49241;7354405	Fancd2;p53;SkpA;mus81;mei-38;vilya;mei-9;nenya;spn-D;Klp10A;nod;mei-41;corolla;okr;Nipped-B;cort;SA;Cks30A;pelo;c(2)M;fzy;Grip71;gammaTub37C;Top2;CG8679;Cul1;CG8712;Rad51D;mms4;Ercc1;Xpc;tef;fest;Rae1;Sxl;Brca2;mtrm;orb2;Klp67A;mus304;sa;mia;pch2;Mcm5;Blm;spn-B;Mps1;cona;trem;slmb;CG6985;ball;spn-A;can;grau;aly;gwl;east;c(3)G;mod(mdg4);rec;CG42391
GO:0007140	male meiotic nuclear division	A cell cycle process by which the cell nucleus divides as part of a meiotic cell cycle in the male germline.	87.013% (67/77)	0.00517802	2.29	32478;32979;33562;33778;33779;33782;33836;34141;34244;34286;34411;34441;34481;34527;34954;35054;35225;35298;35325;35522;35649;35696;35778;36277;36401;36699;36920;37070;37188;37220;37467;37523;37687;37808;37810;38182;38199;38649;38807;38941;39018;39068;39429;39485;40232;40367;40489;40506;40667;40859;41181;41199;41289;42501;42657;42819;43547;43717;44870;45374;45432;45960;47873;47874;48481;49228;535…	Grip128;Mer;Cog3;Cap-D3;tomb;Lam;ifc;mtsh;aust;pelo;Cdk1;Grip75;Nup107;Nup154;twe;fws;Top2;nesd;brun;BubR1;Incenp;scra;CG8712;PI31;wuc;Arf51F;tef;pAbp;Topors;fest;Rae1;mei-S332;ord;fzr2;thoc5;Pex10;alphaCOP;Myt1;Rint1;Pex2;orb2;Klp67A;sti;Syx13;polo;sa;mael;Arf79F;mia;Sas-4;hyd;topi;Cap-H2;Rab11;bond;eIF4G2;Cog7;gammaCOP;sub;fwd;can;aly;bgcn;Zw10;Grip91;mod(mdg4);larp
GO:0007186	G protein-coupled receptor signaling pathway	The series of molecular signals initiated by a ligand binding to its receptor, in which the activated receptor promotes the exchange of GDP for GTP on the alpha-subunit of an associated heterotrimeric G-protein complex. The GTP-bound activated alpha-G-protein then dissociates from the beta- and gamma-subunits to further transmit the signal within the cell. The pathway begins with receptor-ligand …	83.19% (193/232)	0.000780307	3.11	117467;140439;246395;246525;246550;250710;261599;2768688;2768691;2768909;31095;31168;31169;31234;31718;31744;317967;318046;31826;31874;31928;31970;32246;32343;32378;32406;32544;32613;32637;32674;32678;32803;32860;32864;32874;32999;33007;33148;33196;33248;33287;3346150;3346202;3355013;3355131;33690;33812;33817;33851;33944;34012;34181;34615;34642;34689;34845;34878;35078;35286;35419;35535;35738;3583…	mthl11;Tre1;mthl13;CG30281;CG30340;Proc;mthl12;CCAP-R;Dup99B;CG15744;Lrpprc2;moody;CG4313;Pdfr;Tbh;Gbeta5;CG32305;mthl14;rdgA;ric8a;CG1889;CG32683;hec;inaE;Fbxl4;rut;Gbeta13F;hang;mthl1;RSG7;Rcp;CG33639;CCKLR-17D1;CCKLR-17D3;CG42450;amn;Dop2R;fog;smo;GABA-B-R3;CG14340;CG32547;SIFa;Gprk1;cta;smog;TrissinR;Acp26Aa;CG13995;homer;ninaC;Dh31;Rh5;CG31760;ACXC;Pburs;GABA-B-R1;Arr1;sNPF;Ac3;CCHa2-R;Dgk;m…
GO:0007218	neuropeptide signaling pathway	A G protein-coupled receptor signaling pathway initiated by a neuropeptide binding to its receptor on the surface of a target cell, and ending with the regulation of a downstream cellular process.	89.474% (51/57)	0.00398443	2.4	250710;2768688;31234;32860;32864;32999;3346150;3346202;33851;35286;35535;36030;37004;37883;37921;38003;38296;38298;38357;38495;39127;39409;39933;40019;40020;40195;40393;40644;40754;41286;41456;41547;41638;41639;41648;41711;41713;41742;42018;42101;42530;42683;42947;43193;43253;43393;43541;43551;44126;44324;45845	Proc;CCAP-R;Pdfr;CCKLR-17D1;CCKLR-17D3;amn;CG32547;SIFa;CG13995;sNPF;CCHa2-R;FMRFa;CCHa1-R;CG13575;ITP;Nplp1;MsR2;MsR1;FMRFaR;Akh;CNMaR;CrzR;Mip;AstC-R2;AstC-R1;sNPF-R;CapaR;7B2;NPFR;TkR86C;Tk;Hug;PK2-R2;PK2-R1;CCHa2;CCHa1;PK1-R;Crz;NPF;Eh;SIFaR;CCAP;AstA;Pdf;RYa-R;AstA-R2;Capa;TkR99D;AstA-R1;Ms;Dsk
GO:0007271	synaptic transmission, cholinergic	The vesicular release of acetylcholine from a presynapse, across a chemical synapse, the subsequent activation of dopamine receptors at the postsynapse of a target cell (neuron, muscle, or secretory cell) and the effects of this activation on the postsynaptic membrane potential and ionic composition of the postsynaptic cytosol. This process encompasses both spontaneous and evoked release of neuro…	100% (28/28)	0.000244736	3.61	2768718;318879;32056;32737;32928;34143;34144;34304;34645;34646;34647;35351;35355;35357;35358;36529;37384;38545;39321;39844;40437;40955;41625;42918;42919;42920;43800;45338	qvr;CG31675;rtv;stas;nAChRalpha7;CG7781;CG14275;nAChRalpha6;CG6583;crok;atilla;CG31676;CG9336;CG9338;CG14401;CG6329;RIC-3;nAChRbeta1;crim;Smn;SLC22A;mAChR-B;Ace;nAChRalpha1;nAChRalpha2;nAChRbeta2;CG1909;na
GO:0007276	gamete generation	The generation and maintenance of gametes in a multicellular organism. A gamete is a haploid reproductive cell.	80.252% (764/952)	4.69765e-06	5.33	10178813;10178841;117503;12797933;12798021;12798164;12798316;12798488;12798586;140439;14462415;14462466;14462671;14462677;14462791;19834828;19834933;19834957;19835058;19835250;19835285;19835448;19835511;19835757;19893556;246437;251414;26067079;26067080;26067356;2768671;2768677;2768716;2768920;31000;31027;31104;31118;31151;31153;31165;31221;31247;31264;31293;31332;31358;31365;31367;31368;31373;313…	lncRNA:CR42858;lncRNA:CR42859;RacGAP84C;lncRNA:CR43306;lncRNA:CR43414;lncRNA:CR43356;lncRNA:CR43416;lncRNA:CR43282;lncRNA:CR43484;Tre1;lncRNA:CR43862;lncRNA:CR43848;lncRNA:CR43753;lncRNA:CR43852;lncRNA:CR43802;lncRNA:CR44420;lncRNA:CR44585;lncRNA:CR45727;lncRNA:CR44344;lncRNA:CR44371;asRNA:TS15;lncRNA:CR45542;lncRNA:CR44412;lncRNA:CR45670;CYTB;CG30075;zpg;solo;vas;lncRNA:flam;Pxd;p53;mim;squ;elav…
GO:0007281	germ cell development	The process whose specific outcome is the progression of an immature germ cell over time, from its formation to the mature structure (gamete). A germ cell is any reproductive cell in a multicellular organism.	80.249% (581/724)	6.95227e-05	4.16	140439;251414;26067080;26067356;2768671;2768677;2768716;2768920;31000;31027;31118;31151;31153;31165;31221;31247;31293;31332;31358;31365;31367;31368;31393;31405;31429;31442;31446;31459;31521;31543;31554;31566;31567;31580;31593;31596;31603;31646;31691;31785;31786;31787;31789;317969;317996;318102;318137;318139;31816;318579;318666;31872;31907;31987;32057;32080;32103;32132;32152;32225;32247;32248;3225…	Tre1;zpg;vas;lncRNA:flam;Pxd;p53;mim;squ;elav;Rbf;dor;arm;mip130;usp;Raf;Pi4KIIIalpha;N;Rala;brn;CG15571;Femcoat;Muc4B;CG12179;ctp;ovo;snf;CG15930;spoon;Act5C;raptor;sqh;wuho;Rpt4;swa;Pat1;pigs;Mcm6;Inx2;dec-1;Cp7Fb;Cp7Fc;Cp36;otu;CG42355;tut;drd;CG32642;Mur11Da;Moe;spn-D;CG31294;Dsor1;Ptpmeg2;spri;Dlic;hop;Reepl1;CkIIbeta;wisp;Smr;CG15721;CG12716;hep;lic;Pdcd4;Nup93-1;jub;yl;Muc12Ea;Top1;Grip128…
GO:0007292	female gamete generation	Generation of the female gamete; specialised haploid cells produced by meiosis and along with a male gamete takes part in sexual reproduction.	80.371% (520/647)	0.000125622	3.9	26067079;26067080;26067356;2768671;2768677;2768716;2768920;31027;31104;31118;31151;31153;31165;31221;31247;31264;31293;31332;31358;31365;31367;31368;31373;31405;31429;31442;31444;31446;31459;31543;31554;31566;31567;31580;31593;31596;31603;31646;31691;31718;31785;31786;31787;31789;318102;318137;318139;31816;318579;31872;31907;31987;32049;32057;32080;32107;32132;32152;32225;32247;32248;32256;32257;…	solo;vas;lncRNA:flam;Pxd;p53;mim;squ;Rbf;mei-38;dor;arm;mip130;usp;Raf;Pi4KIIIalpha;vilya;N;Rala;brn;CG15571;Femcoat;Muc4B;mei-9;ctp;ovo;snf;dhd;CG15930;spoon;raptor;sqh;wuho;Rpt4;swa;Pat1;pigs;Mcm6;Inx2;dec-1;Tbh;Cp7Fb;Cp7Fc;Cp36;otu;drd;CG32642;Mur11Da;Moe;spn-D;Dsor1;Ptpmeg2;spri;Klp10A;Dlic;hop;nod;CkIIbeta;wisp;Smr;CG15721;CG12716;hep;lic;Pdcd4;Nup93-1;jub;yl;Muc12Ea;Top1;Grip128;sog;Chc;Myb…
GO:0007304	chorion-containing eggshell formation	The construction of a chorion-containing eggshell. An example of this is found in Drosophila melanogaster.	87.805% (108/123)	0.000180334	3.74	26067080;2768671;2768920;31027;31153;31221;31293;31365;31367;31368;31459;31603;31691;31785;31786;31787;318137;318139;318579;32247;32248;32256;32384;32543;32581;326174;32858;32981;33281;33330;33432;33507;3354888;33611;33619;33769;33770;33827;33828;33829;33830;33981;34171;34271;34506;34524;34558;34609;34924;34969;34974;35336;35478;35563;35717;35780;36102;36461;36499;36791;36810;37215;37290;38146;38…	vas;Pxd;squ;Rbf;mip130;Raf;N;CG15571;Femcoat;Muc4B;spoon;Mcm6;dec-1;Cp7Fb;Cp7Fc;Cp36;CG32642;Mur11Da;spn-D;CG15721;CG12716;hep;Muc12Ea;Myb;kat80;CG31926;Cyp18a1;Cdc42;S;CG31661;dpp;okr;rl;capu;ed;H15;mid;Vm26Ab;Vm26Ac;Vm26Aa;psd;smt3;grk;CG13113;CG12517;aub;Vm32E;zuc;CycE;cact;chif;Fs(2)Ket;gus;geminin;tor;Cul4;RanBPM;Dp;mip120;Lis-1;Khc;mip40;PCNA;Rac1;armi;lama;CG13299;ndl;Cp7Fa;Cp16;mfr;Klc;Il…
GO:0007320	insemination	The introduction of semen or sperm into the genital tract of a female.	100% (24/24)	0.000803941	3.09	246647;326108;33817;34162;34651;35096;36414;36874;38009;38340;38586;39318;39392;40315;40588;40875;43395;43396;43397;4379864;47763;49821;53522;53523	antr;EbpII;Acp26Aa;Acp29AB;Pkd2;Acp36DE;CG17575;Acp53Ea;Ebp;Acp62F;Dnah3;Dnai2;Est-6;Sems;Nep2;Gld;CG9997;aqrs;intr;lobo;Abd-B;EbpIII;lectin-46Cb;lectin-46Ca
GO:0007346	regulation of mitotic cell cycle	Any process that modulates the rate or extent of progress through the mitotic cell cycle.	87.059% (148/170)	3.37962e-05	4.47	12797916;246445;246534;2768674;30982;31016;31027;31044;31084;31293;31361;31594;31678;31696;31698;31835;31872;32215;32225;32274;32358;32543;32551;32608;326205;32664;32677;32753;33196;33270;33286;33529;33578;33758;33959;33991;34018;34067;34250;34411;34504;34565;34592;34648;34790;34881;34924;34954;34993;35004;35122;35288;35315;35381;35390;35522;35563;35591;35762;35800;35851;35934;35954;36001;36051;3…	CG43295;Rif1;CG30291;Fancd2;sc;SkpA;Rbf;mus81;png;N;dgt4;APC7;CHES-1-like;Nek2;p115;APC4;Dsor1;Aven;Smr;REG;ben;Myb;CycD;mei-41;Claspin;Sap30;Nprl2;CG8173;smo;PNUTS;CG14339;Mad;Spindly;Bub1;Rca1;Mnn1;CG5181;cdc14;Cks30A;Cdk1;aurB;mre11;crol;bru1;Sos;Su(H);CycE;twe;grp;BuGZ;CG10336;lok;Cdc23;E2f2;Mcm10;BubR1;geminin;CG15237;Nup44A;dpn;ptc;Prp38;Mad1;dap;Cdc2rk;mms4;Mtor;dgt5;Sin3A;vg;mars;Lis-1;no…
GO:0007350	blastoderm segmentation	The hierarchical steps resulting in the progressive subdivision of the anterior/posterior axis of the embryo.	81.959% (159/194)	0.0073407	2.13	26067080;31151;31221;31446;31580;31593;31722;31802;31816;31872;31912;32080;32257;32478;32537;32703;32813;32844;32855;32976;32979;33156;33185;33196;33473;33529;3354888;33581;33583;33602;33607;33611;33834;33968;34009;34110;34171;34277;34376;34441;34524;34541;34629;34636;35289;35329;35341;35478;35555;35717;35731;35924;36039;36040;36118;36125;36240;36269;36306;36590;36773;36794;36804;36809;36810;3685…	vas;arm;Raf;CG15930;swa;Pat1;fs(1)h;oc;Moe;Dsor1;btd;hop;lic;Grip128;Chc;baz;upd1;CG15042;fu;dome;Mer;l(2)gl;kis;smo;Syt1;Mad;rl;sob;odd;bowl;slp1;capu;chic;Hrb27C;wg;Rbsn-5;grk;gcm;trk;Grip75;aub;Ge-1;prd;Rab6;vls;IKKepsilon;cad;gus;jing;tor;sax;tsu;eve;TER94;psq;stan;en;cuff;SmD3;tej;Dg;calypso;krimp;csul;Khc;Cdk4;cnk;stau;tapas;exu;mago;tud;apt;egl;DCP1;Chi;gsb-n;gsb;klar;dos;Hsp83;armi;HDAC1;…
GO:0007600	sensory perception	The series of events required for an organism to receive a sensory stimulus, convert it to a molecular signal, and recognize and characterize the signal. This is a neurological process.	80.387% (291/362)	0.00368842	2.43	117338;117339;117342;117344;117345;117347;117348;117349;117471;117473;117475;117477;117481;117485;117488;117492;117496;117499;117500;14462661;170878;170882;246432;246436;246659;246666;246667;246668;246669;246670;246672;26067050;2768670;2768715;2768717;2768721;2768858;2768865;2768933;2768934;2768955;2768964;31107;31228;31621;31672;31686;31702;31713;31750;318011;318012;318013;31826;31860;31863;3186…	Gr97a;Gr94a;CG32395;Gr58a;Gr47b;Gr39b;Gr28a;Gr22f;Gr93c;Gr92a;Gr85a;Gr64f;Gr64a;Gr59a;Gr36a;Gr22b;Gr28b;Gr22c;Gr22a;Gr22d;Obp83g;Obp56c;Obp50a;Obp50d;CheA29a;Obp51a;Obp56i;Obp56f;Obp57b;Obp57a;Obp22a;lovit;dpr9;CheB42c;CheB42b;CheB42a;dpr1;dpr7;CheB38b;CheB38a;Obp73a;Or69a;Nmdar2;tko;iav;CheA7a;Ir7a;dpr14;Ubr3;Or7a;Or65a;Or65b;Or65c;rdgA;Obp8a;t;Gr8a;Ir8a;HEATR2;CheB93b;Or82a;Ir31a;Or9a;Kap3;cac;…
GO:0007620	copulation	The act of sexual union between male and female, involving the transfer of sperm.	93.333% (28/30)	0.0085822	2.07	246647;326108;33571;33817;33823;34162;34651;35096;35771;36414;36874;38009;38340;38586;39318;39392;40315;40588;40875;42226;43395;43396;43397;4379864;47763;49821;53522;53523	antr;EbpII;tim;Acp26Aa;dsf;Acp29AB;Pkd2;Acp36DE;lig;CG17575;Acp53Ea;Ebp;Acp62F;Dnah3;Dnai2;Est-6;Sems;Nep2;Gld;fru;CG9997;aqrs;intr;lobo;Abd-B;EbpIII;lectin-46Cb;lectin-46Ca
GO:0007632	visual behavior	The behavior of an organism in response to a visual stimulus.	95.833% (23/24)	0.0074831	2.13	32158;32547;32603;32771;32928;33194;33897;34791;35172;36574;36589;36846;37805;39056;40149;41066;41247;41311;41726;42367;43806;44498;49260	cac;tay;nonA;mnb;nAChRalpha7;mbm;Fic;b;Ttc19;VGAT;Ih;Sema2a;Galphas;CG4476;verm;osk;Syn;Fdh;Dop1R1;ninaE;Ekar;Surf1;Pp1-87B
GO:0008033	tRNA processing	The process in which a pre-tRNA molecule is converted to a mature tRNA, ready for addition of an aminoacyl group.	86.813% (79/91)	0.00282326	2.55	192528;246551;2768949;31160;31176;31475;31568;317953;318857;318956;32377;32526;32789;32982;33001;33134;33178;33190;33307;33649;33920;34156;34632;34656;34787;34876;35179;35220;35234;35264;35305;35574;35920;36086;36123;36494;36954;37018;37124;37431;37531;37571;37585;38197;38533;38595;38601;38889;38969;39098;39397;39811;39915;40343;40457;40543;40686;40782;40873;41148;41271;41352;41399;42056;42079;42…	CG31381;Tsen15;Urm1;CG3587;CG4045;Pop1;mldr;CG32281;Rpp21;Tsen2;CG1434;CG33172;scu;CG14231;THADA;CG14618;CG3709;CG3645;Tgt;Elp3;CG9596;AlaRS;Mt2;CG6388;Adat1;THG;CG10495;RtcB;CG10189;CG10463;La;Rpp25;CG8078;RNaseZ;Elp2;cbc;CG6550;CG34195;rswl;CG9752;CG3045;CG4610;CG17807;metl;CG15014;AlaRS-m;CG4611;Pop4;Pus7;CG3434;Tsen54;Tcs3;Pop5;CG12975;Ddx1;Suv3;CG2911;CG18048;CG10050;CG9386;CG6345;CG14701;El…
GO:0008213	protein alkylation	The addition of an alkyl group to a protein amino acid. Alkyl groups are derived from alkanes by removal of one hydrogen atom.	90.476% (76/84)	0.000179049	3.75	2768998;30971;31015;31149;31200;31638;31879;31880;32301;32916;32941;33437;33504;33515;33538;3354971;33631;33761;33902;33991;34064;34119;34153;34377;34480;34595;34611;34928;36645;36809;37024;37513;37515;37554;37662;37664;37676;37795;37851;37962;38149;38480;38565;39203;39478;39552;39807;40133;40228;40324;40343;40593;41090;41219;41226;41295;41483;41581;41698;41699;41737;41743;41837;41850;41951;42301…	CG33230;G9a;Hmt4-20;trr;SmydA-8;Setd3;CG17440;Cfp1;Set2;CG7889;CoRest;CG3515;CG9643;CG17219;CG3347;Set1;Art2;Ncoa6;HemK1;Mnn1;LKRSDH;Su(var)205;Wdr82;Utx;Dpy-30L1;esc;escl;CG3793;BEAF-32;csul;CG10931;CG11475;CG2921;Rtf1;Fib;Art7;CG9899;Lpt;yki;egg;Ctr9;Dpy-30L2;HDAC1;E(z);ste14;Ptip;CG33060;ash1;FRG1;CG10584;CG12975;atms;Kdm2;Art4;CG3909;Art1;Su(var)3-9;CG10909;Art9;Art6;trx;PR-Set7;Art3;MRG15;CG…
GO:0008293	torso signaling pathway	The series of molecular signals initiated by an extracellular ligand binding to torso (a receptor tyrosine kinase) on the surface of a target cell, and ending with the regulation of a downstream cellular process, e.g. transcription.	93.548% (29/31)	0.00677091	2.17	31221;31872;32569;33238;33458;3354888;34376;34790;34896;35717;35864;36497;36952;38244;38321;39158;40660;40830;41140;42564;43162;44052;45278;45973;45994;48973;53554;53560;5740204	Raf;Dsor1;vap;Ptth;Hrs;rl;trk;Sos;Cul3;tor;gcl;drk;cnk;Rap1;dos;RasGAP1;ksr;bcd;Ras85D;tsl;gro;Shc;csw;fs(1)N;fs(1)M3;Src64B;krz;cic;clos
GO:0008380	RNA splicing	The process of removing sections of the primary RNA transcript to remove sequences not present in the mature form of the RNA and joining the remaining sections to form the mature form of the RNA.	84.768% (256/302)	6.75823e-06	5.17	192506;246551;250811;31086;31208;31259;31329;31440;31442;31448;31481;31558;31602;31662;31780;31837;31840;318956;32009;32069;32168;32274;32282;32288;32373;32464;32490;32538;32587;32602;32603;32636;32819;32881;32886;33043;33175;33180;33201;33235;33264;33304;33305;33460;33465;33513;33514;3355109;3355114;33645;33781;33835;33909;33967;33968;33982;33989;34079;34080;34138;34312;34426;34429;34524;34569;3…	CG5986;Tsen15;bru2;ssx;crn;CG2685;Parg;CG17764;snf;Rnp4F;CG4119;Spx;CG3198;CG1677;Es2;CG6999;Bx42;Tsen2;Imp;l(1)10Bb;Tango4;REG;CG1622;CG15747;l(1)G0007;CG6227;CG9213;CG8565;caz;U2af50;nonA;SNRPG;CG6179;Usp39;Flacc;cactin;CG11454;CG3436;U2af38;Sf3b1;CG4291;CG4887;CG4896;Cwc25;Tnpo-SR;CG3542;Sf3b2;Parp;Spf45;Dim1;Hel25E;eIF4A;Phf5a;x16;Hrb27C;snRNP-U1-70K;Caper;CG7102;SmE;Mettl14;Srp54;SmB;Bug22;a…
GO:0009451	RNA modification	The covalent alteration of one or more nucleotides within an RNA molecule to produce an RNA molecule with a sequence that differs from that coded genetically.	88.462% (92/104)	0.000294608	3.53	192528;2768870;2768949;31160;31176;31355;31387;31566;317953;31811;32377;32526;32568;32886;32982;33001;33134;33178;33293;33307;33649;33920;34138;34156;34438;34440;34632;34656;34787;34876;35125;35234;35256;35552;35756;35920;36123;36135;36365;36527;36623;36680;36954;37018;37034;37397;37431;37531;37571;37585;37662;37873;38197;38290;38347;38533;38595;38969;39098;39811;40343;40433;40686;40706;40782;408…	CG31381;AlkB;Urm1;CG3587;CG4045;CG6379;CG3527;wuho;CG32281;l(1)G0020;CG1434;CG33172;CG8939;Flacc;CG14231;THADA;CG14618;CG3709;l(2)10685;Tgt;Elp3;CG9596;Mettl14;AlaRS;RluA-1;RluA-2;Mt2;CG6388;Adat1;THG;CG10341;CG10189;Hakai;bin3;nito;CG8078;Elp2;CG7637;CG8545;fl(2)d;CG12863;CG7544;CG6550;CG34195;aft;CG4038;CG9752;CG3045;CG4610;CG17807;Fib;Nop60B;metl;CG13807;Tet;CG15014;AlaRS-m;Pus7;CG3434;Tcs3;CG…
GO:0009798	axis specification	The establishment, maintenance and elaboration of a pattern along a line or around a point.	81.633% (160/196)	0.0096298	2.02	26067080;31221;31293;31446;31459;31580;31593;31722;31802;31816;318579;31872;32132;32159;32257;32478;32498;32537;32703;32844;32979;33014;33043;33156;33432;33473;3354888;3355109;33602;33607;33611;33834;33968;34110;34171;34376;34441;34524;34541;34595;34636;34969;35047;35051;35199;35289;35329;35341;35478;35717;35731;35771;35924;36040;36118;36269;36306;36431;36461;36590;36612;36773;36791;36804;36809;3…	vas;Raf;N;CG15930;spoon;swa;Pat1;fs(1)h;oc;Moe;spn-D;Dsor1;CkIIbeta;gd;lic;Grip128;sog;Chc;baz;CG15042;Mer;Rab35;cactin;l(2)gl;dpp;Syt1;rl;Parp;bowl;slp1;capu;chic;Hrb27C;Rbsn-5;grk;trk;Grip75;aub;Ge-1;esc;Rab6;cact;dl;BicD;gammaTub37C;vls;IKKepsilon;cad;gus;tor;sax;lig;tsu;TER94;psq;cuff;SmD3;Psc;Dp;tej;Asx;Dg;Lis-1;krimp;csul;Khc;cnk;stau;Pcl;wbl;TBCB;tapas;exu;sktl;mago;tud;Fmr1;egl;DCP1;klar;…
GO:0009880	embryonic pattern specification	The process that results in the patterns of cell differentiation that will arise in an embryo.	82.381% (173/210)	0.00344943	2.46	26067080;31151;31221;31310;31446;31580;31593;31722;31802;31816;31872;31912;32080;32257;32478;32537;32703;32813;32844;32855;32976;32979;33156;33185;33196;33432;33473;33529;3354888;33581;33583;33602;33607;33611;33834;33968;34009;34110;34171;34277;34376;34441;34524;34541;34629;34636;34954;35289;35329;35341;35478;35555;35717;35731;35924;36039;36040;36118;36125;36240;36269;36306;36590;36773;36794;3680…	vas;arm;Raf;Myc;CG15930;swa;Pat1;fs(1)h;oc;Moe;Dsor1;btd;hop;lic;Grip128;Chc;baz;upd1;CG15042;fu;dome;Mer;l(2)gl;kis;smo;dpp;Syt1;Mad;rl;sob;odd;bowl;slp1;capu;chic;Hrb27C;wg;Rbsn-5;grk;gcm;trk;Grip75;aub;Ge-1;prd;Rab6;twe;vls;IKKepsilon;cad;gus;jing;tor;sax;tsu;eve;TER94;psq;stan;en;cuff;SmD3;tej;Dg;calypso;krimp;csul;Khc;Cdk4;cnk;stau;tapas;exu;mago;Pu;tud;apt;egl;DCP1;Chi;gsb-n;gsb;klar;dos;Hs…
GO:0009889	regulation of biosynthetic process	Any process that modulates the frequency, rate or extent of the chemical reactions and pathways resulting in the formation of substances.	83.723% (1111/1327)	2.73945e-18	17.56	10178909;117294;117332;14462485;14462577;192507;19834718;19834908;246593;246604;246618;250811;26067080;261631;2768661;2768677;2768719;2768848;2768974;30971;30975;30982;30983;31000;31003;31010;31012;31027;31038;31070;31084;31095;31098;31140;31149;31151;31153;31160;31162;31165;31178;31213;31230;31245;31249;31250;31254;31261;31265;31267;31268;31293;31310;31331;31336;31362;31363;31374;31379;31397;313…	CG42830;Dsp1;Rheb;koko;pre-lola-G;Ndf;sud1;CG45071;dany;tbrd-3;Opbp;bru2;vas;Rpb7;Fer1;p53;luna;mute;ind;G9a;ewg;sc;l(1)sc;elav;vnd;Mybbp1A;su(sable);Rbf;MED22;CG11398;png;Lrpprc2;O-fut2;MED18;trr;arm;mip130;CG3587;Hr4;usp;CG16903;CG3071;z;Seipin;HLH3B;CG2652;CG2662;CG2701;dwg;CG2712;crm;N;Myc;Mnt;fd3F;Tip60;tyf;NO66;bi;HLH4C;Torsin;Klf15;CG32772;ovo;CG32767;Cdk7;spoon;Vsx2;Vsx1;lin-52;mof;CG1223…
GO:0009890	negative regulation of biosynthetic process	Any process that stops, prevents, or reduces the rate of the chemical reactions and pathways resulting in the formation of substances.	82.968% (341/411)	1.43618e-05	4.84	117294;19834908;250811;261631;2768974;30971;31000;31003;31012;31027;31070;31151;31153;31162;31165;31254;31331;31362;31374;31379;31399;31429;31430;31469;31470;31499;31518;31523;31571;31577;31681;31722;317996;31802;31813;31834;31846;318996;319033;31912;31978;31991;32222;32225;32243;32278;32337;32607;326152;326158;32665;32723;32724;32941;32954;32965;33077;33185;33208;33212;33225;33240;33260;33308;33…	Dsp1;CG45071;bru2;Rpb7;ind;G9a;elav;vnd;su(sable);Rbf;CG11398;arm;mip130;Hr4;usp;CG2662;Mnt;Tip60;NO66;bi;Torsin;ovo;CG32767;Vsx2;Vsx1;lin-52;mof;CG12236;CG3815;CG3847;NELF-B;fs(1)h;tut;oc;Lim1;HP1b;Bap111;CG31875;Rrp40;btd;CG2887;CG43347;Tis11;Smr;Brms1;HDAC4;Pdcd4;TH1;erm;CG31759;Rrp45;B-H2;B-H1;CoRest;CG14220;e(y)3;CG1529;kis;al;ebi;ush;Gsc;CG3662;CG5001;aop;insv;Elba2;nab;Mad;AGO3;tim;sob;odd…
GO:0009891	positive regulation of biosynthetic process	Any process that activates or increases the frequency, rate or extent of the chemical reactions and pathways resulting in the formation of substances.	81.467% (422/518)	5.49291e-05	4.26	10178909;117332;192507;26067080;261631;2768677;30982;30983;31003;31010;31084;31149;31151;31165;31213;31230;31293;31310;31362;31363;31379;31410;31429;31441;31459;31518;31567;31572;31638;31681;31722;31738;31771;31778;31802;318109;31813;31834;31846;318554;31879;31880;318859;31903;31912;32068;32099;32114;32152;32243;32256;32268;32281;32363;32515;32517;32524;32543;32567;32579;326222;32630;32771;32817;…	CG42830;Rheb;Ndf;vas;Rpb7;p53;sc;l(1)sc;vnd;Mybbp1A;png;trr;arm;usp;CG3071;z;N;Myc;Tip60;tyf;bi;Klf15;ovo;Cdk7;spoon;mof;Rpt4;CG12219;Setd3;NELF-B;fs(1)h;Smox;CG10555;org-1;oc;CG32603;Lim1;HP1b;Bap111;CG31008;CG17440;Cfp1;CG31626;Lst8;btd;sisA;PGRP-SA;Met;wisp;Brms1;hep;Bap60;CG1764;CG11584;CG11679;CG8944;RpIIIC160;Myb;exd;disco;CG32564;Nup153;mnb;CrebB;Bx;htk;rictor;e(y)3;zld;CG11710;Ntf-2;Dd;us…
GO:0009892	negative regulation of metabolic process	Any process that stops, prevents, or reduces the frequency, rate or extent of the chemical reactions and pathways within a cell or an organism.	80.678% (643/797)	7.81749e-06	5.11	117294;117332;12798010;19834908;246445;250811;26067067;261631;2768677;2768882;2768908;2768920;2768945;2768974;30971;30998;31000;31003;31012;31015;31016;31027;31070;31074;31081;31086;31095;31151;31153;31162;31165;31200;31221;31230;31254;31293;31329;31331;31355;31362;31374;31379;31381;31399;31404;31429;31430;31469;31470;31497;31499;31518;31523;31571;31577;31681;31722;31724;31738;317834;317996;31802…	Dsp1;Rheb;lncRNA:let7C;CG45071;Rif1;bru2;PRAS40;Rpb7;p53;Rai1;CG3857;squ;CG42458;ind;G9a;svr;elav;vnd;su(sable);Hmt4-20;SkpA;Rbf;CG11398;CG32812;MTPAP;ssx;Lrpprc2;arm;mip130;Hr4;usp;SmydA-8;Raf;z;CG2662;N;Parg;Mnt;CG6379;Tip60;NO66;bi;rb;Torsin;Pp2C1;ovo;CG32767;Vsx2;Vsx1;CG4078;lin-52;mof;CG12236;CG3815;CG3847;NELF-B;fs(1)h;Upf2;Smox;CG32039;tut;oc;Rubicon;Lim1;HP1b;Bap111;CG31467;CG31643;CG3187…
GO:0009893	positive regulation of metabolic process	Any process that activates or increases the frequency, rate or extent of the chemical reactions and pathways within a cell or an organism.	79.533% (715/899)	8.77343e-05	4.06	10178909;117332;192507;251430;26067080;261631;2768677;30971;30982;30983;31003;31010;31014;31016;31037;31084;31139;31149;31151;31165;31194;31213;31230;31264;31293;31310;31362;31363;31379;31381;31410;31429;31441;31459;31518;31543;31567;31572;31602;31638;31662;31681;31722;31728;31738;31745;31746;31771;31778;317834;31789;31802;318109;31813;31834;31846;318554;318572;31879;31880;318859;318983;31903;319…	CG42830;Rheb;Ndf;pen-2;vas;Rpb7;p53;G9a;sc;l(1)sc;vnd;Mybbp1A;Roc1a;SkpA;Lztr1;png;CG14814;trr;arm;usp;pn;CG3071;z;vilya;N;Myc;Tip60;tyf;bi;rb;Klf15;ovo;Cdk7;spoon;mof;raptor;Rpt4;CG12219;CG3198;Setd3;CG1677;NELF-B;fs(1)h;UbcE2H;Smox;CG18262;Traf6;CG10555;org-1;CG32039;otu;oc;CG32603;Lim1;HP1b;Bap111;CG31008;nenya;CG17440;Cfp1;CG31626;CG31855;Lst8;Rrp40;btd;sev;CDK2AP1;sisA;PGRP-SA;Met;wisp;Upf1;…
GO:0009948	anterior/posterior axis specification	The establishment, maintenance and elaboration of the anterior/posterior axis. The anterior-posterior axis is defined by a line that runs from the head or mouth of an organism to the tail or opposite end of the organism.	84.672% (116/137)	0.00246236	2.61	26067080;31221;31446;31580;31593;31722;31802;31816;318579;31872;32257;32478;32537;32703;32844;32979;33156;33473;3354888;33602;33607;33611;33834;33968;34110;34171;34376;34441;34524;34541;34595;34636;35289;35329;35341;35478;35717;35731;35924;36040;36118;36269;36306;36431;36590;36612;36773;36804;36809;36810;36952;37065;37069;37304;37345;37402;37417;37757;37790;38067;38321;38389;38427;38905;39158;392…	vas;Raf;CG15930;swa;Pat1;fs(1)h;oc;Moe;spn-D;Dsor1;lic;Grip128;Chc;baz;CG15042;Mer;l(2)gl;Syt1;rl;bowl;slp1;capu;chic;Hrb27C;Rbsn-5;grk;trk;Grip75;aub;Ge-1;esc;Rab6;vls;IKKepsilon;cad;gus;tor;sax;tsu;TER94;psq;cuff;SmD3;Psc;tej;Asx;Dg;krimp;csul;Khc;cnk;stau;Pcl;tapas;exu;mago;tud;egl;DCP1;klar;dos;Hsp83;armi;mus301;RasGAP1;E(z);Vps36;DCP2;kni;Pc;mael;lost;ksr;bcd;Antp;CG7483;hb;osk;pum;rump;Ras8…
GO:0010212	response to ionizing radiation	Any process that results in a change in state or activity of a cell or an organism (in terms of movement, secretion, enzyme production, gene expression, etc.) as a result of a ionizing radiation stimulus. Ionizing radiation is radiation with sufficient energy to remove electrons from atoms and may arise from spontaneous decay of unstable isotopes, resulting in alpha and beta particles and gamma r…	91.667% (33/36)	0.00874585	2.06	117419;252554;2768677;31518;31801;31872;32322;32876;33507;33991;34018;34090;34377;34930;35288;37247;3772329;38559;38565;39094;39594;39909;40015;40016;40054;40358;41341;41483;42428;43514;43651;48071;53585	Irbp;sav;p53;mof;Caf1-180;Dsor1;DNAlig4;Pvf1;okr;Mnn1;CG5181;Wwox;Utx;Ku80;lok;hpo;Chrac-14;Tie;HDAC1;CG3448;RecQ5;Ilp8;rpr;skl;Rad9;Pc;Tctp;Su(var)3-9;Stat92E;Drice;wts;Su(z)12;Debcl
GO:0010467	gene expression	The process in which a gene's sequence is converted into a mature gene product (protein or RNA). This includes the production of an RNA transcript and its processing, translation and maturation for protein-coding genes.	76.454% (2156/2820)	0.00156767	2.8	10178813;10178909;117294;117332;117414;12798010;14462485;14462577;192506;192507;192528;19834718;19834908;19835734;246551;246593;246604;246618;250811;251430;251466;26067080;261631;2768661;2768677;2768719;2768848;2768882;2768908;2768920;2768945;2768949;2768951;2768962;2768974;30971;30975;30982;30983;30998;31000;31003;31009;31010;31012;31015;31016;31022;31027;31038;31048;31059;31070;31079;31081;3108…	lncRNA:CR42858;CG42830;Dsp1;Rheb;mRpS14;lncRNA:let7C;koko;pre-lola-G;CG5986;Ndf;CG31381;sud1;CG45071;lncRNA:CR44811;Tsen15;dany;tbrd-3;Opbp;bru2;pen-2;RpL41;vas;Rpb7;Fer1;p53;luna;mute;Rai1;CG3857;squ;CG42458;Urm1;CG33217;CG6244;ind;G9a;ewg;sc;l(1)sc;svr;elav;vnd;RpL36;Mybbp1A;su(sable);Hmt4-20;SkpA;RpL22;Rbf;MED22;TfIIA-S-2;eIF4E7;CG11398;Naa30A;MTPAP;CG11417;png;ssx;Lrpprc2;O-fut2;sta;MED18;CG1…
GO:0010468	regulation of gene expression	Any process that modulates the frequency, rate or extent of gene expression. Gene expression is the process in which a gene's coding sequence is converted into a mature gene product (protein or RNA).	84.207% (1349/1602)	1.69969e-24	23.77	10178813;10178909;117294;117332;12798010;14462485;14462577;192507;19834718;19834908;19835734;246593;246604;246618;250811;26067080;261631;2768661;2768677;2768719;2768848;2768882;2768908;2768920;2768945;2768974;30971;30975;30982;30983;31000;31003;31010;31012;31015;31016;31027;31038;31070;31081;31084;31086;31095;31098;31140;31149;31151;31153;31160;31162;31165;31178;31200;31208;31213;31230;31249;3125…	lncRNA:CR42858;CG42830;Dsp1;Rheb;lncRNA:let7C;koko;pre-lola-G;Ndf;sud1;CG45071;lncRNA:CR44811;dany;tbrd-3;Opbp;bru2;vas;Rpb7;Fer1;p53;luna;mute;Rai1;CG3857;squ;CG42458;ind;G9a;ewg;sc;l(1)sc;elav;vnd;Mybbp1A;su(sable);Hmt4-20;SkpA;Rbf;MED22;CG11398;MTPAP;png;ssx;Lrpprc2;O-fut2;MED18;trr;arm;mip130;CG3587;Hr4;usp;CG16903;SmydA-8;crn;CG3071;z;HLH3B;CG2652;CG2662;CG2701;dwg;CG2712;crm;N;Myc;CG10803;P…
GO:0010556	regulation of macromolecule biosynthetic process	Any process that modulates the rate, frequency or extent of the chemical reactions and pathways resulting in the formation of a macromolecule, any molecule of high relative molecular mass, the structure of which essentially comprises the multiple repetition of units derived, actually or conceptually, from molecules of low relative molecular mass.	84.64% (1069/1263)	8.46731e-21	20.07	10178909;117294;117332;14462485;14462577;192507;19834718;19834908;246593;246604;246618;250811;26067080;261631;2768661;2768677;2768719;2768848;2768974;30971;30975;30982;30983;31000;31003;31010;31012;31027;31038;31070;31084;31095;31098;31140;31149;31151;31153;31160;31162;31165;31178;31213;31230;31249;31250;31254;31261;31265;31267;31268;31293;31310;31331;31336;31362;31363;31374;31379;31397;31410;314…	CG42830;Dsp1;Rheb;koko;pre-lola-G;Ndf;sud1;CG45071;dany;tbrd-3;Opbp;bru2;vas;Rpb7;Fer1;p53;luna;mute;ind;G9a;ewg;sc;l(1)sc;elav;vnd;Mybbp1A;su(sable);Rbf;MED22;CG11398;png;Lrpprc2;O-fut2;MED18;trr;arm;mip130;CG3587;Hr4;usp;CG16903;CG3071;z;HLH3B;CG2652;CG2662;CG2701;dwg;CG2712;crm;N;Myc;Mnt;fd3F;Tip60;tyf;NO66;bi;HLH4C;Klf15;CG32772;ovo;CG32767;Cdk7;spoon;Vsx2;Vsx1;lin-52;mof;CG12236;CG3726;Rpt4;…
GO:0010557	positive regulation of macromolecule biosynthetic process	Any process that increases the rate, frequency or extent of the chemical reactions and pathways resulting in the formation of a macromolecule, any molecule of high relative molecular mass, the structure of which essentially comprises the multiple repetition of units derived, actually or conceptually, from molecules of low relative molecular mass.	83.439% (393/471)	9.59636e-07	6.02	10178909;117332;192507;26067080;261631;2768677;30982;30983;31003;31010;31084;31149;31151;31165;31213;31230;31293;31310;31362;31363;31379;31410;31429;31441;31459;31518;31567;31572;31638;31681;31722;31738;31771;31778;31802;318109;31813;31834;31846;318554;31879;31880;318859;31903;31912;32068;32114;32243;32256;32268;32363;32515;32517;32524;32543;32567;32579;326222;32630;32771;32817;32846;32877;32919;…	CG42830;Rheb;Ndf;vas;Rpb7;p53;sc;l(1)sc;vnd;Mybbp1A;png;trr;arm;usp;CG3071;z;N;Myc;Tip60;tyf;bi;Klf15;ovo;Cdk7;spoon;mof;Rpt4;CG12219;Setd3;NELF-B;fs(1)h;Smox;CG10555;org-1;oc;CG32603;Lim1;HP1b;Bap111;CG31008;CG17440;Cfp1;CG31626;Lst8;btd;sisA;Met;Brms1;hep;Bap60;CG11584;CG11679;CG8944;RpIIIC160;Myb;exd;disco;CG32564;Nup153;mnb;CrebB;Bx;htk;rictor;e(y)3;zld;CG11710;ush;Pph13;Saf6;CG3862;Axud1;Mad…
GO:0010558	negative regulation of macromolecule biosynthetic process	Any process that decreases the rate, frequency or extent of the chemical reactions and pathways resulting in the formation of a macromolecule, any molecule of high relative molecular mass, the structure of which essentially comprises the multiple repetition of units derived, actually or conceptually, from molecules of low relative molecular mass.	83.673% (328/392)	4.57475e-06	5.34	117294;19834908;250811;261631;2768974;30971;31000;31003;31012;31027;31070;31151;31153;31162;31165;31254;31331;31362;31374;31379;31429;31430;31469;31470;31499;31518;31523;31571;31577;31681;31722;317996;31802;31813;31834;31846;318996;319033;31912;31978;31991;32222;32225;32243;32278;32337;32607;326152;326158;32665;32723;32724;32941;32954;32965;33077;33185;33208;33212;33225;33240;33260;33308;33392;33…	Dsp1;CG45071;bru2;Rpb7;ind;G9a;elav;vnd;su(sable);Rbf;CG11398;arm;mip130;Hr4;usp;CG2662;Mnt;Tip60;NO66;bi;ovo;CG32767;Vsx2;Vsx1;lin-52;mof;CG12236;CG3815;CG3847;NELF-B;fs(1)h;tut;oc;Lim1;HP1b;Bap111;CG31875;Rrp40;btd;CG2887;CG43347;Tis11;Smr;Brms1;HDAC4;Pdcd4;TH1;erm;CG31759;Rrp45;B-H2;B-H1;CoRest;CG14220;e(y)3;CG1529;kis;al;ebi;ush;Gsc;CG3662;CG5001;aop;insv;Elba2;nab;Mad;AGO3;tim;sob;odd;bowl;s…
GO:0010564	regulation of cell cycle process	Any process that modulates a cellular process that is involved in the progression of biochemical and morphological phases and events that occur in a cell during successive cell replication or nuclear replication events.	82.927% (170/205)	0.00209866	2.68	12797916;246445;2768674;31016;31027;31044;31157;31187;31264;31293;31361;31393;31518;31594;31678;31696;31698;31789;31816;31835;318572;31872;32015;32215;32274;32473;32522;32543;32551;32608;326205;326245;32664;32753;33018;33196;33270;33286;33529;3355064;33571;33578;33610;33758;33782;33959;33991;34009;34018;34067;34411;34504;34565;34648;34790;34881;34924;34954;34974;34993;35004;35122;35288;35315;3538…	CG43295;Rif1;Fancd2;SkpA;Rbf;mus81;Ocrl;wapl;vilya;N;dgt4;CG12179;mof;APC7;CHES-1-like;Nek2;p115;otu;Moe;APC4;nenya;Dsor1;feo;Aven;REG;shtd;Graf;Myb;CycD;mei-41;Claspin;Gorab;Sap30;CG8173;CG9578;smo;PNUTS;CG14339;Mad;Haspin;tim;Spindly;Cep97;Bub1;Lam;Rca1;Mnn1;wg;CG5181;cdc14;Cdk1;aurB;mre11;bru1;Sos;Su(H);CycE;twe;chif;grp;BuGZ;CG10336;lok;Cdc23;E2f2;CG31612;BubR1;CG15237;Incenp;scra;Cul1;dpn;Pr…
GO:0010604	positive regulation of macromolecule metabolic process	Any process that increases the frequency, rate or extent of the chemical reactions and pathways involving macromolecules, any molecule of high relative molecular mass, the structure of which essentially comprises the multiple repetition of units derived, actually or conceptually, from molecules of low relative molecular mass.	81.358% (659/810)	6.24006e-07	6.2	10178909;117332;192507;251430;26067080;261631;2768677;30971;30982;30983;31003;31010;31014;31016;31037;31084;31139;31149;31151;31165;31194;31213;31230;31264;31293;31310;31362;31363;31379;31381;31410;31429;31441;31459;31518;31543;31567;31572;31602;31638;31662;31681;31722;31728;31738;31745;31771;31778;31789;31802;318109;31813;31834;31846;318554;318572;31879;31880;318859;318983;31903;319033;31912;320…	CG42830;Rheb;Ndf;pen-2;vas;Rpb7;p53;G9a;sc;l(1)sc;vnd;Mybbp1A;Roc1a;SkpA;Lztr1;png;CG14814;trr;arm;usp;pn;CG3071;z;vilya;N;Myc;Tip60;tyf;bi;rb;Klf15;ovo;Cdk7;spoon;mof;raptor;Rpt4;CG12219;CG3198;Setd3;CG1677;NELF-B;fs(1)h;UbcE2H;Smox;CG18262;CG10555;org-1;otu;oc;CG32603;Lim1;HP1b;Bap111;CG31008;nenya;CG17440;Cfp1;CG31626;CG31855;Lst8;Rrp40;btd;CDK2AP1;sisA;PGRP-SA;Met;wisp;Upf1;CkIalpha;Tis11;Brm…
GO:0010605	negative regulation of macromolecule metabolic process	Any process that decreases the frequency, rate or extent of the chemical reactions and pathways involving macromolecules, any molecule of high relative molecular mass, the structure of which essentially comprises the multiple repetition of units derived, actually or conceptually, from molecules of low relative molecular mass.	80.619% (599/743)	1.91764e-05	4.72	117294;12798010;19834908;246445;250811;26067067;261631;2768882;2768908;2768920;2768945;2768974;30971;30998;31000;31003;31012;31015;31016;31027;31070;31081;31086;31095;31151;31153;31162;31165;31200;31230;31254;31293;31329;31331;31355;31362;31374;31379;31381;31404;31429;31430;31469;31470;31497;31499;31518;31523;31571;31577;31681;31722;31724;317834;317996;31802;31813;31834;31846;318867;318996;319033…	Dsp1;lncRNA:let7C;CG45071;Rif1;bru2;PRAS40;Rpb7;Rai1;CG3857;squ;CG42458;ind;G9a;svr;elav;vnd;su(sable);Hmt4-20;SkpA;Rbf;CG11398;MTPAP;ssx;Lrpprc2;arm;mip130;Hr4;usp;SmydA-8;z;CG2662;N;Parg;Mnt;CG6379;Tip60;NO66;bi;rb;Pp2C1;ovo;CG32767;Vsx2;Vsx1;CG4078;lin-52;mof;CG12236;CG3815;CG3847;NELF-B;fs(1)h;Upf2;CG32039;tut;oc;Lim1;HP1b;Bap111;CG31643;CG31875;Rrp40;btd;CG2887;CG2124;CG43347;SmydA-4;hop;Upf…
GO:0010608	post-transcriptional regulation of gene expression	Any process that modulates the frequency, rate or extent of gene expression after the production of an RNA transcript.	86.937% (193/222)	2.73376e-06	5.56	117332;19834718;250811;26067080;261631;2768945;31000;31081;31084;31086;31095;31363;31381;31459;31608;31662;317996;318867;319033;31989;32135;32222;32351;32515;32524;326158;32665;32935;33112;33261;33507;33509;3355150;33968;33973;34286;34293;34310;34321;34364;34521;34524;34541;34632;34648;34901;34946;35060;35089;35100;35145;35197;35309;35501;35539;35552;35788;35849;35893;36037;36086;36110;36550;3676…	Rheb;sud1;bru2;vas;Rpb7;CG42458;elav;MTPAP;png;ssx;Lrpprc2;tyf;rb;spoon;CG3184;CG1677;tut;CG31643;Rrp40;CG2124;CG1578;Tis11;jub;CG11679;RpIIIC160;CG31759;Rrp45;pcm;peng;CG3862;okr;Ccdc85;AGO3;Hrb27C;Gas41;pelo;Taf11;CG13124;CG4619;me31B;piwi;aub;Ge-1;Mt2;bru1;CG15262;BicC;mEFTs;JMJD4;bsf;mRpL13;brat;CG10947;Not3;Ars2;bin3;Pabp2;Gle1;PAN2;eIF3j;RNaseZ;trsn;CG6701;Rrp42;krimp;CG8963;CG6967;eIF3b;Dc…
GO:0010628	positive regulation of gene expression	Any process that increases the frequency, rate or extent of gene expression. Gene expression is the process in which a gene's coding sequence is converted into a mature gene product (protein or RNA).	84.184% (165/196)	0.000594125	3.23	117332;26067080;261631;2768677;31084;31230;31293;31310;31363;31381;31459;31602;31745;31802;31834;32099;32152;32256;32268;32382;32515;32524;326152;32745;32787;32994;33015;33078;33097;33196;33225;33226;33261;33392;33432;3354896;3355109;3355136;33690;33948;33968;33981;34277;34328;34524;34595;34608;35045;35047;35089;35184;35220;35227;35235;35341;35509;35744;35756;36016;36086;36461;36619;36886;36936;3…	Rheb;vas;Rpb7;p53;png;z;N;Myc;tyf;rb;spoon;CG3198;CG18262;oc;HP1b;PGRP-SA;wisp;hep;Bap60;CG13404;CG11679;RpIIIC160;erm;IntS2;Ada3;zld;Phf7;Ntf-2;CG1724;smo;ush;lwr;CG3862;aop;dpp;vtd;Parp;Nipped-B;smog;meng;Hrb27C;smt3;gcm;Dref;aub;esc;CG6686;Dif;dl;JMJD4;Lim3;RtcB;tj;swm;cad;ap;Kdm4A;nito;Sting;RNaseZ;Dp;tra2;IntS8;Gbp1;HPS4;pAbp;Dp1;rswl;Tab2;Toll-7;DMAP1;mago;Rae1;Fmr1;MED23;CNBP;CG9890;kay;Sx…
GO:0010629	negative regulation of gene expression	Any process that decreases the frequency, rate or extent of gene expression. Gene expression is the process in which a gene's coding sequence is converted into a mature gene product (protein or RNA).	82.022% (292/356)	0.000309893	3.51	12798010;250811;261631;2768882;2768908;2768920;2768974;31000;31003;31015;31016;31027;31081;31086;31095;31200;31230;31293;31329;31355;31381;31404;31724;317996;31834;318867;319033;31989;32034;32080;32153;32169;32222;32268;32350;32351;32429;326152;326158;32665;32715;32910;32933;32935;32941;33226;33392;33432;33442;33509;3354996;3355150;33627;33670;33770;33782;33964;33968;33973;33982;34066;34119;34263…	lncRNA:let7C;bru2;Rpb7;Rai1;CG3857;squ;ind;elav;vnd;Hmt4-20;SkpA;Rbf;MTPAP;ssx;Lrpprc2;SmydA-8;z;N;Parg;CG6379;rb;Pp2C1;Upf2;tut;HP1b;CG31643;Rrp40;CG2124;SmydA-4;hop;Upf1;Usp7;Tis11;Bap60;Nup93-1;jub;hiw;erm;CG31759;Rrp45;CG8915;Ulp1;CG32533;pcm;CoRest;lwr;aop;dpp;Elba2;Ccdc85;CG17168;AGO3;ft;Elba3;mid;Lam;Rat1;Hrb27C;Gas41;snRNP-U1-70K;r2d2;Su(var)205;numb;pelo;Taf11;CG4619;me31B;CG6729;YL-1;pi…
GO:0010927	cellular component assembly involved in morphogenesis	The cellular component assembly that is part of the initial shaping of the component during its developmental progression.	84.459% (125/148)	0.00206917	2.68	26067080;2768671;2768920;31004;31024;31027;31075;31129;31153;31221;31293;31365;31367;31368;31459;31603;31691;31787;318579;32256;32314;32543;32581;326174;32661;32794;32981;33110;33281;33330;33432;3346201;33507;3354888;33619;33827;33828;33829;33830;33981;34171;34271;34524;34558;34609;34648;34924;34969;34974;35007;35054;35104;35340;35478;35563;35780;36089;36102;36461;36499;36740;36773;36810;37190;37…	vas;Pxd;squ;CG13366;tw;Rbf;DAAM;Scgdelta;mip130;Raf;N;CG15571;Femcoat;Muc4B;spoon;Mcm6;dec-1;Cp36;spn-D;hep;up;Myb;kat80;CG31926;if;wupA;Cdc42;fliI;S;CG31661;dpp;Unc-89;okr;rl;ed;Vm26Ab;Vm26Ac;Vm26Aa;psd;smt3;grk;CG13113;aub;Vm32E;zuc;bru1;CycE;cact;chif;Mhc;fws;kon;dia;gus;geminin;Cul4;Ndg;RanBPM;Dp;mip120;Zasp52;Dg;Khc;tn;mip40;hts;PCNA;l(2)efl;Rac1;CG14964;armi;lama;ndl;Zasp66;Cp16;Prm;rt;Klc;…
GO:0010948	negative regulation of cell cycle process	Any process that decreases the rate, frequency or extent of a cellular process that is involved in the progression of biochemical and morphological phases and events that occur in a cell during successive cell replication or nuclear replication events.	88.043% (81/92)	0.000961566	3.02	12797916;246445;2768674;31027;31044;31187;31518;31678;31872;32215;32608;326205;32753;33018;33196;33270;33529;33571;33610;33758;33959;33991;34009;34018;34411;34504;34565;34790;34993;35004;35122;35288;35381;35522;35591;35954;36001;36136;36264;36286;36404;37414;37916;38427;38492;38656;38989;39673;39744;40003;40054;40170;40508;40598;40682;40928;41013;41341;41615;41670;41743;41779;41839;41941;41942;42…	CG43295;Rif1;Fancd2;Rbf;mus81;wapl;mof;CHES-1-like;Dsor1;Aven;mei-41;Claspin;CG8173;CG9578;smo;PNUTS;Mad;tim;Cep97;Bub1;Rca1;Mnn1;wg;CG5181;Cdk1;aurB;mre11;Sos;grp;BuGZ;CG10336;lok;E2f2;BubR1;CG15237;Mad1;dap;mms4;Mtor;pds5;Mos;Xpd;Brca2;armi;RfC4;mad2;Cdc6;Z600;brm;mus304;Rad9;Mi-2;Chro;Hus1-like;asl;CG17816;pch2;Tctp;timeout;B52;PR-Set7;Rad17;tefu;Rbf2;mor;Mps1;14-3-3epsilon;CG5466;CG10177;CG11…
GO:0010959	regulation of metal ion transport	Any process that modulates the frequency, rate, or extent of metal ion transport. Metal ion transport is the directed movement of metal ions, any metal ion with an electric charge, into, out of or within a cell, or between cells, by means of some agent such as a transporter or pore.	89.286% (50/56)	0.00483886	2.32	14462605;2768718;31074;31211;318879;31905;31955;32056;32158;32303;32428;32556;32682;33001;33905;33921;33944;33953;34143;34144;34557;34645;34646;34647;34921;35351;35355;35357;35358;35814;36526;36529;37040;37132;37979;38501;38502;38504;39321;39958;40393;41215;41695;42490;43583;47762;49297;50170;5740318;5740446	Rgk1;qvr;CG32812;CG3078;CG31675;CG42797;Hk;rtv;cac;Neto;eag;Stim;CG4928;THADA;Sec61alpha;Ent2;homer;nrv2;CG7781;CG14275;Ca-beta;CG6583;crok;atilla;CG4587;CG31676;CG9336;CG9338;CG14401;CG2121;stj;CG6329;olf186-F;Rgk2;NKAIN;Teh4;Teh2;tipE;crim;Nedd4;CapaR;Teh1;CG14362;Mvl;AdoR;Fkbp59;SERCA;Teh3;Stacl;Rgk3
GO:0016043	cellular component organization	A process that results in the assembly, arrangement of constituent parts, or disassembly of a cellular component.	76.673% (2143/2795)	0.000587135	3.23	10178948;117294;117332;117406;117419;117503;12798145;192507;19834718;246397;246445;246493;246538;246549;246604;248102;249072;250811;252479;252554;26067053;26067079;26067080;261329;261610;261626;261629;2768665;2768670;2768671;2768674;2768677;2768690;2768716;2768719;2768725;2768858;2768865;2768920;2768929;2768940;2769008;30971;30973;30975;30984;30998;31002;31004;31013;31015;31016;31024;31027;31030;…	Mzt1;Dsp1;Rheb;CG32396;Irbp;RacGAP84C;HP1Lcsd;Ndf;sud1;sprt;Rif1;prom;Sema2b;CG30339;tbrd-3;Gos28;Liprin-alpha;bru2;DIP2;sav;kl-3;solo;vas;CG8176;Pgant4;CG31495;Unc-115a;CG17207;dpr9;Pxd;Fancd2;p53;CG33346;mim;luna;CG33474;dpr1;dpr7;squ;CG33298;Pp2A-29B;Dscam4;G9a;cin;ewg;Pgcl;svr;Appl;CG13366;CG13367;Hmt4-20;SkpA;tw;Rbf;Sec22;CG3708;TRAM;mus81;TfIIA-S-2;Cdc45;CG11398;CG11403;DAAM;CG12773;Rilpl;p…
GO:0016070	RNA metabolic process	The cellular chemical reactions and pathways involving RNA, ribonucleic acid, one of the two main type of nucleic acid, consisting of a long, unbranched macromolecule formed from ribonucleotides joined in 3',5'-phosphodiester linkage.	86.026% (1656/1925)	5.85257e-42	41.23	10178909;117294;14462485;14462577;192506;192507;192528;19834908;246437;246459;246551;246593;246604;246618;250811;261631;2768661;2768677;2768719;2768848;2768870;2768882;2768908;2768945;2768949;2768951;2768962;2768974;30971;30975;30982;30983;31000;31003;31010;31012;31027;31038;31048;31070;31081;31083;31086;31095;31098;31140;31146;31149;31151;31153;31160;31162;31165;31175;31176;31178;31205;31208;312…	CG42830;Dsp1;koko;pre-lola-G;CG5986;Ndf;CG31381;CG45071;CG30075;CG30105;Tsen15;dany;tbrd-3;Opbp;bru2;Rpb7;Fer1;p53;luna;mute;AlkB;Rai1;CG3857;CG42458;Urm1;CG33217;CG6244;ind;G9a;ewg;sc;l(1)sc;elav;vnd;Mybbp1A;su(sable);Rbf;MED22;TfIIA-S-2;CG11398;MTPAP;CG11417;ssx;Lrpprc2;O-fut2;MED18;CG14805;trr;arm;mip130;CG3587;Hr4;usp;Rtca;CG4045;CG16903;kz;crn;CG3071;z;HLH3B;CG2652;CG2662;CG2685;CG2701;dwg;C…
GO:0016071	mRNA metabolic process	The chemical reactions and pathways involving mRNA, messenger RNA, which is responsible for carrying the coded genetic 'message', transcribed from DNA, to sites of protein assembly at the ribosomes.	86.215% (369/428)	8.15457e-10	9.09	192506;250811;261631;2768882;2768908;31000;31081;31095;31208;31259;31355;31440;31442;31448;31481;31558;31602;31662;31724;31773;31780;31837;31840;318867;319033;31989;32009;32069;32152;32153;32168;32222;32245;32274;32282;32288;32373;32464;32490;32538;32587;32602;32603;326153;326158;32636;32665;32715;32819;32881;32886;32933;32935;32973;33043;33175;33180;33201;33235;33259;33264;33304;33305;33460;3346…	CG5986;bru2;Rpb7;Rai1;CG3857;elav;MTPAP;Lrpprc2;crn;CG2685;CG6379;CG17764;snf;Rnp4F;CG4119;Spx;CG3198;CG1677;Upf2;Trf2;Es2;CG6999;Bx42;CG31643;Rrp40;CG2124;Imp;l(1)10Bb;wisp;Upf1;Tango4;Tis11;fne;REG;CG1622;CG15747;l(1)G0007;CG6227;CG9213;CG8565;caz;U2af50;nonA;tho2;CG31759;SNRPG;Rrp45;CG8915;CG6179;Usp39;Flacc;CG32533;pcm;Ssu72;cactin;CG11454;CG3436;U2af38;Sf3b1;Clp;CG4291;CG4887;CG4896;Cwc25;Tn…
GO:0016072	rRNA metabolic process	The chemical reactions and pathways involving rRNA, ribosomal RNA, a structural constituent of ribosomes.	97.076% (166/171)	4.11402e-16	15.39	2768951;31010;31083;31146;31205;31213;31387;31447;31475;31483;31567;31588;31701;31732;318016;31810;31811;31812;318160;318161;31818;31833;31837;31897;319033;31943;32211;32338;32344;32549;32558;32568;326192;326206;326208;32665;32742;32935;33269;33293;3346176;33487;33693;33805;33843;33960;33966;34183;34184;34286;34287;34352;34419;34438;34440;34488;34608;34631;34721;34753;34839;35197;35374;35379;3538…	CG33217;Mybbp1A;CG11417;CG14805;kz;CG3071;CG3527;Sas10;Pop1;RpL35;Rpt4;RpL7A;bys;CG2260;CG32409;CG1785;l(1)G0020;CG1789;CG32706;CG32708;Rbm13;CG7246;CG6999;RpS28b;Rrp40;CG2972;CG1463;Rtc1;CG10993;CG15916;Rrp47;CG8939;CG32075;CG11583;CG32344;Rrp45;CG5800;pcm;dbe;l(2)10685;U3-55K;RpS21;CG3008;CG11030;CG9107;l(2)k09022;nop5;CG13096;CG13097;pelo;CG4364;RpL7;Ip259;RluA-1;RluA-2;CG6724;CG6686;CG6712;Sk…
GO:0016073	snRNA metabolic process	The chemical reactions and pathways involving snRNA, small nuclear RNA, any of various low-molecular-mass RNA molecules found in the eukaryotic nucleus as components of the small nuclear ribonucleoprotein.	92.308% (36/39)	0.00448924	2.35	31496;31793;319033;32665;32745;33300;3355010;34721;35552;36135;36269;36766;36886;37476;37701;37731;37840;37873;38444;39141;39157;39763;39883;40173;40706;40949;41270;41674;41801;41920;41971;42030;43227;43506;44005;44879	IntS6;IntS4;Rrp40;Rrp45;IntS2;IntS14;IntS3;Ski6;bin3;CG7637;cuff;Rrp42;IntS8;Tbp;Ice1;Rrp4;IntS1;Nop60B;IntS10;defl;Cdk8;IntS9;Zcchc7;Mtr3;CG1239;Pbp95;Rrp46;omd;CycC;Pbp45;asun;CG14906;IntS12;IntS11;NHP2;rhi
GO:0016180	snRNA processing	Any process involved in the conversion of a primary small nuclear RNA (snRNA) transcript into a mature snRNA molecule. The primary function of snRNAs is processing pre-messenger RNA in the nucleus. They have also been shown to aid in the regulation of transcription factors (7SK RNA) or RNA polymerase II (B2 RNA), and maintaining the telomeres.	95.833% (23/24)	0.0074831	2.13	31496;31793;319033;32665;32745;33300;3355010;34721;36766;36886;37731;37840;38444;39141;39157;39763;40173;41270;41674;41801;41971;43227;43506	IntS6;IntS4;Rrp40;Rrp45;IntS2;IntS14;IntS3;Ski6;Rrp42;IntS8;Rrp4;IntS1;IntS10;defl;Cdk8;IntS9;Mtr3;Rrp46;omd;CycC;asun;IntS12;IntS11
GO:0016570	histone modification	The covalent alteration of one or more amino acid residues within a histone protein.	86.339% (158/183)	5.1257e-05	4.29	192507;30971;31015;31079;31149;31200;31250;31329;31362;31374;31518;31811;31879;31880;318992;318996;32169;32243;32278;32301;326128;32690;32762;32766;32787;32941;32954;32962;33212;33384;33437;33469;33538;3354971;33565;33649;33761;33837;33973;33977;33991;34064;34092;34119;34153;34172;34377;34480;34516;34595;34611;34708;34752;34875;34974;35113;35121;35386;35483;35648;35678;35744;35880;36238;36520;366…	Ndf;G9a;Hmt4-20;Naa30A;trr;SmydA-8;CG2652;Parg;Tip60;NO66;mof;l(1)G0020;CG17440;Cfp1;Ada1-2;CG31875;Usp7;Brms1;HDAC4;Set2;Ada2a;wcy;e(y)1;Spt7;Ada3;CoRest;CG14220;Naa20A;ebi;CG12674;CG3515;Taf10;CG3347;Set1;msl-2;Elp3;Ncoa6;lid;Gas41;Atac1;Mnn1;LKRSDH;CG12560;Su(var)205;Wdr82;D12;Utx;Dpy-30L1;YL-1;esc;escl;Sirt1;Ing5;NC2beta;chif;Atac2;msl-1;CG9246;Nipped-A;Br140;CG1620;Kdm4A;MrgBP;E(Pc);CG6220;A…
GO:0016571	histone methylation	The modification of histones by addition of methyl groups.	89.231% (58/65)	0.00248909	2.6	30971;31015;31149;31200;31879;31880;32301;32941;33437;33538;3354971;33761;33991;34064;34119;34153;34377;34480;34595;34611;36645;36809;37024;37554;37662;37676;37795;37851;37962;38149;38480;38565;39203;39552;39807;40133;40228;40593;41090;41219;41226;41295;41483;41581;41737;41743;41850;42301;42444;42517;42936;43016;43351;43788;43856;44554;53428;7354404	G9a;Hmt4-20;trr;SmydA-8;CG17440;Cfp1;Set2;CoRest;CG3515;CG3347;Set1;Ncoa6;Mnn1;LKRSDH;Su(var)205;Wdr82;Utx;Dpy-30L1;esc;escl;BEAF-32;csul;CG10931;Rtf1;Fib;CG9899;Lpt;yki;egg;Ctr9;Dpy-30L2;HDAC1;E(z);Ptip;CG33060;ash1;FRG1;atms;Kdm2;Art4;CG3909;Art1;Su(var)3-9;CG10909;trx;PR-Set7;MRG15;CG14282;CG5466;Smyd5;ash2;vig2;NSD;Hcf;nej;Smyd3;wds;Yeti
GO:0016573	histone acetylation	The modification of a histone by the addition of an acetyl group.	92.857% (78/84)	1.25049e-05	4.9	192507;31079;31250;31329;31362;31518;31811;318992;32278;326128;32762;32766;32787;32941;32962;33469;33565;33649;33837;33973;33977;34092;34172;34516;34708;34752;34875;34974;35113;35121;35386;35483;35648;35880;36238;36956;37024;37339;37429;3772329;37859;38055;38565;38637;38779;38812;39142;39431;39522;39551;39637;39650;39744;40092;40716;40813;40966;41406;41461;41498;41737;41836;41850;42518;42750;4337…	Ndf;Naa30A;CG2652;Parg;Tip60;mof;l(1)G0020;Ada1-2;HDAC4;Ada2a;e(y)1;Spt7;Ada3;CoRest;Naa20A;Taf10;msl-2;Elp3;lid;Gas41;Atac1;CG12560;D12;YL-1;Sirt1;Ing5;NC2beta;chif;Atac2;msl-1;CG9246;Nipped-A;Br140;MrgBP;E(Pc);Bap55;CG10931;DMAP1;Sgf29;Chrac-14;enok;Atac3;HDAC1;Eaf6;msl-3;eco;Naa60;Gcn5;Spt20;upSET;EAChm;CG12316;brm;rept;Hat1;Taf1;Ada2b;Taf12;Spt3;MBD-R2;trx;Caf1-55;MRG15;Oga;wda;CG1894;Brd8;Na…
GO:0017148	negative regulation of translation	Any process that stops, prevents, or reduces the frequency, rate or extent of the chemical reactions and pathways resulting in the formation of proteins by the translation of mRNA or circRNA.	86.076% (68/79)	0.00861445	2.06	250811;261631;31000;317996;319033;32222;326158;32665;3355150;33968;34364;34521;34524;34541;34648;34901;34946;35100;35145;35197;35501;35552;35788;35893;36766;36804;37190;37413;37528;3772180;37731;37734;37790;37839;38161;38195;38369;38883;38963;39018;39034;39366;39527;39722;39818;40680;40683;40687;40711;40830;41094;41552;41666;41919;42058;42297;42752;42995;43038;43087;43422;43762;43808;43836;44653;…	bru2;Rpb7;elav;tut;Rrp40;Tis11;CG31759;Rrp45;AGO3;Hrb27C;me31B;piwi;aub;Ge-1;bru1;CG15262;BicC;bsf;mRpL13;brat;Not3;bin3;Pabp2;PAN2;Rrp42;krimp;tn;LSm1;Fmr1;Sxl;Rrp4;apt;DCP1;Not11;312;CG13928;PAN3;Srp9;Unr;orb2;smg;Pop2;bru3;DCP2;roq;kra;Rga;RpL13A;CG2091;bcd;pum;Not10;sqd;spn-E;Patr-1;nos;orb;Ythdf;bam;msi;eIF4E6;CG2053;gw;4E-T;wech;fs(1)K10;bgcn;Marf1
GO:0018022	peptidyl-lysine methylation	The methylation of peptidyl-lysine to form either the mono-, di- or trimethylated derivative.	91.525% (54/59)	0.000800928	3.1	2768998;30971;31015;31149;31200;31638;31879;31880;32301;32916;32941;33437;33504;33538;3354971;33761;33991;34119;34153;34377;34480;36645;37024;37554;37676;37795;37851;37962;38149;38480;38565;39203;39552;39807;40133;40228;40593;41226;41483;41737;41743;41850;41951;42301;42444;42517;42936;43016;43351;43788;43856;44554;53428;7354404	CG33230;G9a;Hmt4-20;trr;SmydA-8;Setd3;CG17440;Cfp1;Set2;CG7889;CoRest;CG3515;CG9643;CG3347;Set1;Ncoa6;Mnn1;Su(var)205;Wdr82;Utx;Dpy-30L1;BEAF-32;CG10931;Rtf1;CG9899;Lpt;yki;egg;Ctr9;Dpy-30L2;HDAC1;E(z);Ptip;CG33060;ash1;FRG1;atms;CG3909;Su(var)3-9;trx;PR-Set7;MRG15;CG5013;CG14282;CG5466;Smyd5;ash2;vig2;NSD;Hcf;nej;Smyd3;wds;Yeti
GO:0018130	heterocycle biosynthetic process	The chemical reactions and pathways resulting in the formation of heterocyclic compounds, those with a cyclic molecular structure and at least two different atoms in the ring (or rings).	82.018% (1195/1457)	7.66961e-14	13.12	10178909;117294;14462485;14462577;192507;19834908;246593;246604;246618;252479;261631;2768661;2768677;2768719;2768848;2768962;2768974;30971;30973;30975;30982;30983;31003;31010;31012;31027;31038;31048;31052;31070;31095;31098;31118;31140;31149;31151;31153;31160;31162;31165;31178;31213;31230;31249;31250;31254;31261;31265;31267;31268;31293;31310;31331;31336;31362;31374;31379;31381;31397;31407;31410;31…	CG42830;Dsp1;koko;pre-lola-G;Ndf;CG45071;dany;tbrd-3;Opbp;DIP2;Rpb7;Fer1;p53;luna;mute;CG6244;ind;G9a;cin;ewg;sc;l(1)sc;vnd;Mybbp1A;su(sable);Rbf;MED22;TfIIA-S-2;Cdc45;CG11398;Lrpprc2;O-fut2;dor;MED18;trr;arm;mip130;CG3587;Hr4;usp;CG16903;CG3071;z;HLH3B;CG2652;CG2662;CG2701;dwg;CG2712;crm;N;Myc;Mnt;fd3F;Tip60;NO66;bi;rb;HLH4C;CG7024;Klf15;CG32772;ovo;CG32767;Cdk7;Vsx2;Vsx1;lin-52;mof;CG12236;Shmt…
GO:0018193	peptidyl-amino acid modification	The alteration of an amino acid residue in a peptide.	85.714% (336/392)	1.98247e-08	7.7	192507;19834718;246556;2768671;2768998;30971;31015;31079;31149;31200;31250;31264;31329;31362;31508;31518;31608;31638;317858;317911;317976;318018;31811;318206;31849;318572;318781;31879;31880;318920;318982;318992;31907;32039;32080;32122;32135;32188;32191;32221;32229;32278;32301;32329;32407;32487;32492;32595;32608;326111;326112;326113;326114;326122;326128;326203;32631;32704;32753;32762;32766;32771;3…	Ndf;sud1;CG30350;Pxd;CG33230;G9a;Hmt4-20;Naa30A;trr;SmydA-8;CG2652;vilya;Parg;Tip60;CG15767;mof;CG3184;Setd3;CG32110;CG32201;Naa30B;CG32413;l(1)G0020;Tlk;Ost48;nenya;CG31524;CG17440;Cfp1;CG31730;Naa20B;Ada1-2;Ptpmeg2;sev;hop;FucT6;CG1578;CG2577;Pkcdelta;CkIalpha;CG12717;HDAC4;Set2;Nna1;CG14408;CG42299;cerv;Cyp1;mei-41;CG31013;PH4alphaSG1;CG31016;PH4alphaNE3;rumi;Ada2a;TTLL1B;mbt;TTLL1A;CG8173;e(y…
GO:0018205	peptidyl-lysine modification	The modification of peptidyl-lysine.	89.881% (151/168)	3.31684e-07	6.48	192507;2768998;30971;31015;31079;31149;31200;31250;31264;31329;31362;31518;31638;317858;31811;318572;31879;31880;318992;32229;32278;32301;32487;32492;326128;32762;32766;32787;32910;32916;32941;32962;33006;33226;33437;33469;33504;33538;3354971;33565;33649;33761;33837;33973;33977;33981;33991;34092;34119;34153;34172;34377;34480;34516;34708;34752;34875;34974;35113;35121;35386;35483;35648;35880;35927;…	Ndf;CG33230;G9a;Hmt4-20;Naa30A;trr;SmydA-8;CG2652;vilya;Parg;Tip60;mof;Setd3;CG32110;l(1)G0020;nenya;CG17440;Cfp1;Ada1-2;CG12717;HDAC4;Set2;CG42299;cerv;Ada2a;e(y)1;Spt7;Ada3;Ulp1;CG7889;CoRest;Naa20A;CG17003;lwr;CG3515;Taf10;CG9643;CG3347;Set1;msl-2;Elp3;Ncoa6;lid;Gas41;Atac1;smt3;Mnn1;CG12560;Su(var)205;Wdr82;D12;Utx;Dpy-30L1;YL-1;Sirt1;Ing5;NC2beta;chif;Atac2;msl-1;CG9246;Nipped-A;Br140;MrgBP;…
GO:0018393	internal peptidyl-lysine acetylation	The addition of an acetyl group to a non-terminal lysine residue in a protein.	93.023% (80/86)	7.91373e-06	5.1	192507;31079;31250;31329;31362;31518;31811;318992;32278;326128;32762;32766;32787;32941;32962;33006;33469;33565;33649;33837;33973;33977;34092;34172;34516;34708;34752;34875;34974;35113;35121;35386;35483;35648;35880;36238;36956;37024;37339;37429;3772329;37859;38055;38565;38637;38779;38812;39086;39142;39431;39522;39551;39637;39650;39744;40092;40716;40813;40966;41406;41461;41498;41737;41836;41850;4251…	Ndf;Naa30A;CG2652;Parg;Tip60;mof;l(1)G0020;Ada1-2;HDAC4;Ada2a;e(y)1;Spt7;Ada3;CoRest;Naa20A;CG17003;Taf10;msl-2;Elp3;lid;Gas41;Atac1;CG12560;D12;YL-1;Sirt1;Ing5;NC2beta;chif;Atac2;msl-1;CG9246;Nipped-A;Br140;MrgBP;E(Pc);Bap55;CG10931;DMAP1;Sgf29;Chrac-14;enok;Atac3;HDAC1;Eaf6;msl-3;eco;Tat;Naa60;Gcn5;Spt20;upSET;EAChm;CG12316;brm;rept;Hat1;Taf1;Ada2b;Taf12;Spt3;MBD-R2;trx;Caf1-55;MRG15;Oga;wda;CG…
GO:0018394	peptidyl-lysine acetylation	The acetylation of peptidyl-lysine.	93.023% (80/86)	7.91373e-06	5.1	192507;31079;31250;31329;31362;31518;31811;318992;32278;326128;32762;32766;32787;32941;32962;33006;33469;33565;33649;33837;33973;33977;34092;34172;34516;34708;34752;34875;34974;35113;35121;35386;35483;35648;35880;36238;36956;37024;37339;37429;3772329;37859;38055;38565;38637;38779;38812;39086;39142;39431;39522;39551;39637;39650;39744;40092;40716;40813;40966;41406;41461;41498;41737;41836;41850;4251…	Ndf;Naa30A;CG2652;Parg;Tip60;mof;l(1)G0020;Ada1-2;HDAC4;Ada2a;e(y)1;Spt7;Ada3;CoRest;Naa20A;CG17003;Taf10;msl-2;Elp3;lid;Gas41;Atac1;CG12560;D12;YL-1;Sirt1;Ing5;NC2beta;chif;Atac2;msl-1;CG9246;Nipped-A;Br140;MrgBP;E(Pc);Bap55;CG10931;DMAP1;Sgf29;Chrac-14;enok;Atac3;HDAC1;Eaf6;msl-3;eco;Tat;Naa60;Gcn5;Spt20;upSET;EAChm;CG12316;brm;rept;Hat1;Taf1;Ada2b;Taf12;Spt3;MBD-R2;trx;Caf1-55;MRG15;Oga;wda;CG…
GO:0019219	regulation of nucleobase-containing compound metabolic process	Any cellular process that modulates the frequency, rate or extent of the chemical reactions and pathways involving nucleobases, nucleosides, nucleotides and nucleic acids.	84.784% (1120/1321)	2.25234e-22	21.65	10178909;117294;14462485;14462577;192507;19834908;246445;246593;246604;246618;250811;261631;2768661;2768677;2768719;2768848;2768945;2768974;30971;30975;30982;30983;31000;31003;31010;31012;31027;31038;31070;31081;31086;31095;31098;31139;31140;31149;31151;31153;31160;31162;31165;31178;31194;31208;31213;31230;31249;31250;31254;31261;31264;31265;31267;31268;31293;31310;31329;31331;31336;31362;31374;3…	CG42830;Dsp1;koko;pre-lola-G;Ndf;CG45071;Rif1;dany;tbrd-3;Opbp;bru2;Rpb7;Fer1;p53;luna;mute;CG42458;ind;G9a;ewg;sc;l(1)sc;elav;vnd;Mybbp1A;su(sable);Rbf;MED22;CG11398;MTPAP;ssx;Lrpprc2;O-fut2;CG14814;MED18;trr;arm;mip130;CG3587;Hr4;usp;CG16903;pn;crn;CG3071;z;HLH3B;CG2652;CG2662;CG2701;vilya;dwg;CG2712;crm;N;Myc;Parg;Mnt;fd3F;Tip60;NO66;bi;HLH4C;Klf15;CG32772;ovo;CG32767;Cdk7;snf;spoon;Vsx2;Vsx1;…
GO:0019222	regulation of metabolic process	Any process that modulates the frequency, rate or extent of the chemical reactions and pathways within a cell or an organism.	80.892% (1723/2130)	2.35907e-15	14.63	10178813;10178909;117294;117332;12798010;14462485;14462577;192507;19834718;19834908;19835734;246445;246534;246593;246604;246618;250736;250811;251430;26067067;26067080;261631;2768661;2768677;2768719;2768848;2768873;2768882;2768908;2768920;2768945;2768974;30971;30975;30982;30983;30998;31000;31003;31010;31012;31014;31015;31016;31027;31037;31038;31070;31074;31081;31084;31086;31095;31098;31139;31140;3…	lncRNA:CR42858;CG42830;Dsp1;Rheb;lncRNA:let7C;koko;pre-lola-G;Ndf;sud1;CG45071;lncRNA:CR44811;Rif1;CG30291;dany;tbrd-3;Opbp;bwa;bru2;pen-2;PRAS40;vas;Rpb7;Fer1;p53;luna;mute;Ste:CG33236;Rai1;CG3857;squ;CG42458;ind;G9a;ewg;sc;l(1)sc;svr;elav;vnd;Mybbp1A;su(sable);Roc1a;Hmt4-20;SkpA;Rbf;Lztr1;MED22;CG11398;CG32812;MTPAP;png;ssx;Lrpprc2;O-fut2;CG14814;MED18;trr;arm;mip130;CG3587;Hr4;usp;CG16903;pn;S…
GO:0019236	response to pheromone	Any process that results in a change in state or activity of a cell or an organism (in terms of movement, secretion, enzyme production, gene expression, etc.) as a result of a pheromone stimulus.	93.333% (28/30)	0.0085822	2.07	246659;2768715;2768717;2768721;2768722;2768933;2768934;318736;32731;3346204;3346205;35346;37264;37266;37271;37500;3772073;38868;39191;39324;39411;40136;40650;41456;42514;42540;43497;50092	CheA29a;CheB42c;CheB42b;CheB42a;ppk25;CheB38b;CheB38a;CheB93b;ppk23;CheB53b;CheB53a;CheB38c;Obp56a;Obp56d;Obp56h;CG9304;CheB74a;Snmp2;Or67d;Gr68a;Obp69a;lush;Orco;Tk;Snmp1;CheB93a;Obp99b;CheB98a
GO:0019438	aromatic compound biosynthetic process	The chemical reactions and pathways resulting in the formation of aromatic compounds, any substance containing an aromatic carbon ring.	82.357% (1195/1451)	6.44016e-15	14.19	10178909;117294;14462485;14462577;192507;19834908;246593;246604;246618;252479;261631;2768661;2768677;2768719;2768848;2768962;2768974;30971;30975;30982;30983;31003;31010;31012;31027;31038;31048;31052;31070;31095;31098;31118;31140;31149;31151;31153;31160;31162;31165;31178;31213;31230;31249;31250;31254;31261;31265;31267;31268;31293;31310;31331;31336;31362;31374;31379;31381;31397;31407;31410;31420;31…	CG42830;Dsp1;koko;pre-lola-G;Ndf;CG45071;dany;tbrd-3;Opbp;DIP2;Rpb7;Fer1;p53;luna;mute;CG6244;ind;G9a;ewg;sc;l(1)sc;vnd;Mybbp1A;su(sable);Rbf;MED22;TfIIA-S-2;Cdc45;CG11398;Lrpprc2;O-fut2;dor;MED18;trr;arm;mip130;CG3587;Hr4;usp;CG16903;CG3071;z;HLH3B;CG2652;CG2662;CG2701;dwg;CG2712;crm;N;Myc;Mnt;fd3F;Tip60;NO66;bi;rb;HLH4C;CG7024;Klf15;CG32772;ovo;CG32767;Cdk7;Vsx2;Vsx1;lin-52;mof;CG12236;Shmt;CG3…
GO:0019439	aromatic compound catabolic process	The chemical reactions and pathways resulting in the breakdown of aromatic compounds, any substance containing an aromatic carbon ring.	82.011% (155/189)	0.00769615	2.11	246458;246459;261631;2768690;2768882;2768908;2768945;31012;31044;31081;31095;31662;31718;31724;31795;318044;31851;318867;318883;319033;31989;32153;32222;32233;32323;32326;32471;326158;32665;32715;32933;32935;33213;33404;33471;33503;33510;3355150;33718;33964;34122;34124;34153;34286;34321;34364;34484;34521;34524;34541;34552;34632;34663;34721;34734;34901;35003;35100;35188;35407;35501;35788;35893;359…	NT5E-2;CG30105;Rpb7;CG33346;Rai1;CG3857;CG42458;su(sable);mus81;MTPAP;Lrpprc2;CG1677;Tbh;Upf2;Trf4-1;Tengl2;Zpr1;CG31643;Tengl1;Rrp40;CG2124;Upf1;Tis11;Pde9;CG11164;CG12177;Ahcy;CG31759;Rrp45;CG8915;CG32533;pcm;CG13690;Tengl3;HINT1;CG3165;CG17224;AGO3;CG8891;Rat1;CG8360;CG8349;Wdr82;pelo;CG4619;me31B;CG6729;piwi;aub;Ge-1;hgo;Mt2;CG5418;Ski6;Drep4;CG15262;LSm7;bsf;amd;CG8665;Not3;Pabp2;PAN2;CG8777…
GO:0019953	sexual reproduction	A type of reproduction that combines the genetic material of two gametes (such as a sperm or egg cell or fungal spores). The gametes have an haploid genome (with a single set of chromosomes, the product of a meiotic division) and combines with one another to produce a zygote (diploid).	83.022% (978/1178)	4.6859e-14	13.33	10178813;10178841;117503;12797933;12798021;12798164;12798278;12798279;12798316;12798488;12798586;140439;14462415;14462466;14462671;14462677;14462791;19834828;19834933;19834957;19835058;19835250;19835285;19835448;19835511;19835757;19893556;246437;246589;246645;246647;246666;246667;246668;246672;251414;26067079;26067080;26067356;2768671;2768677;2768691;2768716;2768920;2768950;31000;31027;31033;3108…	lncRNA:CR42858;lncRNA:CR42859;RacGAP84C;lncRNA:CR43306;lncRNA:CR43414;lncRNA:CR43356;CG43319;Acp98AB;lncRNA:CR43416;lncRNA:CR43282;lncRNA:CR43484;Tre1;lncRNA:CR43862;lncRNA:CR43848;lncRNA:CR43753;lncRNA:CR43852;lncRNA:CR43802;lncRNA:CR44420;lncRNA:CR44585;lncRNA:CR45727;lncRNA:CR44344;lncRNA:CR44371;asRNA:TS15;lncRNA:CR45542;lncRNA:CR44412;lncRNA:CR45670;CYTB;CG30075;CG30395;CG30486;antr;Obp51a;O…
GO:0022402	cell cycle process	The cellular process that ensures successive accurate and complete genome replication and chromosome segregation.	84.237% (497/590)	2.10946e-09	8.68	10178948;117332;117503;12797916;246445;26067079;26067080;2768674;2768677;2768719;2768940;31016;31027;31044;31052;31072;31104;31153;31157;31187;31264;31293;31310;31361;31373;31393;31405;31444;31449;31518;31521;31554;31582;31594;31603;31678;31696;31698;31789;317930;317999;31801;31816;31835;318572;318579;31872;31874;31881;318874;318949;319019;31961;31967;31988;32015;32049;32102;32107;32152;32215;322…	Mzt1;Rheb;RacGAP84C;CG43295;Rif1;solo;vas;Fancd2;p53;luna;Pp2A-29B;SkpA;Rbf;mus81;Cdc45;CG11403;mei-38;mip130;Ocrl;wapl;vilya;N;Myc;dgt4;mei-9;CG12179;ctp;dhd;Mcm3;mof;Act5C;sqh;PpV;APC7;Mcm6;CHES-1-like;Nek2;p115;otu;CG32232;CG32371;Caf1-180;Moe;APC4;nenya;spn-D;Dsor1;ric8a;Aladin;Nnf1b;CG31802;Mst27D;CG15306;Psf3;Hmr;feo;Klp10A;Kmn1;nod;wisp;Aven;REG;Ndc80;Nup93-1;shtd;Grip128;CCT6;Graf;Efhc1.1…
GO:0022412	cellular process involved in reproduction in multicellular organism	A process, occurring at the cellular level, that is involved in the reproductive function of a multicellular organism.	80.116% (689/860)	2.16508e-05	4.66	140439;251414;26067079;26067080;26067356;2768671;2768677;2768716;2768920;31000;31027;31104;31118;31151;31153;31165;31221;31247;31264;31293;31332;31358;31365;31367;31368;31373;31393;31405;31429;31442;31444;31446;31459;31521;31543;31554;31566;31567;31580;31593;31596;31603;31646;31691;31785;31786;31787;31789;317969;317996;318102;318137;318139;31816;318579;318666;31872;31907;31987;32049;32057;32080;3…	Tre1;zpg;solo;vas;lncRNA:flam;Pxd;p53;mim;squ;elav;Rbf;mei-38;dor;arm;mip130;usp;Raf;Pi4KIIIalpha;vilya;N;Rala;brn;CG15571;Femcoat;Muc4B;mei-9;CG12179;ctp;ovo;snf;dhd;CG15930;spoon;Act5C;raptor;sqh;wuho;Rpt4;swa;Pat1;pigs;Mcm6;Inx2;dec-1;Cp7Fb;Cp7Fc;Cp36;otu;CG42355;tut;drd;CG32642;Mur11Da;Moe;spn-D;CG31294;Dsor1;Ptpmeg2;spri;Klp10A;Dlic;hop;Reepl1;nod;CkIIbeta;wisp;Smr;CG15721;CG12716;hep;lic;Pd…
GO:0022414	reproductive process	A biological process that directly contributes to the process of producing new individuals by one or two organisms. The new individuals inherit some proportion of their genetic material from the parent or parents.	81.401% (1011/1242)	3.18682e-10	9.5	10178813;10178841;117300;117368;117503;12797933;12798021;12798164;12798279;12798316;12798488;12798586;140439;14462415;14462466;14462671;14462677;14462791;19834828;19834933;19834957;19835058;19835250;19835285;19835448;19835511;19835757;19893556;246437;246630;246647;251414;26067053;26067054;26067079;26067080;26067356;2768671;2768674;2768677;2768691;2768716;2768721;2768722;2768920;2768992;30982;3100…	lncRNA:CR42858;lncRNA:CR42859;clt;prt;RacGAP84C;lncRNA:CR43306;lncRNA:CR43414;lncRNA:CR43356;Acp98AB;lncRNA:CR43416;lncRNA:CR43282;lncRNA:CR43484;Tre1;lncRNA:CR43862;lncRNA:CR43848;lncRNA:CR43753;lncRNA:CR43852;lncRNA:CR43802;lncRNA:CR44420;lncRNA:CR44585;lncRNA:CR45727;lncRNA:CR44344;lncRNA:CR44371;asRNA:TS15;lncRNA:CR45542;lncRNA:CR44412;lncRNA:CR45670;CYTB;CG30075;Ir52c;antr;zpg;kl-3;kl-5;solo…
GO:0022613	ribonucleoprotein complex biogenesis	A cellular process that results in the biosynthesis of constituent macromolecules, assembly, and arrangement of constituent parts of a complex containing RNA and proteins. Includes the biosynthesis of the constituent RNA and protein molecules, and those macromolecular modifications that are involved in synthesis or assembly of the ribonucleoprotein complex.	94.949% (282/297)	2.14263e-21	20.67	117332;250811;2768951;31010;31083;31097;31106;31146;31195;31205;31208;31213;31326;31355;31387;31447;31475;31483;31536;31588;31602;31701;31732;317944;318016;31810;31811;31812;318160;318161;31818;31833;31837;31897;319033;31943;32211;32338;32344;32463;32538;32549;32558;32566;32568;326192;326206;326208;32635;32636;32662;32665;32679;32700;32725;32742;32770;32881;33194;33234;33235;33254;33269;33293;334…	Rheb;bru2;CG33217;Mybbp1A;CG11417;Ns3;sta;CG14805;Nmd3;kz;crn;CG3071;CG2875;CG6379;CG3527;Sas10;Pop1;RpL35;MCTS1;RpL7A;CG3198;bys;CG2260;CG32263;CG32409;CG1785;l(1)G0020;CG1789;CG32706;CG32708;Rbm13;CG7246;CG6999;RpS28b;Rrp40;CG2972;CG1463;Rtc1;CG10993;CG12608;CG8565;CG15916;Rrp47;eIF5;CG8939;CG32075;CG11583;CG32344;RpS19a;SNRPG;mRpL22;Rrp45;DENR;RpS5a;CG8611;CG5800;CG6769;Usp39;mbm;Nle;Sf3b1;Dbp…
GO:0022616	DNA strand elongation	The DNA metabolic process in which an existing DNA strand is extended by activities including the addition of nucleotides to the 3' end of the strand.	100% (16/16)	0.00866265	2.06	31449;33641;34423;34550;35257;35679;37290;3772329;37791;38136;38228;38492;39014;41518;42553;42758	Mcm3;Psf2;RfC3;RfC38;PCNA2;dpa;PCNA;Chrac-14;DNAlig1;Psf1;Pol31;RfC4;Mcm7;DNAlig3;DNApol-alpha180;DNApol-epsilon255
GO:0022618	ribonucleoprotein complex assembly	The aggregation, arrangement and bonding together of proteins and RNA molecules to form a ribonucleoprotein complex.	93.277% (111/119)	8.2949e-08	7.08	250811;31106;31208;31355;31536;31602;31810;318160;318161;31837;31897;32211;32344;32538;32566;326206;32635;32636;32679;32700;32881;33234;33235;33254;3355124;3355144;33843;34066;34079;34080;34364;34412;34648;34751;35125;36058;36144;36268;36304;36306;36314;36514;36520;36619;36728;36851;36993;36997;37009;37335;37776;37964;38173;38208;38290;38389;38398;38427;39082;39195;39275;39433;39456;39477;39527;3…	bru2;sta;crn;CG6379;MCTS1;CG3198;CG1785;CG32706;CG32708;CG6999;RpS28b;CG1463;CG10993;CG8565;eIF5;CG11583;RpS19a;SNRPG;DENR;RpS5a;Usp39;Nle;Sf3b1;Dbp21E2;RpL5;RpL38;CG9107;r2d2;CG7102;SmE;me31B;mRpS7;bru1;loqs;CG10341;RpLP0-like;CG12325;CG13185;Prp8;SmD3;SmF;fand;CG6220;tra2;CG8204;RpS15;Dcr-2;icln;HPS4;rig;eIF6;CG3594;hfp;RpL23A;CG13807;Hsp83;eIF1;armi;CG4022;Gem3;CG11726;eIF2beta;Sf3a2;mRpL20;br…
GO:0030031	cell projection assembly	Formation of a prolongation or process extending from a cell, e.g. a flagellum or axon.	83.333% (180/216)	0.000978114	3.01	246397;26067053;261629;2768716;31075;31090;31224;31293;31664;31717;31725;31736;318666;318680;318856;318950;32049;32071;32200;32256;32425;32623;326245;32703;32752;32876;32981;32990;33003;33014;33130;33187;33217;33230;33272;33346;33394;33574;33575;33579;33610;33771;33826;33834;33845;33864;33881;33917;33946;33947;34067;34166;34215;34262;34319;34429;34478;34519;34583;34654;34676;34702;34712;34756;348…	sprt;kl-3;Unc-115a;mim;DAAM;Rilpl;PsGEF;N;unc-119;sn;CG1571;CG10958;CG31294;HEATR2;dtr;Rsph9;Klp10A;Kap3;Mks1;hep;Flo2;Arp2;Gorab;baz;par-6;Pvf1;Cdc42;parvin;pico;Rab35;tilB;CG13693;BBS8;rempA;CG15824;cpb;CG10874;CG3213;CG8851;IFT57;Cep97;CG14020;CG13999;chic;mtm;Arpc4;PDZ-GEF;IFT52;TTLL3B;TTLL3A;cdc14;fy;C1GalTA;CG3769;CG42366;Bug22;CG17118;SCAR;CG6614;CG6405;IFT43;Ttc30;Rsph1;CG10859;ck;Tektin-…
GO:0030154	cell differentiation	The process in which relatively unspecialized cells, e.g. embryonic or regenerative cells, acquire specialized structural and/or functional features that characterize the cells, tissues, or organs of the mature organism or some other relatively stable phase of the organism's life history. Differentiation includes the processes involved in commitment of a cell to a specific fate and its subsequent…	77.992% (1297/1663)	0.00010521	3.98	117332;117464;12798248;140439;246493;246538;249072;251414;252479;252554;26067080;26067356;261629;2768671;2768677;2768716;2768836;2768920;2768974;2769008;30971;30982;30983;30984;31000;31002;31003;31004;31014;31016;31017;31024;31027;31070;31075;31101;31118;31129;31144;31151;31153;31165;31168;31175;31208;31221;31229;31245;31247;31290;31293;31310;31332;31336;31338;31350;31358;31365;31367;31368;31373;…	Rheb;He;lncRNA:CR31781;Tre1;prom;Sema2b;Liprin-alpha;zpg;DIP2;sav;vas;lncRNA:flam;Unc-115a;Pxd;p53;mim;Fs;squ;ind;Dscam4;G9a;sc;l(1)sc;Pgcl;elav;Appl;vnd;CG13366;Roc1a;SkpA;sdk;tw;Rbf;CG11398;DAAM;pck;dor;Scgdelta;Vps26;arm;mip130;usp;moody;Rtca;crn;Raf;boi;Seipin;Pi4KIIIalpha;rst;N;Myc;Rala;fd3F;CG2901;lva;brn;CG15571;Femcoat;Muc4B;mei-9;bi;CG12179;pon;ctp;Klf15;Ptp4E;ovo;snf;CG15930;Mcm3;spoon;…
GO:0030261	chromosome condensation	The progressive compaction of dispersed interphase chromatin into threadlike chromosomes prior to mitotic or meiotic nuclear division, or during apoptosis, in eukaryotic cells.	92.593% (50/54)	0.000618542	3.21	26067080;31016;31052;31187;31263;32458;32543;32608;33641;33778;34095;34504;34524;34794;35001;35225;35287;35390;35649;35927;36440;36621;36653;37116;37187;37188;3772056;38565;40170;40616;40693;40973;41151;41289;41296;41703;41743;41746;41780;41919;42504;42982;43228;43448;43491;44013;45969;49228;49260;7354404	vas;SkpA;Cdc45;wapl;fs(1)Ya;Top1;Myb;mei-41;Psf2;Cap-D3;baf;aurB;aub;Orc5;glu;Top2;barr;Mcm10;Incenp;Su(var)2-10;Cap-G;Su(var)2-HP2;SMC2;Dp1;prod;Topors;His1:CG33801;HDAC1;Mi-2;corto;MTA1-like;Mcm2;MBD-like;Cap-H2;Mcm5;Orc2;PR-Set7;spn-B;BigH1;spn-E;slmb;Mink;ball;Slbp;Cap-D2;sls;gwl;mod(mdg4);Pp1-87B;Yeti
GO:0030490	maturation of SSU-rRNA	Any process involved in the maturation of a precursor Small SubUnit (SSU) ribosomal RNA (rRNA) molecule into a mature SSU-rRNA molecule.	100% (49/49)	4.71512e-07	6.33	31205;31213;31447;31732;318016;31811;318160;318161;31833;31837;31897;31943;32344;33487;33693;33805;33960;34839;35664;35885;36019;36144;37372;37580;37803;38365;39309;39382;39669;39774;39904;39979;40128;40360;41139;41758;41849;42061;42196;43046;43167;43532;43564;46201;47218;47219;5740386;5740411;5740688	kz;CG3071;Sas10;CG2260;CG32409;l(1)G0020;CG32706;CG32708;CG7246;CG6999;RpS28b;CG2972;CG10993;RpS21;CG3008;CG11030;l(2)k09022;l(2)34Fd;CG11123;CG30349;CG1671;CG12325;CG9344;RpS16;CG3735;CG16753;RIOK1;CG5645;CG7275;l(3)72Dn;CG7728;CG5589;CG9300;Tsr1;Rlb1;CG8461;CG4338;mRpS11;CG8064;RIOK2;CG14543;RpS8;RpS28a;l(3)07882;RpS14a;RpS14b;CG40813;CG41562;RpS28-like
GO:0030703	eggshell formation	Construction of the eggshell, a product of the somatic follicle cell epithelium and a structure that supports the egg in a hostile environment, minimizing water loss whilst allowing gas exchanges essential for embryonic respiration.	87.903% (109/124)	0.00015141	3.82	26067080;2768671;2768920;31027;31153;31221;31293;31365;31367;31368;31459;31603;31691;31785;31786;31787;318137;318139;318579;32247;32248;32256;32384;32543;32581;326174;32858;32981;33281;33330;33432;33507;3354888;33611;33619;33769;33770;33827;33828;33829;33830;33981;34171;34271;34481;34506;34524;34558;34609;34924;34969;34974;35336;35478;35563;35717;35780;36102;36461;36499;36791;36810;37215;37290;38…	vas;Pxd;squ;Rbf;mip130;Raf;N;CG15571;Femcoat;Muc4B;spoon;Mcm6;dec-1;Cp7Fb;Cp7Fc;Cp36;CG32642;Mur11Da;spn-D;CG15721;CG12716;hep;Muc12Ea;Myb;kat80;CG31926;Cyp18a1;Cdc42;S;CG31661;dpp;okr;rl;capu;ed;H15;mid;Vm26Ab;Vm26Ac;Vm26Aa;psd;smt3;grk;CG13113;Nup107;CG12517;aub;Vm32E;zuc;CycE;cact;chif;Fs(2)Ket;gus;geminin;tor;Cul4;RanBPM;Dp;mip120;Lis-1;Khc;mip40;PCNA;Rac1;armi;lama;CG13299;ndl;Cp7Fa;Cp16;mfr…
GO:0030707	ovarian follicle cell development	The process that occurs during oogenesis involving the ovarian follicle cells, somatic cells which surround the germ cells of an ovary. An example of this is found in Drosophila melanogaster.	81.553% (252/309)	0.00151086	2.82	26067080;26067356;2768671;2768716;2768920;31027;31118;31153;31165;31221;31293;31332;31358;31365;31367;31368;31459;31554;31567;31596;31603;31691;31785;31786;31787;318137;318139;318579;31872;31907;31987;32080;32225;32247;32248;32256;32351;32384;32543;32581;32601;326174;32661;32703;32752;32762;32813;32857;32858;32876;32920;32948;32976;32981;33185;33196;33211;33223;33281;33330;33346;33392;33432;33458…	vas;lncRNA:flam;Pxd;mim;squ;Rbf;dor;mip130;usp;Raf;N;Rala;brn;CG15571;Femcoat;Muc4B;spoon;sqh;Rpt4;pigs;Mcm6;dec-1;Cp7Fb;Cp7Fc;Cp36;CG32642;Mur11Da;spn-D;Dsor1;Ptpmeg2;spri;hop;Smr;CG15721;CG12716;hep;jub;Muc12Ea;Myb;kat80;sl;CG31926;if;baz;par-6;e(y)1;upd1;phm;Cyp18a1;Pvf1;Vav;Tao;dome;Cdc42;kis;smo;AP-2alpha;MED15;S;CG31661;cpb;aop;dpp;Hrs;okr;Mad;rl;Parp;Sec5;capu;ed;tkv;H15;mid;Hsp60C;Vm26Ab;…
GO:0030717	oocyte karyosome formation	The chromosome organization process in which meiotic chromosomes in the oocyte nucleus cluster together to form a compact spherical structure called the karyosome.	93.333% (28/30)	0.0085822	2.07	26067080;318579;32350;33834;33837;34095;34132;34524;34527;34609;35084;35288;35380;36269;36286;36590;36706;36804;36830;38905;40598;41746;41839;41919;43228;43577;44543;48973	vas;spn-D;Nup93-1;chic;lid;baf;Btk29A;aub;Nup154;zuc;kel;lok;del;cuff;pds5;tej;SRPK;krimp;Nup62;mus301;Hus1-like;spn-B;tefu;spn-E;ball;spn-A;enc;Src64B
GO:0031060	regulation of histone methylation	Any process that modulates the frequency, rate or extent of the covalent addition of methyl groups to histones.	95.652% (22/23)	0.00969786	2.01	30971;31149;32941;33761;34064;34119;34377;34595;37554;37676;37795;37851;38149;38565;39203;40133;40228;40593;41090;41850;42936;7354404	G9a;trr;CoRest;Ncoa6;LKRSDH;Su(var)205;Utx;esc;Rtf1;CG9899;Lpt;yki;Ctr9;HDAC1;E(z);ash1;FRG1;atms;Kdm2;MRG15;ash2;Yeti
GO:0031123	RNA 3'-end processing	Any process involved in forming the mature 3' end of an RNA molecule.	88.095% (74/84)	0.00153433	2.81	31000;31081;31496;31793;31795;319033;32152;32665;32745;32973;33259;33300;33487;3354994;33967;34312;34721;35100;35109;35235;35385;35788;36013;36086;36141;36455;36494;36520;36766;36886;37411;37528;37662;37731;37840;37873;38283;38601;38740;38937;39141;39157;39763;40173;40543;40569;40698;40709;40847;41086;41270;41294;41581;41670;41674;41801;41971;42239;42240;42297;42602;42752;42897;43227;43426;43448;…	elav;MTPAP;IntS6;IntS4;Trf4-1;Rrp40;wisp;Rrp45;IntS2;Ssu72;Clp;IntS14;RpS21;su(f);x16;Srp54;Ski6;bsf;CG15160;swm;Nbr;Pabp2;Lsm11;RNaseZ;Lsm10;FLASH;cbc;CG6220;Rrp42;IntS8;CG4266;Fmr1;Fib;Rrp4;IntS1;Nop60B;CG9018;CG4611;Rexo5;Cpsf6;defl;Cdk8;IntS9;Mtr3;Suv3;Fip1;Wdr33;Sym;Tailor;hyx;Rrp46;Rbp1;CG10909;B52;omd;CycC;asun;CstF64;Cpsf73;nos;Gld2;orb;Nab2;IntS12;Cpsf100;Slbp;IntS11;PNPase;CstF50;Cpsf16…
GO:0031124	mRNA 3'-end processing	Any process involved in forming the mature 3' end of an mRNA molecule.	89.583% (43/48)	0.00780487	2.11	31000;31081;32152;32973;33259;3354994;33967;34312;35100;35109;35235;35788;36013;36141;36455;36494;36520;37411;37528;38283;38937;40543;40569;40698;40709;40847;41086;41294;41670;42239;42240;42297;42602;42752;42897;43426;43448;43710;43734;44250;49636;53443;53444	elav;MTPAP;wisp;Ssu72;Clp;su(f);x16;Srp54;bsf;CG15160;swm;Pabp2;Lsm11;Lsm10;FLASH;cbc;CG6220;CG4266;Fmr1;CG9018;Cpsf6;Suv3;Fip1;Wdr33;Sym;Tailor;hyx;Rbp1;B52;CstF64;Cpsf73;nos;Gld2;orb;Nab2;Cpsf100;Slbp;PNPase;CstF50;Cpsf160;hrg;SF2;SC35
GO:0031323	regulation of cellular metabolic process	Any process that modulates the frequency, rate or extent of the chemical reactions and pathways by which individual cells transform chemical substances.	81.37% (1485/1825)	7.987e-15	14.1	10178909;117294;117332;14462485;14462577;192507;19834718;19834908;246445;246534;246593;246604;246618;250811;26067067;26067080;261631;2768661;2768677;2768719;2768848;2768873;2768945;2768974;30971;30975;30982;30983;30998;31000;31003;31010;31012;31014;31016;31027;31037;31038;31070;31074;31081;31084;31086;31095;31098;31139;31140;31149;31151;31153;31160;31162;31165;31178;31194;31208;31213;31221;31230;…	CG42830;Dsp1;Rheb;koko;pre-lola-G;Ndf;sud1;CG45071;Rif1;CG30291;dany;tbrd-3;Opbp;bru2;PRAS40;vas;Rpb7;Fer1;p53;luna;mute;Ste:CG33236;CG42458;ind;G9a;ewg;sc;l(1)sc;svr;elav;vnd;Mybbp1A;su(sable);Roc1a;SkpA;Rbf;Lztr1;MED22;CG11398;CG32812;MTPAP;png;ssx;Lrpprc2;O-fut2;CG14814;MED18;trr;arm;mip130;CG3587;Hr4;usp;CG16903;pn;crn;CG3071;Raf;z;Seipin;HLH3B;CG2652;CG2662;CG2701;vilya;dwg;CG2712;crm;N;Myc;…
GO:0031324	negative regulation of cellular metabolic process	Any process that stops, prevents, or reduces the frequency, rate or extent of the chemical reactions and pathways by which individual cells transform chemical substances.	81.574% (456/559)	2.12429e-05	4.67	117294;117332;19834908;246445;250811;26067067;261631;2768677;2768945;2768974;30971;30998;31000;31003;31012;31027;31070;31074;31081;31151;31153;31162;31165;31221;31254;31331;31362;31374;31379;31399;31429;31430;31469;31470;31497;31499;31518;31523;31571;31577;31681;31722;31738;317834;317996;31802;31803;31813;31834;31846;318751;318996;319033;31912;31978;31991;32222;32225;32243;32278;32337;32407;32607…	Dsp1;Rheb;CG45071;Rif1;bru2;PRAS40;Rpb7;p53;CG42458;ind;G9a;svr;elav;vnd;su(sable);Rbf;CG11398;CG32812;MTPAP;arm;mip130;Hr4;usp;Raf;CG2662;Mnt;Tip60;NO66;bi;Torsin;ovo;CG32767;Vsx2;Vsx1;CG4078;lin-52;mof;CG12236;CG3815;CG3847;NELF-B;fs(1)h;Smox;CG32039;tut;oc;Rubicon;Lim1;HP1b;Bap111;CG31467;CG31875;Rrp40;btd;CG2887;CG43347;Tis11;Smr;Brms1;HDAC4;Pdcd4;CG14408;TH1;erm;CG31759;Rrp45;Nprl2;wcy;B-H2;…
GO:0031325	positive regulation of cellular metabolic process	Any process that activates or increases the frequency, rate or extent of the chemical reactions and pathways by which individual cells transform chemical substances.	79.634% (610/766)	0.000228245	3.64	10178909;117332;192507;26067080;261631;2768677;30971;30982;30983;31003;31010;31014;31016;31037;31084;31139;31149;31151;31165;31194;31213;31230;31264;31293;31310;31362;31363;31379;31410;31429;31441;31459;31518;31543;31567;31572;31638;31662;31681;31722;31728;31738;31746;31771;31778;317834;31789;31802;318109;31813;31834;31846;318554;318572;31879;31880;318859;318983;31903;319033;31912;32039;32050;320…	CG42830;Rheb;Ndf;vas;Rpb7;p53;G9a;sc;l(1)sc;vnd;Mybbp1A;Roc1a;SkpA;Lztr1;png;CG14814;trr;arm;usp;pn;CG3071;z;vilya;N;Myc;Tip60;tyf;bi;Klf15;ovo;Cdk7;spoon;mof;raptor;Rpt4;CG12219;Setd3;CG1677;NELF-B;fs(1)h;UbcE2H;Smox;Traf6;CG10555;org-1;CG32039;otu;oc;CG32603;Lim1;HP1b;Bap111;CG31008;nenya;CG17440;Cfp1;CG31626;CG31855;Lst8;Rrp40;btd;sev;CDK2AP1;sisA;PGRP-SA;Met;wisp;Upf1;CkIalpha;Tis11;Brms1;hep…
GO:0031326	regulation of cellular biosynthetic process	Any process that modulates the frequency, rate or extent of the chemical reactions and pathways resulting in the formation of substances, carried out by individual cells.	83.624% (1103/1319)	8.12747e-18	17.09	10178909;117294;117332;14462485;14462577;192507;19834718;19834908;246593;246604;246618;250811;26067080;261631;2768661;2768677;2768719;2768848;2768974;30971;30975;30982;30983;31000;31003;31010;31012;31027;31038;31070;31084;31095;31098;31140;31149;31151;31153;31160;31162;31165;31178;31213;31230;31249;31250;31254;31261;31265;31267;31268;31293;31310;31331;31336;31362;31363;31374;31379;31397;31399;314…	CG42830;Dsp1;Rheb;koko;pre-lola-G;Ndf;sud1;CG45071;dany;tbrd-3;Opbp;bru2;vas;Rpb7;Fer1;p53;luna;mute;ind;G9a;ewg;sc;l(1)sc;elav;vnd;Mybbp1A;su(sable);Rbf;MED22;CG11398;png;Lrpprc2;O-fut2;MED18;trr;arm;mip130;CG3587;Hr4;usp;CG16903;CG3071;z;HLH3B;CG2652;CG2662;CG2701;dwg;CG2712;crm;N;Myc;Mnt;fd3F;Tip60;tyf;NO66;bi;HLH4C;Torsin;Klf15;CG32772;ovo;CG32767;Cdk7;spoon;Vsx2;Vsx1;lin-52;mof;CG12236;CG372…
GO:0031327	negative regulation of cellular biosynthetic process	Any process that stops, prevents, or reduces the frequency, rate or extent of the chemical reactions and pathways resulting in the formation of substances, carried out by individual cells.	82.843% (338/408)	2.04306e-05	4.69	117294;19834908;250811;261631;2768974;30971;31000;31003;31012;31027;31070;31151;31153;31162;31165;31254;31331;31362;31374;31379;31399;31429;31430;31469;31470;31499;31518;31523;31571;31577;31681;31722;317996;31802;31813;31834;31846;318996;319033;31912;31978;31991;32222;32225;32243;32278;32337;32607;326152;326158;32665;32723;32724;32941;32954;32965;33077;33185;33208;33212;33225;33240;33260;33308;33…	Dsp1;CG45071;bru2;Rpb7;ind;G9a;elav;vnd;su(sable);Rbf;CG11398;arm;mip130;Hr4;usp;CG2662;Mnt;Tip60;NO66;bi;Torsin;ovo;CG32767;Vsx2;Vsx1;lin-52;mof;CG12236;CG3815;CG3847;NELF-B;fs(1)h;tut;oc;Lim1;HP1b;Bap111;CG31875;Rrp40;btd;CG2887;CG43347;Tis11;Smr;Brms1;HDAC4;Pdcd4;TH1;erm;CG31759;Rrp45;B-H2;B-H1;CoRest;CG14220;e(y)3;CG1529;kis;al;ebi;ush;Gsc;CG3662;CG5001;aop;insv;Elba2;nab;Mad;AGO3;tim;sob;odd…
GO:0031328	positive regulation of cellular biosynthetic process	Any process that activates or increases the frequency, rate or extent of the chemical reactions and pathways resulting in the formation of substances, carried out by individual cells.	81.431% (421/517)	6.07149e-05	4.22	10178909;117332;192507;26067080;261631;2768677;30982;30983;31003;31010;31084;31149;31151;31165;31213;31230;31293;31310;31362;31363;31379;31410;31429;31441;31459;31518;31567;31572;31638;31681;31722;31738;31771;31778;31802;318109;31813;31834;31846;318554;31879;31880;318859;31903;31912;32068;32099;32114;32152;32243;32256;32268;32281;32363;32515;32517;32524;32543;32567;32579;326222;32630;32771;32817;…	CG42830;Rheb;Ndf;vas;Rpb7;p53;sc;l(1)sc;vnd;Mybbp1A;png;trr;arm;usp;CG3071;z;N;Myc;Tip60;tyf;bi;Klf15;ovo;Cdk7;spoon;mof;Rpt4;CG12219;Setd3;NELF-B;fs(1)h;Smox;CG10555;org-1;oc;CG32603;Lim1;HP1b;Bap111;CG31008;CG17440;Cfp1;CG31626;Lst8;btd;sisA;PGRP-SA;Met;wisp;Brms1;hep;Bap60;CG1764;CG11584;CG11679;CG8944;RpIIIC160;Myb;exd;disco;CG32564;Nup153;mnb;CrebB;Bx;htk;rictor;e(y)3;zld;CG11710;Ntf-2;Dd;us…
GO:0031570	DNA integrity checkpoint signaling	A signaling process that controls cell cycle progression in response to changes in DNA structure by monitoring the integrity of the DNA. The DNA integrity checkpoint begins with detection of DNA damage, defects in DNA structure or DNA replication, and progresses through signal transduction and ends with cell cycle effector processes.	90.909% (40/44)	0.00553236	2.26	12797916;2768674;31044;31518;31678;31872;32608;326205;32753;33018;33270;33571;33991;34411;34565;34993;35122;35288;36136;38427;38492;38989;40003;40054;40598;41341;41615;41743;41779;41839;42186;42444;42772;43006;43709;43856;44259;46326;47121;48309	CG43295;Fancd2;mus81;mof;CHES-1-like;Dsor1;mei-41;Claspin;CG8173;CG9578;PNUTS;tim;Mnn1;Cdk1;mre11;grp;CG10336;lok;mms4;armi;RfC4;Cdc6;mus304;Rad9;Hus1-like;Tctp;timeout;PR-Set7;Rad17;tefu;14-3-3epsilon;CG5466;CG10177;CG11839;Gcn2;nej;nbs;l(2)dtl;dup;mus101
GO:0032222	regulation of synaptic transmission, cholinergic	Any process that modulates the frequency, rate or extent of cholinergic synaptic transmission, the process of communication from a neuron to another neuron across a synapse using the neurotransmitter acetylcholine.	100% (18/18)	0.00478214	2.32	2768718;318879;32056;32737;34143;34144;34645;34646;34647;35351;35355;35357;35358;36529;39321;39844;40437;45338	qvr;CG31675;rtv;stas;CG7781;CG14275;CG6583;crok;atilla;CG31676;CG9336;CG9338;CG14401;CG6329;crim;Smn;SLC22A;na
GO:0032259	methylation	The process in which a methyl group is covalently attached to a molecule.	91.111% (123/135)	6.61698e-07	6.18	2768998;30971;31015;31149;31176;31200;31355;31387;31566;31638;317953;31879;31880;32301;32526;32568;32886;32916;32941;33001;33134;33293;33437;33504;33515;33538;3354971;33631;33761;33858;33902;33920;33991;34064;34119;34138;34153;34377;34480;34595;34611;34632;34656;34928;35256;35552;35756;36365;36527;36623;36645;36680;36809;37018;37024;37034;37513;37515;37554;37571;37662;37664;37676;37795;37851;3796…	CG33230;G9a;Hmt4-20;trr;CG4045;SmydA-8;CG6379;CG3527;wuho;Setd3;CG32281;CG17440;Cfp1;Set2;CG33172;CG8939;Flacc;CG7889;CoRest;THADA;CG14618;l(2)10685;CG3515;CG9643;CG17219;CG3347;Set1;Art2;Ncoa6;CG9154;HemK1;CG9596;Mnn1;LKRSDH;Su(var)205;Mettl14;Wdr82;Utx;Dpy-30L1;esc;escl;Mt2;CG6388;CG3793;Hakai;bin3;nito;CG8545;fl(2)d;CG12863;BEAF-32;CG7544;csul;CG34195;CG10931;aft;CG11475;CG2921;Rtf1;CG4610;Fib…
GO:0032501	multicellular organismal process	Any biological process, occurring at the level of a multicellular organism, pertinent to its function.	76.925% (2667/3467)	1.47651e-05	4.83	10178813;10178841;117294;117300;117332;117338;117339;117342;117344;117345;117347;117348;117349;117361;117368;117407;117464;117467;117471;117473;117475;117477;117481;117485;117488;117492;117496;117499;117500;117503;12797933;12798010;12798021;12798164;12798279;12798316;12798488;12798586;140439;14462415;14462466;14462605;14462661;14462671;14462677;14462791;170878;170882;19834828;19834933;19834957;19…	lncRNA:CR42858;lncRNA:CR42859;Dsp1;clt;Rheb;Gr97a;Gr94a;CG32395;Gr58a;Gr47b;Gr39b;Gr28a;Gr22f;FASN2;prt;Tsp68C;He;mthl11;Gr93c;Gr92a;Gr85a;Gr64f;Gr64a;Gr59a;Gr36a;Gr22b;Gr28b;Gr22c;Gr22a;RacGAP84C;lncRNA:CR43306;lncRNA:let7C;lncRNA:CR43414;lncRNA:CR43356;Acp98AB;lncRNA:CR43416;lncRNA:CR43282;lncRNA:CR43484;Tre1;lncRNA:CR43862;lncRNA:CR43848;Rgk1;Gr22d;lncRNA:CR43753;lncRNA:CR43852;lncRNA:CR43802;…
GO:0032502	developmental process	A biological process whose specific outcome is the progression of an integrated living unit: an anatomical structure (which may be a subcellular structure, cell, tissue, or organ), or organism over time from an initial condition to a later condition.	76.527% (2155/2816)	0.00112584	2.95	10178813;10178841;117294;117332;117361;117407;117464;117503;12797933;12798010;12798021;12798164;12798248;12798316;12798488;12798586;140439;14462415;14462466;14462671;14462677;14462791;19834828;19834933;19834957;19835058;19835250;19835285;19835448;19835511;19835734;19835749;19835757;19893556;246413;246437;246445;246492;246493;246535;246538;249072;250735;250736;251414;252479;252554;252671;26067080;…	lncRNA:CR42858;lncRNA:CR42859;Dsp1;Rheb;FASN2;Tsp68C;He;RacGAP84C;lncRNA:CR43306;lncRNA:let7C;lncRNA:CR43414;lncRNA:CR43356;lncRNA:CR31781;lncRNA:CR43416;lncRNA:CR43282;lncRNA:CR43484;Tre1;lncRNA:CR43862;lncRNA:CR43848;lncRNA:CR43753;lncRNA:CR43852;lncRNA:CR43802;lncRNA:CR44420;lncRNA:CR44585;lncRNA:CR45727;lncRNA:CR44344;lncRNA:CR44371;asRNA:TS15;lncRNA:CR45542;lncRNA:CR44412;lncRNA:CR44811;CG44…
GO:0032504	multicellular organism reproduction	The biological process in which new individuals are produced by one or two multicellular organisms. The new individuals inherit some proportion of their genetic material from the parent or parents.	80.705% (916/1135)	6.64046e-08	7.18	10178813;10178841;117300;117368;117503;12797933;12798021;12798164;12798279;12798316;12798488;12798586;140439;14462415;14462466;14462671;14462677;14462791;19834828;19834933;19834957;19835058;19835250;19835285;19835448;19835511;19835757;19893556;246437;246630;246645;246647;251414;26067079;26067080;26067356;2768671;2768677;2768691;2768716;2768721;2768722;2768920;2768992;31000;31027;31104;31118;31151…	lncRNA:CR42858;lncRNA:CR42859;clt;prt;RacGAP84C;lncRNA:CR43306;lncRNA:CR43414;lncRNA:CR43356;Acp98AB;lncRNA:CR43416;lncRNA:CR43282;lncRNA:CR43484;Tre1;lncRNA:CR43862;lncRNA:CR43848;lncRNA:CR43753;lncRNA:CR43852;lncRNA:CR43802;lncRNA:CR44420;lncRNA:CR44585;lncRNA:CR45727;lncRNA:CR44344;lncRNA:CR44371;asRNA:TS15;lncRNA:CR45542;lncRNA:CR44412;lncRNA:CR45670;CYTB;CG30075;Ir52c;CG30486;antr;zpg;solo;v…
GO:0032543	mitochondrial translation	The chemical reactions and pathways resulting in the formation of a protein in a mitochondrion. This is a ribosome-mediated process in which the information in messenger RNA (mRNA) is used to specify the sequence of amino acids in the protein; the mitochondrion has its own ribosomes and transfer RNAs, and uses a genetic code that differs from the nuclear code.	93.458% (100/107)	2.84122e-07	6.55	117414;31095;31150;31222;31228;31398;318249;318604;318825;318977;32242;32375;32395;32515;32523;32530;326141;32662;32841;33182;33261;33348;33688;33703;34004;34412;34720;35060;35100;35145;35299;35681;35711;36335;36406;36466;36570;36688;37124;37136;37389;37563;37587;37750;37846;37965;38046;38230;38302;38345;38535;38581;38796;39067;39253;39477;39627;39644;39749;39762;39809;39989;40001;40091;40261;402…	mRpS14;Lrpprc2;mRpL16;mRpL14;tko;mRpL30;mRpS21;Slimp;mRpL27;mRpS23;mRpL49;mRpL38;mRpS25;CG11679;mRpL3;mRpS30;mRpS18A;mRpL22;HisRS;mRpL10;CG3862;mRpL48;mRpS2;mRpL24;mEFG1;mRpS7;mRF1;mEFTs;bsf;mRpL13;mRpS18B;mEFTu2;mRpL52;mIF3;mRpL18;CG4679;mRpS16;mRpL41;rswl;mRpS28;mRpL54;mRpS29;bonsai;mRpL43;eEF5;TyrRS-m;mRpL17;mRpL46;mRpL23;mRpS35;mRpS6;LeuRS-m;mRpL50;mRRF1;mRpL2;mRpL20;mRpL39;GlyRS;mRpS31;IleRS…
GO:0032774	RNA biosynthetic process	The chemical reactions and pathways resulting in the formation of RNA, ribonucleic acid, one of the two main type of nucleic acid, consisting of a long, unbranched macromolecule formed from ribonucleotides joined in 3',5'-phosphodiester linkage. Includes polymerization of ribonucleotide monomers. Refers not only to transcription but also to e.g. viral RNA replication.	84.513% (1015/1201)	2.67571e-19	18.57	10178909;117294;14462485;14462577;192507;19834908;246593;246604;246618;261631;2768661;2768677;2768719;2768848;2768962;2768974;30971;30975;30982;30983;31003;31010;31012;31027;31038;31048;31070;31095;31098;31140;31149;31151;31153;31160;31162;31165;31178;31213;31230;31249;31250;31254;31261;31265;31267;31268;31293;31310;31331;31336;31362;31374;31379;31397;31410;31420;31429;31430;31441;31469;31470;314…	CG42830;Dsp1;koko;pre-lola-G;Ndf;CG45071;dany;tbrd-3;Opbp;Rpb7;Fer1;p53;luna;mute;CG6244;ind;G9a;ewg;sc;l(1)sc;vnd;Mybbp1A;su(sable);Rbf;MED22;TfIIA-S-2;CG11398;Lrpprc2;O-fut2;MED18;trr;arm;mip130;CG3587;Hr4;usp;CG16903;CG3071;z;HLH3B;CG2652;CG2662;CG2701;dwg;CG2712;crm;N;Myc;Mnt;fd3F;Tip60;NO66;bi;HLH4C;Klf15;CG32772;ovo;CG32767;Cdk7;Vsx2;Vsx1;lin-52;mof;CG12236;CG3726;Rpt4;CG3815;CG12219;CG3847…
GO:0033044	regulation of chromosome organization	Any process that modulates the frequency, rate or extent of a process involved in the formation, arrangement of constituent parts, or disassembly of a chromosome.	90% (63/70)	0.000935398	3.03	31016;31027;31187;31497;31594;31816;31835;31942;32080;32268;32473;32910;32941;33270;33286;3355064;33578;33758;34119;34504;34521;35004;35315;35522;35591;35742;35954;36133;36264;36286;36311;36404;36791;37434;3771934;37893;37962;38580;38656;40170;40217;40508;40973;41014;41467;41627;41749;42065;42126;42428;42504;42753;43095;43490;43517;43719;44870;45574;45906;47874;47877;5740599;59247	SkpA;Rbf;wapl;CG4078;APC7;Moe;APC4;ZAP3;hop;Bap60;shtd;Ulp1;CoRest;PNUTS;CG14339;Haspin;Spindly;Bub1;Su(var)205;aurB;piwi;BuGZ;Cdc23;BubR1;CG15237;Cul1;Mad1;wde;Mtor;pds5;wash;Mos;Lis-1;Panx;cana;Slik;egg;Dhc64C;mad2;Mi-2;Su(var)3-3;Chro;Mcm2;Cenp-C;CG14739;Su(var)3-7;cv-c;cal1;Mps1;Stat92E;slmb;Cdc16;Tnks;Bub3;ncd;rod;sub;ida;mr;Zw10;tws;pgc;Zwilch
GO:0033047	regulation of mitotic sister chromatid segregation	Any process that modulates the frequency, rate or extent of sister chromatid segregation during mitosis.	100% (16/16)	0.00866265	2.06	31816;33758;34504;35004;35522;35591;35954;36264;38656;40508;42126;43490;43517;43719;47874;59247	Moe;Bub1;aurB;BuGZ;BubR1;CG15237;Mad1;Mtor;mad2;Chro;Mps1;Bub3;ncd;rod;Zw10;Zwilch
GO:0034248	regulation of cellular amide metabolic process	Any process that modulates the frequency, rate or extent of the chemical reactions and pathways involving amides.	82.857% (174/210)	0.00201869	2.69	117332;19834718;250811;26067080;261631;31000;31084;31095;31363;31459;31608;317996;319033;32099;32135;32152;32222;32515;32524;326158;32665;33078;33112;33225;33261;33507;3355109;3355150;33690;33968;34310;34364;34521;34524;34541;34648;34901;34946;35060;35089;35100;35145;35197;35200;35309;35341;35501;35552;35788;35849;35859;35893;36016;36037;36086;36766;36769;36804;36913;36981;37065;37070;37082;37116…	Rheb;sud1;bru2;vas;Rpb7;elav;png;Lrpprc2;tyf;spoon;CG3184;tut;Rrp40;PGRP-SA;CG1578;wisp;Tis11;CG11679;RpIIIC160;CG31759;Rrp45;Ntf-2;peng;ush;CG3862;okr;Parp;AGO3;smog;Hrb27C;CG13124;me31B;piwi;aub;Ge-1;bru1;CG15262;BicC;mEFTs;JMJD4;bsf;mRpL13;brat;pigeon;CG10947;cad;Not3;bin3;Pabp2;Gle1;PGRP-SC1a;PAN2;Sting;eIF3j;RNaseZ;Rrp42;casp;krimp;CG8963;eIF3b;stau;pAbp;CG5726;Dp1;rswl;Sik3;tn;Tab2;LSm1;eEF…
GO:0034470	ncRNA processing	Any process that results in the conversion of one or more primary non-coding RNA (ncRNA) transcripts into one or more mature ncRNA molecules.	92.883% (261/281)	4.89728e-16	15.31	192528;246551;2768949;2768951;31083;31146;31160;31176;31205;31213;31387;31447;31475;31483;31496;31568;31588;31701;31732;31793;317953;318016;31810;31811;31812;318160;318161;31818;31833;31837;318857;318956;31897;319033;31943;32211;32338;32344;32377;32526;32549;32558;32568;326192;326206;326208;32665;32742;32745;32789;32982;33001;33134;33178;33190;33269;33293;33300;33307;3346176;33487;3354996;3355010…	CG31381;Tsen15;Urm1;CG33217;CG11417;CG14805;CG3587;CG4045;kz;CG3071;CG3527;Sas10;Pop1;RpL35;IntS6;mldr;RpL7A;bys;CG2260;IntS4;CG32281;CG32409;CG1785;l(1)G0020;CG1789;CG32706;CG32708;Rbm13;CG7246;CG6999;Rpp21;Tsen2;RpS28b;Rrp40;CG2972;CG1463;Rtc1;CG10993;CG1434;CG33172;CG15916;Rrp47;CG8939;CG32075;CG11583;CG32344;Rrp45;CG5800;IntS2;scu;CG14231;THADA;CG14618;CG3709;CG3645;dbe;l(2)10685;IntS14;Tgt;U…
GO:0034504	protein localization to nucleus	A process in which a protein transports or maintains the localization of another protein to the nucleus.	92.424% (61/66)	0.000171829	3.76	2768677;31329;31903;32350;32630;32851;32919;33002;33078;33139;33230;33465;3355109;33571;33782;34338;34351;34481;34527;34549;35016;35101;35336;35512;35784;36264;36360;36732;36830;36942;37078;37687;37769;37864;38611;38669;38675;38721;38722;39666;40581;40786;41066;41158;41273;41363;41367;41562;41704;41804;42171;42680;42816;43041;43651;44072;44437;44747;46091;59215;59216	p53;Parg;Lst8;Nup93-1;Nup153;Nup35;rictor;Nup205;Ntf-2;S6kII;rempA;Tnpo-SR;Parp;tim;Lam;Pen;Ripalpha;Nup107;Nup154;Nup160;Cse1;Ntf-2r;Fs(2)Ket;Gp210;Nup50;Mtor;Nup54;Impbeta11;Nup62;CG10950;Nup75;ord;Nxt1;tamo;Klp64D;Rcc1;alphaKap4;Tnpo;CG8219;Ran-like;Karybeta3;CG10286;osk;Kap-alpha3;hth;pros;Ranbp9;mbo;rdx;Nup93-2;cdm;Nup133;Nup98-96;Nup358;wts;Ran;Sec13;msk;Nup214;Arts;Apl
GO:0034508	centromere complex assembly	The aggregation, arrangement and bonding together of proteins and centromeric DNA molecules to form a centromeric protein-DNA complex. Includes the formation of the chromatin structures which form a platform for the kinetochore, and assembly of the kinetochore onto this specialized chromatin. In fission yeast and higher eukaryotes this process also includes the formation of heterochromatin at the…	100% (17/17)	0.0064364	2.19	34119;36495;36498;36555;3772329;38257;40047;40300;40716;41014;41045;41483;41627;42065;43080;43719;43928	Su(var)205;cid;mars;mam;Chrac-14;mu2;HipHop;Spc105R;Hat1;Cenp-C;CG8223;Su(var)3-9;Su(var)3-7;cal1;XNP;rod;chm
GO:0034654	nucleobase-containing compound biosynthetic process	The chemical reactions and pathways resulting in the formation of nucleobases, nucleosides, nucleotides and nucleic acids.	82.828% (1148/1386)	7.8381e-16	15.11	10178909;117294;14462485;14462577;192507;19834908;246593;246604;246618;252479;261631;2768661;2768677;2768719;2768848;2768962;2768974;30971;30975;30982;30983;31003;31010;31012;31027;31038;31048;31052;31070;31095;31098;31140;31149;31151;31153;31160;31162;31165;31178;31213;31230;31249;31250;31254;31261;31265;31267;31268;31293;31310;31331;31336;31362;31374;31379;31397;31407;31410;31420;31429;31430;31…	CG42830;Dsp1;koko;pre-lola-G;Ndf;CG45071;dany;tbrd-3;Opbp;DIP2;Rpb7;Fer1;p53;luna;mute;CG6244;ind;G9a;ewg;sc;l(1)sc;vnd;Mybbp1A;su(sable);Rbf;MED22;TfIIA-S-2;Cdc45;CG11398;Lrpprc2;O-fut2;MED18;trr;arm;mip130;CG3587;Hr4;usp;CG16903;CG3071;z;HLH3B;CG2652;CG2662;CG2701;dwg;CG2712;crm;N;Myc;Mnt;fd3F;Tip60;NO66;bi;HLH4C;CG7024;Klf15;CG32772;ovo;CG32767;Cdk7;Vsx2;Vsx1;lin-52;mof;CG12236;CG3726;Rpt4;CG3…
GO:0034655	nucleobase-containing compound catabolic process	The chemical reactions and pathways resulting in the breakdown of nucleobases, nucleosides, nucleotides and nucleic acids.	83.333% (140/168)	0.00346275	2.46	246458;246459;261631;2768690;2768882;2768908;2768945;31012;31044;31081;31095;31662;31724;31795;318044;31851;318867;318883;319033;31989;32153;32222;32233;32323;32326;32471;326158;32665;32715;32933;32935;33213;33404;33471;33503;33510;3355150;33718;33964;34122;34124;34153;34286;34321;34364;34484;34521;34524;34541;34632;34663;34721;34734;34901;35003;35100;35501;35788;35893;35921;36058;36065;36121;362…	NT5E-2;CG30105;Rpb7;CG33346;Rai1;CG3857;CG42458;su(sable);mus81;MTPAP;Lrpprc2;CG1677;Upf2;Trf4-1;Tengl2;Zpr1;CG31643;Tengl1;Rrp40;CG2124;Upf1;Tis11;Pde9;CG11164;CG12177;Ahcy;CG31759;Rrp45;CG8915;CG32533;pcm;CG13690;Tengl3;HINT1;CG3165;CG17224;AGO3;CG8891;Rat1;CG8360;CG8349;Wdr82;pelo;CG4619;me31B;CG6729;piwi;aub;Ge-1;Mt2;CG5418;Ski6;Drep4;CG15262;LSm7;bsf;Not3;Pabp2;PAN2;CG8777;RpLP0-like;CG12917…
GO:0034660	ncRNA metabolic process	The chemical reactions and pathways involving non-coding RNA transcripts (ncRNAs).	92.95% (356/383)	1.23204e-21	20.91	192528;246437;246551;2768949;2768951;31010;31081;31083;31146;31160;31176;31205;31213;31318;31387;31446;31447;31475;31483;31496;31567;31568;31588;31701;31732;31740;31793;31795;317953;318016;31810;31811;31812;318160;318161;31818;31833;31837;318604;318857;318956;31897;319033;31904;31943;32176;32211;32338;32344;32377;32524;32526;32539;32549;32558;32568;326155;326192;326206;326208;326262;32665;32742;3…	CG31381;CG30075;Tsen15;Urm1;CG33217;Mybbp1A;MTPAP;CG11417;CG14805;CG3587;CG4045;kz;CG3071;CG10802;CG3527;CG15930;Sas10;Pop1;RpL35;IntS6;Rpt4;mldr;RpL7A;bys;CG2260;alpha-PheRS;IntS4;Trf4-1;CG32281;CG32409;CG1785;l(1)G0020;CG1789;CG32706;CG32708;Rbm13;CG7246;CG6999;Slimp;Rpp21;Tsen2;RpS28b;Rrp40;LysRS;CG2972;moon;CG1463;Rtc1;CG10993;CG1434;RpIIIC160;CG33172;ArgRS;CG15916;Rrp47;CG8939;AspRS-m;CG3207…
GO:0034968	histone lysine methylation	The modification of a histone by addition of one or more methyl groups to a lysine residue.	92.453% (49/53)	0.000775167	3.11	30971;31015;31149;31200;31879;31880;32301;32941;33437;33538;3354971;33761;33991;34119;34153;34377;34480;36645;37024;37554;37676;37795;37851;37962;38149;38480;38565;39203;39552;39807;40133;40228;40593;41226;41483;41737;41743;41850;42301;42444;42517;42936;43016;43351;43788;43856;44554;53428;7354404	G9a;Hmt4-20;trr;SmydA-8;CG17440;Cfp1;Set2;CoRest;CG3515;CG3347;Set1;Ncoa6;Mnn1;Su(var)205;Wdr82;Utx;Dpy-30L1;BEAF-32;CG10931;Rtf1;CG9899;Lpt;yki;egg;Ctr9;Dpy-30L2;HDAC1;E(z);Ptip;CG33060;ash1;FRG1;atms;CG3909;Su(var)3-9;trx;PR-Set7;MRG15;CG14282;CG5466;Smyd5;ash2;vig2;NSD;Hcf;nej;Smyd3;wds;Yeti
GO:0035082	axoneme assembly	The assembly and organization of an axoneme, the bundle of microtubules and associated proteins that forms the core of cilia (also called flagella) in eukaryotic cells and is responsible for their movements.	89.655% (52/58)	0.00327519	2.48	26067053;31725;31736;318666;318680;318856;318950;32200;33130;33272;33946;34429;34712;34756;34944;35962;36010;36222;36542;36801;37125;37528;37577;37606;37674;37831;38751;38851;39018;39318;39345;39481;39598;40341;40595;40682;40886;40887;40888;40889;41440;41481;42024;42207;42574;42665;42755;42955;43482;4379887;5740212;5740691	kl-3;CG1571;CG10958;CG31294;HEATR2;dtr;Rsph9;Mks1;tilB;CG15824;TTLL3B;Bug22;Rsph1;CG10859;CG10839;CG8800;dila;CG13202;shot;CG15701;CG17669;Fmr1;nsr;CG30259;Klp59D;Rsph4a;Rsph3;CG14838;orb2;Dnai2;CCDC151;Zmynd10;CG5048;CG10510;CG17387;asl;Mst84Dd;Mst84Dc;Mst84Db;Mst84Da;Dnali1;Rsbp15;CG14905;hmw;Cby;Efa6;CG17083;CG6980;CG7568;CG34124;CG34274;l(2)41Ab
GO:0035282	segmentation	The regionalization process that divides an organism or part of an organism into a series of semi-repetitive parts, or segments, often arranged along a longitudinal axis.	81.702% (192/235)	0.00449757	2.35	117294;26067080;31151;31221;31268;31293;31429;31446;31580;31593;31722;31802;31816;31872;31912;32080;32257;32478;32537;32703;32805;32813;32844;32846;32855;32918;32976;32979;33156;33185;33196;33379;33473;33529;3354888;33581;33583;33602;33607;33611;33834;33968;33972;34009;34110;34171;34277;34376;34441;34524;34541;34629;34636;35197;35256;35289;35329;35341;35478;35509;35555;35717;35731;35924;36039;360…	Dsp1;vas;arm;Raf;crm;N;ovo;CG15930;swa;Pat1;fs(1)h;oc;Moe;Dsor1;btd;hop;lic;Grip128;Chc;baz;upd2;upd1;CG15042;Bx;fu;Hs3st-B;dome;Mer;l(2)gl;kis;smo;Su(dx);Syt1;Mad;rl;sob;odd;bowl;slp1;capu;chic;Hrb27C;ihog;wg;Rbsn-5;grk;gcm;trk;Grip75;aub;Ge-1;prd;Rab6;brat;Hakai;vls;IKKepsilon;cad;gus;ap;jing;tor;sax;tsu;eve;TER94;psq;stan;en;cuff;SmD3;tej;Dg;calypso;krimp;csul;Khc;Cdk4;cnk;stau;tapas;exu;shg;m…
GO:0036098	male germ-line stem cell population maintenance	The process by which an organism or tissue maintains a population of male germ-line stem cells.	100% (17/17)	0.0064364	2.19	251414;31497;31646;32813;33220;33432;33834;33837;34286;36150;38169;42816;43228;43229;44359;45655;45826	zpg;CG4078;Inx2;upd1;shv;dpp;chic;lid;pelo;nclb;stet;Nup98-96;ball;His2Av;CG46339;dom;bel
GO:0036211	protein modification process	The covalent alteration of one or more amino acids occurring in proteins, peptides and nascent polypeptides (co-translational, post-translational modifications). Includes the modification of charged tRNAs that are destined to occur in a protein (pre-translation modification).	78.943% (1001/1268)	2.94695e-05	4.53	117366;192507;19834718;246408;246409;246534;246556;246580;250735;26067067;261610;261628;2768671;2768873;2768940;2768949;2768998;30970;30971;30973;30998;31014;31015;31024;31079;31084;31098;31118;31143;31149;31163;31170;31200;31212;31214;31221;31250;31257;31264;31266;31315;31329;31358;31362;31374;31381;31404;31422;31425;31441;31458;31508;31517;31518;31543;31564;31582;31589;31592;31594;31608;31623;3…	PIG-Q;Ndf;sud1;CG30036;CG30037;CG30291;CG30350;PIG-X;fdl;PRAS40;Pgant4;CG31469;Pxd;Ste:CG33236;Pp2A-29B;Urm1;CG33230;CG3038;G9a;cin;svr;Roc1a;Hmt4-20;tw;Naa30A;png;O-fut2;dor;Pgam5;trr;PIG-K;Sik2;SmydA-8;temp;CG2924;Raf;CG2652;CG2680;vilya;ttm50;CG16781;Parg;brn;Tip60;NO66;rb;Pp2C1;CG4041;Ptp4E;Cdk7;Usp16-45;CG15767;GAA1;mof;raptor;CG11700;PpV;dx;CG17717;APC7;CG3184;xit;CG14435;Setd3;Atg5;CG15035…
GO:0040029	epigenetic regulation of gene expression	A process that modulates the frequency, rate or extent of gene expression through chromatin remodelling either by modifying higher order chromatin fiber structure, nucleosomal histones, or the DNA. Once established, this regulation may be maintained over many cell divisions. It can also be heritable in the absence of the instigating signal.	83.594% (107/128)	0.00827131	2.08	192507;31015;31230;31329;31404;31518;31834;32080;32169;32268;32350;32630;32787;32910;32941;33226;33442;33565;33670;33782;34066;34119;34521;34524;34595;34611;34632;34708;34709;34751;35121;35225;35522;35800;36118;36133;36264;36278;36302;36311;36431;36495;36621;36794;36993;37116;37204;37434;37528;3772180;3772329;3772376;3772415;37874;37962;38257;38565;38648;38779;38817;38963;39095;39203;39217;39551;…	Ndf;Hmt4-20;z;Parg;Pp2C1;mof;HP1b;hop;Usp7;Bap60;Nup93-1;Nup153;Ada3;Ulp1;CoRest;lwr;Elba2;msl-2;Elba3;Lam;r2d2;Su(var)205;piwi;aub;esc;escl;Mt2;Sirt1;Sfmbt;loqs;msl-1;Top2;BubR1;dpn;psq;wde;Mtor;ADD1;CG8878;wash;Psc;cid;Su(var)2-HP2;calypso;Dcr-2;Dp1;CG7137;Panx;Fmr1;Sxl;Chrac-14;lncRNA:roX1;lncRNA:roX2;ocm;egg;mu2;HDAC1;scny;msl-3;CTCF;Unr;phol;E(z);tna;upSET;AGO2;rept;ash1;Su(var)3-3;Pc;corto;…
GO:0042254	ribosome biogenesis	A cellular process that results in the biosynthesis of constituent macromolecules, assembly, and arrangement of constituent parts of ribosome subunits; includes transport to the sites of protein synthesis.	96.847% (215/222)	4.42985e-20	19.35	117332;2768951;31010;31083;31097;31106;31146;31195;31205;31213;31326;31387;31447;31475;31483;31588;31701;31732;317944;318016;31810;31811;31812;318160;318161;31818;31833;31837;31897;319033;31943;32211;32338;32344;32463;32549;32558;32568;326192;326206;326208;32635;32662;32665;32700;32725;32742;32770;33194;33234;33254;33269;33293;3346176;33487;3355124;33693;33805;33843;33960;33966;34167;34183;34184;…	Rheb;CG33217;Mybbp1A;CG11417;Ns3;sta;CG14805;Nmd3;kz;CG3071;CG2875;CG3527;Sas10;Pop1;RpL35;RpL7A;bys;CG2260;CG32263;CG32409;CG1785;l(1)G0020;CG1789;CG32706;CG32708;Rbm13;CG7246;CG6999;RpS28b;Rrp40;CG2972;CG1463;Rtc1;CG10993;CG12608;CG15916;Rrp47;CG8939;CG32075;CG11583;CG32344;RpS19a;mRpL22;Rrp45;RpS5a;CG8611;CG5800;CG6769;mbm;Nle;Dbp21E2;dbe;l(2)10685;U3-55K;RpS21;RpL5;CG3008;CG11030;CG9107;l(2)k…
GO:0042255	ribosome assembly	The aggregation, arrangement and bonding together of the mature ribosome and of its subunits.	95.918% (47/49)	7.52995e-05	4.12	31106;317944;31810;318160;318161;31837;31897;32344;326206;32635;32662;32700;33234;33254;3355124;33843;34412;36058;36144;36268;36851;37006;37776;38208;38445;39343;39477;39834;40279;40451;41597;41807;42061;42183;42359;42502;42830;42963;43039;43564;43723;43864;47218;47219;5740386;5740411;5740688	sta;CG32263;CG1785;CG32706;CG32708;CG6999;RpS28b;CG10993;CG11583;RpS19a;mRpL22;RpS5a;Nle;Dbp21E2;RpL5;CG9107;mRpS7;RpLP0-like;CG12325;CG13185;RpS15;P32;eIF6;RpL23A;CG32262;CG5906;mRpL20;CG33158;mTerf3;RpLP0;CG7488;RpS5b;mRpS11;Non3;CG11447;ppan;RpS19b;CG7006;RpS27;RpS28a;RpL6;RpL10;RpS14a;RpS14b;CG40813;CG41562;RpS28-like
GO:0042273	ribosomal large subunit biogenesis	A cellular process that results in the biosynthesis of constituent macromolecules, assembly, and arrangement of constituent parts of a large ribosomal subunit; includes transport to the sites of protein synthesis.	98.333% (59/60)	3.8774e-07	6.41	31483;31588;318016;31810;31818;32211;32463;32568;326192;326206;32770;33234;33254;3355124;34183;34287;34352;34419;34488;34631;35386;35536;35925;35963;36058;36268;36365;36728;36774;37036;37776;38208;38983;39138;39338;39477;40060;40279;40451;40654;40786;40980;41372;41805;41811;42060;42183;42359;42370;42502;42595;42637;42662;42963;43691;43723;43735;43864;44005	RpL35;RpL7A;CG32409;CG1785;Rbm13;CG1463;CG12608;CG8939;CG32075;CG11583;CG6769;Nle;Dbp21E2;RpL5;CG13096;CG4364;RpL7;Ip259;CG6724;CG6712;CG9246;l(2)k09848;Mys45A;Non1;RpLP0-like;CG13185;CG8545;CG8204;CG8414;CG5033;eIF6;RpL23A;RpL14;CG18178;RpL10Ab;mRpL20;RpL26;mTerf3;RpLP0;RpL35A;CG10286;mRpL1;RpL24-like;CG3817;RpL10Aa;Ns1;Non3;CG11447;Surf6;ppan;pit;CG12499;CG6937;CG7006;CG1542;RpL6;CG11563;RpL10;…
GO:0042274	ribosomal small subunit biogenesis	A cellular process that results in the biosynthesis of constituent macromolecules, assembly, and arrangement of constituent parts of a small ribosomal subunit; includes transport to the sites of protein synthesis.	100% (65/65)	3.98913e-09	8.4	31106;31205;31213;31447;31732;318016;31811;318160;318161;31833;31837;31897;31943;32344;32635;32700;33194;33487;33693;33805;33843;33960;34412;34839;35664;35885;36019;36144;36146;36851;37372;37580;37803;38303;38365;39309;39382;39669;39774;39904;39979;40128;40360;41139;41597;41758;41807;41849;42061;42196;42370;42830;43039;43046;43167;43532;43564;43594;45021;46201;47218;47219;5740386;5740411;5740688	sta;kz;CG3071;Sas10;CG2260;CG32409;l(1)G0020;CG32706;CG32708;CG7246;CG6999;RpS28b;CG2972;CG10993;RpS19a;RpS5a;mbm;RpS21;CG3008;CG11030;CG9107;l(2)k09022;mRpS7;l(2)34Fd;CG11123;CG30349;CG1671;CG12325;LTV1;RpS15;CG9344;RpS16;CG3735;CG9004;CG16753;RIOK1;CG5645;CG7275;l(3)72Dn;CG7728;CG5589;CG9300;Tsr1;Rlb1;CG7488;CG8461;RpS5b;CG4338;mRpS11;CG8064;Surf6;RpS19b;RpS27;RIOK2;CG14543;RpS8;RpS28a;RpS7;Zfr…
GO:0043038	amino acid activation	The modification of an amino acid to an active form, for incorporation into a peptide, protein or other macromolecule.	95.238% (40/42)	0.000452104	3.34	31318;31740;318604;31904;32539;326155;326262;32841;33518;34156;34175;35194;36420;36563;36784;36909;37177;37965;38331;38581;38595;39023;39644;39762;39828;39829;39989;40929;41733;41862;42283;42521;42834;42861;42888;45399;45783;45784;45785;45786	CG10802;alpha-PheRS;Slimp;LysRS;ArgRS;AspRS-m;LeuRS;HisRS;SerRS;AlaRS;Aasdh;AsnRS;AspRS;CysRS-m;CysRS;AsnRS-m;MetRS;TyrRS-m;ProRS-m;LeuRS-m;AlaRS-m;ValRS-m;GlyRS;IleRS-m;GluRS-m;TyrRS;TrpRS-m;ArgRS-m;MetRS-m;SerRS-m;GatA;e;GluProRS;GatB;beta-PheRS;TrpRS;ValRS;ThrRS;IleRS;GlnRS
GO:0043039	tRNA aminoacylation	The chemical reactions and pathways by which the various amino acids become bonded to their corresponding tRNAs. The most common route for synthesis of aminoacyl tRNA is by the formation of an ester bond between the 3'-hydroxyl group of the most 3' adenosine of the tRNA and the alpha carboxylic acid group of an amino acid, usually catalyzed by the cognate aminoacyl-tRNA ligase. A given aminoacyl-…	95% (38/40)	0.000747978	3.13	31318;31740;318604;31904;32539;326155;326262;32841;33518;34156;35194;36420;36563;36784;36909;37177;37965;38331;38581;38595;39023;39644;39762;39828;39829;39989;40929;41733;41862;42283;42834;42861;42888;45399;45783;45784;45785;45786	CG10802;alpha-PheRS;Slimp;LysRS;ArgRS;AspRS-m;LeuRS;HisRS;SerRS;AlaRS;AsnRS;AspRS;CysRS-m;CysRS;AsnRS-m;MetRS;TyrRS-m;ProRS-m;LeuRS-m;AlaRS-m;ValRS-m;GlyRS;IleRS-m;GluRS-m;TyrRS;TrpRS-m;ArgRS-m;MetRS-m;SerRS-m;GatA;GluProRS;GatB;beta-PheRS;TrpRS;ValRS;ThrRS;IleRS;GlnRS
GO:0043170	macromolecule metabolic process	The chemical reactions and pathways involving macromolecules, any molecule of high relative molecular mass, the structure of which essentially comprises the multiple repetition of units derived, actually or conceptually, from molecules of low relative molecular mass.	75.698% (3579/4728)	0.00276718	2.56	10178813;10178909;117294;117332;117366;117414;117419;12798010;12798281;12798282;12798330;12798413;12798414;12798588;14462452;14462485;14462577;14462622;192506;192507;192528;19834718;19834908;19835734;246384;246408;246409;246425;246437;246444;246445;246448;246459;246488;246531;246534;246535;246539;246551;246556;246575;246580;246593;246604;246618;246629;250735;250811;251430;251466;251690;251900;260…	lncRNA:CR42858;CG42830;Dsp1;Rheb;PIG-Q;mRpS14;Irbp;lncRNA:let7C;CG43125;CG43124;CG43110;CG43335;CG43336;CG43089;CG12256;koko;pre-lola-G;CG43742;CG5986;Ndf;CG31381;sud1;CG45071;lncRNA:CR44811;CG30002;CG30036;CG30037;CG30059;CG30075;CG30083;Rif1;CG30090;CG30105;CG30156;CG30288;CG30291;Cht12;CG30323;Tsen15;CG30350;CG30375;PIG-X;dany;tbrd-3;Opbp;CG30466;fdl;bru2;pen-2;RpL41;CG32147;GlcAT-I;PRAS40;vas…
GO:0043412	macromolecule modification	The covalent alteration of one or more monomeric units in a polypeptide, polynucleotide, polysaccharide, or other biological macromolecule, resulting in a change in its properties.	79.53% (1084/1363)	1.08316e-06	5.97	117366;192507;192528;19834718;246408;246409;246534;246556;246580;250735;26067067;261610;261628;2768671;2768870;2768873;2768940;2768949;2768998;30970;30971;30973;30998;31014;31015;31024;31079;31084;31098;31118;31143;31149;31160;31163;31170;31176;31200;31212;31214;31221;31250;31257;31264;31266;31315;31329;31355;31358;31362;31374;31381;31387;31404;31422;31425;31441;31458;31508;31517;31518;31543;3156…	PIG-Q;Ndf;CG31381;sud1;CG30036;CG30037;CG30291;CG30350;PIG-X;fdl;PRAS40;Pgant4;CG31469;Pxd;AlkB;Ste:CG33236;Pp2A-29B;Urm1;CG33230;CG3038;G9a;cin;svr;Roc1a;Hmt4-20;tw;Naa30A;png;O-fut2;dor;Pgam5;trr;CG3587;PIG-K;Sik2;CG4045;SmydA-8;temp;CG2924;Raf;CG2652;CG2680;vilya;ttm50;CG16781;Parg;CG6379;brn;Tip60;NO66;rb;CG3527;Pp2C1;CG4041;Ptp4E;Cdk7;Usp16-45;CG15767;GAA1;mof;raptor;CG11700;wuho;PpV;dx;CG17…
GO:0043414	macromolecule methylation	The covalent attachment of a methyl residue to one or more monomeric units in a polypeptide, polynucleotide, polysaccharide, or other biological macromolecule.	90.909% (120/132)	1.23616e-06	5.91	2768998;30971;31015;31149;31176;31200;31355;31387;31566;31638;317953;31879;31880;32301;32526;32568;32886;32916;32941;33001;33134;33293;33437;33504;33515;33538;3354971;33631;33761;33902;33920;33991;34064;34119;34138;34153;34377;34480;34595;34611;34632;34656;34928;35256;35756;36365;36527;36623;36645;36680;36809;37018;37024;37034;37513;37515;37554;37571;37662;37664;37676;37795;37851;37962;38149;3819…	CG33230;G9a;Hmt4-20;trr;CG4045;SmydA-8;CG6379;CG3527;wuho;Setd3;CG32281;CG17440;Cfp1;Set2;CG33172;CG8939;Flacc;CG7889;CoRest;THADA;CG14618;l(2)10685;CG3515;CG9643;CG17219;CG3347;Set1;Art2;Ncoa6;HemK1;CG9596;Mnn1;LKRSDH;Su(var)205;Mettl14;Wdr82;Utx;Dpy-30L1;esc;escl;Mt2;CG6388;CG3793;Hakai;nito;CG8545;fl(2)d;CG12863;BEAF-32;CG7544;csul;CG34195;CG10931;aft;CG11475;CG2921;Rtf1;CG4610;Fib;Art7;CG9899…
GO:0043484	regulation of RNA splicing	Any process that modulates the frequency, rate or extent of RNA splicing, the process of removing sections of the primary RNA transcript to remove sequences not present in the mature form of the RNA and joining the remaining sections to form the mature form of the RNA.	89.524% (94/105)	8.59211e-05	4.07	250811;31086;31208;31329;31442;31481;31837;32288;32373;32464;32602;32886;33175;33201;33305;33465;3355109;3355114;33781;33835;33967;33968;33982;33989;34138;34312;34569;34648;35256;35756;35917;36013;36494;36514;36527;36561;36619;36889;36945;37123;37484;37561;37562;37567;37576;37577;37681;3772180;38173;38184;38420;38936;38937;39408;39483;39527;39737;40064;40141;40369;40529;40676;40739;40938;41159;41…	bru2;ssx;crn;Parg;snf;CG4119;CG6999;CG15747;l(1)G0007;CG6227;U2af50;Flacc;CG11454;U2af38;CG4896;Tnpo-SR;Parp;Spf45;Hel25E;eIF4A;x16;Hrb27C;snRNP-U1-70K;Caper;Mettl14;Srp54;salm;bru1;Hakai;nito;Dbp45A;Lsm11;cbc;fand;fl(2)d;pea;tra2;Psi;mbl;Prp19;CG4021;qkr58E-1;qkr58E-2;CG10384;CG3927;nsr;LS2;Sxl;hfp;CG7879;Ythdc1;BI-1;Cpsf6;CG10418;Srrm1;bru3;l(3)72Ab;CG6841;asf1;barc;CG14641;CG2926;Rm62;CG10445;…
GO:0043487	regulation of RNA stability	Any process that modulates the propensity of RNA molecules to degradation. Includes processes that both stabilize and destabilize RNAs.	91.228% (52/57)	0.00122891	2.91	261631;2768945;31081;31095;31662;318867;319033;31989;32222;326158;32665;3355150;34321;34364;34521;34524;34541;34632;34901;35100;35501;35788;35893;36766;37413;37528;37731;37790;38195;38369;38639;39034;39049;39366;39722;39818;39842;39875;40543;40683;40711;41066;41094;41138;41919;42058;42630;42897;42995;43710;43808;49895	Rpb7;CG42458;MTPAP;Lrpprc2;CG1677;CG31643;Rrp40;CG2124;Tis11;CG31759;Rrp45;AGO3;CG4619;me31B;piwi;aub;Ge-1;Mt2;CG15262;bsf;Not3;Pabp2;PAN2;Rrp42;LSm1;Fmr1;Rrp4;DCP1;CG13928;PAN3;lin-28;smg;bol;Pop2;DCP2;roq;mbf1;CG9705;Suv3;Rga;CG2091;osk;pum;rump;spn-E;Patr-1;CG13850;Nab2;Ythdf;PNPase;gw;Marf1
GO:0043488	regulation of mRNA stability	Any process that modulates the propensity of mRNA molecules to degradation. Includes processes that both stabilize and destabilize mRNAs.	92.308% (48/52)	0.000970159	3.01	261631;31095;318867;319033;31989;32222;326158;32665;3355150;34321;34364;34521;34524;34541;34901;35100;35501;35788;35893;36766;37413;37528;37731;37790;38195;38369;38639;39034;39049;39366;39722;39818;39842;39875;40543;40683;40711;41066;41094;41138;41919;42058;42630;42897;42995;43710;43808;49895	Rpb7;Lrpprc2;CG31643;Rrp40;CG2124;Tis11;CG31759;Rrp45;AGO3;CG4619;me31B;piwi;aub;Ge-1;CG15262;bsf;Not3;Pabp2;PAN2;Rrp42;LSm1;Fmr1;Rrp4;DCP1;CG13928;PAN3;lin-28;smg;bol;Pop2;DCP2;roq;mbf1;CG9705;Suv3;Rga;CG2091;osk;pum;rump;spn-E;Patr-1;CG13850;Nab2;Ythdf;PNPase;gw;Marf1
GO:0043543	protein acylation	The addition of an acyl group, any group or radical of the form RCO- where R is an organic group, to a protein amino acid.	88.889% (104/117)	7.43547e-05	4.13	192507;31079;31250;31329;31362;31518;317976;31811;31887;318920;318982;318992;32278;326128;32762;32766;32787;32818;32934;32941;32962;33006;33191;33469;33516;33565;33649;33837;33973;33977;34092;34172;34503;34516;34708;34752;34875;34974;35113;35121;35386;35483;35648;35880;36043;36238;36757;36939;36956;37024;37339;37429;3772329;37859;37866;38055;38565;38637;38779;38812;38909;39057;39086;39142;39431;3…	Ndf;Naa30A;CG2652;Parg;Tip60;mof;Naa30B;l(1)G0020;Zdhhc8;CG31730;Naa20B;Ada1-2;HDAC4;Ada2a;e(y)1;Spt7;Ada3;por;Naa15-16;CoRest;Naa20A;CG17003;CG17075;Taf10;GABPI;msl-2;Elp3;lid;Gas41;Atac1;CG12560;D12;Dnz1;YL-1;Sirt1;Ing5;NC2beta;chif;Atac2;msl-1;CG9246;Nipped-A;Br140;MrgBP;CG1407;E(Pc);CG8314;CG17287;Bap55;CG10931;DMAP1;Sgf29;Chrac-14;enok;Naa35;Atac3;HDAC1;Eaf6;msl-3;eco;Nmt;CG4483;Tat;Naa60;Gc…
GO:0043966	histone H3 acetylation	The modification of histone H3 by the addition of an acetyl group.	93.548% (29/31)	0.00677091	2.17	318992;326128;32762;32766;32787;33837;33977;34752;34974;35483;35648;37024;37429;37859;38637;39142;39431;39637;39744;40813;40966;41406;41461;41737;42750;43788;43856;43928;7354404	Ada1-2;Ada2a;e(y)1;Spt7;Ada3;lid;Atac1;Ing5;chif;Nipped-A;Br140;CG10931;Sgf29;enok;Eaf6;Naa60;Gcn5;EAChm;brm;Taf1;Ada2b;Taf12;Spt3;trx;wda;Hcf;nej;chm;Yeti
GO:0043967	histone H4 acetylation	The modification of histone H4 by the addition of an acetyl group.	100% (21/21)	0.00196102	2.71	31362;31518;326128;32787;32941;33565;33977;35113;35121;36956;37339;38779;39142;39431;39650;40716;40813;41850;43500;43788;43856	Tip60;mof;Ada2a;Ada3;CoRest;msl-2;Atac1;Atac2;msl-1;Bap55;DMAP1;msl-3;Naa60;Gcn5;CG12316;Hat1;Taf1;MRG15;Naa40;Hcf;nej
GO:0044085	cellular component biogenesis	A process that results in the biosynthesis of constituent macromolecules, assembly, and arrangement of constituent parts of a cellular component. Includes biosynthesis of constituent macromolecules, and those macromolecular modifications that are involved in synthesis or assembly of the cellular component.	78.731% (1129/1434)	2.01179e-05	4.7	10178948;117294;117332;117503;246397;249072;250811;26067053;26067080;261329;261629;2768671;2768716;2768920;2768940;2768951;30975;30998;31004;31010;31016;31024;31027;31039;31048;31052;31075;31083;31090;31097;31101;31103;31106;31110;31118;31129;31146;31151;31153;31157;31168;31186;31195;31205;31208;31213;31221;31224;31245;31247;31253;31293;31310;31326;31349;31355;31365;31367;31368;31386;31387;31393;…	Mzt1;Dsp1;Rheb;RacGAP84C;sprt;Liprin-alpha;bru2;kl-3;vas;CG8176;Unc-115a;Pxd;mim;squ;Pp2A-29B;CG33217;ewg;svr;CG13366;Mybbp1A;SkpA;tw;Rbf;CG3708;TfIIA-S-2;Cdc45;DAAM;CG11417;Rilpl;Ns3;pck;Rab27;sta;inc;dor;Scgdelta;CG14805;arm;mip130;Ocrl;moody;bcn92;Nmd3;kz;crn;CG3071;Raf;PsGEF;Seipin;Pi4KIIIalpha;Spg7;N;Myc;CG2875;Vap33;CG6379;CG15571;Femcoat;Muc4B;CG11436;CG3527;CG12179;ctp;Klf15;dhd;CG15930;S…
GO:0044703	multi-organism reproductive process	A biological process that directly contributes to the process of producing new individuals, involving another organism.	100% (25/25)	0.000597189	3.22	246647;326108;33817;34036;34162;34651;35096;36414;36874;38009;38340;38586;39318;39392;40315;40588;40875;43395;43396;43397;4379864;47763;49821;53522;53523	antr;EbpII;Acp26Aa;Cyp4d21;Acp29AB;Pkd2;Acp36DE;CG17575;Acp53Ea;Ebp;Acp62F;Dnah3;Dnai2;Est-6;Sems;Nep2;Gld;CG9997;aqrs;intr;lobo;Abd-B;EbpIII;lectin-46Cb;lectin-46Ca
GO:0044706	multi-multicellular organism process	A multicellular organism process which involves another multicellular organism of the same or different species.	100% (24/24)	0.000803941	3.09	246647;326108;33817;34162;34651;35096;36414;36874;38009;38340;38586;39318;39392;40315;40588;40875;43395;43396;43397;4379864;47763;49821;53522;53523	antr;EbpII;Acp26Aa;Acp29AB;Pkd2;Acp36DE;CG17575;Acp53Ea;Ebp;Acp62F;Dnah3;Dnai2;Est-6;Sems;Nep2;Gld;CG9997;aqrs;intr;lobo;Abd-B;EbpIII;lectin-46Cb;lectin-46Ca
GO:0044770	cell cycle phase transition	The cell cycle process by which a cell commits to entering the next cell cycle phase.	86.842% (132/152)	0.000116624	3.93	117332;12797916;246445;2768674;31027;31044;31293;31518;31582;31594;31678;31698;31835;31872;32215;32274;32473;32543;32551;32608;326205;32664;32751;32753;33018;33196;33270;33286;33529;33553;33571;33578;33758;33959;33991;34018;34067;34286;34411;34504;34565;34648;34790;34881;34924;34954;34974;34993;35004;35122;35288;35315;35381;35522;35591;35934;35954;36001;36136;36264;36404;36727;36791;37414;37467;3…	Rheb;CG43295;Rif1;Fancd2;Rbf;mus81;N;mof;PpV;APC7;CHES-1-like;p115;APC4;Dsor1;Aven;REG;shtd;Myb;CycD;mei-41;Claspin;Sap30;CG8188;CG8173;CG9578;smo;PNUTS;CG14339;Mad;CG15412;tim;Spindly;Bub1;Rca1;Mnn1;CG5181;cdc14;pelo;Cdk1;aurB;mre11;bru1;Sos;Su(H);CycE;twe;chif;grp;BuGZ;CG10336;lok;Cdc23;E2f2;BubR1;CG15237;Prp38;Mad1;dap;mms4;Mtor;Mos;Cdk5;Lis-1;Xpd;Rae1;CycB;cana;kay;Slik;Brca2;JMJD5;Mfap1;armi…
GO:0044772	mitotic cell cycle phase transition	The cell cycle process by which a cell commits to entering the next mitotic cell cycle phase.	86.667% (104/120)	0.00072517	3.14	117332;12797916;246445;31027;31293;31582;31594;31678;31698;31835;31872;32215;32274;32473;32543;32551;32608;326205;32664;32751;33196;33286;33529;33553;33578;33758;33959;33991;34067;34411;34504;34565;34648;34790;34881;34924;34954;34993;35004;35315;35381;35522;35591;35934;35954;36001;36264;36727;36791;37414;37467;37618;3771934;3772082;37893;38097;38256;38428;38516;38580;38649;38656;3885633;38989;391…	Rheb;CG43295;Rif1;Rbf;N;PpV;APC7;CHES-1-like;p115;APC4;Dsor1;Aven;REG;shtd;Myb;CycD;mei-41;Claspin;Sap30;CG8188;smo;CG14339;Mad;CG15412;Spindly;Bub1;Rca1;Mnn1;cdc14;Cdk1;aurB;mre11;bru1;Sos;Su(H);CycE;twe;grp;BuGZ;Cdc23;E2f2;BubR1;CG15237;Prp38;Mad1;dap;Mtor;Cdk5;Lis-1;Xpd;Rae1;CycB;cana;kay;Slik;JMJD5;Mfap1;CycJ;ago;Dhc64C;Myt1;mad2;CG34025;Cdc6;Cdk8;CycA;Z600;brm;mus304;Chro;Hus1-like;PEK;Tctp;…
GO:0044773	mitotic DNA damage checkpoint signaling	A signal transduction process involved in mitotic DNA damage checkpoint.	95.833% (23/24)	0.0074831	2.13	12797916;2768674;31044;31678;31872;326205;32753;33270;33991;34411;34565;35122;35288;36136;40054;40598;41341;41839;42772;43006;44259;46326;48309	CG43295;Fancd2;mus81;CHES-1-like;Dsor1;Claspin;CG8173;PNUTS;Mnn1;Cdk1;mre11;CG10336;lok;mms4;Rad9;Hus1-like;Tctp;tefu;CG10177;CG11839;nbs;l(2)dtl;mus101
GO:0044774	mitotic DNA integrity checkpoint signaling	A signaling process that controls cell cycle progression in response to changes in DNA structure by monitoring the integrity of the DNA during mitosis. The DNA integrity checkpoint begins with detection of DNA damage, defects in DNA structure or DNA replication, and ends with signal transduction.	96.552% (28/29)	0.00200765	2.7	12797916;2768674;31044;31678;31872;32608;326205;32753;33270;33991;34411;34565;34993;35122;35288;36136;38989;40003;40054;40598;41341;41779;41839;42772;43006;44259;46326;48309	CG43295;Fancd2;mus81;CHES-1-like;Dsor1;mei-41;Claspin;CG8173;PNUTS;Mnn1;Cdk1;mre11;grp;CG10336;lok;mms4;Cdc6;mus304;Rad9;Hus1-like;Tctp;Rad17;tefu;CG10177;CG11839;nbs;l(2)dtl;mus101
GO:0044782	cilium organization	A process that is carried out at the cellular level which results in the assembly, arrangement of constituent parts, or disassembly of a cilium, a specialized eukaryotic organelle that consists of a filiform extrusion of the cell surface. Each cilium is bounded by an extrusion of the cytoplasmic membrane, and contains a regular longitudinal array of microtubules, anchored basally in a centriole.	86.335% (139/161)	0.000144702	3.84	26067053;31090;31396;31664;31725;31736;318666;318680;318856;318950;32049;32071;32200;326245;32855;33130;33187;33217;33230;33272;33349;33394;33574;33575;33579;33610;33771;33826;33917;33946;33947;34067;34166;34262;34319;34429;34478;34583;34654;34676;34702;34712;34756;34894;34934;34944;35073;35114;35241;35349;35414;35653;35715;35801;35878;35962;36010;36167;36222;36341;36469;36470;36542;36733;36801;3…	kl-3;Rilpl;CG3062;unc-119;CG1571;CG10958;CG31294;HEATR2;dtr;Rsph9;Klp10A;Kap3;Mks1;Gorab;fu;tilB;CG13693;BBS8;rempA;CG15824;frtz;CG10874;CG3213;CG8851;IFT57;Cep97;CG14020;CG13999;IFT52;TTLL3B;TTLL3A;cdc14;fy;CG3769;CG42366;Bug22;CG17118;CG6614;CG6405;IFT43;Ttc30;Rsph1;CG10859;yuri;Tektin-A;CG10839;btv;IFT46;CG10137;Oseg5;nompB;cos;LRR;pnut;ana2;CG8800;dila;BBS4;CG13202;ana3;CG4712;CG4714;shot;Cep…
GO:0044818	mitotic G2/M transition checkpoint	A cell cycle checkpoint that detects and negatively regulates progression from G2 to M phase as part of a mitotic cell cycle.	100% (17/17)	0.0064364	2.19	12797916;31872;32608;326205;34411;34565;34993;38989;40003;40598;41341;41779;41839;43006;44259;46326;48309	CG43295;Dsor1;mei-41;Claspin;Cdk1;mre11;grp;Cdc6;mus304;Hus1-like;Tctp;Rad17;tefu;CG11839;nbs;l(2)dtl;mus101
GO:0045132	meiotic chromosome segregation	The process in which genetic material, in the form of chromosomes, is organized into specific structures and then physically separated and apportioned to two or more sets during M phase of the meiotic cell cycle.	91.045% (61/67)	0.000523247	3.28	26067079;2768674;31016;31044;31104;31264;31373;318572;32107;32608;326196;32645;32739;32979;33226;3355136;33758;33778;33937;33974;34244;34964;35199;35223;35225;35395;35522;35649;35742;35778;36136;36404;36654;36920;37188;37523;37687;38640;38812;38905;38958;39068;40003;41014;41289;41296;41585;42065;42077;42126;42213;42504;43228;43517;44870;45871;46006;47765;47874;49228;7354405	solo;Fancd2;SkpA;mus81;mei-38;vilya;mei-9;nenya;nod;mei-41;sunn;Axs;corolla;Mer;lwr;Nipped-B;Bub1;Cap-D3;cort;SA;aust;c(2)M;gammaTub37C;RanGAP;Top2;CG8679;BubR1;Incenp;Cul1;CG8712;mms4;Mos;Ercc1;tef;Topors;mei-S332;ord;Sse;eco;mus301;mtrm;Klp67A;mus304;Cenp-C;Cap-H2;Mcm5;Spc25;cal1;Det;Mps1;cona;slmb;ball;ncd;sub;grau;east;c(3)G;Zw10;mod(mdg4);CG42391
GO:0045727	positive regulation of translation	Any process that activates or increases the frequency, rate or extent of the chemical reactions and pathways resulting in the formation of proteins by the translation of mRNA or circRNA.	95.122% (39/41)	0.000581831	3.24	117332;26067080;261631;31084;31363;31459;32515;32524;33261;33968;34524;35089;36086;37070;37116;37124;37528;37646;37792;37846;37914;38811;38923;39018;39049;39108;39811;40279;40543;41094;41374;41843;42446;42663;43004;43385;44131;44173;53567	Rheb;vas;Rpb7;png;tyf;spoon;CG11679;RpIIIC160;CG3862;Hrb27C;aub;JMJD4;RNaseZ;pAbp;Dp1;rswl;Fmr1;CNBP;Upf3;eEF5;CG4612;lark;eIF4E3;orb2;bol;RpS9;Tcs3;mTerf3;Suv3;pum;Exd2;eIF2gamma;Pi3K92E;Dph5;PQBP1;Hrb98DE;Mkrn1;hoip;larp
GO:0045786	negative regulation of cell cycle	Any process that stops, prevents or reduces the rate or extent of progression through the cell cycle.	87.379% (90/103)	0.000905378	3.04	12797916;246445;2768674;31027;31044;31187;31518;31678;31872;32215;32608;326205;32677;32753;32771;33018;33196;33270;33529;33571;33610;33758;33959;33991;34009;34018;34411;34504;34565;34790;34993;35004;35122;35288;35381;35522;35563;35591;35954;36001;36136;36264;36286;36404;37414;37916;38427;38492;38649;38656;38989;39594;39673;39744;40003;40054;40170;40508;40598;40682;40928;41013;41094;41271;41341;41…	CG43295;Rif1;Fancd2;Rbf;mus81;wapl;mof;CHES-1-like;Dsor1;Aven;mei-41;Claspin;Nprl2;CG8173;mnb;CG9578;smo;PNUTS;Mad;tim;Cep97;Bub1;Rca1;Mnn1;wg;CG5181;Cdk1;aurB;mre11;Sos;grp;BuGZ;CG10336;lok;E2f2;BubR1;geminin;CG15237;Mad1;dap;mms4;Mtor;pds5;Mos;Xpd;Brca2;armi;RfC4;Myt1;mad2;Cdc6;RecQ5;Z600;brm;mus304;Rad9;Mi-2;Chro;Hus1-like;asl;CG17816;pch2;pum;CG6345;Tctp;timeout;B52;PR-Set7;Hexim;Rad17;tefu;R…
GO:0045892	negative regulation of DNA-templated transcription	Any process that stops, prevents, or reduces the frequency, rate or extent of cellular DNA-templated transcription.	83.121% (261/314)	0.00011169	3.95	117294;19834908;2768974;30971;31003;31012;31027;31070;31151;31153;31162;31165;31254;31331;31362;31374;31379;31429;31430;31469;31470;31499;31518;31523;31571;31577;31681;31722;31802;31813;31834;31846;318996;31912;31978;31991;32225;32243;32278;32337;32607;326152;32723;32724;32941;32954;32965;33077;33185;33208;33212;33225;33240;33308;33392;33441;33442;3346237;33529;33571;33581;33583;33602;33607;33657…	Dsp1;CG45071;ind;G9a;vnd;su(sable);Rbf;CG11398;arm;mip130;Hr4;usp;CG2662;Mnt;Tip60;NO66;bi;ovo;CG32767;Vsx2;Vsx1;lin-52;mof;CG12236;CG3815;CG3847;NELF-B;fs(1)h;oc;Lim1;HP1b;Bap111;CG31875;btd;CG2887;CG43347;Smr;Brms1;HDAC4;Pdcd4;TH1;erm;B-H2;B-H1;CoRest;CG14220;e(y)3;CG1529;kis;al;ebi;ush;Gsc;CG5001;aop;insv;Elba2;nab;Mad;tim;sob;odd;bowl;slp1;CG15436;HP6;mid;Daxx;LKRSDH;Su(var)205;Ssb-c31a;Wdr82…
GO:0045893	positive regulation of DNA-templated transcription	Any process that activates or increases the frequency, rate or extent of cellular DNA-templated transcription.	82.464% (348/422)	3.45168e-05	4.46	10178909;192507;2768677;30982;30983;31003;31010;31149;31151;31165;31213;31230;31293;31310;31362;31379;31410;31429;31441;31518;31567;31572;31638;31681;31722;31738;31771;31778;31802;318109;31813;31834;31846;318554;31879;31880;318859;31903;31912;32068;32114;32243;32256;32268;32363;32517;32524;32543;32567;32579;326222;32630;32771;32817;32846;32877;32919;32965;32994;33044;33225;33239;33255;33419;33529…	CG42830;Ndf;p53;sc;l(1)sc;vnd;Mybbp1A;trr;arm;usp;CG3071;z;N;Myc;Tip60;bi;Klf15;ovo;Cdk7;mof;Rpt4;CG12219;Setd3;NELF-B;fs(1)h;Smox;CG10555;org-1;oc;CG32603;Lim1;HP1b;Bap111;CG31008;CG17440;Cfp1;CG31626;Lst8;btd;sisA;Met;Brms1;hep;Bap60;CG11584;CG8944;RpIIIC160;Myb;exd;disco;CG32564;Nup153;mnb;CrebB;Bx;htk;rictor;e(y)3;zld;CG11710;ush;Pph13;Saf6;Axud1;Mad;CG3347;Nipped-B;sob;odd;bowl;Ncoa6;H15;mid…
GO:0045930	negative regulation of mitotic cell cycle	Any process that stops, prevents or reduces the rate or extent of progression through the mitotic cell cycle.	89.855% (62/69)	0.00114097	2.94	12797916;246445;2768674;31027;31044;31678;31872;32215;32608;326205;32677;32753;33196;33270;33529;33758;33991;34018;34411;34504;34565;34790;34993;35004;35122;35288;35381;35522;35591;35954;36001;36136;36264;37414;38649;38656;38989;39594;39673;39744;40003;40054;40508;40598;41341;41670;41779;41839;41941;41942;42126;42772;43006;43490;43719;43999;44259;46326;47396;47874;48309;59247	CG43295;Rif1;Fancd2;Rbf;mus81;CHES-1-like;Dsor1;Aven;mei-41;Claspin;Nprl2;CG8173;smo;PNUTS;Mad;Bub1;Mnn1;CG5181;Cdk1;aurB;mre11;Sos;grp;BuGZ;CG10336;lok;E2f2;BubR1;CG15237;Mad1;dap;mms4;Mtor;Xpd;Myt1;mad2;Cdc6;RecQ5;Z600;brm;mus304;Rad9;Chro;Hus1-like;Tctp;B52;Rad17;tefu;Rbf2;mor;Mps1;CG10177;CG11839;Bub3;rod;trbl;nbs;l(2)dtl;Tor;Zw10;mus101;Zwilch
GO:0045934	negative regulation of nucleobase-containing compound metabolic process	Any cellular process that stops, prevents, or reduces the frequency, rate or extent of the chemical reactions and pathways involving nucleobases, nucleosides, nucleotides and nucleic acids.	83.056% (299/360)	4.08419e-05	4.39	117294;19834908;246445;2768945;2768974;30971;31000;31003;31012;31027;31070;31081;31151;31153;31162;31165;31254;31331;31362;31374;31379;31429;31430;31469;31470;31497;31499;31518;31523;31571;31577;31681;31722;31802;31813;31834;31846;318996;31912;31978;31991;32225;32243;32278;32337;32607;326152;32723;32724;32941;32954;32965;33077;33185;33208;33212;33225;33240;33308;33392;33441;33442;3346237;33529;33…	Dsp1;CG45071;Rif1;CG42458;ind;G9a;elav;vnd;su(sable);Rbf;CG11398;MTPAP;arm;mip130;Hr4;usp;CG2662;Mnt;Tip60;NO66;bi;ovo;CG32767;Vsx2;Vsx1;CG4078;lin-52;mof;CG12236;CG3815;CG3847;NELF-B;fs(1)h;oc;Lim1;HP1b;Bap111;CG31875;btd;CG2887;CG43347;Smr;Brms1;HDAC4;Pdcd4;TH1;erm;B-H2;B-H1;CoRest;CG14220;e(y)3;CG1529;kis;al;ebi;ush;Gsc;CG5001;aop;insv;Elba2;nab;Mad;tim;sob;odd;bowl;slp1;CG15436;HP6;Marcal1;mi…
GO:0045935	positive regulation of nucleobase-containing compound metabolic process	Any cellular process that activates or increases the frequency, rate or extent of the chemical reactions and pathways involving nucleobases, nucleosides, nucleotides and nucleic acids.	83.6% (418/500)	2.73942e-07	6.56	10178909;192507;261631;2768677;30982;30983;31003;31010;31139;31149;31151;31165;31194;31213;31230;31264;31293;31310;31362;31379;31410;31429;31441;31459;31518;31567;31572;31638;31662;31681;31722;31738;31771;31778;31789;31802;318109;31813;31834;31846;318554;318572;31879;31880;318859;31903;319033;31912;32068;32114;32153;32222;32243;32256;32268;32363;32517;32524;32543;32567;32579;326158;326222;32630;3…	CG42830;Ndf;Rpb7;p53;sc;l(1)sc;vnd;Mybbp1A;CG14814;trr;arm;usp;pn;CG3071;z;vilya;N;Myc;Tip60;bi;Klf15;ovo;Cdk7;spoon;mof;Rpt4;CG12219;Setd3;CG1677;NELF-B;fs(1)h;Smox;CG10555;org-1;otu;oc;CG32603;Lim1;HP1b;Bap111;CG31008;nenya;CG17440;Cfp1;CG31626;Lst8;Rrp40;btd;sisA;Met;Upf1;Tis11;Brms1;hep;Bap60;CG11584;CG8944;RpIIIC160;Myb;exd;disco;CG31759;CG32564;Nup153;Rrp45;mnb;CrebB;Bx;htk;rictor;e(y)3;zld…
GO:0045944	positive regulation of transcription by RNA polymerase II	Any process that activates or increases the frequency, rate or extent of transcription from an RNA polymerase II promoter.	80.851% (266/329)	0.00296819	2.53	10178909;192507;2768677;30982;30983;31003;31149;31151;31165;31293;31310;31362;31410;31429;31441;31518;31567;31572;31638;31681;31722;31738;31771;31778;31802;318109;31834;318554;318859;31912;32068;32114;32243;32363;32543;32567;32579;326222;32630;32817;32846;32877;32965;33225;33239;33255;33419;33529;33581;33583;33602;33761;33769;33770;33823;34000;34120;34277;34361;34379;34395;34413;34629;34701;34706…	CG42830;Ndf;p53;sc;l(1)sc;vnd;trr;arm;usp;N;Myc;Tip60;Klf15;ovo;Cdk7;mof;Rpt4;CG12219;Setd3;NELF-B;fs(1)h;Smox;CG10555;org-1;oc;CG32603;HP1b;CG31008;CG31626;btd;sisA;Met;Brms1;CG11584;Myb;exd;disco;CG32564;Nup153;CrebB;Bx;htk;e(y)3;ush;Pph13;Saf6;Axud1;Mad;sob;odd;bowl;Ncoa6;H15;mid;dsf;CG4496;Ssb-c31a;gcm;CG5708;Hand;GATAd;da;prd;CG9932;kmg;NC2beta;Su(H);her;Dif;dl;tup;tj;CG10366;CG10462;lok;Hr3…
GO:0046483	heterocycle metabolic process	The chemical reactions and pathways involving heterocyclic compounds, those with a cyclic molecular structure and at least two different atoms in the ring (or rings).	83.616% (2123/2539)	2.52362e-36	35.6	10178909;117294;117364;117419;14462485;14462577;192506;192507;192528;19834908;246393;246437;246445;246458;246459;246551;246593;246604;246618;250811;251984;252479;261631;2768661;2768674;2768677;2768690;2768719;2768848;2768870;2768882;2768908;2768945;2768949;2768951;2768962;2768974;30971;30973;30975;30982;30983;30995;31000;31003;31010;31012;31016;31027;31038;31044;31048;31052;31070;31072;31081;3108…	CG42830;Dsp1;Hex-t1;Irbp;koko;pre-lola-G;CG5986;Ndf;CG31381;CG45071;CG30016;CG30075;Rif1;NT5E-2;CG30105;Tsen15;dany;tbrd-3;Opbp;bru2;Jheh1;DIP2;Rpb7;Fer1;Fancd2;p53;CG33346;luna;mute;AlkB;Rai1;CG3857;CG42458;Urm1;CG33217;CG6244;ind;G9a;cin;ewg;sc;l(1)sc;CG17896;elav;vnd;Mybbp1A;su(sable);SkpA;Rbf;MED22;mus81;TfIIA-S-2;Cdc45;CG11398;CG11403;MTPAP;CG11417;ssx;Lrpprc2;O-fut2;mei-38;dor;CG14814;MED18…
GO:0046692	sperm competition	Any process that contributes to the success of sperm fertilization in multiply-mated females.	100% (21/21)	0.00196102	2.71	246647;33817;34162;34651;35096;36414;36874;38340;38586;39318;39392;40315;40588;40875;43395;43396;43397;4379864;47763;53522;53523	antr;Acp26Aa;Acp29AB;Pkd2;Acp36DE;CG17575;Acp53Ea;Acp62F;Dnah3;Dnai2;Est-6;Sems;Nep2;Gld;CG9997;aqrs;intr;lobo;Abd-B;lectin-46Cb;lectin-46Ca
GO:0048010	vascular endothelial growth factor receptor signaling pathway	The series of molecular signals initiated by a ligand binding to a vascular endothelial growth factor receptor (VEGFR) on the surface of the target cell, and ending with the regulation of a downstream cellular process, e.g. transcription.	91.892% (34/37)	0.00701585	2.15	26067067;31221;31425;31872;32115;32256;32760;32876;32920;32981;33392;3354888;33994;33995;34633;34790;36497;38146;38160;38654;38677;39158;40201;40660;41140;41957;42446;42817;42862;43130;43775;44052;44111;47396	PRAS40;Raf;Ptp4E;Dsor1;Ptp10D;hep;Socs16D;Pvf1;Vav;Cdc42;aop;rl;Pvf2;Pvf3;Ced-12;Sos;drk;Rac1;Ptp61F;S6k;PVRAP;RasGAP1;gig;ksr;Ras85D;Akt1;Pi3K92E;mbc;Tsc1;Lnk;Crk;Shc;slpr;Tor
GO:0048024	regulation of mRNA splicing, via spliceosome	Any process that modulates the frequency, rate or extent of mRNA splicing via a spliceosomal mechanism.	91.304% (84/92)	3.39605e-05	4.47	250811;31208;31442;31481;31837;32288;32373;32464;32602;32886;33175;33201;33305;33465;3355114;33781;33835;33967;33968;33982;33989;34138;34312;34569;34648;35256;35756;35917;36013;36514;36527;36561;36619;36889;36945;37123;37484;37561;37562;37567;37576;37577;3772180;38173;38184;38420;38937;39408;39483;39527;39737;40064;40141;40529;40676;40739;40938;41159;41294;41524;41666;41670;41891;42048;42274;4281…	bru2;crn;snf;CG4119;CG6999;CG15747;l(1)G0007;CG6227;U2af50;Flacc;CG11454;U2af38;CG4896;Tnpo-SR;Spf45;Hel25E;eIF4A;x16;Hrb27C;snRNP-U1-70K;Caper;Mettl14;Srp54;salm;bru1;Hakai;nito;Dbp45A;Lsm11;fand;fl(2)d;pea;tra2;Psi;mbl;Prp19;CG4021;qkr58E-1;qkr58E-2;CG10384;CG3927;nsr;Sxl;hfp;CG7879;Ythdc1;Cpsf6;CG10418;Srrm1;bru3;l(3)72Ab;CG6841;asf1;CG14641;CG2926;Rm62;CG10445;Son;Rbp1;pps;sqd;B52;obe;Sf3a1;s…
GO:0048285	organelle fission	The creation of two or more organelles by division of one organelle.	85.276% (278/326)	9.10209e-07	6.04	10178948;117503;26067079;26067080;2768674;2768677;2768719;2768725;31016;31027;31044;31104;31143;31264;31315;31361;31373;31444;31594;31696;31749;31816;31835;318572;318579;31881;318874;31988;32015;32049;32102;32107;32152;32316;32473;32478;32543;32564;32608;326196;32624;32627;32645;32739;32751;32794;32979;33119;33148;33176;33226;33286;33501;33507;33544;3354896;3355064;3355136;33562;33578;33661;33758…	Mzt1;RacGAP84C;solo;vas;Fancd2;p53;luna;CG33474;SkpA;Rbf;mus81;mei-38;Pgam5;vilya;CG16781;dgt4;mei-9;dhd;APC7;Nek2;CG10761;Moe;APC4;nenya;spn-D;Aladin;Nnf1b;Hmr;feo;Klp10A;Kmn1;nod;wisp;Ndc80;shtd;Grip128;Myb;Slc25A46a;mei-41;sunn;Pp2B-14D;SMC3;Axs;corolla;CG8188;wupA;Mer;mst;fog;CG42399;lwr;CG14339;gammaTub23C;okr;Fign;vtd;Haspin;Nipped-B;Cog3;Spindly;HP6;Bub1;Cap-D3;tomb;Lam;ifc;cort;Rca1;SA;Nu…
GO:0048468	cell development	The process whose specific outcome is the progression of the cell over time, from its formation to the mature structure. Cell development does not include the steps involved in committing a cell to a specific fate.	77.466% (1076/1389)	0.00222285	2.65	117332;140439;246493;246538;249072;251414;252479;252554;26067080;26067356;261629;2768671;2768677;2768716;2768920;2769008;30971;30982;30983;31000;31002;31003;31004;31014;31016;31024;31027;31070;31075;31101;31118;31129;31151;31153;31165;31168;31175;31208;31221;31229;31245;31247;31290;31293;31310;31332;31338;31350;31358;31365;31367;31368;31393;31405;31425;31429;31442;31446;31459;31517;31521;31543;31…	Rheb;Tre1;prom;Sema2b;Liprin-alpha;zpg;DIP2;sav;vas;lncRNA:flam;Unc-115a;Pxd;p53;mim;squ;Dscam4;G9a;sc;l(1)sc;elav;Appl;vnd;CG13366;Roc1a;SkpA;tw;Rbf;CG11398;DAAM;pck;dor;Scgdelta;arm;mip130;usp;moody;Rtca;crn;Raf;boi;Seipin;Pi4KIIIalpha;rst;N;Myc;Rala;CG2901;lva;brn;CG15571;Femcoat;Muc4B;CG12179;ctp;Ptp4E;ovo;snf;CG15930;spoon;GAA1;Act5C;raptor;sqh;wuho;Rpt4;swa;Pat1;pigs;Mcm6;shf;pod1;Nf-YC;xit…
GO:0048477	oogenesis	The complete process of formation and maturation of an ovum or female gamete from a primordial female germ cell. Examples of this process are found in Mus musculus and Drosophila melanogaster.	80.168% (477/595)	0.000368911	3.43	26067080;26067356;2768671;2768677;2768716;2768920;31027;31118;31151;31153;31165;31221;31247;31293;31332;31358;31365;31367;31368;31405;31429;31442;31446;31459;31543;31554;31566;31567;31580;31593;31596;31603;31646;31691;31785;31786;31787;31789;318102;318137;318139;31816;318579;31872;31907;31987;32057;32080;32132;32152;32225;32247;32248;32256;32257;32337;32350;32351;32367;32384;32458;32478;32498;325…	vas;lncRNA:flam;Pxd;p53;mim;squ;Rbf;dor;arm;mip130;usp;Raf;Pi4KIIIalpha;N;Rala;brn;CG15571;Femcoat;Muc4B;ctp;ovo;snf;CG15930;spoon;raptor;sqh;wuho;Rpt4;swa;Pat1;pigs;Mcm6;Inx2;dec-1;Cp7Fb;Cp7Fc;Cp36;otu;drd;CG32642;Mur11Da;Moe;spn-D;Dsor1;Ptpmeg2;spri;Dlic;hop;CkIIbeta;wisp;Smr;CG15721;CG12716;hep;lic;Pdcd4;Nup93-1;jub;yl;Muc12Ea;Top1;Grip128;sog;Chc;Myb;kat80;sl;tho2;rngo;CG31926;goe;if;Nprl2;ba…
GO:0048519	negative regulation of biological process	Any process that stops, prevents, or reduces the frequency, rate or extent of a biological process. Biological processes are regulated by many means; examples include the control of gene expression, protein modification or interaction with a protein or substrate molecule.	78.037% (1169/1498)	0.000207351	3.68	117294;117332;117464;12797916;12798010;14462605;19834908;19835734;246445;250811;252554;26067067;261631;2768674;2768677;2768716;2768718;2768836;2768882;2768908;2768920;2768940;2768944;2768945;2768949;2768974;2768992;30971;30975;30982;30998;31000;31002;31003;31012;31014;31015;31016;31017;31027;31037;31044;31070;31074;31081;31086;31095;31151;31153;31162;31165;31170;31175;31187;31194;31200;31221;3123…	Dsp1;Rheb;He;CG43295;lncRNA:let7C;Rgk1;CG45071;lncRNA:CR44811;Rif1;bru2;sav;PRAS40;Rpb7;Fancd2;p53;mim;qvr;Fs;Rai1;CG3857;squ;Pp2A-29B;rho-5;CG42458;Urm1;ind;Ilp5;G9a;ewg;sc;svr;elav;Appl;vnd;su(sable);Roc1a;Hmt4-20;SkpA;sdk;Rbf;Lztr1;mus81;CG11398;CG32812;MTPAP;ssx;Lrpprc2;arm;mip130;Hr4;usp;Sik2;Rtca;wapl;pn;SmydA-8;Raf;z;CG2662;N;Myc;Parg;Mnt;Rala;CG6379;Tip60;NO66;bi;rb;Torsin;Pp2C1;CG44774;P…
GO:0048522	positive regulation of cellular process	Any process that activates or increases the frequency, rate or extent of a cellular process, any of those that are carried out at the cellular level, but are not necessarily restricted to a single cell. For example, cell communication occurs among more than one cell, but occurs at the cellular level.	77.048% (1185/1538)	0.00456896	2.34	10178909;117332;192507;246507;252554;26067080;261631;261663;2768677;2768718;2768836;2768961;30971;30975;30982;30983;30998;31003;31010;31014;31016;31037;31074;31075;31084;31103;31118;31139;31143;31149;31151;31165;31194;31213;31221;31224;31230;31234;31244;31245;31247;31264;31293;31310;31350;31362;31363;31379;31393;31399;31405;31410;31429;31441;31459;31470;31487;31518;31543;31554;31565;31567;31572;3…	CG42830;Rheb;Ndf;AIMP3;sav;vas;Rpb7;CG32335;p53;qvr;Fs;CG7369;G9a;ewg;sc;l(1)sc;svr;vnd;Mybbp1A;Roc1a;SkpA;Lztr1;CG32812;DAAM;png;Rab27;dor;CG14814;Pgam5;trr;arm;usp;pn;CG3071;Raf;PsGEF;z;Pdfr;Tsp3A;Seipin;Pi4KIIIalpha;vilya;N;Myc;lva;Tip60;tyf;bi;CG12179;Torsin;ctp;Klf15;ovo;Cdk7;spoon;Vsx1;PGAP1;mof;raptor;sqh;Top3beta;Rpt4;CG12219;dx;APC7;shf;pod1;Setd3;CG1677;NELF-B;Nek2;l(1)G0193;Ubr3;fs(1)h…
GO:0048523	negative regulation of cellular process	Any process that stops, prevents, or reduces the frequency, rate or extent of a cellular process, any of those that are carried out at the cellular level, but are not necessarily restricted to a single cell. For example, cell communication occurs among more than one cell, but occurs at the cellular level.	77.67% (960/1236)	0.00227017	2.64	117294;117332;117464;12797916;14462605;19834908;246445;250811;252554;26067067;261631;2768674;2768677;2768716;2768718;2768836;2768940;2768944;2768945;2768949;2768974;30971;30975;30982;30998;31000;31002;31003;31012;31014;31016;31017;31027;31037;31044;31070;31074;31081;31151;31153;31162;31165;31170;31175;31187;31194;31221;31254;31293;31310;31331;31332;31362;31374;31379;31399;31424;31425;31429;31430;…	Dsp1;Rheb;He;CG43295;Rgk1;CG45071;Rif1;bru2;sav;PRAS40;Rpb7;Fancd2;p53;mim;qvr;Fs;Pp2A-29B;rho-5;CG42458;Urm1;ind;G9a;ewg;sc;svr;elav;Appl;vnd;su(sable);Roc1a;SkpA;sdk;Rbf;Lztr1;mus81;CG11398;CG32812;MTPAP;arm;mip130;Hr4;usp;Sik2;Rtca;wapl;pn;Raf;CG2662;N;Myc;Mnt;Rala;Tip60;NO66;bi;Torsin;CG44774;Ptp4E;ovo;CG32767;spoon;Vsx2;Vsx1;RhoGAP5A;AdamTS-B;CG4078;lin-52;mof;CG12236;raptor;sqh;CG3815;CG384…
GO:0048609	multicellular organismal reproductive process	The process, occurring above the cellular level, that is pertinent to the reproductive function of a multicellular organism. This includes the integrated processes at the level of tissues and organs.	80.698% (786/974)	6.51109e-07	6.19	10178813;10178841;117503;12797933;12798021;12798164;12798316;12798488;12798586;140439;14462415;14462466;14462671;14462677;14462791;19834828;19834933;19834957;19835058;19835250;19835285;19835448;19835511;19835757;19893556;246437;246647;251414;26067079;26067080;26067356;2768671;2768677;2768716;2768920;31000;31027;31104;31118;31151;31153;31165;31221;31247;31264;31293;31332;31358;31365;31367;31368;31…	lncRNA:CR42858;lncRNA:CR42859;RacGAP84C;lncRNA:CR43306;lncRNA:CR43414;lncRNA:CR43356;lncRNA:CR43416;lncRNA:CR43282;lncRNA:CR43484;Tre1;lncRNA:CR43862;lncRNA:CR43848;lncRNA:CR43753;lncRNA:CR43852;lncRNA:CR43802;lncRNA:CR44420;lncRNA:CR44585;lncRNA:CR45727;lncRNA:CR44344;lncRNA:CR44371;asRNA:TS15;lncRNA:CR45542;lncRNA:CR44412;lncRNA:CR45670;CYTB;CG30075;antr;zpg;solo;vas;lncRNA:flam;Pxd;p53;mim;squ…
GO:0048869	cellular developmental process	A biological process whose specific outcome is the progression of a cell over time from an initial condition to a later condition.	77.858% (1301/1671)	0.000173638	3.76	117332;117464;12798248;140439;246493;246538;249072;251414;252479;252554;26067080;26067356;261629;2768671;2768677;2768716;2768836;2768920;2768974;2769008;30971;30982;30983;30984;31000;31002;31003;31004;31014;31016;31017;31024;31027;31070;31075;31101;31118;31129;31144;31151;31153;31165;31168;31175;31208;31221;31229;31245;31247;31290;31293;31310;31332;31336;31338;31350;31358;31365;31367;31368;31373;…	Rheb;He;lncRNA:CR31781;Tre1;prom;Sema2b;Liprin-alpha;zpg;DIP2;sav;vas;lncRNA:flam;Unc-115a;Pxd;p53;mim;Fs;squ;ind;Dscam4;G9a;sc;l(1)sc;Pgcl;elav;Appl;vnd;CG13366;Roc1a;SkpA;sdk;tw;Rbf;CG11398;DAAM;pck;dor;Scgdelta;Vps26;arm;mip130;usp;moody;Rtca;crn;Raf;boi;Seipin;Pi4KIIIalpha;rst;N;Myc;Rala;fd3F;CG2901;lva;brn;CG15571;Femcoat;Muc4B;mei-9;bi;CG12179;pon;ctp;Klf15;Ptp4E;ovo;snf;CG15930;Mcm3;spoon;…
GO:0050657	nucleic acid transport	The directed movement of nucleic acids, single or double-stranded polynucleotides involved in the storage, transmission and transfer of genetic information, into, out of or within a cell, or between cells, by means of some agent such as a transporter or pore.	88.172% (82/93)	0.000804285	3.09	317878;31816;32057;32350;32510;32537;32593;32602;326153;32630;32866;32869;32970;3354919;33562;33781;34012;34481;34527;34549;34667;35051;35235;35400;35849;35926;36264;36406;36595;36830;36993;37078;37467;37528;37638;37685;37733;37757;37769;37810;38033;38580;39090;39130;39306;39394;39536;39683;39745;39769;39843;40189;40723;40884;40983;41137;41285;41562;41666;41804;41870;41973;42439;42539;42618;42642…	Nxf3;Moe;Dlic;Nup93-1;HUWE1;Chc;CG9915;U2af50;tho2;Nup153;CG18259;CG6961;Ranbp21;Dbp80;Cog3;Hel25E;ninaC;Nup107;Nup154;Nup160;Ref2;BicD;swm;CG8671;Gle1;Phax;Mtor;mRpL18;Arc1;Nup62;Dcr-2;Nup75;Rae1;Fmr1;Gmer;CG12782;Pi3K59F;egl;Nxt1;thoc5;thoc7;Dhc64C;Bet3;alphaTub67C;PCID2;thoc6;DCTN1-p150;AGO2;Arl1;Trs20;nxf2;Tom20;Hpr1;nxf4;tex;CG8149;tomboy20;mbo;sqd;Nup93-2;Cog2;Mat89Ba;Srp72;CG7907;CG5382;AP…
GO:0050658	RNA transport	The directed movement of RNA, ribonucleic acids, into, out of or within a cell, or between cells, by means of some agent such as a transporter or pore.	88.172% (82/93)	0.000804285	3.09	317878;31816;32057;32350;32510;32537;32593;32602;326153;32630;32866;32869;32970;3354919;33562;33781;34012;34481;34527;34549;34667;35051;35235;35400;35849;35926;36264;36406;36595;36830;36993;37078;37467;37528;37638;37685;37733;37757;37769;37810;38033;38580;39090;39130;39306;39394;39536;39683;39745;39769;39843;40189;40723;40884;40983;41137;41285;41562;41666;41804;41870;41973;42439;42539;42618;42642…	Nxf3;Moe;Dlic;Nup93-1;HUWE1;Chc;CG9915;U2af50;tho2;Nup153;CG18259;CG6961;Ranbp21;Dbp80;Cog3;Hel25E;ninaC;Nup107;Nup154;Nup160;Ref2;BicD;swm;CG8671;Gle1;Phax;Mtor;mRpL18;Arc1;Nup62;Dcr-2;Nup75;Rae1;Fmr1;Gmer;CG12782;Pi3K59F;egl;Nxt1;thoc5;thoc7;Dhc64C;Bet3;alphaTub67C;PCID2;thoc6;DCTN1-p150;AGO2;Arl1;Trs20;nxf2;Tom20;Hpr1;nxf4;tex;CG8149;tomboy20;mbo;sqd;Nup93-2;Cog2;Mat89Ba;Srp72;CG7907;CG5382;AP…
GO:0050684	regulation of mRNA processing	Any process that modulates the frequency, rate or extent of mRNA processing, those processes involved in the conversion of a primary mRNA transcript into a mature mRNA prior to its translation into polypeptide.	90.196% (92/102)	5.00503e-05	4.3	250811;31000;31208;31442;31481;31837;32245;32288;32373;32464;32538;32602;32886;33175;33201;33305;33465;3355114;33781;33835;33967;33968;33982;33989;34138;34312;34569;34648;35235;35256;35756;35917;36013;36514;36527;36561;36619;36889;36945;37123;37484;37528;37561;37562;37567;37576;37577;3772180;38173;38184;38420;38937;39408;39483;39527;39737;40064;40141;40461;40529;40676;40739;40938;41159;41294;4152…	bru2;elav;crn;snf;CG4119;CG6999;fne;CG15747;l(1)G0007;CG6227;CG8565;U2af50;Flacc;CG11454;U2af38;CG4896;Tnpo-SR;Spf45;Hel25E;eIF4A;x16;Hrb27C;snRNP-U1-70K;Caper;Mettl14;Srp54;salm;bru1;swm;Hakai;nito;Dbp45A;Lsm11;fand;fl(2)d;pea;tra2;Psi;mbl;Prp19;CG4021;Fmr1;qkr58E-1;qkr58E-2;CG10384;CG3927;nsr;Sxl;hfp;CG7879;Ythdc1;Cpsf6;CG10418;Srrm1;bru3;l(3)72Ab;CG6841;asf1;Srpk79D;CG14641;CG2926;Rm62;CG10445…
GO:0050779	RNA destabilization	Any process that decreases the stability of an RNA molecule, making it more vulnerable to degradative processes.	91.667% (33/36)	0.00874585	2.06	261631;31662;319033;32222;326158;32665;3355150;34364;34521;34524;34541;34901;35501;35788;35893;36766;37413;37731;37790;38195;38369;39034;39366;39722;39818;40683;40711;41094;41919;42058;42995;43808;49895	Rpb7;CG1677;Rrp40;Tis11;CG31759;Rrp45;AGO3;me31B;piwi;aub;Ge-1;CG15262;Not3;Pabp2;PAN2;Rrp42;LSm1;Rrp4;DCP1;CG13928;PAN3;smg;Pop2;DCP2;roq;Rga;CG2091;pum;spn-E;Patr-1;Ythdf;gw;Marf1
GO:0050789	regulation of biological process	Any process that modulates the frequency, rate or extent of a biological process. Biological processes are regulated by many means; examples include the control of gene expression, protein modification or interaction with a protein or substrate molecule.	78.443% (3104/3957)	1.02792e-13	12.99	10178813;10178909;117294;117332;117464;117467;117496;117503;12797916;12798010;140439;14462485;14462577;14462605;192507;19834718;19834908;19835734;246395;246445;246507;246525;246534;246538;246550;246593;246604;246618;246663;249072;250710;250736;250811;251414;251430;252554;26067052;26067067;26067080;261599;261610;261631;261663;2768661;2768674;2768677;2768685;2768688;2768691;2768716;2768718;2768719;…	lncRNA:CR42858;CG42830;Dsp1;Rheb;He;mthl11;Gr28b;RacGAP84C;CG43295;lncRNA:let7C;Tre1;koko;pre-lola-G;Rgk1;Ndf;sud1;CG45071;lncRNA:CR44811;mthl13;Rif1;AIMP3;CG30281;CG30291;Sema2b;CG30340;dany;tbrd-3;Opbp;Prx2540-1;Liprin-alpha;Proc;bwa;bru2;zpg;pen-2;sav;Myo81F;PRAS40;vas;mthl12;Pgant4;Rpb7;CG32335;Fer1;Fancd2;p53;mld;CCAP-R;Dup99B;mim;qvr;luna;Fs;mute;Ste:CG33236;Rai1;CG3857;CG15744;squ;Pp2A-29B…
GO:0050794	regulation of cellular process	Any process that modulates the frequency, rate or extent of a cellular process, any of those that are carried out at the cellular level, but are not necessarily restricted to a single cell. For example, cell communication occurs among more than one cell, but occurs at the cellular level.	78.546% (2841/3617)	8.9738e-13	12.05	10178909;117294;117332;117464;117467;117496;117503;12797916;140439;14462485;14462577;14462605;192507;19834718;19834908;246395;246445;246507;246525;246534;246538;246550;246593;246604;246618;246663;249072;250710;250811;251414;251430;252554;26067052;26067067;26067080;261599;261631;261663;2768661;2768674;2768677;2768688;2768691;2768716;2768718;2768719;2768836;2768848;2768873;2768909;2768940;2768944;2…	CG42830;Dsp1;Rheb;He;mthl11;Gr28b;RacGAP84C;CG43295;Tre1;koko;pre-lola-G;Rgk1;Ndf;sud1;CG45071;mthl13;Rif1;AIMP3;CG30281;CG30291;Sema2b;CG30340;dany;tbrd-3;Opbp;Prx2540-1;Liprin-alpha;Proc;bru2;zpg;pen-2;sav;Myo81F;PRAS40;vas;mthl12;Rpb7;CG32335;Fer1;Fancd2;p53;CCAP-R;Dup99B;mim;qvr;luna;Fs;mute;Ste:CG33236;CG15744;Pp2A-29B;rho-5;CG42458;Urm1;CG7369;ind;Ilp5;G9a;ewg;sc;l(1)sc;CG3176;svr;elav;Appl…
GO:0050804	modulation of chemical synaptic transmission	Any process that modulates the frequency or amplitude of synaptic transmission, the process of communication from a neuron to a target (neuron, muscle, or secretory cell) across a synapse. Amplitude, in this case, refers to the change in postsynaptic membrane potential due to a single instance of synaptic transmission.	84.397% (119/141)	0.00277703	2.56	2768718;31124;31362;318623;318879;32056;32158;32290;32303;32328;32378;32429;32737;32780;32797;32799;32981;33275;33427;33473;3354888;3355084;33788;33789;33962;34038;34143;34144;34251;34626;34645;34646;34647;35051;35351;35353;35355;35357;35358;35359;35394;35524;35977;36030;36054;36127;36295;36362;36384;36395;36529;36589;36595;36773;36905;37165;37528;37729;37854;38005;38244;38337;38350;38352;38357;3…	qvr;b6;Tip60;GluRIIE;CG31675;rtv;cac;Syt12;Neto;Nadsyn;Fbxl4;hiw;stas;Sh;Frq1;Frq2;Cdc42;GluRIIC;VGlut;Syt1;rl;Snap25;GluRIIA;GluRIIB;Nlg2;Slob;CG7781;CG14275;Eaat1;Rab3-GAP;CG6583;crok;atilla;BicD;CG31676;twit;CG9336;CG9338;CG14401;sky;clumsy;Src42A;brp;FMRFa;egr;Rab3;jeb;Dyb;Galphaq;nemy;CG6329;Ih;Arc1;Dg;Cbp53E;Mctp;Fmr1;Dcp-1;CG10339;gsb;Rap1;Fife;spz5;Shab;FMRFaR;Ank2;Rdl;PGRP-LC;SH3PX1;rt;c…
GO:0051028	mRNA transport	The directed movement of mRNA, messenger ribonucleic acid, into, out of or within a cell, or between cells, by means of some agent such as a transporter or pore.	95.833% (46/48)	9.75267e-05	4.01	317878;32057;32350;32593;326153;32866;32869;3354919;33781;34481;34549;34667;35051;35849;36264;36595;37078;37528;37685;37757;37769;37810;38033;39130;39306;39394;39536;39843;40723;40884;40983;41137;41562;41666;41804;42539;42680;43448;43517;43944;44029;44086;44409;45848;50143;50428	Nxf3;Dlic;Nup93-1;CG9915;tho2;CG18259;CG6961;Dbp80;Hel25E;Nup107;Nup160;Ref2;BicD;Gle1;Mtor;Arc1;Nup75;Fmr1;CG12782;egl;Nxt1;thoc5;thoc7;alphaTub67C;PCID2;thoc6;DCTN1-p150;nxf2;Hpr1;nxf4;tex;CG8149;mbo;sqd;Nup93-2;CG7907;Nup133;Slbp;ncd;sbr;Ref1;DCTN2-p50;Cbp80;e(y)2;e(y)2b;Sem1
GO:0051052	regulation of DNA metabolic process	Any process that modulates the frequency, rate or extent of the chemical reactions and pathways involving DNA.	87.5% (63/72)	0.0049844	2.3	246445;2768677;31027;31139;31194;31329;31429;31459;31497;31789;31942;33270;33571;33709;33778;34009;34328;34411;34495;34521;34892;34924;34974;35122;35173;35257;35288;35381;35427;35563;35924;37290;37295;37402;37414;3772056;37768;38079;38347;38661;38824;39375;39615;41147;41181;41366;41446;41615;41780;41919;41968;42208;42550;43006;43095;43577;43751;44637;44848;47121;47906;53438;53567	Rif1;p53;Rbf;CG14814;pn;Parg;ovo;spoon;CG4078;otu;ZAP3;PNUTS;tim;Marcal1;Cap-D3;wg;Dref;Cdk1;Nos;piwi;Pol32;CycE;chif;CG10336;Acn;PCNA2;lok;E2f2;CG31612;geminin;tsu;PCNA;CG11788;mago;Xpd;His1:CG33801;CG5543;Rev1;Tet;DNApol-epsilon58;smid;ssp;gnu;RnpS1;hyd;Blm;aurA;timeout;BigH1;spn-E;mtSSB;WRNexo;E2f1;CG11839;Tnks;spn-A;Acf;cutlet;plu;dup;Dek;RecQ4;larp
GO:0051123	RNA polymerase II preinitiation complex assembly	The aggregation, arrangement and bonding together of proteins on an RNA polymerase II promoter DNA to form the transcriptional preinitiation complex (PIC), the formation of which is a prerequisite for transcription by RNA polymerase.	100% (17/17)	0.0064364	2.19	117294;31048;31567;32762;33255;34293;34875;37476;39164;39351;40134;40667;40813;40934;41042;41406;42822	Dsp1;TfIIA-S-2;Rpt4;e(y)1;Saf6;Taf11;NC2beta;Tbp;Taf2;Rpt4R;Taf6;mia;Taf1;Taf7;M1BP;Taf12;TfIIA-S
GO:0051168	nuclear export	The directed movement of substances out of the nucleus.	91.954% (80/87)	2.64958e-05	4.58	31097;31195;31399;317878;318016;31816;32350;32593;32594;32602;326153;32630;32866;32869;32970;33346;3354919;33781;34167;34481;34527;34549;34667;35016;35223;35235;35664;35849;35925;35926;36146;36264;36268;36311;36830;36989;37078;37331;37387;37467;37685;37769;37776;37810;38033;38898;39027;39306;39394;39666;39766;39843;40633;40723;40884;40983;41137;41562;41666;41804;41973;42539;42680;42804;42816;4301…	Ns3;Nmd3;Torsin;Nxf3;CG32409;Moe;Nup93-1;CG9915;SWIP;U2af50;tho2;Nup153;CG18259;CG6961;Ranbp21;cpb;Dbp80;Hel25E;emb;Nup107;Nup154;Nup160;Ref2;Cse1;RanGAP;swm;CG11123;Gle1;Mys45A;Phax;LTV1;Mtor;CG13185;wash;Nup62;Ns2;Nup75;FAM21;cpa;Rae1;CG12782;Nxt1;eIF6;thoc5;thoc7;Arp3;pix;PCID2;thoc6;Ran-like;Strump;nxf2;Hph;Hpr1;nxf4;tex;CG8149;mbo;sqd;Nup93-2;Mat89Ba;CG7907;Nup133;RanBP3;Nup98-96;Clbn;Nup358…
GO:0051169	nuclear transport	The directed movement of substances into, out of, or within the nucleus.	90.909% (120/132)	1.23616e-06	5.91	2768677;31097;31195;31399;317878;318016;31816;31881;32350;32593;32594;32602;326153;32630;32851;32855;32866;32869;32970;33002;33078;33139;33230;33343;33346;33465;3354919;33571;33781;34167;34338;34349;34351;34481;34527;34549;34667;35016;35101;35223;35235;35336;35512;35664;35784;35849;35925;35926;36146;36264;36268;36311;36360;36732;36830;36942;36989;37043;37078;37331;37387;37467;37685;37769;37776;37…	p53;Ns3;Nmd3;Torsin;Nxf3;CG32409;Moe;Aladin;Nup93-1;CG9915;SWIP;U2af50;tho2;Nup153;Nup35;fu;CG18259;CG6961;Ranbp21;Nup205;Ntf-2;S6kII;rempA;chinmo;cpb;Tnpo-SR;Dbp80;tim;Hel25E;emb;Pen;CG13137;Ripalpha;Nup107;Nup154;Nup160;Ref2;Cse1;Ntf-2r;RanGAP;swm;Fs(2)Ket;Gp210;CG11123;Nup50;Gle1;Mys45A;Phax;LTV1;Mtor;CG13185;wash;Nup54;Impbeta11;Nup62;CG10950;Ns2;Mapmodulin;Nup75;FAM21;cpa;Rae1;CG12782;Nxt1;e…
GO:0051170	import into nucleus	The directed movement of substances into the nucleus.	92.982% (53/57)	0.000311899	3.51	2768677;32350;32630;32851;33002;33078;33139;33230;33343;33465;33571;34338;34351;34481;34527;34549;35016;35101;35336;35512;35784;36264;36360;36732;36830;36942;37078;37769;37864;38611;38669;38675;38721;38722;39666;40581;40786;41158;41367;41562;41704;41804;42171;42680;42816;43041;43651;44072;44437;44747;46091;59215;59216	p53;Nup93-1;Nup153;Nup35;Nup205;Ntf-2;S6kII;rempA;chinmo;Tnpo-SR;tim;Pen;Ripalpha;Nup107;Nup154;Nup160;Cse1;Ntf-2r;Fs(2)Ket;Gp210;Nup50;Mtor;Nup54;Impbeta11;Nup62;CG10950;Nup75;Nxt1;tamo;Klp64D;Rcc1;alphaKap4;Tnpo;CG8219;Ran-like;Karybeta3;CG10286;Kap-alpha3;Ranbp9;mbo;rdx;Nup93-2;cdm;Nup133;Nup98-96;Nup358;wts;Ran;Sec13;msk;Nup214;Arts;Apl
GO:0051171	regulation of nitrogen compound metabolic process	Any process that modulates the frequency, rate or extent of the chemical reactions and pathways involving nitrogen or nitrogenous compounds.	81.952% (1444/1762)	1.53602e-16	15.81	10178909;117294;117332;14462485;14462577;192507;19834718;19834908;246445;246534;246593;246604;246618;250811;251430;26067067;26067080;261631;2768661;2768677;2768719;2768848;2768873;2768945;2768974;30971;30975;30982;30983;30998;31000;31003;31010;31012;31014;31016;31027;31038;31070;31081;31084;31086;31095;31098;31139;31140;31149;31151;31153;31160;31162;31165;31178;31194;31208;31213;31230;31249;31250…	CG42830;Dsp1;Rheb;koko;pre-lola-G;Ndf;sud1;CG45071;Rif1;CG30291;dany;tbrd-3;Opbp;bru2;pen-2;PRAS40;vas;Rpb7;Fer1;p53;luna;mute;Ste:CG33236;CG42458;ind;G9a;ewg;sc;l(1)sc;svr;elav;vnd;Mybbp1A;su(sable);Roc1a;SkpA;Rbf;MED22;CG11398;MTPAP;png;ssx;Lrpprc2;O-fut2;CG14814;MED18;trr;arm;mip130;CG3587;Hr4;usp;CG16903;pn;crn;CG3071;z;HLH3B;CG2652;CG2662;CG2701;vilya;dwg;CG2712;crm;N;Myc;Parg;Mnt;fd3F;Tip60…
GO:0051172	negative regulation of nitrogen compound metabolic process	Any process that stops, prevents, or reduces the frequency, rate or extent of the chemical reactions and pathways involving nitrogen or nitrogenous compounds.	79.45% (433/545)	0.00252256	2.6	117294;19834908;246445;250811;26067067;261631;2768945;2768974;30971;30998;31000;31003;31012;31027;31070;31081;31151;31153;31162;31165;31254;31331;31362;31374;31379;31429;31430;31469;31470;31497;31499;31518;31523;31571;31577;31681;31722;317834;317996;31802;31813;31834;31846;318996;319033;31912;31978;31991;32222;32225;32243;32278;32337;32407;32607;326152;326158;32665;32723;32724;32752;32941;32954;3…	Dsp1;CG45071;Rif1;bru2;PRAS40;Rpb7;CG42458;ind;G9a;svr;elav;vnd;su(sable);Rbf;CG11398;MTPAP;arm;mip130;Hr4;usp;CG2662;Mnt;Tip60;NO66;bi;ovo;CG32767;Vsx2;Vsx1;CG4078;lin-52;mof;CG12236;CG3815;CG3847;NELF-B;fs(1)h;CG32039;tut;oc;Lim1;HP1b;Bap111;CG31875;Rrp40;btd;CG2887;CG43347;Tis11;Smr;Brms1;HDAC4;Pdcd4;CG14408;TH1;erm;CG31759;Rrp45;B-H2;B-H1;par-6;CoRest;CG14220;MKP-4;e(y)3;et;I-3;CG1529;l(2)gl;…
GO:0051173	positive regulation of nitrogen compound metabolic process	Any process that activates or increases the frequency, rate or extent of the chemical reactions and pathways involving nitrogen or nitrogenous compounds.	80.997% (601/742)	6.11661e-06	5.21	10178909;117332;192507;251430;26067080;261631;2768677;30971;30982;30983;31003;31010;31014;31016;31084;31139;31149;31151;31165;31194;31213;31230;31264;31293;31310;31362;31363;31379;31410;31429;31441;31459;31518;31543;31567;31572;31638;31662;31681;31722;31728;31738;31771;31778;31789;31802;318109;31813;31834;31846;318554;318572;31879;31880;318859;318983;31903;319033;31912;32050;32068;32099;32114;321…	CG42830;Rheb;Ndf;pen-2;vas;Rpb7;p53;G9a;sc;l(1)sc;vnd;Mybbp1A;Roc1a;SkpA;png;CG14814;trr;arm;usp;pn;CG3071;z;vilya;N;Myc;Tip60;tyf;bi;Klf15;ovo;Cdk7;spoon;mof;raptor;Rpt4;CG12219;Setd3;CG1677;NELF-B;fs(1)h;UbcE2H;Smox;CG10555;org-1;otu;oc;CG32603;Lim1;HP1b;Bap111;CG31008;nenya;CG17440;Cfp1;CG31626;CG31855;Lst8;Rrp40;btd;CDK2AP1;sisA;PGRP-SA;Met;wisp;Upf1;CkIalpha;Tis11;Brms1;hep;lic;Bap60;REG;CG1…
GO:0051225	spindle assembly	The aggregation, arrangement and bonding together of a set of components to form the spindle, the array of microtubules and associated molecules that serves to move duplicated chromosomes apart.	90.541% (67/74)	0.000416878	3.38	10178948;117503;2768940;317930;317999;31881;319019;31961;32015;32049;32107;32152;32478;32946;33119;33176;33622;33782;33836;34141;34250;34441;34527;34931;34993;35004;35130;35199;35340;35649;36264;36495;36538;36706;36791;37179;37220;3772559;38044;38135;38515;38656;38852;38879;39068;39096;39365;39536;39610;40232;41365;42077;42657;42874;43095;43312;43441;43517;43901;44839;44870;45959;48481;49260;5343…	Mzt1;RacGAP84C;Pp2A-29B;CG32232;CG32371;Aladin;Mst27D;CG15306;feo;Klp10A;nod;wisp;Grip128;Grip84;mst;CG42399;CG2955;Lam;ifc;mtsh;Cks30A;Grip75;Nup154;CG18109;grp;BuGZ;Grip71;gammaTub37C;dia;Incenp;Mtor;cid;tum;SRPK;Lis-1;CG18190;fest;Skeletor;wac;Klp61F;pav;mad2;CG7716;pbl;Klp67A;CG3437;Grip163;DCTN1-p150;mop;polo;mgr;Det;bond;CHORD;Tnks;wdb;dgt6;ncd;chb;mud;sub;mts;Grip91;Pp1-87B;Vhl;pont;larp
GO:0051236	establishment of RNA localization	The directed movement of RNA to a specific location.	88.421% (84/95)	0.000560549	3.25	317878;31816;32057;32350;32510;32537;32593;32602;326153;32630;32866;32869;32970;3354919;33562;33781;34012;34481;34527;34549;34667;35051;35235;35400;35849;35924;35926;36264;36406;36595;36830;36993;37078;37467;37528;37638;37685;37733;37757;37769;37810;38033;38580;39034;39090;39130;39306;39394;39536;39683;39745;39769;39843;40189;40723;40884;40983;41137;41285;41562;41666;41804;41870;41973;42439;42539…	Nxf3;Moe;Dlic;Nup93-1;HUWE1;Chc;CG9915;U2af50;tho2;Nup153;CG18259;CG6961;Ranbp21;Dbp80;Cog3;Hel25E;ninaC;Nup107;Nup154;Nup160;Ref2;BicD;swm;CG8671;Gle1;tsu;Phax;Mtor;mRpL18;Arc1;Nup62;Dcr-2;Nup75;Rae1;Fmr1;Gmer;CG12782;Pi3K59F;egl;Nxt1;thoc5;thoc7;Dhc64C;smg;Bet3;alphaTub67C;PCID2;thoc6;DCTN1-p150;AGO2;Arl1;Trs20;nxf2;Tom20;Hpr1;nxf4;tex;CG8149;tomboy20;mbo;sqd;Nup93-2;Cog2;Mat89Ba;Srp72;CG7907;C…
GO:0051252	regulation of RNA metabolic process	Any process that modulates the frequency, rate or extent of the chemical reactions and pathways involving RNA.	84.952% (1067/1256)	6.43667e-22	21.19	10178909;117294;14462485;14462577;192507;19834908;246593;246604;246618;250811;261631;2768661;2768677;2768719;2768848;2768945;2768974;30971;30975;30982;30983;31000;31003;31010;31012;31027;31038;31070;31081;31086;31095;31098;31140;31149;31151;31153;31160;31162;31165;31178;31208;31213;31230;31249;31250;31254;31261;31265;31267;31268;31293;31310;31329;31331;31336;31362;31374;31379;31397;31410;31420;31…	CG42830;Dsp1;koko;pre-lola-G;Ndf;CG45071;dany;tbrd-3;Opbp;bru2;Rpb7;Fer1;p53;luna;mute;CG42458;ind;G9a;ewg;sc;l(1)sc;elav;vnd;Mybbp1A;su(sable);Rbf;MED22;CG11398;MTPAP;ssx;Lrpprc2;O-fut2;MED18;trr;arm;mip130;CG3587;Hr4;usp;CG16903;crn;CG3071;z;HLH3B;CG2652;CG2662;CG2701;dwg;CG2712;crm;N;Myc;Parg;Mnt;fd3F;Tip60;NO66;bi;HLH4C;Klf15;CG32772;ovo;CG32767;Cdk7;snf;Vsx2;Vsx1;CG4119;lin-52;mof;CG12236;CG…
GO:0051253	negative regulation of RNA metabolic process	Any process that stops, prevents, or reduces the frequency, rate or extent of the chemical reactions and pathways involving RNA.	83.284% (279/335)	4.86923e-05	4.31	117294;19834908;2768945;2768974;30971;31000;31003;31012;31027;31070;31081;31151;31153;31162;31165;31254;31331;31362;31374;31379;31429;31430;31469;31470;31499;31518;31523;31571;31577;31681;31722;31802;31813;31834;31846;318996;31912;31978;31991;32225;32243;32278;32337;32607;326152;32723;32724;32941;32954;32965;33077;33185;33208;33212;33225;33240;33308;33392;33441;33442;3346237;33529;33571;33581;335…	Dsp1;CG45071;CG42458;ind;G9a;elav;vnd;su(sable);Rbf;CG11398;MTPAP;arm;mip130;Hr4;usp;CG2662;Mnt;Tip60;NO66;bi;ovo;CG32767;Vsx2;Vsx1;lin-52;mof;CG12236;CG3815;CG3847;NELF-B;fs(1)h;oc;Lim1;HP1b;Bap111;CG31875;btd;CG2887;CG43347;Smr;Brms1;HDAC4;Pdcd4;TH1;erm;B-H2;B-H1;CoRest;CG14220;e(y)3;CG1529;kis;al;ebi;ush;Gsc;CG5001;aop;insv;Elba2;nab;Mad;tim;sob;odd;bowl;slp1;CG15436;HP6;mid;Daxx;snRNP-U1-70K;…
GO:0051254	positive regulation of RNA metabolic process	Any process that activates or increases the frequency, rate or extent of the chemical reactions and pathways involving RNA.	83.617% (393/470)	6.00385e-07	6.22	10178909;192507;261631;2768677;30982;30983;31003;31010;31149;31151;31165;31213;31230;31293;31310;31362;31379;31410;31429;31441;31518;31567;31572;31638;31662;31681;31722;31738;31771;31778;31802;318109;31813;31834;31846;318554;31879;31880;318859;31903;319033;31912;32068;32114;32153;32222;32243;32256;32268;32363;32517;32524;32543;32567;32579;326158;326222;32630;32665;32771;32817;32846;32877;32919;32…	CG42830;Ndf;Rpb7;p53;sc;l(1)sc;vnd;Mybbp1A;trr;arm;usp;CG3071;z;N;Myc;Tip60;bi;Klf15;ovo;Cdk7;mof;Rpt4;CG12219;Setd3;CG1677;NELF-B;fs(1)h;Smox;CG10555;org-1;oc;CG32603;Lim1;HP1b;Bap111;CG31008;CG17440;Cfp1;CG31626;Lst8;Rrp40;btd;sisA;Met;Upf1;Tis11;Brms1;hep;Bap60;CG11584;CG8944;RpIIIC160;Myb;exd;disco;CG31759;CG32564;Nup153;Rrp45;mnb;CrebB;Bx;htk;rictor;e(y)3;zld;CG11710;ush;Pph13;Saf6;Axud1;Mad…
GO:0051276	chromosome organization	A process that is carried out at the cellular level that results in the assembly, arrangement of constituent parts, or disassembly of chromosomes, structures composed of a very long molecule of DNA and associated proteins that carries hereditary information. This term covers covalent modifications at the molecular level as well as spatial relationships among the major components of a chromosome.	88.026% (272/309)	1.42831e-09	8.85	117294;117419;117503;12798145;246445;26067079;26067080;2768674;2768719;31016;31027;31052;31072;31187;31263;31264;31357;31449;31497;31565;31594;31603;31816;31835;318572;318579;318874;31942;31988;32015;32049;32080;32102;32153;32268;32316;32322;32350;32458;32473;32543;32608;326196;32627;32739;32906;32910;32941;33119;33270;33286;33501;33544;3354896;3355064;3355109;3355136;33567;33578;33641;33661;3370…	Dsp1;Irbp;RacGAP84C;HP1Lcsd;Rif1;solo;vas;Fancd2;luna;SkpA;Rbf;Cdc45;CG11403;wapl;fs(1)Ya;vilya;Xpac;Mcm3;CG4078;Top3beta;APC7;Mcm6;Moe;APC4;nenya;spn-D;Nnf1b;ZAP3;Hmr;feo;Klp10A;hop;Kmn1;Upf1;Bap60;Ndc80;DNAlig4;Nup93-1;Top1;shtd;Myb;mei-41;sunn;SMC3;corolla;HP1D3csd;Ulp1;CoRest;mst;PNUTS;CG14339;gammaTub23C;Fign;vtd;Haspin;Parp;Nipped-B;Pif1;Spindly;Psf2;HP6;Marcal1;Bub1;Cap-D3;chic;lid;SA;Nuf2…
GO:0051304	chromosome separation	The cell cycle process in which paired chromosomes are detached from each other. Chromosome separation begins with the release of cohesin complexes from chromosomes; in budding yeast, this includes the cleavage of cohesin complexes along the chromosome arms, followed by the separation of the centromeric regions. Chromosome separation also includes formation of chromatid axes mediated by condensin…	89.655% (52/58)	0.00327519	2.48	31044;31373;31594;31835;32473;32979;33286;33501;33578;33758;33778;34404;34504;34964;35001;35004;35225;35287;35315;35395;35522;35591;35954;36136;36264;36404;36654;36791;36920;37042;3771934;37893;38580;38640;38656;40508;41289;41296;41467;41749;41850;42126;42753;43490;43719;44870;45574;45906;47874;47877;59247;7354405	mus81;mei-9;APC7;APC4;shtd;Mer;CG14339;gammaTub23C;Spindly;Bub1;Cap-D3;pim;aurB;c(2)M;glu;BuGZ;Top2;barr;Cdc23;CG8679;BubR1;CG15237;Mad1;mms4;Mtor;Mos;Ercc1;Lis-1;tef;thr;cana;Slik;Dhc64C;Sse;mad2;Chro;Cap-H2;Mcm5;CG14739;cv-c;MRG15;Mps1;Cdc16;Bub3;rod;sub;ida;mr;Zw10;tws;Zwilch;CG42391
GO:0051321	meiotic cell cycle	Progression through the phases of the meiotic cell cycle, in which canonically a cell replicates to produce four offspring with half the chromosomal content of the progenitor cell via two nuclear divisions.	86.607% (194/224)	4.5993e-06	5.34	26067079;26067080;2768674;2768677;31016;31044;31104;31264;31373;31444;317930;318572;318579;32049;32107;32152;32350;32478;32608;326196;32624;32645;32677;32739;32946;32979;33226;33501;33507;3355136;33562;33661;33758;33778;33779;33782;33834;33836;33837;33937;33959;33974;34095;34132;34141;34244;34250;34286;34411;34441;34481;34524;34527;34565;34609;34931;34954;34964;34968;35054;35084;35130;35199;35223…	solo;vas;Fancd2;p53;SkpA;mus81;mei-38;vilya;mei-9;dhd;CG32232;nenya;spn-D;Klp10A;nod;wisp;Nup93-1;Grip128;mei-41;sunn;Pp2B-14D;Axs;Nprl2;corolla;Grip84;Mer;lwr;gammaTub23C;okr;Nipped-B;Cog3;HP6;Bub1;Cap-D3;tomb;Lam;chic;ifc;lid;cort;Rca1;SA;baf;Btk29A;mtsh;aust;Cks30A;pelo;Cdk1;Grip75;Nup107;aub;Nup154;mre11;zuc;CG18109;twe;c(2)M;fzy;fws;kel;Grip71;gammaTub37C;RanGAP;Top2;lok;nesd;brun;dia;del;CG…
GO:0051568	histone H3-K4 methylation	The modification of histone H3 by addition of one or more methyl groups to lysine at position 4 of the histone.	93.75% (30/32)	0.00533245	2.27	31149;31879;31880;33437;33538;3354971;33761;33991;34153;34377;34480;37024;37554;37676;37795;37851;38149;38480;39552;39807;40133;40593;41226;41737;42301;42936;43788;43856;53428;7354404	trr;CG17440;Cfp1;CG3515;CG3347;Set1;Ncoa6;Mnn1;Wdr82;Utx;Dpy-30L1;CG10931;Rtf1;CG9899;Lpt;yki;Ctr9;Dpy-30L2;Ptip;CG33060;ash1;atms;CG3909;trx;CG14282;ash2;Hcf;nej;wds;Yeti
GO:0051726	regulation of cell cycle	Any process that modulates the rate or extent of progression through the cell cycle.	83.279% (254/305)	0.000106086	3.97	12797916;246445;246534;2768674;2768677;30982;31016;31027;31044;31084;31153;31157;31187;31264;31293;31331;31361;31393;31441;31518;31594;31678;31696;31698;31789;31816;318206;31835;318572;31872;32015;32102;32215;32225;32274;32358;32442;32473;32522;32543;32551;32608;326205;326245;32664;32677;32753;32771;32946;33018;33196;33270;33286;33458;33501;33529;3354930;3355064;33553;33571;33578;33610;33758;3378…	CG43295;Rif1;CG30291;Fancd2;p53;sc;SkpA;Rbf;mus81;png;mip130;Ocrl;wapl;vilya;N;Mnt;dgt4;CG12179;Cdk7;mof;APC7;CHES-1-like;Nek2;p115;otu;Moe;Tlk;APC4;nenya;Dsor1;feo;Kmn1;Aven;Smr;REG;ben;Rab3-GEF;shtd;Graf;Myb;CycD;mei-41;Claspin;Gorab;Sap30;Nprl2;CG8173;mnb;Grip84;CG9578;smo;PNUTS;CG14339;Hrs;gammaTub23C;Mad;CG40191;Haspin;CG15412;tim;Spindly;Cep97;Bub1;Lam;Rca1;Mnn1;wg;CG5181;cdc14;Cks30A;Cdk1;…
GO:0060255	regulation of macromolecule metabolic process	Any process that modulates the frequency, rate or extent of the chemical reactions and pathways involving macromolecules, any molecule of high relative molecular mass, the structure of which essentially comprises the multiple repetition of units derived, actually or conceptually, from molecules of low relative molecular mass.	82.17% (1613/1963)	1.48193e-19	18.83	10178813;10178909;117294;117332;12798010;14462485;14462577;192507;19834718;19834908;19835734;246445;246534;246593;246604;246618;250811;251430;26067067;26067080;261631;2768661;2768677;2768719;2768848;2768873;2768882;2768908;2768920;2768945;2768974;30971;30975;30982;30983;30998;31000;31003;31010;31012;31014;31015;31016;31027;31037;31038;31070;31081;31084;31086;31095;31098;31139;31140;31149;31151;31…	lncRNA:CR42858;CG42830;Dsp1;Rheb;lncRNA:let7C;koko;pre-lola-G;Ndf;sud1;CG45071;lncRNA:CR44811;Rif1;CG30291;dany;tbrd-3;Opbp;bru2;pen-2;PRAS40;vas;Rpb7;Fer1;p53;luna;mute;Ste:CG33236;Rai1;CG3857;squ;CG42458;ind;G9a;ewg;sc;l(1)sc;svr;elav;vnd;Mybbp1A;su(sable);Roc1a;Hmt4-20;SkpA;Rbf;Lztr1;MED22;CG11398;MTPAP;png;ssx;Lrpprc2;O-fut2;CG14814;MED18;trr;arm;mip130;CG3587;Hr4;usp;CG16903;pn;SmydA-8;crn;C…
GO:0060271	cilium assembly	The assembly of a cilium, a specialized eukaryotic organelle that consists of a filiform extrusion of the cell surface. Each cilium is bounded by an extrusion of the cytoplasmic membrane, and contains a regular longitudinal array of microtubules, anchored basally in a centriole.	86.897% (126/145)	0.000156179	3.81	26067053;31090;31664;31725;31736;318666;318680;318856;318950;32049;32071;32200;326245;33130;33187;33217;33230;33272;33394;33574;33575;33579;33610;33771;33826;33917;33946;33947;34067;34166;34262;34319;34429;34478;34583;34654;34676;34702;34712;34756;34934;34944;35073;35114;35241;35349;35414;35715;35801;35962;36010;36167;36222;36469;36470;36542;36733;36801;36982;37125;37236;37245;37284;37439;37518;3…	kl-3;Rilpl;unc-119;CG1571;CG10958;CG31294;HEATR2;dtr;Rsph9;Klp10A;Kap3;Mks1;Gorab;tilB;CG13693;BBS8;rempA;CG15824;CG10874;CG3213;CG8851;IFT57;Cep97;CG14020;CG13999;IFT52;TTLL3B;TTLL3A;cdc14;fy;CG3769;CG42366;Bug22;CG17118;CG6614;CG6405;IFT43;Ttc30;Rsph1;CG10859;Tektin-A;CG10839;btv;IFT46;CG10137;Oseg5;nompB;LRR;pnut;CG8800;dila;BBS4;CG13202;CG4712;CG4714;shot;Cep89;CG15701;Cc2d2a;CG17669;Arl6;Ose…
GO:0061013	regulation of mRNA catabolic process	Any process that modulates the rate, frequency, or extent of a mRNA catabolic process, the chemical reactions and pathways resulting in the breakdown of RNA, ribonucleic acid, one of the two main type of nucleic acid, consisting of a long, unbranched macromolecule formed from ribonucleotides joined in 3',5'-phosphodiester linkage.	92.453% (49/53)	0.000775167	3.11	261631;31095;318867;319033;31989;32153;32222;326158;32665;3355150;34321;34364;34521;34524;34541;34901;35100;35501;35788;35893;36766;37413;37528;37731;37790;38195;38369;38639;39034;39049;39366;39722;39818;39842;39875;40543;40683;40711;41066;41094;41138;41919;42058;42630;42897;42995;43710;43808;49895	Rpb7;Lrpprc2;CG31643;Rrp40;CG2124;Upf1;Tis11;CG31759;Rrp45;AGO3;CG4619;me31B;piwi;aub;Ge-1;CG15262;bsf;Not3;Pabp2;PAN2;Rrp42;LSm1;Fmr1;Rrp4;DCP1;CG13928;PAN3;lin-28;smg;bol;Pop2;DCP2;roq;mbf1;CG9705;Suv3;Rga;CG2091;osk;pum;rump;spn-E;Patr-1;CG13850;Nab2;Ythdf;PNPase;gw;Marf1
GO:0061014	positive regulation of mRNA catabolic process	Any process that increases the rate, frequency, or extent of a mRNA catabolic process, the chemical reactions and pathways resulting in the breakdown of RNA, ribonucleic acid, one of the two main type of nucleic acid, consisting of a long, unbranched macromolecule formed from ribonucleotides joined in 3',5'-phosphodiester linkage.	91.667% (33/36)	0.00874585	2.06	261631;319033;32153;32222;326158;32665;3355150;34364;34521;34524;34541;34901;35501;35788;35893;36766;37413;37731;37790;38195;38369;39034;39366;39722;39818;40683;40711;41094;41919;42058;42995;43808;49895	Rpb7;Rrp40;Upf1;Tis11;CG31759;Rrp45;AGO3;me31B;piwi;aub;Ge-1;CG15262;Not3;Pabp2;PAN2;Rrp42;LSm1;Rrp4;DCP1;CG13928;PAN3;smg;Pop2;DCP2;roq;Rga;CG2091;pum;spn-E;Patr-1;Ythdf;gw;Marf1
GO:0061982	meiosis I cell cycle process	A process that contributes to the first meiotic division. The first meiotic division is the reductive division resulting in the separation of homologous chromosome pairs.	89.474% (102/114)	4.53173e-05	4.34	26067080;2768674;2768677;31016;31044;31104;31264;31373;318572;318579;32049;32107;32350;32608;32739;33507;3355136;33782;33834;33837;33937;33974;34095;34132;34250;34286;34481;34524;34527;34565;34609;34954;34964;34968;35054;35084;35130;35199;35225;35288;35325;35340;35380;35395;35742;35778;35937;36136;36269;36286;36590;36654;36697;36706;36804;36830;36920;37220;37467;3772180;37916;38879;38905;38958;39…	vas;Fancd2;p53;SkpA;mus81;mei-38;vilya;mei-9;nenya;spn-D;Klp10A;nod;Nup93-1;mei-41;corolla;okr;Nipped-B;Lam;chic;lid;cort;SA;baf;Btk29A;Cks30A;pelo;Nup107;aub;Nup154;mre11;zuc;twe;c(2)M;fzy;fws;kel;Grip71;gammaTub37C;Top2;lok;brun;dia;del;CG8679;Cul1;CG8712;Rad51D;mms4;cuff;pds5;tej;Ercc1;Xpc;SRPK;krimp;Nup62;tef;fest;Rae1;Sxl;Brca2;pbl;mus301;mtrm;orb2;bol;Klp67A;Msh6;mus304;sa;Hus1-like;mia;Sec…
GO:0061988	karyosome formation	The chromosome organization process in which meiotic chromosomes in the germ cell nucleus cluster together to form a compact spherical structure called the karyosome.	93.333% (28/30)	0.0085822	2.07	26067080;318579;32350;33834;33837;34095;34132;34524;34527;34609;35084;35288;35380;36269;36286;36590;36706;36804;36830;38905;40598;41746;41839;41919;43228;43577;44543;48973	vas;spn-D;Nup93-1;chic;lid;baf;Btk29A;aub;Nup154;zuc;kel;lok;del;cuff;pds5;tej;SRPK;krimp;Nup62;mus301;Hus1-like;spn-B;tefu;spn-E;ball;spn-A;enc;Src64B
GO:0065007	biological regulation	Any process that modulates a measurable attribute of any biological process, quality or function.	77.446% (3396/4385)	9.79282e-10	9.01	10178813;10178909;117294;117332;117364;117464;117467;117496;117503;12797916;12798010;12798279;12798298;140439;14462485;14462577;14462605;192507;19834718;19834908;19835734;246395;246445;246507;246525;246534;246538;246543;246550;246593;246604;246618;246647;246663;248194;249072;250710;250736;250811;251414;251430;251984;252554;26067052;26067067;26067068;26067080;261599;261610;261631;261663;2768661;27…	lncRNA:CR42858;CG42830;Dsp1;Rheb;Hex-t1;He;mthl11;Gr28b;RacGAP84C;CG43295;lncRNA:let7C;Acp98AB;CG43321;Tre1;koko;pre-lola-G;Rgk1;Ndf;sud1;CG45071;lncRNA:CR44811;mthl13;Rif1;AIMP3;CG30281;CG30291;Sema2b;Vha100-3;CG30340;dany;tbrd-3;Opbp;antr;Prx2540-1;Gclm;Liprin-alpha;Proc;bwa;bru2;zpg;pen-2;Jheh1;sav;Myo81F;PRAS40;Fatp1;vas;mthl12;Pgant4;Rpb7;CG32335;Fer1;Fancd2;p53;mld;CCAP-R;Dup99B;mim;qvr;lun…
GO:0070192	chromosome organization involved in meiotic cell cycle	A process of chromosome organization that is involved in a meiotic cell cycle.	93.22% (55/59)	0.000196434	3.71	26067079;26067080;2768674;31016;31264;318572;318579;32350;326196;32739;3355136;33758;33778;33834;33837;33974;34095;34132;34244;34524;34527;34609;35084;35288;35380;35522;35649;35742;35778;36269;36286;36590;36706;36804;36830;37188;37523;37564;37687;38905;40598;41289;41746;41839;41919;42213;42504;43228;43491;43577;44543;47765;48973;49228;7354404	solo;vas;Fancd2;SkpA;vilya;nenya;spn-D;Nup93-1;sunn;corolla;Nipped-B;Bub1;Cap-D3;chic;lid;SA;baf;Btk29A;aust;aub;Nup154;zuc;kel;lok;del;BubR1;Incenp;Cul1;CG8712;cuff;pds5;tej;SRPK;krimp;Nup62;Topors;mei-S332;rad50;ord;mus301;Hus1-like;Cap-H2;spn-B;tefu;spn-E;cona;slmb;ball;Cap-D2;spn-A;enc;c(3)G;Src64B;mod(mdg4);Yeti
GO:0070286	axonemal dynein complex assembly	The aggregation, arrangement and bonding together of a set of components to form an axonemal dynein complex, a dynein complex found in eukaryotic cilia and flagella, in which the motor domain heads interact with adjacent microtubules to generate a sliding force which is converted to a bending motion.	93.333% (28/30)	0.0085822	2.07	26067053;31725;31736;318666;318680;318856;33130;34756;34944;35962;36222;36801;37125;37606;38851;39318;39345;39481;39598;40341;40595;41440;42024;42755;42955;43482;5740212;5740691	kl-3;CG1571;CG10958;CG31294;HEATR2;dtr;tilB;CG10859;CG10839;CG8800;CG13202;CG15701;CG17669;CG30259;CG14838;Dnai2;CCDC151;Zmynd10;CG5048;CG10510;CG17387;Dnali1;CG14905;CG17083;CG6980;CG7568;CG34274;l(2)41Ab
GO:0070897	transcription preinitiation complex assembly	The aggregation, arrangement and bonding together of proteins on promoter DNA to form the transcriptional preinitiation complex (PIC), required for transcription.	100% (22/22)	0.00145683	2.84	117294;31048;31567;32762;33255;34293;34430;34748;34875;37476;39164;39351;40134;40667;40813;40934;41042;41242;41406;42087;42201;42822	Dsp1;TfIIA-S-2;Rpt4;e(y)1;Saf6;Taf11;TfIIB;Bdp1;NC2beta;Tbp;Taf2;Rpt4R;Taf6;mia;Taf1;Taf7;M1BP;TAF1B;Taf12;Brf;CG18600;TfIIA-S
GO:0070925	organelle assembly	The aggregation, arrangement and bonding together of a set of components to form an organelle. An organelle is an organized structure of distinctive morphology and function. Includes the nucleus, mitochondria, plastids, vacuoles, vesicles, ribosomes and the cytoskeleton. Excludes the plasma membrane.	85.203% (357/419)	3.10659e-08	7.51	10178948;117503;26067053;2768940;31004;31024;31075;31090;31106;31129;31245;31393;31444;31664;31666;31680;31725;31736;317930;317944;317999;31810;31816;318160;318161;31837;318666;318680;31881;318856;318949;318950;31897;319019;31961;32015;32049;32071;32107;32152;32200;32209;32314;32344;32437;32478;32518;32543;326206;326240;326245;32635;32661;32662;32700;32794;32919;32935;32946;33110;33119;33130;3317…	Mzt1;RacGAP84C;kl-3;Pp2A-29B;CG13366;tw;DAAM;Rilpl;sta;Scgdelta;Seipin;CG12179;dhd;unc-119;Atg5;Hira;CG1571;CG10958;CG32232;CG32263;CG32371;CG1785;Moe;CG32706;CG32708;CG6999;CG31294;HEATR2;Aladin;dtr;CG31802;Rsph9;RpS28b;Mst27D;CG15306;feo;Klp10A;Kap3;nod;wisp;Mks1;Sec16;up;CG10993;Lsd-2;Grip128;CCT6;Myb;CG11583;CG32803;Gorab;RpS19a;if;mRpL22;RpS5a;wupA;rictor;pcm;Grip84;fliI;mst;tilB;CG42399;CG1…
GO:0070983	dendrite guidance	The process in which the migration of a dendrite is directed to a specific target site in response to a combination of attractive and repulsive cues.	95.833% (23/24)	0.0074831	2.13	246538;32398;32400;32838;35147;36238;36377;36846;36956;37603;37837;38565;39570;39663;39717;39744;40657;41363;42300;44355;44540;45655;47080	Sema2b;NetA;NetB;Wnt5;tup;E(Pc);fra;Sema2a;Bap55;robo1;Chi;HDAC1;D;Toll-6;comm;brm;Snr1;pros;sqz;drl;ct;dom;acj6
GO:0071826	ribonucleoprotein complex subunit organization	Any process in which macromolecules aggregate, disaggregate, or are modified, resulting in the formation, disassembly, or alteration of a ribonucleoprotein complex.	93.548% (116/124)	2.58074e-08	7.59	250811;31106;31208;31355;31536;31602;31810;318160;318161;31837;31897;32211;32344;32538;32566;326206;32635;32636;32679;32700;32881;33234;33235;33254;3355124;3355144;33843;34066;34079;34080;34364;34412;34648;34751;35125;36058;36144;36268;36304;36306;36314;36514;36520;36561;36619;36728;36810;36851;36993;36997;37009;37335;37776;37964;38173;38208;38290;38389;38398;38427;39082;39195;39275;39433;39456;3…	bru2;sta;crn;CG6379;MCTS1;CG3198;CG1785;CG32706;CG32708;CG6999;RpS28b;CG1463;CG10993;CG8565;eIF5;CG11583;RpS19a;SNRPG;DENR;RpS5a;Usp39;Nle;Sf3b1;Dbp21E2;RpL5;RpL38;CG9107;r2d2;CG7102;SmE;me31B;mRpS7;bru1;loqs;CG10341;RpLP0-like;CG12325;CG13185;Prp8;SmD3;SmF;fand;CG6220;pea;tra2;CG8204;Khc;RpS15;Dcr-2;icln;HPS4;rig;eIF6;CG3594;hfp;RpL23A;CG13807;Hsp83;eIF1;armi;CG4022;Gem3;CG11726;eIF2beta;Sf3a2;m…
GO:0071840	cellular component organization or biogenesis	A process that results in the biosynthesis of constituent macromolecules, assembly, arrangement of constituent parts, or disassembly of a cellular component.	77.755% (2307/2967)	3.30543e-07	6.48	10178948;117294;117332;117406;117419;117503;12798145;192507;19834718;246397;246445;246493;246538;246549;246604;248102;249072;250811;252479;252554;26067053;26067079;26067080;261329;261610;261626;261629;2768665;2768670;2768671;2768674;2768677;2768690;2768716;2768719;2768725;2768858;2768865;2768920;2768929;2768940;2768951;2769008;30971;30973;30975;30984;30998;31002;31004;31010;31013;31015;31016;3102…	Mzt1;Dsp1;Rheb;CG32396;Irbp;RacGAP84C;HP1Lcsd;Ndf;sud1;sprt;Rif1;prom;Sema2b;CG30339;tbrd-3;Gos28;Liprin-alpha;bru2;DIP2;sav;kl-3;solo;vas;CG8176;Pgant4;CG31495;Unc-115a;CG17207;dpr9;Pxd;Fancd2;p53;CG33346;mim;luna;CG33474;dpr1;dpr7;squ;CG33298;Pp2A-29B;CG33217;Dscam4;G9a;cin;ewg;Pgcl;svr;Appl;CG13366;Mybbp1A;CG13367;Hmt4-20;SkpA;tw;Rbf;Sec22;CG3708;TRAM;mus81;TfIIA-S-2;Cdc45;CG11398;CG11403;DAAM…
GO:0071897	DNA biosynthetic process	The biosynthetic process resulting in the formation of DNA.	95.745% (45/47)	0.000126213	3.9	31027;31052;31153;31603;32322;32543;33507;34328;34892;34924;34974;35257;35563;35686;35780;36461;36499;37215;37290;37564;37791;37916;38079;38661;38824;40438;40642;40655;40965;40972;41366;41518;41571;41611;41703;41836;41968;42550;42758;43095;44637;47121;47186;48317;53438	Rbf;Cdc45;mip130;Mcm6;DNAlig4;Myb;okr;Dref;Pol32;CycE;chif;PCNA2;geminin;Orc1;Cul4;Dp;mip120;mip40;PCNA;rad50;DNAlig1;Brca2;Rev1;DNApol-epsilon58;smid;DNApol-eta;hd;POLDIP2;DNApol-iota;RpA-70;Blm;DNAlig3;DNApol-theta;pic;Orc2;Caf1-55;mtSSB;E2f1;DNApol-epsilon255;Tnks;cutlet;dup;DNApol-zeta;ttk;RecQ4
GO:0080090	regulation of primary metabolic process	Any process that modulates the frequency, rate or extent of the chemical reactions and pathways within a cell or an organism involving those compounds formed as a part of the normal anabolic and catabolic processes. These processes take place in most, if not all, cells of the organism.	81.788% (1464/1790)	3.77782e-16	15.42	10178909;117294;117332;14462485;14462577;192507;19834718;19834908;246445;246534;246593;246604;246618;250736;250811;251430;26067067;26067080;261631;2768661;2768677;2768719;2768848;2768873;2768945;2768974;30971;30975;30982;30983;30998;31000;31003;31010;31012;31014;31016;31027;31037;31038;31070;31081;31084;31086;31095;31098;31139;31140;31149;31151;31153;31160;31162;31165;31178;31194;31208;31213;3123…	CG42830;Dsp1;Rheb;koko;pre-lola-G;Ndf;sud1;CG45071;Rif1;CG30291;dany;tbrd-3;Opbp;bwa;bru2;pen-2;PRAS40;vas;Rpb7;Fer1;p53;luna;mute;Ste:CG33236;CG42458;ind;G9a;ewg;sc;l(1)sc;svr;elav;vnd;Mybbp1A;su(sable);Roc1a;SkpA;Rbf;Lztr1;MED22;CG11398;MTPAP;png;ssx;Lrpprc2;O-fut2;CG14814;MED18;trr;arm;mip130;CG3587;Hr4;usp;CG16903;pn;crn;CG3071;z;Seipin;HLH3B;CG2652;CG2662;CG2701;vilya;dwg;CG2712;crm;N;Myc;Pa…
GO:0090304	nucleic acid metabolic process	Any cellular metabolic process involving nucleic acids.	86.251% (1882/2182)	2.53035e-50	49.6	10178909;117294;117419;14462485;14462577;192506;192507;192528;19834908;246437;246445;246459;246551;246593;246604;246618;250811;261631;2768661;2768674;2768677;2768690;2768719;2768848;2768870;2768882;2768908;2768945;2768949;2768951;2768962;2768974;30971;30975;30982;30983;31000;31003;31010;31012;31016;31027;31038;31044;31048;31052;31070;31081;31083;31086;31095;31098;31104;31139;31140;31142;31146;311…	CG42830;Dsp1;Irbp;koko;pre-lola-G;CG5986;Ndf;CG31381;CG45071;CG30075;Rif1;CG30105;Tsen15;dany;tbrd-3;Opbp;bru2;Rpb7;Fer1;Fancd2;p53;CG33346;luna;mute;AlkB;Rai1;CG3857;CG42458;Urm1;CG33217;CG6244;ind;G9a;ewg;sc;l(1)sc;elav;vnd;Mybbp1A;su(sable);SkpA;Rbf;MED22;mus81;TfIIA-S-2;Cdc45;CG11398;MTPAP;CG11417;ssx;Lrpprc2;O-fut2;mei-38;CG14814;MED18;CG14803;CG14805;trr;arm;mip130;CG3587;Hr4;usp;Rtca;CG404…
GO:0090305	nucleic acid phosphodiester bond hydrolysis	The nucleic acid metabolic process in which the phosphodiester bonds between nucleotides are cleaved by hydrolysis.	87.324% (62/71)	0.00592513	2.23	2768882;31264;31357;31373;31475;318016;318160;318161;31837;318572;319033;31943;32027;32338;32344;32665;33259;33487;3355016;34541;34565;34609;35365;35664;36019;36086;36269;36654;36766;36774;36993;37411;37414;37527;37564;3772365;37731;37790;38937;39202;39382;39722;39904;39957;40360;40569;41094;41741;41758;41871;41872;42239;42392;42394;42563;42693;43426;44005;44250;44392;5740386;5740411	Rai1;vilya;Xpac;mei-9;Pop1;CG32409;CG32706;CG32708;CG6999;nenya;Rrp40;CG2972;CG2145;Rtc1;CG10993;Rrp45;Clp;RpS21;RNASEK;Ge-1;mre11;zuc;CG9272;CG11123;CG1671;RNaseZ;cuff;Ercc1;Rrp42;CG8414;Dcr-2;CG4266;Xpd;CG11269;rad50;RNaseMRP:RNA;Rrp4;DCP1;Cpsf6;hay;CG5645;DCP2;CG7728;Edc3;Tsr1;Fip1;pum;RpII15;CG8461;Trax;CG6171;CstF64;trem;Regnase-1;RpI12;Dcr-1;Cpsf100;NHP2;Cpsf160;Rpp30;CG40813;CG41562
GO:0097659	nucleic acid-templated transcription	The synthesis of an RNA transcript from a nucleic acid template (DNA or RNA).	84.558% (1013/1198)	2.05583e-19	18.69	10178909;117294;14462485;14462577;192507;19834908;246593;246604;246618;261631;2768661;2768677;2768719;2768848;2768962;2768974;30971;30975;30982;30983;31003;31010;31012;31027;31038;31048;31070;31095;31098;31140;31149;31151;31153;31160;31162;31165;31178;31213;31230;31249;31250;31254;31261;31265;31267;31268;31293;31310;31331;31336;31362;31374;31379;31397;31410;31420;31429;31430;31441;31469;31470;314…	CG42830;Dsp1;koko;pre-lola-G;Ndf;CG45071;dany;tbrd-3;Opbp;Rpb7;Fer1;p53;luna;mute;CG6244;ind;G9a;ewg;sc;l(1)sc;vnd;Mybbp1A;su(sable);Rbf;MED22;TfIIA-S-2;CG11398;Lrpprc2;O-fut2;MED18;trr;arm;mip130;CG3587;Hr4;usp;CG16903;CG3071;z;HLH3B;CG2652;CG2662;CG2701;dwg;CG2712;crm;N;Myc;Mnt;fd3F;Tip60;NO66;bi;HLH4C;Klf15;CG32772;ovo;CG32767;Cdk7;Vsx2;Vsx1;lin-52;mof;CG12236;CG3726;Rpt4;CG3815;CG12219;CG3847…
GO:0098813	nuclear chromosome segregation	The process in which genetic material, in the form of nuclear chromosomes, is organized into specific structures and then physically separated and apportioned to two or more sets. Nuclear chromosome segregation begins with the condensation of chromosomes, includes chromosome separation, and ends when chromosomes have completed movement to the spindle poles.	90% (162/180)	9.79645e-08	7.01	117503;26067079;26067080;2768674;2768719;31016;31027;31044;31072;31104;31187;31264;31373;31594;31816;31835;318572;318874;31988;32015;32049;32102;32107;32316;32473;32608;326196;32627;32645;32739;32979;33119;33226;33286;33501;33544;3354896;3355064;3355136;33578;33758;33778;33937;33974;33992;34244;34245;34404;34423;34504;34524;34550;34794;34964;35001;35004;35199;35223;35225;35287;35315;35395;35522;3…	RacGAP84C;solo;vas;Fancd2;luna;SkpA;Rbf;mus81;CG11403;mei-38;wapl;vilya;mei-9;APC7;Moe;APC4;nenya;Nnf1b;Hmr;feo;Klp10A;Kmn1;nod;Ndc80;shtd;mei-41;sunn;SMC3;Axs;corolla;Mer;mst;lwr;CG14339;gammaTub23C;Fign;vtd;Haspin;Nipped-B;Spindly;Bub1;Cap-D3;cort;SA;Nuf2;aust;borr;pim;RfC3;aurB;aub;RfC38;Orc5;c(2)M;glu;BuGZ;gammaTub37C;RanGAP;Top2;barr;Cdc23;CG8679;BubR1;CG15237;Incenp;Cul1;CG8712;Mad1;mms4;Mt…
GO:0099177	regulation of trans-synaptic signaling	Any process that modulates the frequency, rate or extent of trans-synaptic signaling.	84.397% (119/141)	0.00277703	2.56	2768718;31124;31362;318623;318879;32056;32158;32290;32303;32328;32378;32429;32737;32780;32797;32799;32981;33275;33427;33473;3354888;3355084;33788;33789;33962;34038;34143;34144;34251;34626;34645;34646;34647;35051;35351;35353;35355;35357;35358;35359;35394;35524;35977;36030;36054;36127;36295;36362;36384;36395;36529;36589;36595;36773;36905;37165;37528;37729;37854;38005;38244;38337;38350;38352;38357;3…	qvr;b6;Tip60;GluRIIE;CG31675;rtv;cac;Syt12;Neto;Nadsyn;Fbxl4;hiw;stas;Sh;Frq1;Frq2;Cdc42;GluRIIC;VGlut;Syt1;rl;Snap25;GluRIIA;GluRIIB;Nlg2;Slob;CG7781;CG14275;Eaat1;Rab3-GAP;CG6583;crok;atilla;BicD;CG31676;twit;CG9336;CG9338;CG14401;sky;clumsy;Src42A;brp;FMRFa;egr;Rab3;jeb;Dyb;Galphaq;nemy;CG6329;Ih;Arc1;Dg;Cbp53E;Mctp;Fmr1;Dcp-1;CG10339;gsb;Rap1;Fife;spz5;Shab;FMRFaR;Ank2;Rdl;PGRP-LC;SH3PX1;rt;c…
GO:0120031	plasma membrane bounded cell projection assembly	Formation of a prolongation or process extending and that is bounded by plasma membrane, e.g. a cilium, lamellipodium, or axon.	83.333% (170/204)	0.0013397	2.87	26067053;261629;2768716;31075;31090;31224;31293;31664;31717;31725;31736;318666;318680;318856;318950;32049;32071;32200;32256;32425;32623;326245;32703;32752;32981;33003;33014;33130;33187;33217;33230;33272;33346;33394;33574;33575;33579;33610;33771;33826;33834;33881;33917;33946;33947;34067;34166;34215;34262;34319;34429;34478;34519;34583;34654;34676;34702;34712;34756;34882;34934;34944;35073;35104;3511…	kl-3;Unc-115a;mim;DAAM;Rilpl;PsGEF;N;unc-119;sn;CG1571;CG10958;CG31294;HEATR2;dtr;Rsph9;Klp10A;Kap3;Mks1;hep;Flo2;Arp2;Gorab;baz;par-6;Cdc42;pico;Rab35;tilB;CG13693;BBS8;rempA;CG15824;cpb;CG10874;CG3213;CG8851;IFT57;Cep97;CG14020;CG13999;chic;PDZ-GEF;IFT52;TTLL3B;TTLL3A;cdc14;fy;C1GalTA;CG3769;CG42366;Bug22;CG17118;SCAR;CG6614;CG6405;IFT43;Ttc30;Rsph1;CG10859;ck;Tektin-A;CG10839;btv;kon;IFT46;CG1…
GO:0140013	meiotic nuclear division	NA	85.714% (144/168)	0.000235999	3.63	26067079;2768674;2768677;31016;31044;31104;31264;31373;31444;318572;318579;32049;32107;32152;32478;32608;326196;32624;32645;32739;32979;33226;33507;3355136;33562;33661;33758;33778;33779;33782;33836;33937;33959;33974;34141;34244;34250;34286;34411;34441;34481;34527;34954;34964;34968;35054;35130;35199;35223;35225;35298;35325;35395;35522;35649;35696;35742;35778;35937;36136;36277;36401;36404;36654;366…	solo;Fancd2;p53;SkpA;mus81;mei-38;vilya;mei-9;dhd;nenya;spn-D;Klp10A;nod;wisp;Grip128;mei-41;sunn;Pp2B-14D;Axs;corolla;Mer;lwr;okr;Nipped-B;Cog3;HP6;Bub1;Cap-D3;tomb;Lam;ifc;cort;Rca1;SA;mtsh;aust;Cks30A;pelo;Cdk1;Grip75;Nup107;Nup154;twe;c(2)M;fzy;fws;Grip71;gammaTub37C;RanGAP;Top2;nesd;brun;CG8679;BubR1;Incenp;scra;Cul1;CG8712;Rad51D;mms4;PI31;wuc;Mos;Ercc1;Xpc;Arf51F;SRPK;tef;pAbp;Topors;fest;…
GO:0140014	mitotic nuclear division	NA	87.425% (146/167)	2.30611e-05	4.64	10178948;117503;26067080;2768719;31027;31361;31594;31696;31816;31835;31881;318874;31988;32015;32049;32102;32316;32473;32543;32608;32627;32751;33119;33176;33286;33501;33544;3354896;3355064;3355136;33578;33758;33778;33782;33959;33974;33992;34067;34244;34245;34404;34504;34524;34648;34794;34924;35001;35004;35199;35225;35287;35315;35522;35591;35649;35800;35954;36264;36286;36364;36440;36495;36538;36621…	Mzt1;RacGAP84C;vas;luna;Rbf;dgt4;APC7;Nek2;Moe;APC4;Aladin;Nnf1b;Hmr;feo;Klp10A;Kmn1;Ndc80;shtd;Myb;mei-41;SMC3;CG8188;mst;CG42399;CG14339;gammaTub23C;Fign;vtd;Haspin;Nipped-B;Spindly;Bub1;Cap-D3;Lam;Rca1;SA;Nuf2;cdc14;aust;borr;pim;aurB;aub;bru1;Orc5;CycE;glu;BuGZ;gammaTub37C;Top2;barr;Cdc23;BubR1;CG15237;Incenp;dpn;Mad1;Mtor;pds5;dgt5;Cap-G;cid;tum;Su(var)2-HP2;SMC2;Lis-1;Lhr;thr;prod;CG11788;d…
GO:0140053	mitochondrial gene expression	NA	92.248% (119/129)	1.65665e-07	6.78	117414;31081;31095;31150;31222;31228;31398;31568;317953;318249;318604;318825;318867;318977;31989;32242;32375;32395;32515;32523;32530;326141;32662;32789;32841;32982;33182;33261;33285;33348;33688;33703;34004;34321;34402;34412;34720;34837;35060;35100;35145;35299;35681;35711;36086;36335;36406;36466;36570;36688;37124;37136;37389;37563;37571;37587;37750;37846;37965;38046;38230;38302;38345;38535;38581;3…	mRpS14;MTPAP;Lrpprc2;mRpL16;mRpL14;tko;mRpL30;mldr;CG32281;mRpS21;Slimp;mRpL27;CG31643;mRpS23;CG2124;mRpL49;mRpL38;mRpS25;CG11679;mRpL3;mRpS30;mRpS18A;mRpL22;scu;HisRS;CG14231;mRpL10;CG3862;mtRNApol;mRpL48;mRpS2;mRpL24;mEFG1;CG4619;ClpP;mRpS7;mRF1;mTTF;mEFTs;bsf;mRpL13;mRpS18B;mEFTu2;mRpL52;RNaseZ;mIF3;mRpL18;CG4679;mRpS16;mRpL41;rswl;mRpS28;mRpL54;mRpS29;CG4610;bonsai;mRpL43;eEF5;TyrRS-m;mRpL17;…
GO:0140694	non-membrane-bounded organelle assembly	NA	87.168% (197/226)	1.41225e-06	5.85	10178948;117503;2768940;31004;31024;31075;31106;31129;31245;31393;317930;317944;317999;31810;318160;318161;31837;31881;318949;31897;319019;31961;32015;32049;32107;32152;32209;32314;32344;32437;32478;32518;32543;326206;326240;326245;32635;32661;32662;32700;32794;32919;32935;32946;33110;33119;33176;33234;33254;3346201;3355124;3355126;33610;33622;33782;33836;33843;34141;34158;34167;34250;34364;34412…	Mzt1;RacGAP84C;Pp2A-29B;CG13366;tw;DAAM;sta;Scgdelta;Seipin;CG12179;CG32232;CG32263;CG32371;CG1785;CG32706;CG32708;CG6999;Aladin;CG31802;RpS28b;Mst27D;CG15306;feo;Klp10A;nod;wisp;Sec16;up;CG10993;Lsd-2;Grip128;CCT6;Myb;CG11583;CG32803;Gorab;RpS19a;if;mRpL22;RpS5a;wupA;rictor;pcm;Grip84;fliI;mst;CG42399;Nle;Dbp21E2;Unc-89;RpL5;CG17493;Cep97;CG2955;Lam;ifc;CG9107;mtsh;Rcd4;emb;Cks30A;me31B;mRpS7;Gr…
GO:0140718	facultative heterochromatin formation	NA	100% (19/19)	0.00355295	2.45	32941;34066;34119;34521;34595;34611;36133;36993;37204;37434;37962;39203;39683;40217;41143;41254;41483;41836;48071	CoRest;r2d2;Su(var)205;piwi;esc;escl;wde;Dcr-2;CG7137;Panx;egg;E(z);AGO2;Su(var)3-3;JHDM2;Sirt6;Su(var)3-9;Caf1-55;Su(z)12
GO:1901360	organic cyclic compound metabolic process	NA	82.982% (2204/2656)	2.38224e-33	32.62	10178909;117294;117364;117419;117496;14462485;14462577;192506;192507;192528;19834908;246393;246437;246445;246458;246459;246551;246593;246604;246618;250811;251984;252479;261631;2768661;2768674;2768677;2768685;2768690;2768719;2768848;2768870;2768882;2768908;2768945;2768949;2768951;2768962;2768974;30971;30973;30975;30982;30983;30995;31000;31003;31010;31012;31016;31027;31038;31044;31048;31052;31070;3…	CG42830;Dsp1;Hex-t1;Irbp;Gr28b;koko;pre-lola-G;CG5986;Ndf;CG31381;CG45071;CG30016;CG30075;Rif1;NT5E-2;CG30105;Tsen15;dany;tbrd-3;Opbp;bru2;Jheh1;DIP2;Rpb7;Fer1;Fancd2;p53;mld;CG33346;luna;mute;AlkB;Rai1;CG3857;CG42458;Urm1;CG33217;CG6244;ind;G9a;cin;ewg;sc;l(1)sc;CG17896;elav;vnd;Mybbp1A;su(sable);SkpA;Rbf;MED22;mus81;TfIIA-S-2;Cdc45;CG11398;CG11403;MTPAP;CG11417;ssx;Lrpprc2;O-fut2;mei-38;dor;CG1…
GO:1901362	organic cyclic compound biosynthetic process	NA	81.776% (1225/1498)	1.99245e-13	12.7	10178909;117294;14462485;14462577;192507;19834908;246593;246604;246618;252479;261631;2768661;2768677;2768685;2768719;2768848;2768962;2768974;30971;30973;30975;30982;30983;31003;31010;31012;31027;31038;31048;31052;31070;31095;31098;31118;31140;31149;31151;31153;31160;31162;31165;31178;31213;31230;31249;31250;31254;31261;31265;31267;31268;31293;31310;31331;31336;31362;31374;31379;31381;31397;31407;…	CG42830;Dsp1;koko;pre-lola-G;Ndf;CG45071;dany;tbrd-3;Opbp;DIP2;Rpb7;Fer1;p53;mld;luna;mute;CG6244;ind;G9a;cin;ewg;sc;l(1)sc;vnd;Mybbp1A;su(sable);Rbf;MED22;TfIIA-S-2;Cdc45;CG11398;Lrpprc2;O-fut2;dor;MED18;trr;arm;mip130;CG3587;Hr4;usp;CG16903;CG3071;z;HLH3B;CG2652;CG2662;CG2701;dwg;CG2712;crm;N;Myc;Mnt;fd3F;Tip60;NO66;bi;rb;HLH4C;CG7024;Klf15;CG32772;ovo;CG32767;Cdk7;Vsx2;Vsx1;lin-52;mof;CG12236;…
GO:1901987	regulation of cell cycle phase transition	NA	86.4% (108/125)	0.000743034	3.13	12797916;246445;2768674;31027;31044;31293;31518;31594;31678;31698;31835;31872;32215;32274;32543;32551;32608;326205;32664;32753;33018;33196;33270;33286;33529;33571;33578;33758;33991;34018;34067;34411;34504;34565;34648;34790;34881;34924;34954;34974;34993;35004;35122;35288;35315;35381;35522;35591;35934;35954;36001;36136;36264;36404;36791;37414;37467;37916;38256;38427;38492;38516;38580;38656;38989;39…	CG43295;Rif1;Fancd2;Rbf;mus81;N;mof;APC7;CHES-1-like;p115;APC4;Dsor1;Aven;REG;Myb;CycD;mei-41;Claspin;Sap30;CG8173;CG9578;smo;PNUTS;CG14339;Mad;tim;Spindly;Bub1;Mnn1;CG5181;cdc14;Cdk1;aurB;mre11;bru1;Sos;Su(H);CycE;twe;chif;grp;BuGZ;CG10336;lok;Cdc23;E2f2;BubR1;CG15237;Prp38;Mad1;dap;mms4;Mtor;Mos;Lis-1;Xpd;Rae1;Brca2;Mfap1;armi;RfC4;ago;Dhc64C;mad2;Cdc6;CycA;Z600;brm;mus304;Rad9;Chro;Hus1-like;P…
GO:1901988	negative regulation of cell cycle phase transition	NA	90% (72/80)	0.000400414	3.4	12797916;246445;2768674;31027;31044;31518;31678;31872;32215;32608;326205;32753;33018;33196;33270;33529;33571;33758;33991;34018;34411;34504;34565;34790;34993;35004;35122;35288;35381;35522;35591;35954;36001;36136;36264;36404;37414;37916;38427;38492;38656;38989;39673;39744;40003;40054;40508;40598;41013;41341;41615;41670;41743;41779;41839;41941;41942;42126;42186;42444;42772;43006;43490;43709;43719;43…	CG43295;Rif1;Fancd2;Rbf;mus81;mof;CHES-1-like;Dsor1;Aven;mei-41;Claspin;CG8173;CG9578;smo;PNUTS;Mad;tim;Bub1;Mnn1;CG5181;Cdk1;aurB;mre11;Sos;grp;BuGZ;CG10336;lok;E2f2;BubR1;CG15237;Mad1;dap;mms4;Mtor;Mos;Xpd;Brca2;armi;RfC4;mad2;Cdc6;Z600;brm;mus304;Rad9;Chro;Hus1-like;pch2;Tctp;timeout;B52;PR-Set7;Rad17;tefu;Rbf2;mor;Mps1;14-3-3epsilon;CG5466;CG10177;CG11839;Bub3;Gcn2;rod;nej;nbs;l(2)dtl;dup;Zw1…
GO:1901990	regulation of mitotic cell cycle phase transition	NA	86.316% (82/95)	0.00339517	2.47	12797916;246445;31027;31293;31594;31678;31698;31835;31872;32215;32274;32543;32551;32608;326205;32664;33196;33286;33529;33578;33758;33991;34067;34411;34504;34565;34648;34790;34881;34924;34954;34993;35004;35315;35381;35522;35591;35934;35954;36001;36264;36791;37414;37467;38256;38516;38580;38656;38989;39340;39673;39744;40003;40508;40598;40653;41341;41467;41670;41718;41779;41839;41941;41942;42126;4245…	CG43295;Rif1;Rbf;N;APC7;CHES-1-like;p115;APC4;Dsor1;Aven;REG;Myb;CycD;mei-41;Claspin;Sap30;smo;CG14339;Mad;Spindly;Bub1;Mnn1;cdc14;Cdk1;aurB;mre11;bru1;Sos;Su(H);CycE;twe;grp;BuGZ;Cdc23;E2f2;BubR1;CG15237;Prp38;Mad1;dap;Mtor;Lis-1;Xpd;Rae1;Mfap1;ago;Dhc64C;mad2;Cdc6;CycA;Z600;brm;mus304;Chro;Hus1-like;PEK;Tctp;CG14739;B52;Abi;Rad17;tefu;Rbf2;mor;Mps1;Cdk2;Cdc16;CG13599;CycB3;CG11839;stg;Bub3;rod;…
GO:1901991	negative regulation of mitotic cell cycle phase transition	NA	92.157% (47/51)	0.00121253	2.92	12797916;246445;31027;31678;31872;32215;32608;326205;33196;33529;33758;33991;34411;34504;34565;34790;34993;35004;35381;35522;35591;35954;36001;36264;37414;38656;38989;39673;39744;40003;40508;40598;41341;41670;41779;41839;41941;41942;42126;43006;43490;43719;44259;46326;47874;48309;59247	CG43295;Rif1;Rbf;CHES-1-like;Dsor1;Aven;mei-41;Claspin;smo;Mad;Bub1;Mnn1;Cdk1;aurB;mre11;Sos;grp;BuGZ;E2f2;BubR1;CG15237;Mad1;dap;Mtor;Xpd;mad2;Cdc6;Z600;brm;mus304;Chro;Hus1-like;Tctp;B52;Rad17;tefu;Rbf2;mor;Mps1;CG11839;Bub3;rod;nbs;l(2)dtl;Zw10;mus101;Zwilch
GO:1902679	negative regulation of RNA biosynthetic process	NA	83.121% (261/314)	0.00011169	3.95	117294;19834908;2768974;30971;31003;31012;31027;31070;31151;31153;31162;31165;31254;31331;31362;31374;31379;31429;31430;31469;31470;31499;31518;31523;31571;31577;31681;31722;31802;31813;31834;31846;318996;31912;31978;31991;32225;32243;32278;32337;32607;326152;32723;32724;32941;32954;32965;33077;33185;33208;33212;33225;33240;33308;33392;33441;33442;3346237;33529;33571;33581;33583;33602;33607;33657…	Dsp1;CG45071;ind;G9a;vnd;su(sable);Rbf;CG11398;arm;mip130;Hr4;usp;CG2662;Mnt;Tip60;NO66;bi;ovo;CG32767;Vsx2;Vsx1;lin-52;mof;CG12236;CG3815;CG3847;NELF-B;fs(1)h;oc;Lim1;HP1b;Bap111;CG31875;btd;CG2887;CG43347;Smr;Brms1;HDAC4;Pdcd4;TH1;erm;B-H2;B-H1;CoRest;CG14220;e(y)3;CG1529;kis;al;ebi;ush;Gsc;CG5001;aop;insv;Elba2;nab;Mad;tim;sob;odd;bowl;slp1;CG15436;HP6;mid;Daxx;LKRSDH;Su(var)205;Ssb-c31a;Wdr82…
GO:1902680	positive regulation of RNA biosynthetic process	NA	82.464% (348/422)	3.45168e-05	4.46	10178909;192507;2768677;30982;30983;31003;31010;31149;31151;31165;31213;31230;31293;31310;31362;31379;31410;31429;31441;31518;31567;31572;31638;31681;31722;31738;31771;31778;31802;318109;31813;31834;31846;318554;31879;31880;318859;31903;31912;32068;32114;32243;32256;32268;32363;32517;32524;32543;32567;32579;326222;32630;32771;32817;32846;32877;32919;32965;32994;33044;33225;33239;33255;33419;33529…	CG42830;Ndf;p53;sc;l(1)sc;vnd;Mybbp1A;trr;arm;usp;CG3071;z;N;Myc;Tip60;bi;Klf15;ovo;Cdk7;mof;Rpt4;CG12219;Setd3;NELF-B;fs(1)h;Smox;CG10555;org-1;oc;CG32603;Lim1;HP1b;Bap111;CG31008;CG17440;Cfp1;CG31626;Lst8;btd;sisA;Met;Brms1;hep;Bap60;CG11584;CG8944;RpIIIC160;Myb;exd;disco;CG32564;Nup153;mnb;CrebB;Bx;htk;rictor;e(y)3;zld;CG11710;ush;Pph13;Saf6;Axud1;Mad;CG3347;Nipped-B;sob;odd;bowl;Ncoa6;H15;mid…
GO:1903046	meiotic cell cycle process	NA	87.44% (181/207)	2.3777e-06	5.62	26067079;26067080;2768674;2768677;31016;31044;31104;31264;31373;31444;318572;318579;32049;32107;32152;32350;32478;32608;326196;32624;32645;32739;32979;33226;33501;33507;3355136;33562;33661;33758;33778;33779;33782;33834;33836;33837;33937;33959;33974;34095;34132;34141;34244;34250;34286;34411;34441;34481;34524;34527;34565;34609;34954;34964;34968;35054;35084;35130;35199;35223;35225;35288;35298;35325;…	solo;vas;Fancd2;p53;SkpA;mus81;mei-38;vilya;mei-9;dhd;nenya;spn-D;Klp10A;nod;wisp;Nup93-1;Grip128;mei-41;sunn;Pp2B-14D;Axs;corolla;Mer;lwr;gammaTub23C;okr;Nipped-B;Cog3;HP6;Bub1;Cap-D3;tomb;Lam;chic;ifc;lid;cort;Rca1;SA;baf;Btk29A;mtsh;aust;Cks30A;pelo;Cdk1;Grip75;Nup107;aub;Nup154;mre11;zuc;twe;c(2)M;fzy;fws;kel;Grip71;gammaTub37C;RanGAP;Top2;lok;nesd;brun;dia;del;CG8679;BubR1;Incenp;scra;Cul1;C…
GO:1903047	mitotic cell cycle process	NA	84.478% (283/335)	4.10124e-06	5.39	10178948;117332;117503;12797916;246445;26067080;2768674;2768719;31027;31044;31052;31104;31157;31293;31361;31405;31449;31521;31554;31582;31594;31603;31678;31696;31698;31816;31835;31872;31874;31881;318874;31967;31988;32015;32049;32102;32152;32215;32274;32316;32473;32528;32535;32543;32551;32608;326166;326205;32627;32664;32751;32753;33014;33119;33156;33176;33196;33211;33270;33286;33389;33501;33529;33…	Mzt1;Rheb;RacGAP84C;CG43295;Rif1;vas;Fancd2;luna;Rbf;mus81;Cdc45;mei-38;Ocrl;N;dgt4;ctp;Mcm3;Act5C;sqh;PpV;APC7;Mcm6;CHES-1-like;Nek2;p115;Moe;APC4;Dsor1;ric8a;Aladin;Nnf1b;Psf3;Hmr;feo;Klp10A;Kmn1;wisp;Aven;REG;Ndc80;shtd;Efhc1.1;CG8509;Myb;CycD;mei-41;Tap42;Claspin;SMC3;Sap30;CG8188;CG8173;Rab35;mst;l(2)gl;CG42399;smo;AP-2alpha;PNUTS;CG14339;TBCD;gammaTub23C;Mad;Fign;vtd;Haspin;Nipped-B;CG15412…
GO:1903311	regulation of mRNA metabolic process	NA	90.85% (139/153)	1.93083e-07	6.71	250811;261631;31000;31095;31208;31442;31481;31837;318867;319033;31989;32153;32222;32245;32288;32373;32464;32538;32602;326158;32665;32886;33175;33201;33305;33465;3355114;3355150;33781;33835;33967;33968;33982;33989;34138;34312;34321;34364;34521;34524;34541;34569;34648;34901;35100;35235;35256;35501;35756;35788;35893;35917;36013;36514;36527;36561;36619;36766;36889;36945;37123;37413;37484;37528;37561;…	bru2;Rpb7;elav;Lrpprc2;crn;snf;CG4119;CG6999;CG31643;Rrp40;CG2124;Upf1;Tis11;fne;CG15747;l(1)G0007;CG6227;CG8565;U2af50;CG31759;Rrp45;Flacc;CG11454;U2af38;CG4896;Tnpo-SR;Spf45;AGO3;Hel25E;eIF4A;x16;Hrb27C;snRNP-U1-70K;Caper;Mettl14;Srp54;CG4619;me31B;piwi;aub;Ge-1;salm;bru1;CG15262;bsf;swm;Hakai;Not3;nito;Pabp2;PAN2;Dbp45A;Lsm11;fand;fl(2)d;pea;tra2;Rrp42;Psi;mbl;Prp19;LSm1;CG4021;Fmr1;qkr58E-1;q…
GO:1903313	positive regulation of mRNA metabolic process	NA	92.5% (37/40)	0.00358148	2.45	261631;319033;32153;32222;326158;32665;3355150;33968;34364;34521;34524;34541;34901;35501;35788;35893;36619;36766;37413;37731;37790;38195;38369;39034;39366;39722;39818;40683;40711;41094;41919;42058;42995;43385;43808;48535;49895	Rpb7;Rrp40;Upf1;Tis11;CG31759;Rrp45;AGO3;Hrb27C;me31B;piwi;aub;Ge-1;CG15262;Not3;Pabp2;PAN2;tra2;Rrp42;LSm1;Rrp4;DCP1;CG13928;PAN3;smg;Pop2;DCP2;roq;Rga;CG2091;pum;spn-E;Patr-1;Ythdf;Hrb98DE;gw;Hrb87F;Marf1
GO:1903506	regulation of nucleic acid-templated transcription	NA	84.273% (927/1100)	6.7953e-17	16.17	10178909;117294;14462485;14462577;192507;19834908;246593;246604;246618;2768661;2768677;2768719;2768848;2768974;30971;30975;30982;30983;31003;31010;31012;31027;31038;31070;31095;31098;31140;31149;31151;31153;31160;31162;31165;31178;31213;31230;31249;31250;31254;31261;31265;31267;31268;31293;31310;31331;31336;31362;31374;31379;31397;31410;31420;31429;31430;31441;31469;31470;31499;31518;31523;31525;…	CG42830;Dsp1;koko;pre-lola-G;Ndf;CG45071;dany;tbrd-3;Opbp;Fer1;p53;luna;mute;ind;G9a;ewg;sc;l(1)sc;vnd;Mybbp1A;su(sable);Rbf;MED22;CG11398;Lrpprc2;O-fut2;MED18;trr;arm;mip130;CG3587;Hr4;usp;CG16903;CG3071;z;HLH3B;CG2652;CG2662;CG2701;dwg;CG2712;crm;N;Myc;Mnt;fd3F;Tip60;NO66;bi;HLH4C;Klf15;CG32772;ovo;CG32767;Cdk7;Vsx2;Vsx1;lin-52;mof;CG12236;CG3726;Rpt4;CG3815;CG12219;CG3847;Nf-YC;Atx-1;Setd3;CG1…
GO:1903507	negative regulation of nucleic acid-templated transcription	NA	83.121% (261/314)	0.00011169	3.95	117294;19834908;2768974;30971;31003;31012;31027;31070;31151;31153;31162;31165;31254;31331;31362;31374;31379;31429;31430;31469;31470;31499;31518;31523;31571;31577;31681;31722;31802;31813;31834;31846;318996;31912;31978;31991;32225;32243;32278;32337;32607;326152;32723;32724;32941;32954;32965;33077;33185;33208;33212;33225;33240;33308;33392;33441;33442;3346237;33529;33571;33581;33583;33602;33607;33657…	Dsp1;CG45071;ind;G9a;vnd;su(sable);Rbf;CG11398;arm;mip130;Hr4;usp;CG2662;Mnt;Tip60;NO66;bi;ovo;CG32767;Vsx2;Vsx1;lin-52;mof;CG12236;CG3815;CG3847;NELF-B;fs(1)h;oc;Lim1;HP1b;Bap111;CG31875;btd;CG2887;CG43347;Smr;Brms1;HDAC4;Pdcd4;TH1;erm;B-H2;B-H1;CoRest;CG14220;e(y)3;CG1529;kis;al;ebi;ush;Gsc;CG5001;aop;insv;Elba2;nab;Mad;tim;sob;odd;bowl;slp1;CG15436;HP6;mid;Daxx;LKRSDH;Su(var)205;Ssb-c31a;Wdr82…
GO:1903508	positive regulation of nucleic acid-templated transcription	NA	82.464% (348/422)	3.45168e-05	4.46	10178909;192507;2768677;30982;30983;31003;31010;31149;31151;31165;31213;31230;31293;31310;31362;31379;31410;31429;31441;31518;31567;31572;31638;31681;31722;31738;31771;31778;31802;318109;31813;31834;31846;318554;31879;31880;318859;31903;31912;32068;32114;32243;32256;32268;32363;32517;32524;32543;32567;32579;326222;32630;32771;32817;32846;32877;32919;32965;32994;33044;33225;33239;33255;33419;33529…	CG42830;Ndf;p53;sc;l(1)sc;vnd;Mybbp1A;trr;arm;usp;CG3071;z;N;Myc;Tip60;bi;Klf15;ovo;Cdk7;mof;Rpt4;CG12219;Setd3;NELF-B;fs(1)h;Smox;CG10555;org-1;oc;CG32603;Lim1;HP1b;Bap111;CG31008;CG17440;Cfp1;CG31626;Lst8;btd;sisA;Met;Brms1;hep;Bap60;CG11584;CG8944;RpIIIC160;Myb;exd;disco;CG32564;Nup153;mnb;CrebB;Bx;htk;rictor;e(y)3;zld;CG11710;ush;Pph13;Saf6;Axud1;Mad;CG3347;Nipped-B;sob;odd;bowl;Ncoa6;H15;mid…
GO:1903818	positive regulation of voltage-gated potassium channel activity	NA	100% (16/16)	0.00866265	2.06	2768718;318879;31955;32056;32428;34143;34144;34645;34646;34647;35351;35355;35357;35358;36529;39321	qvr;CG31675;Hk;rtv;eag;CG7781;CG14275;CG6583;crok;atilla;CG31676;CG9336;CG9338;CG14401;CG6329;crim
GO:2000112	regulation of cellular macromolecule biosynthetic process	NA	87.574% (148/169)	1.64048e-05	4.79	117332;19834718;250811;26067080;261631;31000;31084;31095;31363;31459;31608;317996;319033;32135;32222;32515;32524;326158;32665;33112;33260;33261;33507;3355150;33968;34070;34310;34364;34521;34524;34541;34648;34901;34946;35060;35089;35100;35145;35197;35309;35501;35552;35788;35849;35893;36037;36086;36766;36804;36913;36981;37065;37070;37082;37116;37124;37190;37413;37444;37475;37528;37646;3772180;37731…	Rheb;sud1;bru2;vas;Rpb7;elav;png;Lrpprc2;tyf;spoon;CG3184;tut;Rrp40;CG1578;Tis11;CG11679;RpIIIC160;CG31759;Rrp45;peng;CG3662;CG3862;okr;AGO3;Hrb27C;Rack1;CG13124;me31B;piwi;aub;Ge-1;bru1;CG15262;BicC;mEFTs;JMJD4;bsf;mRpL13;brat;CG10947;Not3;bin3;Pabp2;Gle1;PAN2;eIF3j;RNaseZ;Rrp42;krimp;CG8963;eIF3b;stau;pAbp;CG5726;Dp1;rswl;tn;LSm1;eEFSec;eIF3k;Fmr1;CNBP;Sxl;Rrp4;apt;l(2)efl;egl;DCP1;Upf3;Pask;No…
GO:2000113	negative regulation of cellular macromolecule biosynthetic process	NA	86.42% (70/81)	0.00625326	2.2	250811;261631;31000;317996;319033;32222;326158;32665;33260;3355150;33968;34364;34521;34524;34541;34648;34901;34946;35100;35145;35197;35501;35552;35788;35893;36766;36804;37190;37413;37528;3772180;37731;37734;37790;37824;37839;38161;38195;38369;38883;38963;39018;39034;39366;39527;39722;39818;40680;40683;40687;40711;40830;41094;41552;41666;41919;42058;42297;42752;42995;43038;43087;43422;43762;43808;…	bru2;Rpb7;elav;tut;Rrp40;Tis11;CG31759;Rrp45;CG3662;AGO3;Hrb27C;me31B;piwi;aub;Ge-1;bru1;CG15262;BicC;bsf;mRpL13;brat;Not3;bin3;Pabp2;PAN2;Rrp42;krimp;tn;LSm1;Fmr1;Sxl;Rrp4;apt;DCP1;Pask;Not11;312;CG13928;PAN3;Srp9;Unr;orb2;smg;Pop2;bru3;DCP2;roq;kra;Rga;RpL13A;CG2091;bcd;pum;Not10;sqd;spn-E;Patr-1;nos;orb;Ythdf;bam;msi;eIF4E6;CG2053;gw;4E-T;wech;fs(1)K10;bgcn;Marf1
GO:2001141	regulation of RNA biosynthetic process	NA	84.273% (927/1100)	6.7953e-17	16.17	10178909;117294;14462485;14462577;192507;19834908;246593;246604;246618;2768661;2768677;2768719;2768848;2768974;30971;30975;30982;30983;31003;31010;31012;31027;31038;31070;31095;31098;31140;31149;31151;31153;31160;31162;31165;31178;31213;31230;31249;31250;31254;31261;31265;31267;31268;31293;31310;31331;31336;31362;31374;31379;31397;31410;31420;31429;31430;31441;31469;31470;31499;31518;31523;31525;…	CG42830;Dsp1;koko;pre-lola-G;Ndf;CG45071;dany;tbrd-3;Opbp;Fer1;p53;luna;mute;ind;G9a;ewg;sc;l(1)sc;vnd;Mybbp1A;su(sable);Rbf;MED22;CG11398;Lrpprc2;O-fut2;MED18;trr;arm;mip130;CG3587;Hr4;usp;CG16903;CG3071;z;HLH3B;CG2652;CG2662;CG2701;dwg;CG2712;crm;N;Myc;Mnt;fd3F;Tip60;NO66;bi;HLH4C;Klf15;CG32772;ovo;CG32767;Cdk7;Vsx2;Vsx1;lin-52;mof;CG12236;CG3726;Rpt4;CG3815;CG12219;CG3847;Nf-YC;Atx-1;Setd3;CG1…
GO:2001251	negative regulation of chromosome organization	NA	100% (18/18)	0.00478214	2.32	31187;33758;34504;35004;35522;35591;35954;36264;36286;38656;40170;40508;40973;42126;43490;43719;47874;59247	wapl;Bub1;aurB;BuGZ;BubR1;CG15237;Mad1;Mtor;pds5;mad2;Mi-2;Chro;Mcm2;Mps1;Bub3;rod;Zw10;Zwilch

## Sheet: galbut_virus
GO.ID	term	definition	name.genes_frequency	name.pvalue	name.-log10_pvalue	name.Significant_genes	name.Significant_genes_symbol
GO:0000003	reproduction	The production of new individuals that contain some portion of genetic material inherited from one or more parent organisms.	34.608% (507/1465)	2.50123e-10	9.6	140439;19834957;19835250;19836041;246627;26067071;2768716;2768852;31027;31044;31118;31151;31153;31165;31221;31239;31247;31293;31332;31358;31373;31429;31442;31459;31521;31543;31554;31564;31567;31598;31680;317833;318146;31872;31907;31987;32009;32049;32057;32078;32080;32107;32132;32207;32225;32256;32257;32337;32350;32351;32384;32458;32478;32537;32543;32581;32601;32608;326153;326157;32616;326198;3262…	Tre1;lncRNA:CR45727;lncRNA:CR44371;lncRNA:TS18;Pgant9;CG46193;mim;par-1;Rbf;mus81;dor;arm;mip130;usp;Raf;egh;Pi4KIIIalpha;N;Rala;brn;mei-9;ovo;snf;spoon;Act5C;raptor;sqh;CG11700;Rpt4;Cdc7;Hira;ghi;ssp7;Dsor1;Ptpmeg2;spri;Imp;Klp10A;Dlic;dsh;hop;nod;CkIIbeta;LIMK1;Smr;hep;lic;Pdcd4;Nup93-1;jub;Muc12Ea;Top1;Grip128;Chc;Myb;kat80;sl;mei-41;tho2;mon2;rngo;Krn;Sk2;Axs;Nprl2;baz;par-6;e(y)1;Ggt-1;fu;Va…
GO:0000070	mitotic sister chromatid segregation	The cell cycle process in which replicated homologous chromosomes are organized and then physically separated and apportioned to two sets during the mitotic cell cycle. Each replicated chromosome, composed of two sister chromatids, aligns at the cell equator, paired with its homologous partner. One homolog of each morphologic type goes into each of the resulting chromosome sets.	48.361% (59/122)	8.3541e-07	6.08	31027;31835;31988;32049;32473;32627;33501;3354896;3355136;33758;33778;33974;35001;35225;35522;35584;35591;35954;36264;36286;36440;36621;36653;36791;36957;37187;3771934;37893;38580;38798;38812;39169;39536;39594;40388;40508;40616;41180;41289;41830;41952;42753;42846;43228;43448;43490;43491;43517;43719;43901;43916;44118;44724;45826;45906;47874;47877;49260;53566	Rbf;APC4;Hmr;Klp10A;shtd;SMC3;gammaTub23C;vtd;Nipped-B;Bub1;Cap-D3;SA;glu;Top2;BubR1;Eb1;CG15237;Mad1;Mtor;pds5;Cap-G;Su(var)2-HP2;SMC2;Lis-1;Lhr;prod;cana;Slik;Dhc64C;Cdc27;eco;nudE;DCTN1-p150;RecQ5;Rpn10;Chro;corto;dmt;Cap-H2;Mau2;msps;Cdc16;spas;ball;Slbp;Bub3;Cap-D2;ncd;rod;chb;Rok;vih;san;bel;mr;Zw10;tws;Pp1-87B;Kat60
GO:0000075	cell cycle checkpoint signaling	A signaling process that controls cell cycle progression by monitoring the integrity of specific cell cycle events. A cell cycle checkpoint begins with detection of deficiencies or defects and ends with signal transduction.	60.317% (38/63)	5.53308e-08	7.26	31044;31518;31678;31872;32120;32533;32608;33018;33758;33991;34018;34565;34993;35288;35522;35591;35954;36264;37916;38492;40054;40508;40793;41013;41743;41779;41839;42186;42444;43490;43709;43719;43856;44259;46326;47121;47874;48309	mus81;mof;CHES-1-like;Dsor1;PhKgamma;CG15602;mei-41;CG9578;Bub1;Mnn1;CG5181;mre11;grp;lok;BubR1;CG15237;Mad1;Mtor;Brca2;RfC4;Rad9;Chro;gpp;pch2;PR-Set7;Rad17;tefu;14-3-3epsilon;CG5466;Bub3;Gcn2;rod;nej;nbs;l(2)dtl;dup;Zw10;mus101
GO:0000077	DNA damage checkpoint signaling	A signal transduction process that contributes to a DNA damage checkpoint.	57.5% (23/40)	6.90614e-05	4.16	31044;31518;31678;31872;32120;32608;33018;33991;34565;34993;35288;38492;40054;40793;41743;41779;41839;42186;42444;43709;44259;46326;48309	mus81;mof;CHES-1-like;Dsor1;PhKgamma;mei-41;CG9578;Mnn1;mre11;grp;lok;RfC4;Rad9;gpp;PR-Set7;Rad17;tefu;14-3-3epsilon;CG5466;Gcn2;nbs;l(2)dtl;mus101
GO:0000082	G1/S transition of mitotic cell cycle	The mitotic cell cycle transition by which a cell in G1 commits to S phase. The process begins with the build up of G1 cyclin-dependent kinase (G1 CDK), resulting in the activation of transcription of G1 cyclins. The process ends with the positive feedback of the G1 cyclins on the G1 CDK which commits the cell to S phase, in which DNA replication is initiated.	71.875% (23/32)	2.46835e-07	6.61	31027;31293;31582;31678;32551;33196;33529;33959;33991;34790;34881;35381;36001;36727;37467;38433;39157;39744;41839;41942;42453;42550;43651	Rbf;N;PpV;CHES-1-like;CycD;smo;Mad;Rca1;Mnn1;Sos;Su(H);E2f2;dap;Cdk5;Rae1;Eip63E;Cdk8;brm;tefu;mor;Cdk2;E2f1;wts
GO:0000086	G2/M transition of mitotic cell cycle	The mitotic cell cycle transition by which a cell in G2 commits to M phase. The process begins when the kinase activity of M cyclin/CDK complex reaches a threshold high enough for the cell cycle to proceed. This is accomplished by activating a positive feedback loop that results in the accumulation of unphosphorylated and active M cyclin/CDK complex.	48.837% (21/43)	0.00249473	2.6	31872;32215;32533;32543;32608;32664;33965;34565;34993;37414;38649;40653;40958;41718;41779;41839;42453;43344;44259;46326;48309	Dsor1;Aven;CG15602;Myb;mei-41;Sap30;Wee1;mre11;grp;Xpd;Myt1;PEK;puc;Abi;Rad17;tefu;Cdk2;CG5003;nbs;l(2)dtl;mus101
GO:0000122	negative regulation of transcription by RNA polymerase II	Any process that stops, prevents, or reduces the frequency, rate or extent of transcription mediated by RNA polymerase II.	43.868% (93/212)	2.45588e-07	6.61	19834908;30971;31027;31070;31151;31153;31331;31429;31430;31499;31523;31571;31577;31681;31834;32225;32243;32278;32607;32941;32954;33185;33225;33392;33529;34119;34395;34483;34595;34611;34881;34888;34908;35198;35262;35381;35386;35540;35555;35678;36171;36264;36499;36678;37339;37471;37818;37837;37924;38063;38565;38643;38897;38982;39212;39455;39999;40046;40141;40170;40358;40789;40795;41032;41084;41602;…	CG45071;G9a;Rbf;CG11398;arm;mip130;Mnt;ovo;CG32767;lin-52;CG12236;CG3815;CG3847;NELF-B;HP1b;Smr;Brms1;HDAC4;TH1;CoRest;CG14220;kis;ush;aop;Mad;Su(var)205;GATAd;CG12299;esc;escl;Su(H);stc;sna;CG17568;CG10631;E2f2;CG9246;EcR;jing;CG1620;shn;Mtor;mip120;chn;DMAP1;NC2alpha;CG3065;Chi;uri;CG1233;HDAC1;DnaJ-1;Nulp1;Nelf-E;simj;Sap130;Eip75B;CG14073;asf1;Mi-2;Pc;CG1024;Zif;hb;tgo;CtBP;CG7987;Hexim;Caf1-…
GO:0000132	establishment of mitotic spindle orientation	A cell cycle process that sets the alignment of mitotic spindle relative to other cellular structures.	68.182% (15/22)	8.80637e-05	4.06	32078;33156;36791;37355;37893;39169;39536;40620;40993;41952;42676;43392;44072;47594;53569	dsh;l(2)gl;Lis-1;insc;Slik;nudE;DCTN1-p150;cno;Arl2;msps;wake;htt;Ran;aPKC;pins
GO:0000165	MAPK cascade	An intracellular protein kinase cascade containing at least a MAPK, a MAPKK and a MAP3K. The cascade can also contain an additional tiers: the upstream MAP4K. The kinases in each tier phosphorylate and activate the kinase in the downstream tier to transmit a signal within a cell.	52.703% (78/148)	8.74267e-11	10.06	31221;31332;31473;31582;31746;31872;32256;32257;32510;32601;32631;32920;32948;32963;32981;33212;33346;3354888;33881;33981;33991;34132;34378;34633;34774;34780;35425;35524;35654;36057;36952;36990;37203;37247;37387;37461;37751;37978;38146;38160;38375;38412;38613;38644;38714;38961;39659;40193;40620;40653;40660;40958;41020;41042;41082;41140;41673;41704;42253;42366;42549;42616;42643;42817;43080;43130;4…	Raf;Rala;RhoGAP5A;PpV;Traf6;Dsor1;hep;lic;HUWE1;sl;mbt;Vav;Tao;MKP-4;Cdc42;ebi;cpb;rl;PDZ-GEF;smt3;Mnn1;Btk29A;Ufd4;Ced-12;ics;p38b;step;Src42A;Dhx15;Jra;cnk;POSH;hppy;hpo;cpa;PTP-ER;sigmar;Atf-2;Rac1;Ptp61F;Usp5;Strip;Uev1A;Usp47;fmt;Cbl;Tak1;CG14184;cno;PEK;ksr;puc;Mkk4;M1BP;Kcmf1;Ras85D;Lkb1;rdx;Mekk1;Ask1;InR;PSR;CG7054;mbc;XNP;Lnk;Mtl;spg;alph;syd;msn;Pak;slpr;Shark;MAPk-Ak2;raw;poe;krz
GO:0000209	protein polyubiquitination	Addition of multiple ubiquitin groups to a protein, forming a ubiquitin chain.	58.163% (57/98)	2.05344e-10	9.69	31214;31628;31713;31728;31746;31835;31905;32473;32510;32751;33377;33379;33648;33932;34002;34378;34433;34487;34699;34896;35170;35742;35864;35998;36425;36820;36999;37035;37188;37542;37876;38613;39035;39079;39104;39133;39266;39691;39735;39750;39818;39958;40555;40596;41080;41181;41260;41704;41785;42105;42124;42504;42793;43611;44118;44131;45906	CG2924;CG14435;Ubr3;UbcE2H;Traf6;APC4;CG42797;shtd;HUWE1;CG8188;CG4238;Su(dx);morgue;CG11070;CG4502;Ufd4;STUB1;Ubc2;CG9934;Cul3;mib2;Cul1;gcl;Uba1;CG17019;CG7747;Smurf;Ubc10;Topors;ari-2;CG3356;Uev1A;CG5087;CG4080;pall;Ubc4;Ube3a;CG7656;elgi;mib1;roq;Nedd4;CG14646;ctrip;Iru;hyd;Bruce;rdx;eff;CG5823;CG14322;slmb;CG10254;CG2218;vih;Mkrn1;mr
GO:0000212	meiotic spindle organization	A process that is carried out at the cellular level which results in the assembly, arrangement of constituent parts, or disassembly of the microtubule spindle during a meiotic cell cycle.	57.5% (23/40)	6.90614e-05	4.16	317833;32049;32107;32478;32645;33501;33836;34286;34441;34527;35054;35130;35325;36706;37230;38044;40712;41365;43517;44072;45374;48481;53567	ghi;Klp10A;nod;Grip128;Axs;gammaTub23C;ifc;pelo;Grip75;Nup154;fws;Grip71;brun;SRPK;hts;wac;Sec8;mgr;ncd;Ran;fwd;Grip91;larp
GO:0000226	microtubule cytoskeleton organization	A process that is carried out at the cellular level which results in the assembly, arrangement of constituent parts, or disassembly of cytoskeletal structures comprising microtubules and their associated proteins.	42.149% (153/363)	1.15661e-09	8.94	2768852;2768940;31153;31239;317833;31874;32049;32057;32071;32078;32107;32478;32518;32537;32543;32581;326166;326245;32645;32703;32752;32946;33136;33156;33389;33501;3355126;33555;33610;33714;33757;33782;33836;33863;33965;33981;34110;34158;34167;34286;34441;34527;34636;34993;35051;35054;35130;35325;35329;35340;35532;35576;35584;35730;36040;36264;36302;36311;36491;36492;36498;36560;36706;36718;36791;…	par-1;Pp2A-29B;mip130;egh;ghi;ric8a;Klp10A;Dlic;Kap3;dsh;nod;Grip128;CCT6;Chc;Myb;kat80;Tap42;Gorab;Axs;baz;par-6;Grip84;Cp110;l(2)gl;TBCD;gammaTub23C;CG17493;Ptpa;Cep97;CG14043;Bsg25D;Lam;ifc;stai;Wee1;smt3;Rbsn-5;Rcd4;emb;pelo;Grip75;Nup154;Rab6;grp;BicD;fws;Grip71;brun;IKKepsilon;dia;Tbce;Mob4;Eb1;Nop17l;TER94;Mtor;CG8878;wash;cnn;cbs;mars;Rcd1;SRPK;Khc-73;Lis-1;Khc;Patronin;Topors;hts;betaTub…
GO:0000272	polysaccharide catabolic process	The chemical reactions and pathways resulting in the breakdown of a polysaccharide, a polymer of many (typically more than 10) monosaccharide residues linked glycosidically.	60% (12/20)	0.00242056	2.62	31666;31738;326115;33386;35900;37435;38344;38913;39454;40700;41772;41823	Atg5;Smox;Atg16;GlyP;babo;CG9485;Atg2;Atg18a;Atg1;Atg17;put;GlyS
GO:0000278	mitotic cell cycle	Progression through the phases of the mitotic cell cycle, the most common eukaryotic cell cycle, which canonically comprises four successive phases called G1, S, G2, and M and includes replication of the genome and the subsequent segregation of chromosomes into daughter cells. In some variant cell cycles nuclear replication or nuclear division may not be followed by cell division, or G1 and G2 ph…	51.148% (245/479)	9.51084e-29	28.02	246445;31027;31038;31044;31052;31157;31187;31293;31441;31521;31554;31582;31598;31678;318206;31835;31872;31874;31967;31979;31988;32049;32057;32078;32120;32215;32225;32351;32473;32478;32518;32533;32543;32551;32608;326166;32627;32664;32677;32751;32946;32994;33014;33156;33196;33211;33389;33501;33526;33529;3354888;3354896;3355126;3355136;33555;33758;33778;33782;33845;33959;33965;33974;33981;33991;3401…	Rif1;Rbf;MED22;mus81;Cdc45;Ocrl;wapl;N;Cdk7;Act5C;sqh;PpV;Cdc7;CHES-1-like;Tlk;APC4;Dsor1;ric8a;Psf3;PPP4R2r;Hmr;Klp10A;Dlic;dsh;PhKgamma;Aven;Smr;jub;shtd;Grip128;CCT6;CG15602;Myb;CycD;mei-41;Tap42;SMC3;Sap30;Nprl2;CG8188;Grip84;zld;Rab35;l(2)gl;smo;AP-2alpha;TBCD;gammaTub23C;toc;Mad;rl;vtd;CG17493;Nipped-B;Ptpa;Bub1;Cap-D3;Lam;mtm;Rca1;Wee1;SA;smt3;Mnn1;CG5181;Su(var)205;Grip75;CG6443;l(2)gd1;m…
GO:0000280	nuclear division	The division of a cell nucleus into two nuclei, with DNA and other nuclear contents distributed between the daughter nuclei.	43.934% (134/305)	5.04349e-10	9.3	31027;31044;31373;31835;31988;32049;32107;32473;32478;32543;32608;32627;32645;32751;32979;33226;33399;33501;33507;3354896;3355136;33562;33758;33778;33779;33782;33836;33959;33974;34286;34441;34481;34527;34648;34966;35001;35054;35130;35223;35225;35325;35395;35522;35584;35591;35696;35742;35954;36264;36286;36440;36621;36653;36697;36706;36791;36957;37187;37188;37414;37467;37532;37687;3771934;3772180;3…	Rbf;mus81;mei-9;APC4;Hmr;Klp10A;nod;shtd;Grip128;Myb;mei-41;SMC3;Axs;CG8188;Mer;lwr;mio;gammaTub23C;okr;vtd;Nipped-B;Cog3;Bub1;Cap-D3;tomb;Lam;ifc;Rca1;SA;pelo;Grip75;Nup107;Nup154;bru1;Syx5;glu;fws;Grip71;RanGAP;Top2;brun;CG8679;BubR1;Eb1;CG15237;scra;Cul1;Mad1;Mtor;pds5;Cap-G;Su(var)2-HP2;SMC2;Xpc;SRPK;Lis-1;Lhr;prod;Topors;Xpd;Rae1;CG6758;ord;cana;Sxl;thoc5;Slik;Brca2;wac;alphaCOP;Asciz;ago;Dh…
GO:0000288	nuclear-transcribed mRNA catabolic process, deadenylation-dependent decay	A major pathway of degradation of nuclear-transcribed mRNAs that proceeds through a series of ordered steps that includes poly(A) tail shortening and that can regulate mRNA stability.	57.576% (19/33)	0.000288649	3.54	32222;34364;34541;35501;35788;35893;37790;38369;39034;39366;39722;39818;40683;40711;41094;42058;42880;43808;5740252	Tis11;me31B;Ge-1;Not3;Pabp2;PAN2;DCP1;PAN3;smg;Pop2;DCP2;roq;Rga;CG2091;pum;Patr-1;twin;gw;Not1
GO:0000289	nuclear-transcribed mRNA poly(A) tail shortening	Shortening of the poly(A) tail of a nuclear-transcribed mRNA from full length to an oligo(A) length.	57.895% (11/19)	0.00537914	2.27	35501;35788;35893;38369;39034;39366;40683;41094;42880;43808;5740252	Not3;Pabp2;PAN2;PAN3;smg;Pop2;Rga;pum;twin;gw;Not1
GO:0000290	deadenylation-dependent decapping of nuclear-transcribed mRNA	Cleavage of the 5'-cap of a nuclear mRNA triggered by shortening of the poly(A) tail to below a minimum functional length.	85.714% (6/7)	0.0023849	2.62	34364;34541;37790;39722;40711;42058	me31B;Ge-1;DCP1;DCP2;CG2091;Patr-1
GO:0000375	RNA splicing, via transesterification reactions	Splicing of RNA via a series of two transesterification reactions.	48.399% (136/281)	6.26661e-14	13.2	31259;31442;31448;31481;31558;31662;31780;31840;32009;32069;32168;32282;32373;32455;32464;32490;32602;32636;32819;32881;33043;33201;33235;33305;33460;33465;33513;33514;3355114;33680;33781;33909;33967;33968;33982;34138;34312;34648;34788;35099;35192;35256;35268;35539;35654;35713;35756;35788;36208;36304;36306;36514;36527;36561;36619;36687;36820;36984;37123;37146;37178;37335;37402;37561;37562;3772180…	CG2685;snf;Rnp4F;CG4119;Spx;CG1677;Es2;Bx42;Imp;l(1)10Bb;Tango4;CG1622;l(1)G0007;CG5877;CG6227;CG9213;U2af50;SNRPG;CG6179;Usp39;cactin;U2af38;Sf3b1;CG4896;Cwc25;Tnpo-SR;CG3542;Sf3b2;Spf45;CG3225;Hel25E;Phf5a;x16;Hrb27C;snRNP-U1-70K;Mettl14;Srp54;bru1;CG16865;ncm;l(2)37Cb;Hakai;CG10466;Ars2;Dhx15;U2A;nito;Pabp2;CG7741;Prp8;SmD3;fand;fl(2)d;pea;tra2;CG11808;CG7747;cyp33;Prp19;CG30122;CG15084;rig;ma…
GO:0000377	RNA splicing, via transesterification reactions with bulged adenosine as nucleophile	Splicing of RNA via a series of two transesterification reactions with a bulged adenosine residue from the intron branch point as the initiating nucleophile. When the initial RNA for the splicing reaction is a single molecule (cis splicing), the excised intron is released in a lariat structure.	48.399% (136/281)	6.26661e-14	13.2	31259;31442;31448;31481;31558;31662;31780;31840;32009;32069;32168;32282;32373;32455;32464;32490;32602;32636;32819;32881;33043;33201;33235;33305;33460;33465;33513;33514;3355114;33680;33781;33909;33967;33968;33982;34138;34312;34648;34788;35099;35192;35256;35268;35539;35654;35713;35756;35788;36208;36304;36306;36514;36527;36561;36619;36687;36820;36984;37123;37146;37178;37335;37402;37561;37562;3772180…	CG2685;snf;Rnp4F;CG4119;Spx;CG1677;Es2;Bx42;Imp;l(1)10Bb;Tango4;CG1622;l(1)G0007;CG5877;CG6227;CG9213;U2af50;SNRPG;CG6179;Usp39;cactin;U2af38;Sf3b1;CG4896;Cwc25;Tnpo-SR;CG3542;Sf3b2;Spf45;CG3225;Hel25E;Phf5a;x16;Hrb27C;snRNP-U1-70K;Mettl14;Srp54;bru1;CG16865;ncm;l(2)37Cb;Hakai;CG10466;Ars2;Dhx15;U2A;nito;Pabp2;CG7741;Prp8;SmD3;fand;fl(2)d;pea;tra2;CG11808;CG7747;cyp33;Prp19;CG30122;CG15084;rig;ma…
GO:0000380	alternative mRNA splicing, via spliceosome	The process of generating multiple mRNA molecules from a given set of exons by differential use of exons from the primary transcript(s) to form multiple mature mRNAs that vary in their exon composition.	54.023% (47/87)	1.79861e-07	6.75	31442;31481;32373;32464;32602;33201;33305;3355114;33781;33967;33982;34138;34312;34648;35256;35756;36514;36527;36561;36619;37123;37561;37562;3772180;38937;39483;39737;40064;40529;40676;40739;41524;41666;41891;42048;42274;42596;42813;42848;42899;43004;43385;43415;45655;47869;48535;53443	snf;CG4119;l(1)G0007;CG6227;U2af50;U2af38;CG4896;Spf45;Hel25E;x16;snRNP-U1-70K;Mettl14;Srp54;bru1;Hakai;nito;fand;fl(2)d;pea;tra2;Prp19;qkr58E-1;qkr58E-2;Sxl;Cpsf6;Srrm1;l(3)72Ab;CG6841;CG14641;CG2926;Rm62;pps;sqd;obe;Sf3a1;snRNP-U1-C;how;tst;Rox8;CG5728;PQBP1;Hrb98DE;Doa;dom;vir;Hrb87F;SF2
GO:0000381	regulation of alternative mRNA splicing, via spliceosome	Any process that modulates the frequency, rate or extent of alternative splicing of nuclear mRNAs.	54.118% (46/85)	2.26409e-07	6.65	31442;31481;32373;32464;32602;33201;33305;3355114;33781;33967;33982;34138;34312;34648;35256;35756;36514;36527;36561;36619;37123;37561;37562;3772180;38937;39483;39737;40064;40529;40676;40739;41524;41666;41891;42048;42274;42596;42813;42848;42899;43385;43415;45655;47869;48535;53443	snf;CG4119;l(1)G0007;CG6227;U2af50;U2af38;CG4896;Spf45;Hel25E;x16;snRNP-U1-70K;Mettl14;Srp54;bru1;Hakai;nito;fand;fl(2)d;pea;tra2;Prp19;qkr58E-1;qkr58E-2;Sxl;Cpsf6;Srrm1;l(3)72Ab;CG6841;CG14641;CG2926;Rm62;pps;sqd;obe;Sf3a1;snRNP-U1-C;how;tst;Rox8;CG5728;Hrb98DE;Doa;dom;vir;Hrb87F;SF2
GO:0000398	mRNA splicing, via spliceosome	The joining together of exons from one or more primary transcripts of messenger RNA (mRNA) and the excision of intron sequences, via a spliceosomal mechanism, so that mRNA consisting only of the joined exons is produced.	48.399% (136/281)	6.26661e-14	13.2	31259;31442;31448;31481;31558;31662;31780;31840;32009;32069;32168;32282;32373;32455;32464;32490;32602;32636;32819;32881;33043;33201;33235;33305;33460;33465;33513;33514;3355114;33680;33781;33909;33967;33968;33982;34138;34312;34648;34788;35099;35192;35256;35268;35539;35654;35713;35756;35788;36208;36304;36306;36514;36527;36561;36619;36687;36820;36984;37123;37146;37178;37335;37402;37561;37562;3772180…	CG2685;snf;Rnp4F;CG4119;Spx;CG1677;Es2;Bx42;Imp;l(1)10Bb;Tango4;CG1622;l(1)G0007;CG5877;CG6227;CG9213;U2af50;SNRPG;CG6179;Usp39;cactin;U2af38;Sf3b1;CG4896;Cwc25;Tnpo-SR;CG3542;Sf3b2;Spf45;CG3225;Hel25E;Phf5a;x16;Hrb27C;snRNP-U1-70K;Mettl14;Srp54;bru1;CG16865;ncm;l(2)37Cb;Hakai;CG10466;Ars2;Dhx15;U2A;nito;Pabp2;CG7741;Prp8;SmD3;fand;fl(2)d;pea;tra2;CG11808;CG7747;cyp33;Prp19;CG30122;CG15084;rig;ma…
GO:0000578	embryonic axis specification	The establishment, maintenance and elaboration of a pattern along a line or a point in an embryo.	55.833% (67/120)	6.704e-11	10.17	2768852;31221;31722;31872;32257;32478;32537;326157;32703;32979;33156;3354888;33968;34110;34441;34541;34636;35289;35329;35478;35680;35731;36040;36118;36306;36773;36809;36810;36952;37065;37304;37402;37417;37757;37790;38067;38321;38389;39158;39722;40559;40577;40660;41032;41094;41138;41140;41431;41666;41952;42000;42501;42672;43283;43331;43572;43656;43700;44052;44131;44448;44543;45827;45931;47594;4778…	par-1;Raf;fs(1)h;Dsor1;lic;Grip128;Chc;mon2;baz;Mer;l(2)gl;rl;Hrb27C;Rbsn-5;Grip75;Ge-1;Rab6;vls;IKKepsilon;gus;didum;sax;TER94;psq;SmD3;Dg;csul;Khc;cnk;stau;tapas;mago;tud;egl;DCP1;klar;dos;Hsp83;RasGAP1;DCP2;lost;MED31;ksr;hb;pum;rump;Ras85D;glo;sqd;msps;CSN5;Rab11;loco;pll;btz;Sry-delta;tll;spn-F;Shc;Mkrn1;scrib;enc;bic;spir;aPKC;fs(1)K10;cic
GO:0000723	telomere maintenance	Any process that contributes to the maintenance of proper telomeric length and structure by affecting and monitoring the activity of telomeric proteins, the length of telomeric DNA and the replication and repair of the DNA. These processes includes those that shorten, lengthen, replicate and repair the telomeric DNA sequences.	61.765% (21/34)	3.26284e-05	4.49	117419;246445;31497;31625;31942;31988;32322;32608;34119;34565;36027;36957;37564;39241;40047;40669;40972;41746;41839;43095;44259	Irbp;Rif1;CG4078;nonC;ZAP3;Hmr;DNAlig4;mei-41;Su(var)205;mre11;tea;Lhr;rad50;JIL-1;HipHop;Snm1;RpA-70;spn-B;tefu;Tnks;nbs
GO:0000724	double-strand break repair via homologous recombination	The error-free repair of a double-strand break in DNA in which the broken DNA molecule is repaired using homologous sequences. A strand in the broken DNA searches for a homologous region in an intact chromosome to serve as the template for DNA synthesis. The restoration of two intact DNA molecules results in the exchange, reciprocal or nonreciprocal, of genetic material between the intact DNA mol…	56.522% (39/69)	4.16662e-07	6.38	31044;31052;31142;31373;31497;31598;31801;32113;32608;326215;33507;3354896;3355136;33709;34018;34481;34549;34565;34892;35236;35395;35594;35927;36199;37916;38079;38865;39594;40725;40972;41366;41370;41746;42543;42748;42876;44259;45031;47186	mus81;Cdc45;CG14803;mei-9;CG4078;Cdc7;Caf1-180;RPA3;mei-41;SMC5;okr;vtd;Nipped-B;Marcal1;CG5181;Nup107;Nup160;mre11;Pol32;Top3alpha;CG8679;koi;Su(var)2-10;CG9062;Brca2;Rev1;CG7457;RecQ5;dgrn;RpA-70;Blm;CG5270;spn-B;Fancm;Rad60;jnj;nbs;Pp4-19C;DNApol-zeta
GO:0000725	recombinational repair	A DNA repair process that involves the exchange, reciprocal or nonreciprocal, of genetic material between the broken DNA molecule and a homologous DNA region.	56.522% (39/69)	4.16662e-07	6.38	31044;31052;31142;31373;31497;31598;31801;32113;32608;326215;33507;3354896;3355136;33709;34018;34481;34549;34565;34892;35236;35395;35594;35927;36199;37916;38079;38865;39594;40725;40972;41366;41370;41746;42543;42748;42876;44259;45031;47186	mus81;Cdc45;CG14803;mei-9;CG4078;Cdc7;Caf1-180;RPA3;mei-41;SMC5;okr;vtd;Nipped-B;Marcal1;CG5181;Nup107;Nup160;mre11;Pol32;Top3alpha;CG8679;koi;Su(var)2-10;CG9062;Brca2;Rev1;CG7457;RecQ5;dgrn;RpA-70;Blm;CG5270;spn-B;Fancm;Rad60;jnj;nbs;Pp4-19C;DNApol-zeta
GO:0000819	sister chromatid segregation	The cell cycle process in which sister chromatids are organized and then physically separated and apportioned to two or more sets.	47.794% (65/136)	4.0415e-07	6.39	31027;31187;31835;31988;32049;32473;32627;33501;3354896;3355136;33758;33778;33974;35001;35225;35522;35584;35591;35954;36264;36286;36440;36621;36653;36791;36957;37187;37687;3771934;37893;38492;38580;38798;38812;39169;39536;39594;40170;40388;40508;40616;40961;41180;41289;41830;41952;42753;42846;42853;43228;43448;43490;43491;43517;43719;43901;43916;44118;44724;45826;45906;47874;47877;49260;53566	Rbf;wapl;APC4;Hmr;Klp10A;shtd;SMC3;gammaTub23C;vtd;Nipped-B;Bub1;Cap-D3;SA;glu;Top2;BubR1;Eb1;CG15237;Mad1;Mtor;pds5;Cap-G;Su(var)2-HP2;SMC2;Lis-1;Lhr;prod;ord;cana;Slik;RfC4;Dhc64C;Cdc27;eco;nudE;DCTN1-p150;RecQ5;Mi-2;Rpn10;Chro;corto;Arl8;dmt;Cap-H2;Mau2;msps;Cdc16;spas;SMC1;ball;Slbp;Bub3;Cap-D2;ncd;rod;chb;Rok;vih;san;bel;mr;Zw10;tws;Pp1-87B;Kat60
GO:0000902	cell morphogenesis	The developmental process in which the size or shape of a cell is generated and organized.	45.946% (255/555)	3.26206e-21	20.49	249072;252479;252554;30971;31070;31075;31151;31165;31229;31239;31245;31293;31332;31350;31425;31429;31543;31554;31620;31622;31623;31667;31722;31735;31738;31843;31905;31987;32057;32078;32080;32115;32119;32207;32229;32256;32363;32510;32623;32703;32732;32743;32838;32910;32919;32920;32948;32981;32990;33014;33148;33185;33196;33262;33346;33389;33409;33444;33529;3355072;3355131;3355143;33619;33649;33714;…	Liprin-alpha;DIP2;sav;G9a;CG11398;DAAM;arm;usp;boi;egh;Seipin;N;Rala;lva;Ptp4E;ovo;raptor;sqh;pod1;Nf-YC;xit;Dok;fs(1)h;CG2116;Smox;fend;CG42797;spri;Dlic;dsh;hop;Ptp10D;bif;LIMK1;CG12717;hep;CG11584;HUWE1;Arp2;baz;Ankle2;RhoGAPp190;Wnt5;Ulp1;rictor;Vav;Tao;Cdc42;parvin;Rab35;fog;kis;smo;dock;cpb;TBCD;Sec24CD;Arpc5;Mad;CG41099;cta;p120ctn;ed;Elp3;CG14043;tkv;PDZ-GEF;mmy;smt3;r2d2;Dref;me31B;SCAR;…
GO:0000904	cell morphogenesis involved in differentiation	The change in form (cell shape and size) that occurs when relatively unspecialized cells, e.g. embryonic or regenerative cells, acquire specialized structural and/or functional features that characterize the cells, tissues, or organs of the mature organism or some other relatively stable phase of the organism's life history.	45.032% (213/473)	1.21594e-16	15.92	249072;252479;252554;30971;31070;31075;31165;31229;31239;31245;31293;31350;31425;31543;31554;31620;31622;31623;31722;31735;31738;31843;31905;31987;32057;32078;32080;32115;32119;32207;32229;32256;32363;32510;32703;32743;32838;32910;32919;32920;32981;32990;33014;33148;33185;33196;33262;33389;3355072;3355131;3355143;33649;33714;33903;33981;34066;34328;34519;34636;34772;34790;34896;34974;35110;35154;…	Liprin-alpha;DIP2;sav;G9a;CG11398;DAAM;usp;boi;egh;Seipin;N;lva;Ptp4E;raptor;sqh;pod1;Nf-YC;xit;fs(1)h;CG2116;Smox;fend;CG42797;spri;Dlic;dsh;hop;Ptp10D;bif;LIMK1;CG12717;hep;CG11584;HUWE1;baz;RhoGAPp190;Wnt5;Ulp1;rictor;Vav;Cdc42;parvin;Rab35;fog;kis;smo;dock;TBCD;CG41099;cta;p120ctn;Elp3;CG14043;mmy;smt3;r2d2;Dref;SCAR;Rab6;kuz;Sos;Cul3;chif;amos;Nak;CG10431;dnt;CdGAPr;dia;Src42A;EcR;jing;LRP1;…
GO:0000910	cytokinesis	The division of the cytoplasm and the plasma membrane of a cell and its partitioning into two daughter cells.	39.252% (42/107)	0.0059955	2.22	31157;31521;31554;317833;32478;32522;32543;326245;32979;33014;33114;33136;33211;33562;33782;34441;34481;34543;34966;35054;35325;35340;35696;35783;35801;36915;37749;37841;38199;38235;38879;40506;40712;41181;41260;41370;42438;42501;43916;45374;45931;47874	Ocrl;Act5C;sqh;ghi;Grip128;Graf;Myb;Gorab;Mer;Rab35;Sep1;Cp110;AP-2alpha;Cog3;Lam;Grip75;Nup107;l(2)gd1;Syx5;fws;brun;dia;scra;Asap;pnut;RhoGEF2;CG30183;tsr;alphaCOP;JTBR;pbl;Arf79F;Sec8;hyd;Bruce;CG5270;Sep2;Rab11;Rok;fwd;spir;Zw10
GO:0000956	nuclear-transcribed mRNA catabolic process	The chemical reactions and pathways resulting in the breakdown of nuclear-transcribed mRNAs in eukaryotic cells.	53.03% (35/66)	1.13252e-05	4.95	2768882;31625;31724;32153;32222;32715;32935;33964;34286;34364;34484;34541;35501;35788;35893;35921;37790;37792;38369;39034;39366;39722;39818;39883;39957;40683;40711;41094;41666;42058;42813;42880;43808;44409;5740252	Rai1;nonC;Upf2;Upf1;Tis11;CG8915;pcm;Rat1;pelo;me31B;CG6729;Ge-1;Not3;Pabp2;PAN2;CG8777;DCP1;Upf3;PAN3;smg;Pop2;DCP2;roq;Zcchc7;Edc3;Rga;CG2091;pum;sqd;Patr-1;tst;twin;gw;Cbp80;Not1
GO:0000959	mitochondrial RNA metabolic process	The chemical reactions and pathways involving RNA transcribed from the mitochondrial genome and occurring in the mitochondrion.	70% (21/30)	1.68342e-06	5.77	31081;31095;31568;318867;31989;32982;33285;34321;35100;37571;37965;39644;39989;40490;40543;40707;41228;41862;42182;42630;43710	MTPAP;Lrpprc2;mldr;CG31643;CG2124;CG14231;mtRNApol;CG4619;bsf;CG4610;TyrRS-m;GlyRS;TrpRS-m;CG14450;Suv3;CG2100;mtTFB2;SerRS-m;mTerf5;CG13850;PNPase
GO:0000963	mitochondrial RNA processing	The conversion of a primary RNA molecule transcribed from a mitochondrial genome into one or more mature RNA molecules; occurs in the mitochondrion.	70.588% (12/17)	0.000283313	3.55	31081;31568;318867;31989;32982;34321;35100;37571;40543;40707;42630;43710	MTPAP;mldr;CG31643;CG2124;CG14231;CG4619;bsf;CG4610;Suv3;CG2100;CG13850;PNPase
GO:0000965	mitochondrial RNA 3'-end processing	Any process involved in forming the mature 3' end of an RNA molecule transcribed from a mitochondrial genome; occurs in the mitochondrion.	100% (5/5)	0.00161564	2.79	31081;35100;40543;40707;43710	MTPAP;bsf;Suv3;CG2100;PNPase
GO:0000972	transcription-dependent tethering of RNA polymerase II gene DNA at nuclear periphery	The chromosome organization process in which the DNA sequence containing a gene transcribed by RNA polymerase II is maintained in a specific location at the nuclear periphery. In S. cerevisiae, this process involves cis-acting DNA sequences such as the TATA box and upstream activating sequence (UAS) elements, trans-acting transcriptional activators, and also the 3'-UTR of the transcript.	83.333% (5/6)	0.00746192	2.13	34481;34527;37467;39306;42680	Nup107;Nup154;Rae1;PCID2;Nup133
GO:0001109	promoter clearance during DNA-templated transcription	Any process involved in the transition from the initiation to the elongation phases of transcription by a DNA-dependent RNA polymerase, generally including a conformational change from the initiation conformation to the elongation conformation. Promoter clearance often involves breaking contact with transcription factors involved only in the initiation phase and making contacts with elongation sp…	85.714% (6/7)	0.0023849	2.62	31441;33294;36598;37414;39202;39688	Cdk7;Tfb4;Tfb1;Xpd;hay;mrn
GO:0001111	RNA polymerase II promoter clearance	A process that mediates the transition from the initiation to the elongation phases of transcription by RNA polymerase II, generally including a conformational change from the initiation conformation to the elongation conformation. Promoter clearance often involves breaking contact with transcription factors involved only in the initiation phase and making contacts with elongation specific factor…	85.714% (6/7)	0.0023849	2.62	31441;33294;36598;37414;39202;39688	Cdk7;Tfb4;Tfb1;Xpd;hay;mrn
GO:0001112	DNA-templated transcription open complex formation	Any process involved in the melting of the DNA hybrid of the core promoter region within the transcriptional closed complex of an RNA polymerase preinitiation complex (PIC) to produce an open complex where the DNA duplex around the transcription initiation site is unwound to form the transcription bubble.	85.714% (6/7)	0.0023849	2.62	33294;36598;37414;39202;39313;39688	Tfb4;Tfb1;Xpd;hay;TfIIEalpha;mrn
GO:0001113	transcription open complex formation at RNA polymerase II promoter	Any process involved in the melting of the DNA hybrid of the core promoter region within the transcriptional closed complex of an RNA polymerase II preinitiation complex (PIC) to produce an open complex where the DNA duplex around the transcription initiation site is unwound to form the transcription bubble.	85.714% (6/7)	0.0023849	2.62	33294;36598;37414;39202;39313;39688	Tfb4;Tfb1;Xpd;hay;TfIIEalpha;mrn
GO:0001120	protein-DNA complex remodeling	The acquisition, loss, or modification of macromolecules within a protein-DNA complex, resulting in the alteration of an existing complex.	85.714% (6/7)	0.0023849	2.62	33294;36598;37414;39202;39313;39688	Tfb4;Tfb1;Xpd;hay;TfIIEalpha;mrn
GO:0001558	regulation of cell growth	Any process that modulates the frequency, rate, extent or direction of cell growth.	56.627% (47/83)	2.55265e-08	7.59	249072;31245;31310;31331;31399;31543;32078;32119;32551;32601;32838;32979;34772;35922;36426;36846;37007;37528;37755;38017;38146;38399;38654;39454;39520;40201;40562;40633;41591;41673;41957;42446;42549;42846;42862;42935;42995;43130;43222;43505;43580;43673;43991;44326;45307;47396;53560	Liprin-alpha;Seipin;Myc;Mnt;Torsin;raptor;dsh;bif;CycD;sl;Wnt5;Mer;kuz;Vang;SCCRO3;Sema2a;Sema1b;Fmr1;Sesn;Pdk1;Rac1;Larp4B;S6k;Atg1;Abp1;gig;srl;Hph;Paip2;Lkb1;Akt1;Pi3K92E;InR;spas;Tsc1;puf;Ythdf;Lnk;Tl;Wdr24;sima;dco;Pten;mRpL12;fz;Tor;cic
GO:0001654	eye development	The process whose specific outcome is the progression of the eye over time, from its formation to the mature structure. The eye is the organ of sight.	49.744% (194/390)	4.34867e-21	20.36	19835383;249072;252554;252671;31017;31149;31151;31221;31229;31290;31293;31332;31473;31499;31517;31738;31842;31872;32078;32080;32123;32207;32473;32537;32567;32601;32604;326122;326198;32631;32777;32850;32920;32976;32979;32981;32987;33156;33196;33225;33281;33282;33379;33392;33529;3354888;3355114;3355143;33619;33648;33753;33782;33881;33882;34030;34286;34328;34479;34519;34527;34543;34604;34636;34790;3…	PIG-V;Liprin-alpha;sav;X11L;sdk;trr;arm;Raf;boi;rst;N;Rala;RhoGAP5A;lin-52;GAA1;Smox;AP-1gamma;Dsor1;dsh;hop;Amun;LIMK1;shtd;Chc;exd;sl;Fur2;rumi;Krn;mbt;Vps4;Rip11;Vav;dome;Mer;Cdc42;AP-1-2beta;l(2)gl;smo;ush;S;ast;Su(dx);aop;Mad;rl;Spf45;p120ctn;ed;morgue;tkv;Lam;PDZ-GEF;Pez;Ziz;pelo;Dref;EMC3;SCAR;Nup154;l(2)gd1;Crys;Rab6;Sos;Su(H);Cul3;sna;Src42A;vimar;didum;nito;CSN4;Asap;babo;Vang;Su(var)2-…
GO:0001667	ameboidal-type cell migration	Cell migration that is accomplished by extension and retraction of a pseudopodium.	51.934% (94/181)	3.15792e-12	11.5	2768716;2768852;31118;31165;31221;31239;31293;31332;31358;31459;31554;31872;31907;31987;32078;32080;32256;32601;326198;32637;32703;32752;32920;32976;33148;33185;33346;33392;3355131;33563;33863;33968;34573;34633;34772;34790;35084;35256;35540;35555;35922;35939;36382;36791;36952;37142;37201;37247;37386;37734;37841;37851;38059;38146;38338;38580;38760;38879;38961;38978;39165;39169;39505;39596;39686;40…	mim;par-1;dor;usp;Raf;egh;N;Rala;brn;spoon;sqh;Dsor1;Ptpmeg2;spri;dsh;hop;hep;sl;Krn;mthl1;baz;par-6;Vav;dome;fog;kis;cpb;aop;cta;Sec5;stai;Hrb27C;Dlg5;Ced-12;kuz;Sos;kel;Hakai;EcR;jing;Vang;Rme-8;Sin3A;Lis-1;cnk;Sec6;ena;hpo;shg;apt;tsr;yki;Ptpmeg;Rac1;Mrtf;Dhc64C;sgl;pbl;Cbl;rhea;CalpB;nudE;flr;dlp;dop;kug;CG42674;ksr;Sec8;puc;Ras85D;sqd;Abi;twf;Sra-1;Akt1;Dl;psidin;Pi3K92E;Cortactin;Sec15;Rab1…
GO:0001700	embryonic development via the syncytial blastoderm	The process whose specific outcome is the progression of the embryo over time, from zygote formation through syncytial blastoderm to the hatching of the first instar larva. An example of this process is found in Drosophila melanogaster.	55.09% (92/167)	5.60249e-14	13.25	246445;31127;31151;31293;31554;31598;31667;31746;31840;32028;32078;32256;32608;32920;32935;32981;33156;33225;33226;33392;33619;33669;33753;33881;33903;33965;33988;34132;35256;35340;35425;35524;35540;35564;35584;36057;36171;36442;36678;36915;36990;36999;37007;37201;37386;38146;38291;38433;38898;38909;38978;39173;39270;39284;39387;39659;39866;40133;40457;40517;40620;40958;41094;41140;41265;41656;41…	Rif1;a6;arm;N;sqh;Cdc7;Dok;Traf6;Bx42;Myo10A;dsh;hep;mei-41;Vav;pcm;Cdc42;l(2)gl;ush;lwr;aop;ed;Bsg25A;tkv;PDZ-GEF;mmy;Wee1;Rab30;Btk29A;Hakai;dia;step;Src42A;EcR;sced;Eb1;Jra;shn;Ack-like;chn;RhoGEF2;POSH;Smurf;Sema1b;ena;shg;Rac1;ecd;Eip63E;Arp3;Nmt;rhea;Dronc;scyl;chrb;Nrx-IV;Tak1;Dab;ash1;Ddx1;alpha-Cat;cno;puc;pum;Ras85D;jumu;yrt;Lkb1;put;Cp190;Rab11;InR;mbc;crb;l(3)mbt;Mtl;alph;zfh1;faf;gw;…
GO:0001703	gastrulation with mouth forming first	A gastrulation process in which the initial invagination becomes the mouth and the anus forms second.	48.889% (22/45)	0.00195169	2.71	31151;31623;31874;32160;32703;33014;33110;33148;33445;3355131;33753;34359;34908;35554;36915;37386;38160;39385;41858;43999;44885;45821	arm;xit;ric8a;tsg;baz;Rab35;fliI;fog;Drp1;cta;tkv;Prosalpha6;sna;Pld;RhoGEF2;shg;Ptp61F;RhoGAP68F;ea;trbl;mys;Abl
GO:0001709	cell fate determination	A process involved in cell fate commitment. Once determination has taken place, a cell becomes committed to differentiate down a particular pathway regardless of its environment.	52.8% (66/125)	2.20559e-09	8.66	2768852;31151;31293;31373;32049;32608;32703;33156;33281;33392;33399;33507;33555;34263;34413;34772;34790;34881;34896;35051;35110;35197;35747;35864;36001;36514;36544;36555;36612;36791;36978;37065;37230;37355;37387;37528;37647;37757;38580;38765;39169;39536;39619;41032;41140;41602;41746;42186;42313;42445;42501;42596;42693;43161;43310;43434;43728;43869;43928;43991;44205;44263;44543;45307;47594;53569	par-1;arm;N;mei-9;Klp10A;mei-41;baz;l(2)gl;S;aop;mio;okr;Ptpa;numb;da;kuz;Sos;Su(H);Cul3;BicD;amos;brat;drosha;gcl;dap;fand;AGO1;mam;Asx;Lis-1;Patronin;stau;hts;insc;cpa;Fmr1;CG9849;egl;Dhc64C;Galphai;nudE;DCTN1-p150;Tom;hb;Ras85D;CtBP;spn-B;14-3-3epsilon;Dl;H;Rab11;how;Dcr-1;E(spl)m8-HLH;Klp98A;Cul5;pasha;amx;chm;Pten;spen;Sara;enc;fz;aPKC;pins
GO:0001736	establishment of planar polarity	Coordinated organization of groups of cells in the plane of an epithelium, such that they all orient to similar coordinates.	48.889% (44/90)	1.42453e-05	4.85	2768852;31332;32078;32080;32207;32627;32703;32981;33281;33349;33392;33619;34110;35922;36057;36139;36747;37386;37841;38146;38890;39399;39505;39561;39659;40191;40620;41140;41718;42313;42503;43319;43673;43856;43916;43991;44100;44205;44448;44548;44747;45307;47998;49701	par-1;Rala;dsh;hop;LIMK1;SMC3;baz;Cdc42;S;frtz;aop;ed;Rbsn-5;Vang;Jra;dgo;bdg;shg;tsr;Rac1;nmo;app;flr;Frl;Tak1;kug;cno;Ras85D;Abi;Dl;Bdbt;Mtl;dco;nej;Rok;Pten;Patj;spen;scrib;lola;msk;fz;rin;gish
GO:0001737	establishment of imaginal disc-derived wing hair orientation	Orientation of hairs in the imaginal disc-derived wing along a proximal-distal axis, such that each cell of the wing produces one wing hair which points in a distal direction.	60% (15/25)	0.000696872	3.16	2768852;32078;32207;32627;33349;34110;35922;36139;37841;38146;39399;43319;43916;44448;45307	par-1;dsh;LIMK1;SMC3;frtz;Rbsn-5;Vang;dgo;tsr;Rac1;app;Mtl;Rok;scrib;fz
GO:0001738	morphogenesis of a polarized epithelium	The morphogenetic process in which the anatomical structures of a polarized epithelium are generated and organized. A polarized epithelium is an epithelium where the epithelial sheet is oriented with respect to the planar axis.	50% (50/100)	1.64709e-06	5.78	2768852;31332;32078;32080;32207;32627;32703;32752;32981;33281;33349;33392;33619;34110;35922;36057;36139;36747;37386;37841;38146;38580;38890;39399;39505;39536;39561;39659;40191;40620;41140;41656;41718;42313;42503;43319;43673;43856;43916;43991;44100;44205;44448;44548;44747;45307;46719;47594;47998;49701	par-1;Rala;dsh;hop;LIMK1;SMC3;baz;par-6;Cdc42;S;frtz;aop;ed;Rbsn-5;Vang;Jra;dgo;bdg;shg;tsr;Rac1;Dhc64C;nmo;app;flr;DCTN1-p150;Frl;Tak1;kug;cno;Ras85D;yrt;Abi;Dl;Bdbt;Mtl;dco;nej;Rok;Pten;Patj;spen;scrib;lola;msk;fz;dlt;aPKC;rin;gish
GO:0001745	compound eye morphogenesis	The morphogenetic process in which the anatomical structures of the compound eye are generated and organized. The adult compound eye is a precise assembly of 700-800 ommatidia. Each ommatidium is composed of 20 cells, identified by cell type and position. An example of compound eye morphogenesis is found in Drosophila melanogaster.	48.039% (147/306)	1.29333e-14	13.89	19835383;249072;252554;31017;31149;31151;31221;31229;31290;31293;31332;31517;31738;31872;32078;32080;32537;32601;32604;326122;32631;32777;32850;32920;32976;32979;32981;33156;33196;33281;33282;33379;33392;33529;3354888;3355114;3355143;33619;33648;33753;33782;33881;33882;34286;34328;34479;34519;34636;34790;34881;34896;35524;35609;35680;35759;35783;35900;35922;36057;36139;36299;36678;36747;36791;369…	PIG-V;Liprin-alpha;sav;sdk;trr;arm;Raf;boi;rst;N;Rala;GAA1;Smox;Dsor1;dsh;hop;Chc;sl;Fur2;rumi;mbt;Vps4;Rip11;Vav;dome;Mer;Cdc42;l(2)gl;smo;S;ast;Su(dx);aop;Mad;rl;Spf45;p120ctn;ed;morgue;tkv;Lam;PDZ-GEF;Pez;pelo;Dref;EMC3;SCAR;Rab6;Sos;Su(H);Cul3;Src42A;vimar;didum;CSN4;Asap;babo;Vang;Jra;dgo;Smyd4-4;chn;bdg;Lis-1;cnk;Sec6;hpo;shg;tsr;yki;snama;Slik;rno;klar;Rac1;ecd;dos;Usp5;Usp47;Mitf;nmo;Cbl;…
GO:0001751	compound eye photoreceptor cell differentiation	The process in which a relatively unspecialized cell acquires the specialized features of an eye photoreceptor cell.	50% (98/196)	1.97839e-11	10.7	19835383;249072;252554;31221;31229;31293;31332;31517;31738;31872;32078;32080;32601;32604;326122;32631;32777;32850;32979;33156;33281;33282;33379;33392;33529;3354888;33619;33753;33881;33882;34479;34636;34790;35524;35609;35680;35759;35900;36057;36299;36747;36791;36952;37142;37247;37841;37851;37893;38027;38067;38146;38321;38375;38644;38961;39091;39158;39293;39536;39866;39884;40456;40660;41084;41140;4…	PIG-V;Liprin-alpha;sav;Raf;boi;N;Rala;GAA1;Smox;Dsor1;dsh;hop;sl;Fur2;rumi;mbt;Vps4;Rip11;Mer;l(2)gl;S;ast;Su(dx);aop;Mad;rl;ed;tkv;PDZ-GEF;Pez;EMC3;Rab6;Sos;Src42A;vimar;didum;CSN4;babo;Jra;Smyd4-4;bdg;Lis-1;cnk;Sec6;hpo;tsr;yki;Slik;rno;klar;Rac1;dos;Usp5;Usp47;Cbl;Nf-YA;RasGAP1;Mob2;DCTN1-p150;Dab;sina;Rich;ksr;tgo;Ras85D;ninaG;Afti;put;eff;Atx2;CSN5;cdi;Dl;Ire1;Rab11;Cdc16;crb;Nct;PIG-S;PQBP1…
GO:0001752	compound eye photoreceptor fate commitment	The process in which the developmental fate of a cell becomes restricted such that it will develop into a compound eye photoreceptor cell. A photoreceptor cell is a cell that responds to incident electromagnetic radiation. Different classes of photoreceptor have different spectral sensitivities and express different photosensitive pigments.	57.143% (44/77)	4.91065e-08	7.31	252554;31221;31332;31738;31872;32601;32604;32979;33156;33282;33392;33529;3354888;33753;33881;34790;35524;35900;36057;36747;36952;37247;38321;38644;38961;39158;39866;39884;40660;41140;41772;42289;43404;43481;43651;43856;44448;44548;45307;45959;47998;48317;48973;50070	sav;Raf;Rala;Smox;Dsor1;sl;Fur2;Mer;l(2)gl;ast;aop;Mad;rl;tkv;PDZ-GEF;Sos;Src42A;babo;Jra;bdg;cnk;hpo;dos;Usp47;Cbl;RasGAP1;Dab;sina;ksr;Ras85D;put;cdi;spg;alph;wts;nej;scrib;lola;fz;mts;rin;ttk;Src64B;mask
GO:0001754	eye photoreceptor cell differentiation	The process in which a relatively unspecialized cell acquires the specialized features of a photoreceptor cell, as found in the eye, the primary visual organ of most organisms.	50.249% (101/201)	6.64997e-12	11.18	19835383;249072;252554;31221;31229;31293;31332;31517;31738;31872;32078;32080;32601;32604;326122;32631;32777;32850;32979;33156;33281;33282;33379;33392;33529;3354888;33619;33753;33881;33882;34479;34636;34790;35524;35609;35680;35759;35900;36057;36299;36747;36791;36810;36952;37142;37247;37841;37851;37893;38027;38067;38146;38321;38375;38644;38961;39091;39158;39293;39536;39866;39884;40456;40660;41084;4…	PIG-V;Liprin-alpha;sav;Raf;boi;N;Rala;GAA1;Smox;Dsor1;dsh;hop;sl;Fur2;rumi;mbt;Vps4;Rip11;Mer;l(2)gl;S;ast;Su(dx);aop;Mad;rl;ed;tkv;PDZ-GEF;Pez;EMC3;Rab6;Sos;Src42A;vimar;didum;CSN4;babo;Jra;Smyd4-4;bdg;Lis-1;Khc;cnk;Sec6;hpo;tsr;yki;Slik;rno;klar;Rac1;dos;Usp5;Usp47;Cbl;Nf-YA;RasGAP1;Mob2;DCTN1-p150;Dab;sina;Rich;ksr;tgo;Ras85D;ninaG;yrt;Afti;put;eff;Atx2;CSN5;cdi;Dl;Ire1;Rab11;Cdc16;crb;Nct;PIG…
GO:0001763	morphogenesis of a branching structure	The process in which the anatomical structures of branches are generated and organized. A branch is a division or offshoot from a main stem. Examples in animals would include blood vessels, nerves, lymphatics and other endothelial or epithelial tubes.	50.847% (30/59)	0.000130821	3.88	31151;31221;31342;31425;31872;32115;32546;32703;32752;32981;3354888;33563;33619;33782;37386;37890;37893;38516;38976;38978;40633;41140;41180;41694;41772;42029;43604;47396;47594;48317	arm;Raf;VhaAC39-1;Ptp4E;Dsor1;Ptp10D;CG16952;baz;par-6;Cdc42;rl;Sec5;ed;Lam;shg;bs;Slik;ago;foi;rhea;Hph;Ras85D;dmt;Nsf2;put;CCT3;hdc;Tor;aPKC;ttk
GO:0001881	receptor recycling	The process that results in the return of receptor molecules to an active state and an active cellular location after they have been stimulated by a ligand. An active state is when the receptor is ready to receive a signal.	75% (6/8)	0.00729536	2.14	34263;34636;37015;37233;40193;42509	numb;Rab6;Snx16;Fak;CG14184;Usp8
GO:0001932	regulation of protein phosphorylation	Any process that modulates the frequency, rate or extent of addition of phosphate groups into an amino acid in a protein.	50.962% (53/104)	3.73202e-07	6.43	26067067;2768852;30998;31441;31543;31716;32050;32257;32551;32752;32963;32979;32981;33156;3354930;33965;33981;34593;34774;34780;34974;35126;35425;36001;36130;36604;36674;36824;37767;37893;38146;38961;39293;40201;40429;40700;40998;41718;41778;42253;42446;42497;42515;42634;43312;43565;43673;43804;43916;43991;43999;45959;47396	PRAS40;par-1;svr;Cdk7;raptor;sws;CDK2AP1;lic;CycD;par-6;MKP-4;Mer;Cdc42;l(2)gl;CG40191;Wee1;smt3;CycY;ics;p38b;chif;CG10376;step;dap;Mat1;Sin1;pcs;CG8060;Ssrp;Slik;Rac1;Cbl;Mob2;gig;CycH;Atg17;Atg13;Abi;Hexim;Mekk1;Pi3K92E;CG7044;SNF4Agamma;mats;wdb;Axn;dco;mav;Rok;Pten;trbl;mts;Tor
GO:0001933	negative regulation of protein phosphorylation	Any process that stops, prevents or reduces the rate of addition of phosphate groups to amino acids within a protein.	54.286% (19/35)	0.000788507	3.1	26067067;30998;31716;32752;32963;33156;33965;34774;35126;36001;36674;36824;37767;38961;41778;43312;43673;43991;45959	PRAS40;svr;sws;par-6;MKP-4;l(2)gl;Wee1;ics;CG10376;dap;pcs;CG8060;Ssrp;Cbl;Hexim;wdb;dco;Pten;mts
GO:0001934	positive regulation of protein phosphorylation	Any process that activates or increases the frequency, rate or extent of addition of phosphate groups to amino acids within a protein.	50% (25/50)	0.000646667	3.19	31543;32050;32257;32979;32981;33981;34780;34974;35425;36130;36604;37893;38146;39293;40201;40700;40998;41718;42253;42446;42497;42634;43565;43804;47396	raptor;CDK2AP1;lic;Mer;Cdc42;smt3;p38b;chif;step;Mat1;Sin1;Slik;Rac1;Mob2;gig;Atg17;Atg13;Abi;Mekk1;Pi3K92E;CG7044;mats;Axn;mav;Tor
GO:0002009	morphogenesis of an epithelium	The process in which the anatomical structures of epithelia are generated and organized. An epithelium consists of closely packed cells arranged in one or more layers, that covers the outer surfaces of the body or lines any internal cavity or tube.	46.021% (266/578)	3.14619e-22	21.5	2768852;30998;31004;31151;31221;31239;31293;31332;31342;31358;31425;31429;31459;31473;31554;31667;31738;31746;31872;32028;32078;32080;32097;32115;32207;32256;32273;32546;32547;326166;32627;32637;32686;32703;32729;32752;32920;32935;32976;32981;32990;33048;33107;33114;33148;33156;33185;33196;33212;33226;33281;33282;33349;33379;33392;33477;33505;33529;3354888;3355109;3355131;33563;33619;33753;33782;…	par-1;svr;CG13366;arm;Raf;egh;N;Rala;VhaAC39-1;brn;Ptp4E;ovo;spoon;RhoGAP5A;sqh;Dok;Smox;Traf6;Dsor1;Myo10A;dsh;hop;Drak;Ptp10D;LIMK1;hep;sno;CG16952;tay;Tap42;SMC3;mthl1;RhoGAP15B;baz;CG43658;par-6;Vav;pcm;dome;Cdc42;parvin;RhoGAP19D;Dd;Sep1;fog;l(2)gl;kis;smo;ebi;lwr;S;ast;frtz;Su(dx);aop;Duox;Chd1;Mad;rl;Parp;cta;Sec5;ed;tkv;Lam;PDZ-GEF;mmy;Rab30;Mnn1;Rbsn-5;Btk29A;alien;Myo31DF;l(2)gd1;crol;C…
GO:0002064	epithelial cell development	The process whose specific outcome is the progression of an epithelial cell over time, from its formation to the mature structure. An epithelial cell is a cell usually found in a two-dimensional sheet with a free surface.	53.216% (182/342)	4.18698e-24	23.38	2768716;2768852;31027;31118;31153;31165;31221;31239;31293;31332;31358;31459;31554;31567;31598;31623;31872;31907;31987;32078;32080;32225;32256;32351;32384;32543;32581;32601;326198;32703;32752;32762;32920;32948;32976;32981;33014;33148;33185;33196;33211;33223;33281;33346;33392;33507;33529;3354888;3355072;3355109;3355131;33563;33619;33692;33753;33863;33968;33981;34066;34364;34413;34573;34633;34772;34…	mim;par-1;Rbf;dor;mip130;usp;Raf;egh;N;Rala;brn;spoon;sqh;Rpt4;Cdc7;xit;Dsor1;Ptpmeg2;spri;dsh;hop;Smr;hep;jub;Muc12Ea;Myb;kat80;sl;Krn;baz;par-6;e(y)1;Vav;Tao;dome;Cdc42;Rab35;fog;kis;smo;AP-2alpha;MED15;S;cpb;aop;okr;Mad;rl;CG41099;Parp;cta;Sec5;ed;Cf2;tkv;stai;Hrb27C;smt3;r2d2;me31B;da;Dlg5;Ced-12;kuz;cact;chif;kel;Fs(2)Ket;dia;gus;EcR;jing;geminin;cos;sax;lig;Cul4;Vang;Rme-8;Uba1;Prosalpha7;J…
GO:0002164	larval development	The process whose specific outcome is the progression of the larva over time, from its formation to the mature structure. The larva is the early, immature form of an that at birth or hatching is fundamentally unlike its parent and must metamorphose before assuming the adult characters.	46.512% (80/172)	8.54279e-08	7.07	31151;31221;31293;31399;32080;32142;32301;32458;33156;33225;33226;33282;33445;3354888;33649;33837;34882;34956;34961;34966;35540;36302;36382;36678;36810;37637;3772282;37757;37874;37890;38067;38223;38291;38433;38491;38703;38721;38821;38891;38978;39581;39644;40514;40554;40599;40795;40850;41038;41090;41137;41140;41911;42000;42066;42446;42550;42738;42816;42817;42936;43222;43256;43283;43565;43718;43791…	arm;Raf;N;Torsin;hop;ATP7;Set2;Top1;l(2)gl;ush;lwr;ast;Drp1;rl;Elp3;lid;ck;crp;heix;Syx5;EcR;CG8878;Sin3A;chn;Khc;asrij;His2A:CG33808;egl;ocm;bs;klar;Cht2;ecd;Eip63E;ens;Lcp65Ag1;Tnpo;akirin;bip1;rhea;stwl;GlyRS;Mes2;tub;CG1129;Zif;Alh;nom;Kdm2;CG8149;Ras85D;nsl1;CSN5;cher;Pi3K92E;E2f1;unk;Nup98-96;mbc;ash2;Tl;spz;pll;Axn;pygo;lgs;skd;Pten;SoxN;scrib;lola;Apc;wech;lolal;mys;fz;bel;Gug;knk;Tor
GO:0002165	instar larval or pupal development	The process whose specific outcome is the progression of the instar larva or pupa over time, from its formation to the mature structure. An example of this process is found in Drosophila melanogaster.	42.727% (235/550)	5.25896e-15	14.28	2768685;2768852;30971;30998;31004;31120;31151;31162;31165;31221;31293;31359;31399;31429;31473;31543;31554;31666;31667;31738;31773;31845;32078;32080;32097;32207;32256;32273;32301;32458;32547;326115;326166;32627;32637;32686;32729;32935;32976;32981;32990;33048;33107;33114;33148;33156;33185;33196;33212;33281;33282;33349;33379;33477;33505;33529;3354888;33619;33649;33753;33881;33981;33988;33991;34110;3…	mld;par-1;G9a;svr;CG13366;hfw;arm;Hr4;usp;Raf;N;cib;Torsin;ovo;RhoGAP5A;raptor;sqh;Atg5;Dok;Smox;Trf2;fh;dsh;hop;Drak;LIMK1;hep;sno;Set2;Top1;tay;Atg16;Tap42;SMC3;mthl1;RhoGAP15B;CG43658;pcm;dome;Cdc42;parvin;RhoGAP19D;Dd;Sep1;fog;l(2)gl;kis;smo;ebi;S;ast;frtz;Su(dx);Duox;Chd1;Mad;rl;ed;Elp3;tkv;PDZ-GEF;smt3;Rab30;Mnn1;Rbsn-5;Utx;Myo31DF;l(2)gd1;crol;Ced-12;Uvrag;ics;p38b;Sos;Su(H);ck;Cul3;step;g…
GO:0002225	positive regulation of antimicrobial peptide production	Any process that activates or increases the frequency, rate, or extent of antimicrobial peptide production.	47.368% (27/57)	0.00115876	2.94	33078;33225;33226;3355109;33734;33981;35047;35956;37216;37339;38748;39552;39610;39659;40554;40725;41532;42385;43222;43256;43283;43415;44000;44432;44496;44548;49045	Ntf-2;ush;lwr;Parp;senju;smt3;dl;Myd88;Tab2;DMAP1;velo;Ptip;mop;Tak1;tub;dgrn;Aos1;MED25;Tl;spz;pll;Doa;Spt6;IKKbeta;Uba2;lola;Gprk2
GO:0002252	immune effector process	Any process of the immune system that executes a component of an immune response. An effector immune process takes place after its activation.	52.101% (62/119)	1.31916e-08	7.88	31957;32920;32981;33078;33165;33225;33226;3355109;33734;33981;34778;34969;35047;35340;35584;35742;35859;35861;35956;36727;36769;37029;37216;37323;37339;37637;38050;38146;38580;38648;38748;39536;39552;39610;39659;40249;40410;40506;40554;40725;40967;41096;41532;41913;42385;42504;42935;43222;43256;43283;43415;43436;43799;43803;43991;44000;44052;44432;44496;44548;47594;49045	alpha-Man-Ia;Vav;Cdc42;Ntf-2;Zir;ush;lwr;Parp;senju;smt3;TM9SF4;cact;dl;dia;Eb1;Cul1;PGRP-SC1a;PGRP-SC1b;Myd88;Cdk5;casp;OstDelta;Tab2;Mgat1;DMAP1;asrij;RhoGEF3;Rac1;Dhc64C;scny;velo;DCTN1-p150;Ptip;mop;Tak1;RhoBTB;Als2;Arf79F;tub;dgrn;CG9636;Vps15;Aos1;alpha-Man-IIb;MED25;slmb;puf;Tl;spz;pll;Doa;alpha-Man-Ib;Ephrin;Eph;Pten;Spt6;Shc;IKKbeta;Uba2;lola;aPKC;Gprk2
GO:0002376	immune system process	Any process involved in the development or functioning of the immune system, an organismal system for calibrated responses to potential internal or invasive threats.	39.15% (175/447)	5.3832e-08	7.27	117407;31221;31293;31310;31332;31746;31800;31869;31872;318957;31957;32080;32256;32257;32534;32601;32920;32981;33078;33165;33196;33225;33226;33386;33445;33477;3354888;3355109;33563;33649;33734;33782;33881;33981;34311;34772;34778;34780;34881;34937;34961;34966;34969;35047;35335;35340;35524;35540;35584;35715;35731;35742;35859;35861;35877;35927;35956;36057;36306;36382;36442;36727;36769;36990;36993;370…	Tsp68C;Raf;N;Myc;Rala;Traf6;Crag;mxc;Dsor1;nur;alpha-Man-Ia;hop;hep;lic;PGRP-LE;sl;Vav;Cdc42;Ntf-2;Zir;smo;ush;lwr;GlyP;Drp1;Duox;rl;Parp;Sec5;Elp3;senju;Lam;PDZ-GEF;smt3;Etl1;kuz;TM9SF4;p38b;Su(H);Tep1;heix;Syx5;cact;dl;TM9SF2;dia;Src42A;EcR;Eb1;LRR;sax;Cul1;PGRP-SC1a;PGRP-SC1b;Sec31;Su(var)2-10;Myd88;Jra;SmD3;Sin3A;Ack-like;Cdk5;casp;POSH;Dcr-2;OstDelta;EMRE;CG5721;prod;Tab2;Mgat1;DMAP1;shg;RYB…
GO:0002440	production of molecular mediator of immune response	The synthesis or release of any molecular mediator of the immune response, resulting in an increase in its intracellular or extracellular levels.	51.316% (39/76)	1.02263e-05	4.99	33078;33225;33226;3355109;33734;33981;34969;35047;35742;35859;35861;35956;36769;37216;37339;37637;38648;38748;39552;39610;39659;40506;40554;40725;40967;41096;41532;42385;42504;42935;43222;43256;43283;43415;44000;44432;44496;44548;49045	Ntf-2;ush;lwr;Parp;senju;smt3;cact;dl;Cul1;PGRP-SC1a;PGRP-SC1b;Myd88;casp;Tab2;DMAP1;asrij;scny;velo;Ptip;mop;Tak1;Arf79F;tub;dgrn;CG9636;Vps15;Aos1;MED25;slmb;puf;Tl;spz;pll;Doa;Spt6;IKKbeta;Uba2;lola;Gprk2
GO:0002520	immune system development	The process whose specific outcome is the progression of an organismal system whose objective is to provide calibrated responses by an organism to a potential internal or invasive threat, over time, from its formation to the mature structure. A system is a regularly interacting or interdependent group of organs or tissues that work together to carry out a given biological process.	52% (52/100)	2.09027e-07	6.68	117407;31221;31293;31869;32080;32981;33225;33226;33445;3354888;33649;33881;34772;34881;34961;34966;36306;37084;37187;37386;37637;37874;38146;38291;38721;38891;39581;39644;40201;40599;40795;41137;41140;42000;42066;42446;42549;42550;42816;42846;42862;43319;43650;43856;43901;43991;44548;44703;44811;44885;45655;47396	Tsp68C;Raf;N;mxc;hop;Cdc42;ush;lwr;Drp1;rl;Elp3;PDZ-GEF;kuz;Su(H);heix;Syx5;SmD3;CG5721;prod;shg;asrij;ocm;Rac1;ecd;Tnpo;bip1;stwl;GlyRS;gig;CG1129;Zif;CG8149;Ras85D;CSN5;cher;Pi3K92E;InR;E2f1;Nup98-96;spas;Tsc1;Mtl;zfh1;nej;chb;Pten;lola;lolal;E(bx);mys;dom;Tor
GO:0002682	regulation of immune system process	Any process that modulates the frequency, rate, or extent of an immune system process.	40.816% (100/245)	4.91017e-06	5.31	31293;31310;31332;31746;31800;32080;32256;32534;32601;33078;33225;33226;33386;3355109;33734;33782;33981;34311;34778;34780;34961;34969;35047;35335;35540;35715;35731;35742;35859;35861;35877;35927;35956;36057;36382;36769;36993;37071;37216;37339;37601;37637;37769;38146;38198;38202;38613;38643;38648;38748;38779;38821;39552;39610;39659;39744;39776;39999;40164;40191;40506;40554;40716;40725;40958;40967;4…	N;Myc;Rala;Traf6;Crag;hop;hep;PGRP-LE;sl;Ntf-2;ush;lwr;GlyP;Parp;senju;Lam;smt3;Etl1;TM9SF4;p38b;heix;cact;dl;TM9SF2;EcR;LRR;sax;Cul1;PGRP-SC1a;PGRP-SC1b;Sec31;Su(var)2-10;Myd88;Jra;Sin3A;casp;Dcr-2;EMRE;Tab2;DMAP1;RYBP;asrij;Nxt1;Rac1;Bgb;Bro;Uev1A;DnaJ-1;scny;velo;msl-3;akirin;Ptip;mop;Tak1;brm;PDCD-5;Eip75B;Deaf1;kug;Arf79F;tub;Hat1;dgrn;puc;CG9636;Vps15;Ras85D;trbd;hyd;Aos1;eff;tefu;mor;Akt1;…
GO:0002683	negative regulation of immune system process	Any process that stops, prevents, or reduces the frequency, rate, or extent of an immune system process.	42.667% (32/75)	0.00359309	2.44	31293;31332;32601;33225;33226;33386;33734;33782;34961;34969;35715;35731;35742;35859;35861;36057;36769;37601;37769;38648;40967;41839;42000;42066;42504;42935;43749;43991;44496;44728;44811;45655	N;Rala;sl;ush;lwr;GlyP;senju;Lam;heix;cact;LRR;sax;Cul1;PGRP-SC1a;PGRP-SC1b;Jra;casp;RYBP;Nxt1;scny;CG9636;tefu;CSN5;cher;slmb;puf;faf;Pten;Uba2;MED6;E(bx);dom
GO:0002684	positive regulation of immune system process	Any process that activates or increases the frequency, rate, or extent of an immune system process.	38.261% (44/115)	0.00849115	2.07	31293;31800;32534;33078;33225;33226;3355109;33734;33981;34311;35047;35877;35927;35956;36993;37071;37216;37339;38643;38748;38821;39552;39610;39659;39776;40191;40554;40716;40725;40958;41140;41532;42385;42389;42446;43222;43256;43283;43415;44000;44432;44496;44548;49045	N;Crag;PGRP-LE;Ntf-2;ush;lwr;Parp;senju;smt3;Etl1;dl;Sec31;Su(var)2-10;Myd88;Dcr-2;EMRE;Tab2;DMAP1;DnaJ-1;velo;akirin;Ptip;mop;Tak1;PDCD-5;kug;tub;Hat1;dgrn;puc;Ras85D;Aos1;MED25;psidin;Pi3K92E;Tl;spz;pll;Doa;Spt6;IKKbeta;Uba2;lola;Gprk2
GO:0002697	regulation of immune effector process	Any process that modulates the frequency, rate, or extent of an immune effector process.	50.649% (39/77)	1.52327e-05	4.82	33078;33225;33226;3355109;33734;33981;34969;35047;35742;35859;35861;35956;36769;37216;37339;37637;38648;38748;39552;39610;39659;40506;40554;40725;40967;41096;41532;42385;42504;42935;43222;43256;43283;43415;44000;44432;44496;44548;49045	Ntf-2;ush;lwr;Parp;senju;smt3;cact;dl;Cul1;PGRP-SC1a;PGRP-SC1b;Myd88;casp;Tab2;DMAP1;asrij;scny;velo;Ptip;mop;Tak1;Arf79F;tub;dgrn;CG9636;Vps15;Aos1;MED25;slmb;puf;Tl;spz;pll;Doa;Spt6;IKKbeta;Uba2;lola;Gprk2
GO:0002698	negative regulation of immune effector process	Any process that stops, prevents, or reduces the frequency, rate, or extent of an immune effector process.	57.895% (11/19)	0.00537914	2.27	33226;34969;35742;35859;35861;36769;38648;40967;42504;42935;44496	lwr;cact;Cul1;PGRP-SC1a;PGRP-SC1b;casp;scny;CG9636;slmb;puf;Uba2
GO:0002699	positive regulation of immune effector process	Any process that activates or increases the frequency, rate, or extent of an immune effector process.	47.368% (27/57)	0.00115876	2.94	33078;33225;33226;3355109;33734;33981;35047;35956;37216;37339;38748;39552;39610;39659;40554;40725;41532;42385;43222;43256;43283;43415;44000;44432;44496;44548;49045	Ntf-2;ush;lwr;Parp;senju;smt3;dl;Myd88;Tab2;DMAP1;velo;Ptip;mop;Tak1;tub;dgrn;Aos1;MED25;Tl;spz;pll;Doa;Spt6;IKKbeta;Uba2;lola;Gprk2
GO:0002700	regulation of production of molecular mediator of immune response	Any process that modulates the frequency, rate, or extent of the production of molecular mediator of immune response.	51.316% (39/76)	1.02263e-05	4.99	33078;33225;33226;3355109;33734;33981;34969;35047;35742;35859;35861;35956;36769;37216;37339;37637;38648;38748;39552;39610;39659;40506;40554;40725;40967;41096;41532;42385;42504;42935;43222;43256;43283;43415;44000;44432;44496;44548;49045	Ntf-2;ush;lwr;Parp;senju;smt3;cact;dl;Cul1;PGRP-SC1a;PGRP-SC1b;Myd88;casp;Tab2;DMAP1;asrij;scny;velo;Ptip;mop;Tak1;Arf79F;tub;dgrn;CG9636;Vps15;Aos1;MED25;slmb;puf;Tl;spz;pll;Doa;Spt6;IKKbeta;Uba2;lola;Gprk2
GO:0002702	positive regulation of production of molecular mediator of immune response	Any process that activates or increases the frequency, rate, or extent of the production of molecular mediator of immune response.	47.368% (27/57)	0.00115876	2.94	33078;33225;33226;3355109;33734;33981;35047;35956;37216;37339;38748;39552;39610;39659;40554;40725;41532;42385;43222;43256;43283;43415;44000;44432;44496;44548;49045	Ntf-2;ush;lwr;Parp;senju;smt3;dl;Myd88;Tab2;DMAP1;velo;Ptip;mop;Tak1;tub;dgrn;Aos1;MED25;Tl;spz;pll;Doa;Spt6;IKKbeta;Uba2;lola;Gprk2
GO:0002759	regulation of antimicrobial humoral response	Any process that modulates the frequency, rate, or extent of an antimicrobial humoral response.	48.148% (39/81)	6.62127e-05	4.18	33078;33225;33226;3355109;33734;33981;34969;35047;35742;35859;35861;35956;36057;36769;37216;37339;37637;38648;38748;39552;39610;39659;40506;40554;40725;41096;41532;42385;42504;42935;43222;43256;43283;43415;44000;44432;44496;44548;49045	Ntf-2;ush;lwr;Parp;senju;smt3;cact;dl;Cul1;PGRP-SC1a;PGRP-SC1b;Myd88;Jra;casp;Tab2;DMAP1;asrij;scny;velo;Ptip;mop;Tak1;Arf79F;tub;dgrn;Vps15;Aos1;MED25;slmb;puf;Tl;spz;pll;Doa;Spt6;IKKbeta;Uba2;lola;Gprk2
GO:0002760	positive regulation of antimicrobial humoral response	Any process that activates or increases the frequency, rate, or extent of an antimicrobial humoral response.	46.552% (27/58)	0.00160355	2.79	33078;33225;33226;3355109;33734;33981;35047;35956;37216;37339;38748;39552;39610;39659;40554;40725;41532;42385;43222;43256;43283;43415;44000;44432;44496;44548;49045	Ntf-2;ush;lwr;Parp;senju;smt3;dl;Myd88;Tab2;DMAP1;velo;Ptip;mop;Tak1;tub;dgrn;Aos1;MED25;Tl;spz;pll;Doa;Spt6;IKKbeta;Uba2;lola;Gprk2
GO:0002764	immune response-regulating signaling pathway	The cascade of processes by which a signal interacts with a receptor, causing a change in the level or activity of a second messenger or other downstream target, and ultimately leading to the activation, perpetuation, or inhibition of an immune response.	45.205% (33/73)	0.000971604	3.01	31310;31746;32256;32534;33226;3355109;34778;35335;35742;35859;35861;35927;35956;36769;37216;38146;38613;38648;38748;38821;39659;39999;40725;40958;41179;41181;41785;42504;42935;43222;43229;44432;44548	Myc;Traf6;hep;PGRP-LE;lwr;Parp;TM9SF4;TM9SF2;Cul1;PGRP-SC1a;PGRP-SC1b;Su(var)2-10;Myd88;casp;Tab2;Rac1;Uev1A;scny;velo;akirin;Tak1;Eip75B;dgrn;puc;trbd;hyd;eff;slmb;puf;Tl;His2Av;IKKbeta;lola
GO:0002775	antimicrobial peptide production	The synthesis or release of an antimicrobial peptide during an immune response, resulting in an increase in intracellular or extracellular levels. Such peptides may have protective properties against bacteria, fungi, viruses, or protozoa.	50.667% (38/75)	1.93253e-05	4.71	33078;33225;33226;3355109;33734;33981;34969;35047;35742;35859;35861;35956;36769;37216;37339;37637;38648;38748;39552;39610;39659;40506;40554;40725;41096;41532;42385;42504;42935;43222;43256;43283;43415;44000;44432;44496;44548;49045	Ntf-2;ush;lwr;Parp;senju;smt3;cact;dl;Cul1;PGRP-SC1a;PGRP-SC1b;Myd88;casp;Tab2;DMAP1;asrij;scny;velo;Ptip;mop;Tak1;Arf79F;tub;dgrn;Vps15;Aos1;MED25;slmb;puf;Tl;spz;pll;Doa;Spt6;IKKbeta;Uba2;lola;Gprk2
GO:0002784	regulation of antimicrobial peptide production	Any process that modulates the frequency, rate, or extent of antimicrobial peptide production.	50.667% (38/75)	1.93253e-05	4.71	33078;33225;33226;3355109;33734;33981;34969;35047;35742;35859;35861;35956;36769;37216;37339;37637;38648;38748;39552;39610;39659;40506;40554;40725;41096;41532;42385;42504;42935;43222;43256;43283;43415;44000;44432;44496;44548;49045	Ntf-2;ush;lwr;Parp;senju;smt3;cact;dl;Cul1;PGRP-SC1a;PGRP-SC1b;Myd88;casp;Tab2;DMAP1;asrij;scny;velo;Ptip;mop;Tak1;Arf79F;tub;dgrn;Vps15;Aos1;MED25;slmb;puf;Tl;spz;pll;Doa;Spt6;IKKbeta;Uba2;lola;Gprk2
GO:0002831	regulation of response to biotic stimulus	Any process that modulates the frequency, rate, or extent of a response to biotic stimulus.	42.391% (78/184)	1.05962e-05	4.97	30971;31310;31332;31746;31800;32534;33078;33225;33226;33386;3355109;33734;33981;34311;34364;34778;34780;34969;35047;35335;35731;35742;35859;35861;35877;35927;35956;36057;36769;36993;37071;37216;37339;37586;37637;37769;38648;38748;38821;38913;39552;39610;39659;39744;39776;39999;40191;40506;40554;40716;40725;40739;40958;41096;41179;41181;41532;41650;41839;41942;42385;42504;42816;42935;43222;43229;4…	G9a;Myc;Rala;Traf6;Crag;PGRP-LE;Ntf-2;ush;lwr;GlyP;Parp;senju;smt3;Etl1;me31B;TM9SF4;p38b;cact;dl;TM9SF2;sax;Cul1;PGRP-SC1a;PGRP-SC1b;Sec31;Su(var)2-10;Myd88;Jra;casp;Dcr-2;EMRE;Tab2;DMAP1;Cdk9;asrij;Nxt1;scny;velo;akirin;Atg18a;Ptip;mop;Tak1;brm;PDCD-5;Eip75B;kug;Arf79F;tub;Hat1;dgrn;Rm62;puc;Vps15;trbd;hyd;Aos1;GILT1;tefu;mor;MED25;slmb;Nup98-96;puf;Tl;His2Av;spz;pll;Doa;sima;faf;Spt6;IKKbeta;U…
GO:0002832	negative regulation of response to biotic stimulus	Any process that stops, prevents, or reduces the frequency, rate, or extent of a response to biotic stimulus.	46.667% (28/60)	0.00126321	2.9	31310;31332;33226;33386;33734;34778;34969;35335;35731;35742;35859;35861;35927;36057;36769;37769;38648;39999;40958;41179;41839;42504;42935;43229;43749;44496;44728;44811	Myc;Rala;lwr;GlyP;senju;TM9SF4;cact;TM9SF2;sax;Cul1;PGRP-SC1a;PGRP-SC1b;Su(var)2-10;Jra;casp;Nxt1;scny;Eip75B;puc;trbd;tefu;slmb;puf;His2Av;faf;Uba2;MED6;E(bx)
GO:0002920	regulation of humoral immune response	Any process that modulates the frequency, rate, or extent of a humoral immune response.	46.429% (39/84)	0.000177091	3.75	33078;33225;33226;3355109;33734;33981;34969;35047;35742;35859;35861;35956;36057;36769;37216;37339;37637;38648;38748;39552;39610;39659;40506;40554;40725;41096;41532;42385;42504;42935;43222;43256;43283;43415;44000;44432;44496;44548;49045	Ntf-2;ush;lwr;Parp;senju;smt3;cact;dl;Cul1;PGRP-SC1a;PGRP-SC1b;Myd88;Jra;casp;Tab2;DMAP1;asrij;scny;velo;Ptip;mop;Tak1;Arf79F;tub;dgrn;Vps15;Aos1;MED25;slmb;puf;Tl;spz;pll;Doa;Spt6;IKKbeta;Uba2;lola;Gprk2
GO:0002922	positive regulation of humoral immune response	Any process that activates or increases the frequency, rate, or extent of a humoral immune response.	46.552% (27/58)	0.00160355	2.79	33078;33225;33226;3355109;33734;33981;35047;35956;37216;37339;38748;39552;39610;39659;40554;40725;41532;42385;43222;43256;43283;43415;44000;44432;44496;44548;49045	Ntf-2;ush;lwr;Parp;senju;smt3;dl;Myd88;Tab2;DMAP1;velo;Ptip;mop;Tak1;tub;dgrn;Aos1;MED25;Tl;spz;pll;Doa;Spt6;IKKbeta;Uba2;lola;Gprk2
GO:0003002	regionalization	The pattern specification process that results in the subdivision of an axis or axes in space to define an area or volume in which specific patterns of cell differentiation will take place or in which cells interpret a specific environment.	46.347% (222/479)	3.9919e-19	18.4	2768852;31151;31221;31229;31268;31293;31429;31459;31554;31722;31872;32078;32080;32132;32256;32257;32273;32478;32537;32567;326157;32703;32777;32855;32976;32979;33014;33043;33107;33156;33185;33196;33281;33379;33496;33529;3354888;3355109;33692;33753;33968;34110;34263;34441;34541;34595;34636;34881;34882;34969;35047;35051;35110;35197;35256;35289;35329;35425;35478;35483;35540;35555;35680;35731;35756;35…	par-1;arm;Raf;boi;crm;N;ovo;spoon;sqh;fs(1)h;Dsor1;dsh;hop;CkIIbeta;hep;lic;sno;Grip128;Chc;exd;mon2;baz;Vps4;fu;dome;Mer;Rab35;cactin;Dd;l(2)gl;kis;smo;S;Su(dx);lilli;Mad;rl;Parp;Cf2;tkv;Hrb27C;Rbsn-5;numb;Grip75;Ge-1;esc;Rab6;Su(H);ck;cact;dl;BicD;amos;brat;Hakai;vls;IKKepsilon;step;gus;Nipped-A;EcR;jing;didum;sax;nito;lig;Myd88;TER94;dmpd;psq;shn;sha;SmD3;fra;Psc;Dp;AGO1;Asx;pcs;CG8405;Dg;Lis-…
GO:0003006	developmental process involved in reproduction	A developmental process in which a progressive change in the state of some part of an organism, germline or somatic, specifically contributes to its ability to form offspring.	45.739% (424/927)	8.60979e-35	34.07	140439;19834957;19835250;19836041;26067071;2768716;2768852;31027;31118;31151;31153;31165;31221;31239;31247;31293;31332;31358;31429;31442;31459;31521;31543;31554;31567;31598;31872;31907;31987;32009;32057;32078;32080;32132;32207;32225;32256;32257;32337;32350;32351;32384;32458;32478;32537;32543;32581;32601;326153;326157;32616;326198;32677;32703;32752;32762;32855;32920;32935;32946;32948;32976;32979;3…	Tre1;lncRNA:CR45727;lncRNA:CR44371;lncRNA:TS18;CG46193;mim;par-1;Rbf;dor;arm;mip130;usp;Raf;egh;Pi4KIIIalpha;N;Rala;brn;ovo;snf;spoon;Act5C;raptor;sqh;Rpt4;Cdc7;Dsor1;Ptpmeg2;spri;Imp;Dlic;dsh;hop;CkIIbeta;LIMK1;Smr;hep;lic;Pdcd4;Nup93-1;jub;Muc12Ea;Top1;Grip128;Chc;Myb;kat80;sl;tho2;mon2;rngo;Krn;Nprl2;baz;par-6;e(y)1;fu;Vav;pcm;Grip84;Tao;dome;Mer;Cdc42;Rab10;unc;l(2)gl;kis;smo;AP-2alpha;MED15;…
GO:0003381	epithelial cell morphogenesis involved in gastrulation	The change in form that occurs when an epithelial cell progresses from it initial formation to its mature state, contributing to the process of gastrulation.	75% (9/12)	0.000880994	3.06	31554;31623;33014;33148;3355131;36915;39693;43916;49045	sqh;xit;Rab35;fog;cta;RhoGEF2;RhoGAP71E;Rok;Gprk2
GO:0003382	epithelial cell morphogenesis	The change in form that occurs when an epithelial cell progresses from its initial formation to its mature state.	57.576% (19/33)	0.000288649	3.54	31554;31623;33014;33148;3355072;3355131;35340;36915;37201;38531;39693;40517;42896;43402;43715;43916;45821;47594;49045	sqh;xit;Rab35;fog;CG41099;cta;dia;RhoGEF2;ena;dyl;RhoGAP71E;alpha-Cat;crb;WASp;mey;Rok;Abl;aPKC;Gprk2
GO:0003383	apical constriction	The actin-mediated process that results in the contraction of the apical end of a polarized columnar epithelial cell.	60% (15/25)	0.000696872	3.16	31554;31623;33014;33148;3355131;35340;36915;38531;39693;40517;42896;43402;43715;43916;49045	sqh;xit;Rab35;fog;cta;dia;RhoGEF2;dyl;RhoGAP71E;alpha-Cat;crb;WASp;mey;Rok;Gprk2
GO:0003384	apical constriction involved in gastrulation	The actin-mediated process that results in the contraction of the apical end of a polarized columnar epithelial cell, contributing to the process of gastrulation.	75% (9/12)	0.000880994	3.06	31554;31623;33014;33148;3355131;36915;39693;43916;49045	sqh;xit;Rab35;fog;cta;RhoGEF2;RhoGAP71E;Rok;Gprk2
GO:0005976	polysaccharide metabolic process	The chemical reactions and pathways involving a polysaccharide, a polymer of many (typically more than 10) monosaccharide residues linked glycosidically.	46.809% (22/47)	0.00387333	2.41	31666;31738;32120;326115;326264;33386;35900;36614;37198;37435;3772101;38344;38760;38913;39454;40204;40700;41772;41823;42993;43565;44433	Atg5;Smox;PhKgamma;Atg16;AGBE;GlyP;babo;ttv;botv;CG9485;sotv;Atg2;sgl;Atg18a;Atg1;CG7328;Atg17;put;GlyS;Hr96;Axn;Hs2st
GO:0005980	glycogen catabolic process	The chemical reactions and pathways resulting in the breakdown of glycogen, a polydisperse, highly branched glucan composed of chains of D-glucose residues.	60% (12/20)	0.00242056	2.62	31666;31738;326115;33386;35900;37435;38344;38913;39454;40700;41772;41823	Atg5;Smox;Atg16;GlyP;babo;CG9485;Atg2;Atg18a;Atg1;Atg17;put;GlyS
GO:0006029	proteoglycan metabolic process	The chemical reactions and pathways involving proteoglycans, any glycoprotein in which the carbohydrate units are glycosaminoglycans.	69.565% (16/23)	3.45431e-05	4.46	251900;32259;35569;35848;36614;37198;3772101;38288;38760;39262;39914;41373;42115;42380;42991;44433	GlcAT-I;CG43313;Hsepi;beta3GalTII;ttv;botv;sotv;oxt;sgl;GlcAT-P;Papst2;CG5276;sll;Hs6st;beta4GalT7;Hs2st
GO:0006139	nucleobase-containing compound metabolic process	Any cellular metabolic process involving nucleobases, nucleosides, nucleotides and nucleic acids.	43.124% (1060/2458)	8.07477e-79	78.09	117419;192507;19834908;246445;246653;252479;2768848;2768882;30971;31012;31027;31038;31044;31052;31070;31081;31086;31095;31098;31142;31146;31149;31151;31153;31160;31162;31165;31175;31178;31185;31205;31230;31259;31265;31267;31268;31293;31310;31318;31329;31331;31355;31357;31362;31373;31374;31420;31429;31430;31441;31442;31448;31451;31459;31481;31496;31497;31499;31518;31523;31558;31565;31567;31568;315…	Irbp;Ndf;CG45071;Rif1;CG46385;DIP2;mute;Rai1;G9a;su(sable);Rbf;MED22;mus81;Cdc45;CG11398;MTPAP;ssx;Lrpprc2;O-fut2;CG14803;CG14805;trr;arm;mip130;CG3587;Hr4;usp;Rtca;CG16903;Pgd;kz;z;CG2685;dwg;CG2712;crm;N;Myc;CG10802;Parg;Mnt;CG6379;Xpac;Tip60;mei-9;NO66;CG32772;ovo;CG32767;Cdk7;snf;Rnp4F;XRCC1;spoon;CG4119;IntS6;CG4078;lin-52;mof;CG12236;Spx;Top3beta;Rpt4;mldr;CG3815;CG12219;CG3847;Cdc7;Nf-YC;n…
GO:0006259	DNA metabolic process	Any cellular metabolic process involving deoxyribonucleic acid. This is one of the two main types of nucleic acid, consisting of a long, unbranched macromolecule formed from one, or more commonly, two, strands of linked deoxyribonucleotides.	48.98% (168/343)	1.47764e-17	16.83	117419;246445;30971;31027;31044;31052;31142;31146;31153;31310;31329;31357;31373;31429;31451;31459;31497;31518;31565;31598;31625;31801;31942;31967;31988;32113;32322;32458;32543;32608;326215;32769;33294;33399;33500;33507;33530;3354896;3355109;3355114;3355136;33709;33778;33964;33976;33991;34018;34119;34132;34307;34328;34477;34481;34549;34565;34792;34842;34892;34974;35119;35225;35236;35288;35381;3539…	Irbp;Rif1;G9a;Rbf;mus81;Cdc45;CG14803;CG14805;mip130;Myc;Parg;Xpac;mei-9;ovo;XRCC1;spoon;CG4078;mof;Top3beta;Cdc7;nonC;Caf1-180;ZAP3;Psf3;Hmr;RPA3;DNAlig4;Top1;Myb;mei-41;SMC5;Arp8;Tfb4;mio;Rrp1;okr;gkt;vtd;Parp;Spf45;Nipped-B;Marcal1;Cap-D3;Rat1;CG3430;Mnn1;CG5181;Su(var)205;Btk29A;mtDNA-helicase;Dref;CG6443;Nup107;Nup160;mre11;tam;spel1;Pol32;chif;tos;Top2;Top3alpha;lok;E2f2;CG8679;Nipped-A;gem…
GO:0006260	DNA replication	The cellular metabolic process in which a cell duplicates one or more molecules of DNA. DNA replication begins when specific sequences, known as origins of replication, are recognized and bound by initiation proteins, and ends when the original DNA molecule has been completely duplicated and the copies topologically separated. The unit of replication usually corresponds to the genome of the cell,…	43.22% (51/118)	0.000191198	3.72	246445;31027;31052;31142;31146;31310;31459;31497;31598;31801;31967;32113;32322;32458;33709;33976;34132;34307;34328;34477;34792;34892;34974;35381;35563;36001;36278;37730;37791;37970;38228;38492;38516;38865;39375;39594;39746;40607;40642;40972;41366;41518;41571;42543;42550;42758;43751;44637;47121;48309;53567	Rif1;Rbf;Cdc45;CG14803;CG14805;Myc;spoon;CG4078;Cdc7;Caf1-180;Psf3;RPA3;DNAlig4;Top1;Marcal1;CG3430;Btk29A;mtDNA-helicase;Dref;CG6443;tam;Pol32;chif;E2f2;geminin;dap;ADD1;pita;DNAlig1;Orc4;Pol31;RfC4;ago;CG7457;ssp;RecQ5;DNApol-delta;Gnf1;hd;RpA-70;Blm;DNAlig3;DNApol-theta;Fancm;E2f1;DNApol-epsilon255;Acf;cutlet;dup;mus101;larp
GO:0006261	DNA-templated DNA replication	A DNA replication process that uses parental DNA as a template for the DNA-dependent DNA polymerases that synthesize the new strands.	44% (44/100)	0.000318675	3.5	246445;31027;31052;31142;31146;31310;31459;31801;31967;32322;33709;33976;34132;34307;34328;34477;34792;34892;34974;35381;36001;36278;37730;37791;37970;38228;38492;38516;38865;39375;39594;39746;40642;40972;41366;41518;41571;42543;42550;42758;44637;47121;48309;53567	Rif1;Rbf;Cdc45;CG14803;CG14805;Myc;spoon;Caf1-180;Psf3;DNAlig4;Marcal1;CG3430;Btk29A;mtDNA-helicase;Dref;CG6443;tam;Pol32;chif;E2f2;dap;ADD1;pita;DNAlig1;Orc4;Pol31;RfC4;ago;CG7457;ssp;RecQ5;DNApol-delta;hd;RpA-70;Blm;DNAlig3;DNApol-theta;Fancm;E2f1;DNApol-epsilon255;cutlet;dup;mus101;larp
GO:0006277	DNA amplification	The process in which the number of copies of a gene is increased in certain cells as extra copies of DNA are made in response to certain signals of cell development or of stress from the environment.	69.565% (16/23)	3.45431e-05	4.46	31027;31052;31153;31598;32543;34974;35563;35780;36461;36499;40642;41611;41836;42550;47121;48317	Rbf;Cdc45;mip130;Cdc7;Myb;chif;geminin;Cul4;Dp;mip120;hd;pic;Caf1-55;E2f1;dup;ttk
GO:0006281	DNA repair	The process of restoring DNA after damage. Genomes are subject to damage by chemical and physical agents in the environment (e.g. UV and ionizing radiations, chemical mutagens, fungal and bacterial toxins, etc.) and by free radicals or alkylating agents endogenously generated in metabolism. DNA is also damaged because of errors during its replication. A variety of different DNA repair pathways ha…	54.688% (105/192)	1.79935e-15	14.74	117419;31044;31052;31142;31329;31357;31373;31451;31497;31518;31598;31625;31801;32113;32322;32608;326215;32769;33294;33399;33500;33507;33530;3354896;3355109;3355114;3355136;33709;33778;33991;34018;34481;34549;34565;34792;34842;34892;35119;35236;35288;35395;35483;35594;35927;36130;36199;36286;36598;36697;36705;37123;37339;37414;37564;37768;37791;37916;38079;38257;38492;38613;38865;39202;39594;39654…	Irbp;mus81;Cdc45;CG14803;Parg;Xpac;mei-9;XRCC1;CG4078;mof;Cdc7;nonC;Caf1-180;RPA3;DNAlig4;mei-41;SMC5;Arp8;Tfb4;mio;Rrp1;okr;gkt;vtd;Parp;Spf45;Nipped-B;Marcal1;Cap-D3;Mnn1;CG5181;Nup107;Nup160;mre11;tam;spel1;Pol32;tos;Top3alpha;lok;CG8679;Nipped-A;koi;Su(var)2-10;Mat1;CG9062;pds5;Tfb1;Xpc;Pms2;Prp19;DMAP1;Xpd;rad50;CG5543;DNAlig1;Brca2;Rev1;mu2;RfC4;Uev1A;CG7457;hay;RecQ5;Msh6;mrn;DNApol-delta;…
GO:0006284	base-excision repair	In base excision repair, an altered base is removed by a DNA glycosylase enzyme, followed by excision of the resulting sugar phosphate. The small gap left in the DNA helix is filled in by the sequential action of DNA polymerase and DNA ligase.	69.231% (9/13)	0.00215921	2.67	31357;31451;32113;33500;39746;41518;42078;42758;43796	Xpac;XRCC1;RPA3;Rrp1;DNApol-delta;DNAlig3;CG5285;DNApol-epsilon255;Thd1
GO:0006289	nucleotide-excision repair	A DNA repair process in which a small region of the strand surrounding the damage is removed from the DNA helix as an oligonucleotide. The small gap left in the DNA helix is filled in by the sequential action of DNA polymerase and DNA ligase. Nucleotide excision repair recognizes a wide range of substrates, including damage caused by UV irradiation (pyrimidine dimers and 6-4 photoproducts) and ch…	66.667% (18/27)	2.70752e-05	4.57	31357;31373;32113;32322;33294;33991;36130;36598;36697;37414;39202;39688;39746;40972;41571;41741;42758;43785	Xpac;mei-9;RPA3;DNAlig4;Tfb4;Mnn1;Mat1;Tfb1;Xpc;Xpd;hay;mrn;DNApol-delta;RpA-70;DNApol-theta;RpII15;DNApol-epsilon255;Rad23
GO:0006302	double-strand break repair	The repair of double-strand breaks in DNA via homologous and nonhomologous mechanisms to reform a continuous DNA helix.	58.654% (61/104)	2.92329e-11	10.53	117419;31044;31052;31142;31373;31451;31497;31598;31625;31801;32113;32322;32608;326215;32769;33399;33507;33530;3354896;3355109;3355136;33709;33778;34018;34481;34549;34565;34892;35236;35395;35594;35927;36199;37564;37768;37916;38079;38257;38865;39594;40457;40596;40669;40725;40972;41181;41366;41370;41518;41571;41746;41839;41872;42322;42543;42748;42876;44259;45031;47186;47906	Irbp;mus81;Cdc45;CG14803;mei-9;XRCC1;CG4078;Cdc7;nonC;Caf1-180;RPA3;DNAlig4;mei-41;SMC5;Arp8;mio;okr;gkt;vtd;Parp;Nipped-B;Marcal1;Cap-D3;CG5181;Nup107;Nup160;mre11;Pol32;Top3alpha;CG8679;koi;Su(var)2-10;CG9062;rad50;CG5543;Brca2;Rev1;mu2;CG7457;RecQ5;Ddx1;ctrip;Snm1;dgrn;RpA-70;hyd;Blm;CG5270;DNAlig3;DNApol-theta;spn-B;tefu;CG6171;CG5316;Fancm;Rad60;jnj;nbs;Pp4-19C;DNApol-zeta;Dek
GO:0006303	double-strand break repair via nonhomologous end joining	The repair of a double-strand break in DNA in which the two broken ends are rejoined with little or no sequence complementarity. Information at the DNA ends may be lost due to the modification of broken DNA ends. This term covers instances of separate pathways, called classical (or canonical) and alternative nonhomologous end joining (C-NHEJ and A-NHEJ). These in turn may further branch into sub-…	80% (8/10)	0.000873647	3.06	117419;31451;32322;34565;40669;41366;41518;41571	Irbp;XRCC1;DNAlig4;mre11;Snm1;Blm;DNAlig3;DNApol-theta
GO:0006310	DNA recombination	Any process in which a new genotype is formed by reassortment of genes resulting in gene combinations different from those that were present in the parents. In eukaryotes genetic recombination can occur by chromosome assortment, intrachromosomal recombination, or nonreciprocal interchromosomal recombination. Interchromosomal recombination occurs by crossing over. In bacteria it may occur by genet…	49.107% (55/112)	1.05735e-06	5.98	31044;31052;31142;31373;31497;31598;31801;32113;32322;32608;326215;33507;3354896;3355136;33709;33778;34018;34481;34549;34565;34842;34892;35119;35225;35236;35395;35594;35927;36199;36697;37402;37414;37564;3771911;3772180;37791;37916;38079;38865;39594;40725;40972;41013;41147;41366;41370;41374;41518;41746;42543;42748;42876;44259;45031;47186	mus81;Cdc45;CG14803;mei-9;CG4078;Cdc7;Caf1-180;RPA3;DNAlig4;mei-41;SMC5;okr;vtd;Nipped-B;Marcal1;Cap-D3;CG5181;Nup107;Nup160;mre11;spel1;Pol32;tos;Top2;Top3alpha;CG8679;koi;Su(var)2-10;CG9062;Xpc;mago;Xpd;rad50;His1:CG33834;Sxl;DNAlig1;Brca2;Rev1;CG7457;RecQ5;dgrn;RpA-70;pch2;RnpS1;Blm;CG5270;Exd2;DNAlig3;spn-B;Fancm;Rad60;jnj;nbs;Pp4-19C;DNApol-zeta
GO:0006325	chromatin organization	The assembly or remodeling of chromatin composed of DNA complexed with histones, other associated proteins, and sometimes RNA.	62.057% (175/282)	2.85769e-34	33.54	192507;26067071;31013;31015;31187;31230;31329;31362;31404;31518;31521;31680;31722;31801;318206;31834;31846;318918;32080;32169;32268;32278;32350;32514;32630;32769;32787;32853;32910;32941;32965;33185;33226;33505;33507;3355136;33669;33781;33782;33837;33906;34066;34119;34172;34516;34595;34611;34708;34709;35121;35225;35397;35418;35483;35490;35522;35560;35713;36118;36133;36154;36238;36241;36264;36278;3…	Ndf;CG46193;CG13367;Hmt4-20;wapl;z;Parg;Tip60;Pp2C1;mof;Act5C;Hira;fs(1)h;Caf1-180;Tlk;HP1b;Bap111;Kdm4B;hop;Usp7;Bap60;HDAC4;Nup93-1;Arp6;Nup153;Arp8;Ada3;Ing3;Ulp1;CoRest;e(y)3;kis;lwr;Chd1;okr;Nipped-B;Bsg25A;Hel25E;Lam;lid;Daxx;r2d2;Su(var)205;D12;YL-1;esc;escl;Sirt1;Sfmbt;msl-1;Top2;CG8677;Df31;Nipped-A;CG10395;BubR1;Bap170;U2A;psq;wde;CG18004;E(Pc);tou;Mtor;ADD1;CG8878;wash;Iswi;Psc;AGO1;ma…
GO:0006338	chromatin remodeling	A dynamic process of chromatin reorganization resulting in changes to chromatin structure. These changes allow DNA metabolic processes such as transcriptional regulation, DNA recombination, DNA repair, and DNA replication.	64.39% (132/205)	2.22834e-28	27.65	31015;31230;31329;31362;31521;31680;31722;31801;31834;31846;318918;32080;32169;32268;32514;32630;32769;32787;32853;32910;32941;32965;33185;33226;33505;33507;33669;33781;33782;33837;33906;34066;34119;34172;34516;34595;34611;34708;34709;35225;35397;35418;35483;35490;35522;35560;36118;36133;36154;36238;36241;36264;36278;36311;36390;36431;36544;36555;36621;36794;36956;36993;37116;37339;37429;37528;37…	Hmt4-20;z;Parg;Tip60;Act5C;Hira;fs(1)h;Caf1-180;HP1b;Bap111;Kdm4B;hop;Usp7;Bap60;Arp6;Nup153;Arp8;Ada3;Ing3;Ulp1;CoRest;e(y)3;kis;lwr;Chd1;okr;Bsg25A;Hel25E;Lam;lid;Daxx;r2d2;Su(var)205;D12;YL-1;esc;escl;Sirt1;Sfmbt;Top2;CG8677;Df31;Nipped-A;CG10395;BubR1;Bap170;psq;wde;CG18004;E(Pc);tou;Mtor;ADD1;wash;Iswi;Psc;AGO1;mam;Su(var)2-HP2;calypso;Bap55;Dcr-2;Dp1;DMAP1;Sgf29;Fmr1;His1:CG33834;His2A:CG33…
GO:0006351	DNA-templated transcription	The synthesis of an RNA transcript from a DNA template.	49.039% (587/1197)	1.98564e-62	61.7	192507;19834908;2768848;30971;31012;31027;31038;31070;31095;31098;31149;31151;31153;31160;31162;31165;31178;31230;31265;31267;31268;31293;31310;31331;31362;31374;31420;31429;31430;31441;31499;31518;31523;31567;31571;31572;31577;31622;31638;31660;31678;31680;31681;31722;31735;31738;31741;31743;31745;31771;31773;31834;31846;31880;318859;318918;318992;31977;32014;32100;32104;32225;32241;32243;32256;…	Ndf;CG45071;mute;G9a;su(sable);Rbf;MED22;CG11398;Lrpprc2;O-fut2;trr;arm;mip130;CG3587;Hr4;usp;CG16903;z;dwg;CG2712;crm;N;Myc;Mnt;Tip60;NO66;CG32772;ovo;CG32767;Cdk7;lin-52;mof;CG12236;Rpt4;CG3815;CG12219;CG3847;Nf-YC;Setd3;CG9650;CHES-1-like;Hira;NELF-B;fs(1)h;CG2116;Smox;CG2129;CG10959;CG18262;CG10555;Trf2;HP1b;Bap111;Cfp1;CG31626;Kdm4B;Ada1-2;CG2889;CG2202;RpII215;CG11696;Smr;CG4404;Brms1;hep;B…
GO:0006352	DNA-templated transcription initiation	The initial step of transcription, consisting of the assembly of the RNA polymerase preinitiation complex (PIC) at a gene promoter, as well as the formation of the first few bonds of the RNA transcript. Transcription initiation includes abortive initiation events, which occur when the first few nucleotides are repeatedly synthesized and then released, and ends when promoter clearance takes place.	51.899% (41/79)	4.22334e-06	5.37	31567;31773;32678;32762;32792;33255;33294;33967;34312;34430;34753;35193;36130;36598;37414;37476;37535;38073;39164;39202;39313;39688;39765;40134;40429;40790;40813;40934;41042;41228;41290;41406;41741;42175;42816;42822;43284;43906;44451;47900;53443	Rpt4;Trf2;Rcp;e(y)1;Taf8;Saf6;Tfb4;x16;Srp54;TfIIB;CG7099;l(2)37Cd;Mat1;Tfb1;Xpd;Tbp;MED16;MED14;Taf2;hay;TfIIEalpha;mrn;Taf4;Taf6;CycH;TfIIFalpha;Taf1;Taf7;M1BP;mtTFB2;TfIIFbeta;Taf12;RpII15;MED17;Nup98-96;TfIIA-S;TfIIA-L;skd;ear;Taf5;SF2
GO:0006354	DNA-templated transcription elongation	The extension of an RNA molecule after transcription initiation and promoter clearance at a DNA-dependent RNA polymerase promoter by the addition of ribonucleotides catalyzed by an RNA polymerase.	72.917% (35/48)	8.75044e-11	10.06	31012;31681;31722;32607;33692;34153;34883;35660;36376;37586;3772633;37810;38103;38248;38982;39306;39961;40171;40385;40490;40593;40723;40790;41086;41290;41427;41737;41741;41778;42520;42749;44000;44900;49816;53442	su(sable);NELF-B;fs(1)h;TH1;Cf2;Wdr82;TfIIS;Eaf;CG8569;Cdk9;snRNA:7SK;thoc5;Usp10;dre4;Nelf-E;PCID2;CycT;Su(Tpl);Cdk12;CG14450;atms;Hpr1;TfIIFalpha;hyx;TfIIFbeta;Sbf;trx;RpII15;Hexim;Nelf-A;EloA;Spt6;Larp7;CycK;Spt5
GO:0006355	regulation of DNA-templated transcription	Any process that modulates the frequency, rate or extent of cellular DNA-templated transcription.	49.455% (544/1100)	5.15112e-59	58.29	192507;19834908;2768848;30971;31012;31027;31038;31070;31095;31098;31149;31151;31153;31160;31162;31165;31178;31230;31265;31267;31268;31293;31310;31331;31362;31374;31420;31429;31430;31441;31499;31518;31523;31567;31571;31572;31577;31622;31638;31660;31678;31680;31681;31722;31735;31738;31741;31743;31745;31771;31834;31846;31880;318859;318918;318992;31977;32014;32104;32225;32241;32243;32256;32268;32273;…	Ndf;CG45071;mute;G9a;su(sable);Rbf;MED22;CG11398;Lrpprc2;O-fut2;trr;arm;mip130;CG3587;Hr4;usp;CG16903;z;dwg;CG2712;crm;N;Myc;Mnt;Tip60;NO66;CG32772;ovo;CG32767;Cdk7;lin-52;mof;CG12236;Rpt4;CG3815;CG12219;CG3847;Nf-YC;Setd3;CG9650;CHES-1-like;Hira;NELF-B;fs(1)h;CG2116;Smox;CG2129;CG10959;CG18262;CG10555;HP1b;Bap111;Cfp1;CG31626;Kdm4B;Ada1-2;CG2889;CG2202;CG11696;Smr;CG4404;Brms1;hep;Bap60;sno;HDAC…
GO:0006357	regulation of transcription by RNA polymerase II	Any process that modulates the frequency, rate or extent of transcription mediated by RNA polymerase II.	47.079% (403/856)	1.62308e-36	35.79	192507;19834908;30971;31027;31038;31070;31149;31151;31153;31160;31162;31165;31178;31267;31293;31310;31331;31362;31420;31429;31430;31441;31499;31518;31523;31567;31571;31572;31577;31638;31660;31678;31681;31722;31735;31738;31741;31743;31745;31771;31834;318859;318992;32104;32225;32241;32243;32268;32273;32278;32321;32363;32494;32517;32543;32557;32567;32607;32613;326139;32630;32663;32787;32817;32875;32…	Ndf;CG45071;G9a;Rbf;MED22;CG11398;trr;arm;mip130;CG3587;Hr4;usp;CG16903;CG2712;N;Myc;Mnt;Tip60;CG32772;ovo;CG32767;Cdk7;lin-52;mof;CG12236;Rpt4;CG3815;CG12219;CG3847;Setd3;CG9650;CHES-1-like;NELF-B;fs(1)h;CG2116;Smox;CG2129;CG10959;CG18262;CG10555;HP1b;CG31626;Ada1-2;CG11696;Smr;CG4404;Brms1;Bap60;sno;HDAC4;NFAT;CG11584;CG9215;CG8944;Myb;CG8924;exd;TH1;hang;CG31441;Nup153;CG9609;Ada3;CrebB;CG7101…
GO:0006366	transcription by RNA polymerase II	The synthesis of RNA from a DNA template by RNA polymerase II (RNAP II), originating at an RNA polymerase II promoter. Includes transcription of messenger RNA (mRNA) and certain small nuclear RNAs (snRNAs).	47.619% (440/924)	1.35632e-41	40.87	192507;19834908;30971;31027;31038;31070;31149;31151;31153;31160;31162;31165;31178;31267;31293;31310;31331;31362;31420;31429;31430;31441;31499;31518;31523;31567;31571;31572;31577;31638;31660;31678;31681;31722;31735;31738;31741;31743;31745;31771;31773;31834;318859;318992;32100;32104;32225;32241;32243;32268;32273;32278;32321;32363;32494;32517;32543;32557;32567;32607;32613;326139;32630;32663;32762;32…	Ndf;CG45071;G9a;Rbf;MED22;CG11398;trr;arm;mip130;CG3587;Hr4;usp;CG16903;CG2712;N;Myc;Mnt;Tip60;CG32772;ovo;CG32767;Cdk7;lin-52;mof;CG12236;Rpt4;CG3815;CG12219;CG3847;Setd3;CG9650;CHES-1-like;NELF-B;fs(1)h;CG2116;Smox;CG2129;CG10959;CG18262;CG10555;Trf2;HP1b;CG31626;Ada1-2;RpII215;CG11696;Smr;CG4404;Brms1;Bap60;sno;HDAC4;NFAT;CG11584;CG9215;CG8944;Myb;CG8924;exd;TH1;hang;CG31441;Nup153;CG9609;e(y)…
GO:0006367	transcription initiation at RNA polymerase II promoter	A transcription initiation process that takes place at a RNA polymerase II gene promoter. Messenger RNAs (mRNA) genes, as well as some non-coding RNAs, are transcribed by RNA polymerase II.	58.73% (37/63)	2.17871e-07	6.66	31567;31773;32762;32792;33255;33294;33967;34312;34430;36130;36598;37414;37476;37535;38073;39164;39202;39313;39688;39765;40134;40429;40790;40813;40934;41042;41290;41406;41741;42175;42816;42822;43284;43906;44451;47900;53443	Rpt4;Trf2;e(y)1;Taf8;Saf6;Tfb4;x16;Srp54;TfIIB;Mat1;Tfb1;Xpd;Tbp;MED16;MED14;Taf2;hay;TfIIEalpha;mrn;Taf4;Taf6;CycH;TfIIFalpha;Taf1;Taf7;M1BP;TfIIFbeta;Taf12;RpII15;MED17;Nup98-96;TfIIA-S;TfIIA-L;skd;ear;Taf5;SF2
GO:0006368	transcription elongation by RNA polymerase II promoter	The extension of an RNA molecule after transcription initiation and promoter clearance at an RNA polymerase II promoter by the addition of ribonucleotides catalyzed by RNA polymerase II.	72.5% (29/40)	4.63119e-09	8.33	31681;31722;32607;33692;34883;35660;36376;37586;3772633;38103;38248;38982;39306;39961;40171;40385;40593;40790;41086;41290;41427;41737;41741;41778;42520;42749;44000;44900;53442	NELF-B;fs(1)h;TH1;Cf2;TfIIS;Eaf;CG8569;Cdk9;snRNA:7SK;Usp10;dre4;Nelf-E;PCID2;CycT;Su(Tpl);Cdk12;atms;TfIIFalpha;hyx;TfIIFbeta;Sbf;trx;RpII15;Hexim;Nelf-A;EloA;Spt6;Larp7;Spt5
GO:0006378	mRNA polyadenylation	The enzymatic addition of a sequence of 40-200 adenylyl residues at the 3' end of a eukaryotic mRNA primary transcript.	76% (19/25)	6.88973e-07	6.16	31081;32973;35100;35235;35788;37411;37528;38937;38968;40543;40569;40698;40709;42240;42897;43426;43710;44250;49636	MTPAP;Ssu72;bsf;swm;Pabp2;CG4266;Fmr1;Cpsf6;ZC3H3;Suv3;Fip1;Wdr33;Sym;Cpsf73;Nab2;Cpsf100;PNPase;Cpsf160;hrg
GO:0006379	mRNA cleavage	Any process in which a pre-mRNA or mRNA molecule is cleaved at specific sites or in a regulated manner.	80% (8/10)	0.000873647	3.06	33259;37411;38937;40569;41741;42239;43426;44250	Clp;CG4266;Cpsf6;Fip1;RpII15;CstF64;Cpsf100;Cpsf160
GO:0006396	RNA processing	Any process involved in the conversion of one or more primary RNA transcripts into one or more mature RNA molecules.	42.496% (269/633)	1.08917e-16	15.96	31081;31086;31146;31160;31175;31205;31259;31329;31355;31442;31448;31481;31496;31558;31568;31662;31780;31793;31795;31840;318867;31989;32009;32069;32168;32282;32373;32377;32455;32464;32490;32549;32602;326153;326208;32636;32745;32819;32881;32973;32982;33043;33190;33201;33235;33259;33293;33300;33305;33307;33460;33465;33513;33514;3354996;3355010;3355109;3355114;33649;33680;33693;33775;33781;33805;3390…	MTPAP;ssx;CG14805;CG3587;Rtca;kz;CG2685;Parg;CG6379;snf;Rnp4F;CG4119;IntS6;Spx;mldr;CG1677;Es2;IntS4;Trf4-1;Bx42;CG31643;CG2124;Imp;l(1)10Bb;Tango4;CG1622;l(1)G0007;CG1434;CG5877;CG6227;CG9213;CG15916;U2af50;tho2;CG32344;SNRPG;IntS2;CG6179;Usp39;Ssu72;CG14231;cactin;CG3645;U2af38;Sf3b1;Clp;l(2)10685;IntS14;CG4896;Tgt;Cwc25;Tnpo-SR;CG3542;Sf3b2;CG17168;IntS3;Parp;Spf45;Elp3;CG3225;CG3008;CG6907;He…
GO:0006397	mRNA processing	Any process involved in the conversion of a primary mRNA transcript into one or more mature mRNA(s) prior to translation into polypeptide.	51.471% (175/340)	3.89744e-21	20.41	31081;31259;31355;31442;31448;31481;31558;31662;31780;31840;32009;32069;32168;32282;32373;32455;32464;32490;32602;326153;32636;32819;32881;32973;33043;33201;33235;33259;33305;33460;33465;33513;33514;3355114;33680;33781;33909;33967;33968;33982;34138;34312;34648;34788;34877;35099;35100;35109;35192;35235;35256;35268;35539;35654;35713;35756;35788;35893;36208;36304;36306;36455;36514;36527;36561;36619;…	MTPAP;CG2685;CG6379;snf;Rnp4F;CG4119;Spx;CG1677;Es2;Bx42;Imp;l(1)10Bb;Tango4;CG1622;l(1)G0007;CG5877;CG6227;CG9213;U2af50;tho2;SNRPG;CG6179;Usp39;Ssu72;cactin;U2af38;Sf3b1;Clp;CG4896;Cwc25;Tnpo-SR;CG3542;Sf3b2;Spf45;CG3225;Hel25E;Phf5a;x16;Hrb27C;snRNP-U1-70K;Mettl14;Srp54;bru1;CG16865;Rnmt;ncm;bsf;CG15160;l(2)37Cb;swm;Hakai;CG10466;Ars2;Dhx15;U2A;nito;Pabp2;PAN2;CG7741;Prp8;SmD3;FLASH;fand;fl(2)…
GO:0006399	tRNA metabolic process	The chemical reactions and pathways involving tRNA, transfer RNA, a class of relatively small RNA molecules responsible for mediating the insertion of amino acids into the sequence of nascent polypeptide chains during protein synthesis. Transfer RNA is characterized by the presence of many unusual minor bases, the function of which has not been completely established.	36.735% (54/147)	0.00990466	2	31081;31160;31318;31568;31740;31904;32377;32524;326155;32841;32982;33190;33307;33649;33775;34156;35220;35305;36420;36784;37177;37476;37571;37965;38034;38287;38581;38595;39644;39762;39883;39989;40457;40543;40707;40782;40873;40929;41399;41733;41862;42129;42622;42834;42861;42888;42906;43292;45399;45783;45784;45785;45786;53546	MTPAP;CG3587;CG10802;mldr;alpha-PheRS;LysRS;CG1434;RpIIIC160;AspRS-m;HisRS;CG14231;CG3645;Tgt;Elp3;CG6907;AlaRS;RtcB;La;AspRS;CysRS;MetRS;Tbp;CG4610;TyrRS-m;Dis3l2;CG2034;LeuRS-m;AlaRS-m;GlyRS;IleRS-m;Zcchc7;TrpRS-m;Ddx1;Suv3;CG2100;CG18048;CG10050;ArgRS-m;Elp1;MetRS-m;SerRS-m;CG31249;CG18596;GluProRS;GatB;beta-PheRS;CG18528;CG3368;TrpRS;ValRS;ThrRS;IleRS;GlnRS;CG3021
GO:0006401	RNA catabolic process	The chemical reactions and pathways resulting in the breakdown of RNA, ribonucleic acid, one of the two main type of nucleic acid, consisting of a long, unbranched macromolecule formed from ribonucleotides joined in 3',5'-phosphodiester linkage.	62.5% (70/112)	1.14421e-14	13.94	246653;2768882;31012;31081;31095;31625;31662;31724;31795;318867;31989;32153;32222;32455;32715;32935;32966;33964;34153;34286;34321;34364;34484;34541;35100;35501;35788;35893;35921;36544;37528;37790;37792;37839;38034;38045;38369;38639;38885;39034;39366;39722;39818;39842;39875;39883;39957;40543;40683;40711;40847;41094;41138;41159;41552;41666;42058;42358;42630;42813;42880;42897;42900;42995;43710;43808…	CG46385;Rai1;su(sable);MTPAP;Lrpprc2;nonC;CG1677;Upf2;Trf4-1;CG31643;CG2124;Upf1;Tis11;CG5877;CG8915;pcm;Rcd-1;Rat1;Wdr82;pelo;CG4619;me31B;CG6729;Ge-1;bsf;Not3;Pabp2;PAN2;CG8777;AGO1;Fmr1;DCP1;Upf3;Not11;Dis3l2;Tudor-SN;PAN3;lin-28;RNaseX25;smg;Pop2;DCP2;roq;mbf1;CG9705;Zcchc7;Edc3;Suv3;Rga;CG2091;Tailor;pum;rump;Son;Not10;sqd;Patr-1;Ire1;CG13850;tst;twin;Nab2;Dis3;Ythdf;PNPase;gw;Cbp80;Mtr4;CG3…
GO:0006402	mRNA catabolic process	The chemical reactions and pathways resulting in the breakdown of mRNA, messenger RNA, which is responsible for carrying the coded genetic 'message', transcribed from DNA, to sites of protein assembly at the ribosomes.	64.13% (59/92)	2.74043e-13	12.56	246653;2768882;31081;31095;31625;31724;318867;31989;32153;32222;32715;32935;32966;33964;34286;34321;34364;34484;34541;35100;35501;35788;35893;35921;36544;37528;37790;37792;37839;38034;38045;38369;38639;39034;39366;39722;39818;39842;39875;39883;39957;40543;40683;40711;41094;41138;41552;41666;42058;42358;42630;42813;42880;42897;42995;43710;43808;44409;5740252	CG46385;Rai1;MTPAP;Lrpprc2;nonC;Upf2;CG31643;CG2124;Upf1;Tis11;CG8915;pcm;Rcd-1;Rat1;pelo;CG4619;me31B;CG6729;Ge-1;bsf;Not3;Pabp2;PAN2;CG8777;AGO1;Fmr1;DCP1;Upf3;Not11;Dis3l2;Tudor-SN;PAN3;lin-28;smg;Pop2;DCP2;roq;mbf1;CG9705;Zcchc7;Edc3;Suv3;Rga;CG2091;pum;rump;Not10;sqd;Patr-1;Ire1;CG13850;tst;twin;Nab2;Ythdf;PNPase;gw;Cbp80;Not1
GO:0006403	RNA localization	A process in which RNA is transported to, or maintained in, a specific location.	63.253% (105/166)	6.3581e-22	21.2	2768852;31239;32057;32132;32350;32478;32510;32537;32593;32602;326153;32630;32869;32970;32979;33156;33507;3354919;3355130;33562;33781;33968;34110;34441;34481;34527;34541;34549;34636;35051;35235;35400;35680;35849;35926;36040;36264;36306;36791;36809;36810;36830;36993;37065;37078;37355;37402;37417;37467;37528;37638;37757;37769;37790;37810;38067;38389;38580;38968;39034;39306;39394;39536;39722;39745;40…	par-1;egh;Dlic;CkIIbeta;Nup93-1;Grip128;HUWE1;Chc;CG9915;U2af50;tho2;Nup153;CG6961;Ranbp21;Mer;l(2)gl;okr;Dbp80;lt;Cog3;Hel25E;Hrb27C;Rbsn-5;Grip75;Nup107;Nup154;Ge-1;Nup160;Rab6;BicD;swm;CG8671;didum;Gle1;Phax;TER94;Mtor;SmD3;Lis-1;csul;Khc;Nup62;Dcr-2;stau;Nup75;insc;mago;tud;Rae1;Fmr1;Gmer;egl;Nxt1;DCP1;thoc5;klar;Hsp83;Dhc64C;ZC3H3;smg;PCID2;thoc6;DCTN1-p150;DCP2;Arl1;lost;Hpr1;CG8149;rump;CG…
GO:0006405	RNA export from nucleus	The directed movement of RNA from the nucleus to the cytoplasm.	73.585% (39/53)	4.47696e-12	11.35	32350;32593;32602;326153;32630;32869;32970;3354919;33781;34481;34527;34549;35235;35849;35926;36264;36830;37078;37467;37769;37810;38968;39306;39394;40723;41137;41397;41562;41666;41804;41973;42680;42816;43041;43944;44029;44409;46091;53443	Nup93-1;CG9915;U2af50;tho2;Nup153;CG6961;Ranbp21;Dbp80;Hel25E;Nup107;Nup154;Nup160;swm;Gle1;Phax;Mtor;Nup62;Nup75;Rae1;Nxt1;thoc5;ZC3H3;PCID2;thoc6;Hpr1;CG8149;CG14712;mbo;sqd;Nup93-2;Mat89Ba;Nup133;Nup98-96;Nup358;sbr;Ref1;Cbp80;Nup214;SF2
GO:0006406	mRNA export from nucleus	The directed movement of mRNA from the nucleus to the cytoplasm.	65.789% (25/38)	1.05296e-06	5.98	32350;32593;326153;32869;3354919;33781;34481;34549;35849;36264;37078;37769;37810;38968;39306;39394;40723;41137;41562;41666;41804;42680;43944;44029;44409	Nup93-1;CG9915;tho2;CG6961;Dbp80;Hel25E;Nup107;Nup160;Gle1;Mtor;Nup75;Nxt1;thoc5;ZC3H3;PCID2;thoc6;Hpr1;CG8149;mbo;sqd;Nup93-2;Nup133;sbr;Ref1;Cbp80
GO:0006412	translation	The cellular metabolic process in which a protein is formed, using the sequence of a mature mRNA or circRNA molecule to specify the sequence of amino acids in a polypeptide chain. Translation is mediated by the ribosome, and begins with the formation of a ternary complex between aminoacylated initiator methionine tRNA, GTP, and initiation factor 2, which subsequently associates with the small sub…	35.328% (242/685)	3.65775e-06	5.44	19834718;19893527;19893528;19893532;19893534;19893536;19893537;19893541;19893544;19893545;19893546;19893553;19893554;19893557;19893559;31095;31150;31156;31318;31363;31459;31536;31740;318977;31904;32135;32222;32515;32523;32524;32530;326141;326155;32841;32966;33182;33261;33507;33688;33968;34156;34323;34364;34412;34541;34648;34658;34720;35060;35089;35100;35145;35146;35197;35299;35501;35552;35788;358…	sud1;trnQ;trnM;trnY;trnL1;trnK;trnD;trnG;trnR;trnN;trnS2;trnT;trnP;trnS1;trnL2;Lrpprc2;mRpL16;eIF2Bepsilon;CG10802;tyf;spoon;MCTS1;alpha-PheRS;mRpS23;LysRS;CG1578;Tis11;CG11679;mRpL3;RpIIIC160;mRpS30;mRpS18A;AspRS-m;HisRS;Rcd-1;mRpL10;CG3862;okr;mRpS2;Hrb27C;AlaRS;CG13126;me31B;mRpS7;Ge-1;bru1;eRF3;mRF1;mEFTs;JMJD4;bsf;mRpL13;CG10602;brat;mRpS18B;Not3;bin3;Pabp2;Gle1;PAN2;mIF3;AspRS;AGO1;CysRS;CG…
GO:0006417	regulation of translation	Any process that modulates the frequency, rate or extent of the chemical reactions and pathways resulting in the formation of proteins by the translation of mRNA or circRNA.	51.875% (83/160)	6.33778e-11	10.2	19834718;31095;31363;31459;32135;32222;32515;32524;32966;33261;33507;33968;34364;34541;34648;35060;35089;35100;35145;35197;35501;35552;35788;35849;35893;36544;36913;36981;37065;37082;37116;37528;37646;3772180;37734;37757;37790;37792;37839;37914;38369;38399;38811;38963;38987;39034;39317;39366;39722;39818;40543;40563;40680;40683;40711;41094;41374;41431;41552;41591;41666;41746;41843;41861;41883;4205…	sud1;Lrpprc2;tyf;spoon;CG1578;Tis11;CG11679;RpIIIC160;Rcd-1;CG3862;okr;Hrb27C;me31B;Ge-1;bru1;mEFTs;JMJD4;bsf;mRpL13;brat;Not3;bin3;Pabp2;Gle1;PAN2;AGO1;CG8963;eIF3b;stau;CG5726;Dp1;Fmr1;CNBP;Sxl;apt;egl;DCP1;Upf3;Not11;CG4612;PAN3;Larp4B;lark;Unr;GAPsec;smg;Dph1;Pop2;DCP2;roq;Suv3;eIF3a;kra;Rga;CG2091;pum;Exd2;glo;Not10;Paip2;sqd;spn-B;eIF2gamma;Sra-1;Atx2;Patr-1;Pi3K92E;how;eIF3d1;twin;Ythdf;PQ…
GO:0006418	tRNA aminoacylation for protein translation	The synthesis of aminoacyl tRNA by the formation of an ester bond between the 3'-hydroxyl group of the most 3' adenosine of the tRNA and the alpha carboxylic acid group of an amino acid, to be used in ribosome-mediated polypeptide synthesis.	65.789% (25/38)	1.05296e-06	5.98	31318;31740;31904;326155;32841;34156;36420;36784;37177;37965;38581;38595;39644;39762;39989;40929;41733;41862;42834;42888;45399;45783;45784;45785;45786	CG10802;alpha-PheRS;LysRS;AspRS-m;HisRS;AlaRS;AspRS;CysRS;MetRS;TyrRS-m;LeuRS-m;AlaRS-m;GlyRS;IleRS-m;TrpRS-m;ArgRS-m;MetRS-m;SerRS-m;GluProRS;beta-PheRS;TrpRS;ValRS;ThrRS;IleRS;GlnRS
GO:0006457	protein folding	The process of assisting in the covalent and noncovalent assembly of single chain polypeptides or multisubunit complexes into the correct tertiary structure.	37.313% (50/134)	0.00916162	2.04	31399;31838;319048;32045;32124;32143;32144;32493;32518;33202;33389;34674;34750;34984;35426;35532;35559;35882;36270;36308;36508;36797;36820;36984;37214;38069;38389;38500;38643;39075;39077;39078;39121;39364;39476;39557;40332;40459;40993;41054;41173;41305;41365;41646;41840;42029;42649;43737;44910;47762	Torsin;CCT2;TBCC;Hsp60A;prtp;Nrd1;CG1847;CG7872;CCT6;Stip1;TBCD;CCT4;CG9302;Tpr2;CG1416;Tbce;Trap1;CCT8;ERp60;CCT5;Roe1;mrj;CG7747;cyp33;Fkbp12;Cypl;Hsp83;Ero1L;DnaJ-1;Hsp26;Hsp23;Hsp27;CG8336;viaf;CG11267;Hsc70Cb;CG10565;Csp;Arl2;CCT7;p23;CG4511;mgr;Droj2;Hsc70-4;CCT3;CCT1;CG1890;unc-45;Fkbp59
GO:0006468	protein phosphorylation	The process of introducing a phosphate group on to a protein.	49.405% (166/336)	8.00775e-18	17.1	26067067;2768852;30998;31221;31422;31441;31543;31598;31625;31716;31722;318206;31872;31907;32050;32080;32097;32120;32132;32207;32256;32257;32551;32608;32631;32752;32771;32855;32948;32963;32979;32981;33156;33294;3354888;3354930;3355134;3355135;33693;33753;33758;33965;33981;34132;34328;34593;34774;34780;34974;34993;35126;35154;35207;35288;35329;35425;35522;35524;35758;35900;36001;36130;36302;36442;3…	PRAS40;par-1;svr;Raf;CG4041;Cdk7;raptor;Cdc7;nonC;sws;fs(1)h;Tlk;Dsor1;Ptpmeg2;CDK2AP1;hop;Drak;PhKgamma;CkIIbeta;LIMK1;hep;lic;CycD;mei-41;mbt;par-6;mnb;fu;Tao;MKP-4;Mer;Cdc42;l(2)gl;Tfb4;rl;CG40191;CG17528;Stlk;CG3008;tkv;Bub1;Wee1;smt3;Btk29A;Dref;CycY;ics;p38b;chif;grp;CG10376;Nak;dnt;lok;IKKepsilon;step;BubR1;Src42A;CG8726;babo;dap;Mat1;CG8878;Ack-like;CG8485;Tfb1;Sin1;pcs;SRPK;Cdk5;CG8060;S…
GO:0006469	negative regulation of protein kinase activity	Any process that stops, prevents, or reduces the frequency, rate or extent of protein kinase activity.	60.87% (14/23)	0.000861431	3.06	26067067;31716;32752;32963;33156;33965;34774;35126;36001;36674;36824;38961;41778;43991	PRAS40;sws;par-6;MKP-4;l(2)gl;Wee1;ics;CG10376;dap;pcs;CG8060;Cbl;Hexim;Pten
GO:0006470	protein dephosphorylation	The process of removing one or more phosphoric residues from a protein.	41.935% (52/124)	0.000407421	3.39	2768940;31143;31266;31404;31425;31582;31683;31907;31979;32115;32132;32589;32732;32963;32973;33018;33107;33140;33882;34069;34952;35126;35492;36001;36253;37461;37925;38059;38160;38400;38714;39204;39443;39554;39610;40032;40958;41401;41675;42169;42726;42986;43312;43481;43991;44100;45031;45959;46456;47877;49260;49779	Pp2A-29B;Pgam5;ttm50;Pp2C1;Ptp4E;PpV;Pdp;Ptpmeg2;PPP4R2r;Ptp10D;CkIIbeta;CG3632;Ankle2;MKP-4;Ssu72;CG9578;Dd;CG17598;Pez;CG7115;PRL-1;CG10376;CG10417;dap;CG13197;PTP-ER;Fcp1;Ptpmeg;Ptp61F;CG17746;fmt;CG8009;Ptp69D;endos;mop;MYPT-75D;puc;CG42327;flfl;wrd;Ublcp1;ssh;wdb;alph;Pten;Patj;Pp4-19C;mts;CanB2;tws;Pp1-87B;PpD3
GO:0006473	protein acetylation	The addition of an acetyl group to a protein amino acid. An acetyl group is CH3CO-, derived from acetic [ethanoic] acid.	67.742% (63/93)	8.20322e-16	15.09	192507;31079;31329;31362;31518;318992;32278;32762;32766;32787;32853;32934;32941;32962;33649;33837;34172;34516;34708;34752;34974;35121;35386;35483;35648;36238;36956;37339;37429;37859;37866;38055;38565;38637;38779;38812;39142;39175;39431;39522;39551;39650;39744;40092;40716;40813;40966;41406;41427;41461;41498;41737;41836;42389;42750;43460;43788;43856;43928;44724;45655;46156;53428	Ndf;Naa30A;Parg;Tip60;mof;Ada1-2;HDAC4;e(y)1;Spt7;Ada3;Ing3;Naa15-16;CoRest;Naa20A;Elp3;lid;D12;YL-1;Sirt1;Ing5;chif;msl-1;CG9246;Nipped-A;Br140;E(Pc);Bap55;DMAP1;Sgf29;enok;Naa35;Atac3;HDAC1;Eaf6;msl-3;eco;Naa60;vnc;Gcn5;Spt20;upSET;CG12316;brm;rept;Hat1;Taf1;Ada2b;Taf12;Sbf;Spt3;MBD-R2;trx;Caf1-55;psidin;wda;Brd8;Hcf;nej;chm;san;dom;Gug;wds
GO:0006475	internal protein amino acid acetylation	The addition of an acetyl group to a non-terminal amino acid in a protein.	69.767% (60/86)	4.63745e-16	15.33	192507;31079;31329;31362;31518;318992;32278;32762;32766;32787;32853;32941;32962;33649;33837;34172;34516;34708;34752;34974;35121;35386;35483;35648;36238;36956;37339;37429;37859;38055;38565;38637;38779;38812;39142;39175;39431;39522;39551;39650;39744;40092;40716;40813;40966;41406;41427;41461;41498;41737;41836;42750;43460;43788;43856;43928;44724;45655;46156;53428	Ndf;Naa30A;Parg;Tip60;mof;Ada1-2;HDAC4;e(y)1;Spt7;Ada3;Ing3;CoRest;Naa20A;Elp3;lid;D12;YL-1;Sirt1;Ing5;chif;msl-1;CG9246;Nipped-A;Br140;E(Pc);Bap55;DMAP1;Sgf29;enok;Atac3;HDAC1;Eaf6;msl-3;eco;Naa60;vnc;Gcn5;Spt20;upSET;CG12316;brm;rept;Hat1;Taf1;Ada2b;Taf12;Sbf;Spt3;MBD-R2;trx;Caf1-55;wda;Brd8;Hcf;nej;chm;san;dom;Gug;wds
GO:0006476	protein deacetylation	The removal of an acetyl group from a protein amino acid. An acetyl group is CH3CO-, derived from acetic [ethanoic] acid.	60% (12/20)	0.00242056	2.62	32243;32278;32941;32954;33212;34708;34908;35678;38565;38779;41836;43433	Brms1;HDAC4;CoRest;CG14220;ebi;Sirt1;sna;CG1620;HDAC1;msl-3;Caf1-55;Sirt7
GO:0006479	protein methylation	The addition of a methyl group to a protein amino acid. A methyl group is derived from methane by the removal of a hydrogen atom.	53.571% (45/84)	4.50329e-07	6.35	30971;31015;31149;31200;31638;31880;32301;32941;3354971;33761;33991;34119;34153;34377;34595;34611;36022;36645;36809;37554;37795;37851;37962;38565;39203;39552;40133;40324;40593;40793;41090;41219;41226;41295;41427;41737;41743;42444;42936;43016;43351;43788;43856;44554;53428	G9a;Hmt4-20;trr;SmydA-8;Setd3;Cfp1;Set2;CoRest;Set1;Ncoa6;Mnn1;Su(var)205;Wdr82;Utx;esc;escl;Ntmt;BEAF-32;csul;Rtf1;Lpt;yki;egg;HDAC1;E(z);Ptip;ash1;CG10584;atms;gpp;Kdm2;Art4;CG3909;Art1;Sbf;trx;PR-Set7;CG5466;ash2;vig2;NSD;Hcf;nej;Smyd3;wds
GO:0006486	protein glycosylation	A protein modification process that results in the addition of a carbohydrate or carbohydrate derivative unit to a protein amino acid, e.g. the addition of glycan chains to proteins.	39.474% (45/114)	0.00402924	2.39	246627;2768916;31098;31358;31623;318981;32122;326122;326151;326193;32836;32854;33082;33481;33482;33485;3355171;33734;33800;33903;33904;34107;34136;34409;35486;35627;35788;35848;36279;36564;36614;37029;37198;37323;37401;3772101;38346;38561;39297;39608;40055;40599;41867;43008;43031	Pgant9;CG33303;O-fut2;brn;xit;CG31849;FucT6;rumi;Pgant5;Alg10;Pgant7;CG6659;Stt3A;CG2975;CG18558;CG2983;FucTC;senju;CG11149;mmy;CG9536;CG8668;CG7840;gny;sxc;Pgant3;Pabp2;beta3GalTII;GalT1;O-fut1;ttv;OstDelta;botv;Mgat1;Tmtc3;sotv;Pgant6;CG11357;rt;CG9384;Uggt;CG1129;CG5038;shams;Alg9
GO:0006511	ubiquitin-dependent protein catabolic process	The chemical reactions and pathways resulting in the breakdown of a protein or peptide by hydrolysis of its peptide bonds, initiated by the covalent attachment of a ubiquitin group, or multiple ubiquitin groups, to the protein.	52.941% (180/340)	1.64595e-23	22.78	31014;31110;31154;31458;31519;31567;31628;31713;31728;31835;318983;31905;32047;32111;32169;32473;32510;32584;326135;326237;32687;32751;32765;32777;32977;33105;33212;33377;33379;33397;33561;33648;33719;33738;33854;33932;33959;34359;34378;34387;34433;34699;34714;34896;34999;35129;35176;35342;35420;35478;35701;35742;35759;35780;35864;35875;35998;36018;36040;36061;36102;36201;36244;36319;36361;36386;…	Roc1a;inc;Edem1;Usp16-45;Usp30;Rpt4;CG14435;Ubr3;UbcE2H;APC4;CG31855;CG42797;Rpt3;CG2247;Usp7;shtd;HUWE1;Prosalpha4;CG31357;Ubi-p5E;Ubr1;CG8188;CG15814;Vps4;Ubqn;Rpt6;ebi;CG4238;Su(dx);Uch;CG12795;morgue;CG8892;Rpn11;Fbw5;CG11070;Rca1;Prosalpha6;Ufd4;Usp14;STUB1;CG9934;Edem2;Cul3;Prosbeta4;Faf2;Rpn3;Pomp;Cul2;gus;Rpt1;Cul1;CSN4;Cul4;gcl;CG8272;Uba1;Prosalpha7;TER94;dmpd;RanBPM;Fbl6;CG9003;CG8858;…
[truncated: 1,329 more rows]

## Sheet: Motts_Mill_virus
GO.ID	term	definition	name.genes_frequency	name.pvalue	name.-log10_pvalue	name.Significant_genes	name.Significant_genes_symbol
[truncated: 5 more rows]

[truncated: 5 more sheets: Craigies_Hill_virus, Brandeis_virus, nora_virus, DAV, Thika_virus]
